# Supplementary material for: Degradable Magnesium Implants with Caerin 1.9-Polycaprolactone Coatings Provide Extended Antibacterial Resistance and Outstanding Biocompatibility
Source: Biomater Res. 2025 Oct 28;29:0257. doi: 10.34133/bmr.0257 (PMC12559799; doi:10.34133/bmr.0257)
Supplement: Supplementary 1 — Figs. S1 to S5 Tables S1 to S6 [file bmr.0257.f1.zip]

Archive with 7 entries (7 files):
- supplementary materials.docx
- Table S1 Ordinary one-way ANVOA with post doc test.docx
- Table S2 Nucleotide sequences of quantitative PCR.docx
- Table S3 Proteomic identification.xlsx
- Table S4 Supporting peptides.xlsx
- Table S5 Differentially expressed proteins.xlsx
- Table S6 Metabolomic analysis results.xlsx
