# Supplementary material for: Degradable Magnesium Implants with Caerin 1.9-Polycaprolactone Coatings Provide Extended Antibacterial Resistance and Outstanding Biocompatibility
Source: Biomater Res. 2025 Oct 28;29:0257. doi: 10.34133/bmr.0257 (PMC12559799; doi:10.34133/bmr.0257)
Supplement: Supplementary 1 — Figs. S1 to S5 Tables S1 to S6 [file bmr.0257.f1.zip › Table S3 Proteomic identification.xlsx]

## Sheet: proteinGroups
Protein	Protein Description	Gene Name	PG.ProteinGroups	PG.ProteinAccessions	PG.Genes	PG.ProteinDescriptions	PG.ProteinNames	SequenceNumber	CONTROL-1-1	CONTROL-1-2	CONTROL-1-3	CONTROL-2-1	CONTROL-2-2	CONTROL-2-3	CONTROL-3-1	CONTROL-3-2	CONTROL-3-3	QC8	QC-1	QC-2	QC-3	QC-4	QC-5	QC-6	QC-7	TIP-1	TIP-2	TIP-3	TIP-F3-1	TIP-F3-2	TIP-F3-3	TI-1	TI-2	TI-3	TI-F3-1	TI-F3-2	TI-F3-3
ENSRNOP00000000025	heme binding protein 1	Hebp1	ENSRNOP00000000025.7	ENSRNOP00000000025.7	pep	primary_assembly:mRatBN7.2:4:167974319:168003854:-1 gene:ENSRNOG00000000024.8 transcript:ENSRNOT00000000025.8 gene_biotype:protein_coding transcript_biotype:protein_coding gene_symbol:Hebp1 description:heme binding protein 1 [Source:RGD Symbol;Acc:1304581]		3	90.7717	108.353	173.433	227.148	224.897	139.152	108.136	92.302	101.645	179.57	242.464	172.06	179.477	178.309	197.012	183.579	170.714	123.964	125.893	188.426	67.6332	189.551	412	304.4	358.139	394.613	73.7781	292.007	160.336
ENSRNOP00000000052	Cd82 molecule	Cd82	ENSRNOP00000000052.5;ENSRNOP00000084636.1	ENSRNOP00000000052.5;ENSRNOP00000084636.1	pep	primary_assembly:mRatBN7.2:3:79387361:79431782:-1 gene:ENSRNOG00000000047.5 transcript:ENSRNOT00000000052.5 gene_biotype:protein_coding transcript_biotype:protein_coding gene_symbol:Cd82 description:Cd82 molecule [Source:RGD Symbol;Acc:69070];primary_assembly:mRatBN7.2:3:79387367:79431311:-1 gene:ENSRNOG00000000047.5 transcript:ENSRNOT00000100406.1 gene_biotype:protein_coding transcript_biotype:p…		1			29.2657		59.3762	37.8842				35.1405	41.313		30.9529	59.9062	44.7501		38.9852					81.3295	198.4	116.531	163.583	312.386		114.626
ENSRNOP00000000058			ENSRNOP00000000058.4	ENSRNOP00000000058.4	pep	primary_assembly:mRatBN7.2:13:85124977:85163634:1 gene:ENSRNOG00000000053.8 transcript:ENSRNOT00000000058.7 gene_biotype:protein_coding transcript_biotype:protein_coding		7	712.185	403.939	834.151	1806.46	851.487	578.649	1613.06	654.836	228.25	2426.16	2495.15	2353.32	3195.47	1962.11	2204.58	2142.01	2152.86	814.122	1401.77	1308.27	595.803	974.143	1987.99	2342.29	2095.25	5336.59	393.79	2416.39	721.62
ENSRNOP00000000064	cyclin G associated kinase	Gak	ENSRNOP00000000064.1;ENSRNOP00000058432.3;ENSRNOP00000081239.1;ENSRNOP00000081704.1	ENSRNOP00000000064.1;ENSRNOP00000058432.3;ENSRNOP00000081239.1;ENSRNOP00000081704.1	pep	primary_assembly:mRatBN7.2:14:1089866:1164094:1 gene:ENSRNOG00000000048.6 transcript:ENSRNOT00000000064.3 gene_biotype:protein_coding transcript_biotype:protein_coding gene_symbol:Gak description:cyclin G associated kinase [Source:RGD Symbol;Acc:621589];primary_assembly:mRatBN7.2:14:1089866:1216398:1 gene:ENSRNOG00000000048.6 transcript:ENSRNOT00000061720.4 gene_biotype:protein_coding transcript_…		3			67.7782	94.5424	85.3004					54.0243	78.2741	63.8279	41.7849	68.6812	79.6636		81.4699	57.159	68.4883	109.456		66.3322	155.425	113.431	183.762	189.817		141.872	56.4254
ENSRNOP00000000072	ATP synthase membrane subunit e	Atp5me	ENSRNOP00000000072.3	ENSRNOP00000000072.3	pep	primary_assembly:mRatBN7.2:14:1319868:1321013:1 gene:ENSRNOG00000000064.5 transcript:ENSRNOT00000000072.3 gene_biotype:protein_coding transcript_biotype:protein_coding gene_symbol:Atp5me description:ATP synthase membrane subunit e [Source:RGD Symbol;Acc:621377]		3	2637.55	2746.64	3118.71	2261.54	2883.65	4748.11	2702.41	3370.23	4320.67	3641.46	3150.37	2981.85	3045.04	3099.67	3652.89	3216.86	3997.7	2184.99	2760.28	1314.23	4610.13	1435.48	1138.57	1124.74	1310.07	1333.61	3517.42	1735.69	3030.82
ENSRNOP00000000078	protein phosphatase 2, regulatory subunit B', alpha	Ppp2r5a	ENSRNOP00000000078.4	ENSRNOP00000000078.4	pep	primary_assembly:mRatBN7.2:13:102931264:102975661:-1 gene:ENSRNOG00000000068.6 transcript:ENSRNOT00000000078.6 gene_biotype:protein_coding transcript_biotype:protein_coding gene_symbol:Ppp2r5a description:protein phosphatase 2, regulatory subunit B', alpha [Source:RGD Symbol;Acc:1308022]		7	186.709	192.346	198.486	174.736	222.53	161.621	189.483	204.369	163.327	163.66	200.404	161.252	168.279	185.107	196.854	189.441	144.678	169.47	126.683	139.152	162.595	163.323	203.496	152.548	174.497	203.471	173.301	167.053	158.523
ENSRNOP00000000080	down-regulator of transcription 1	Dr1	ENSRNOP00000000080.5	ENSRNOP00000000080.5	pep	primary_assembly:mRatBN7.2:14:1458223:1469638:-1 gene:ENSRNOG00000000070.6 transcript:ENSRNOT00000000080.6 gene_biotype:protein_coding transcript_biotype:protein_coding gene_symbol:Dr1 description:down-regulator of transcription 1 [Source:RGD Symbol;Acc:1305201]		1	128.147		264.83	292.025	184.119	243.89	201.743	187.913	266.614	419.743	337.617	478.529		412.431	466.256	439.519	378.423	234.769	254.076	300.337		328.429	534.042	405.293	352.172	671.045	233.189	452.022	292.976
ENSRNOP00000000083	transmembrane p24 trafficking protein 5	Tmed5	ENSRNOP00000000083.5;ENSRNOP00000084338.1	ENSRNOP00000000083.5;ENSRNOP00000084338.1	pep	primary_assembly:mRatBN7.2:14:1607819:1628426:1 gene:ENSRNOG00000000073.7 transcript:ENSRNOT00000000083.7 gene_biotype:protein_coding transcript_biotype:protein_coding gene_symbol:Tmed5 description:transmembrane p24 trafficking protein 5 [Source:RGD Symbol;Acc:1359437];primary_assembly:mRatBN7.2:14:1607819:1620873:1 gene:ENSRNOG00000000073.7 transcript:ENSRNOT00000119350.1 gene_biotype:protein_co…		2	574.335	629.018	651	651.139	588.156	607.224	502.487	588.958	573.428	450.657	505.28	336.673	403.566	376.009	419.196	455.824	418.5	541.843	530.823	500.981	533.663	558.273	867.638	637.905	738.32	878.638	465.046	732.063	502.426
ENSRNOP00000000092	ANTXR cell adhesion molecule 2	Antxr2	ENSRNOP00000000092.7;ENSRNOP00000083517.1;ENSRNOP00000085407.1;ENSRNOP00000087704.1	ENSRNOP00000000092.7;ENSRNOP00000083517.1;ENSRNOP00000085407.1;ENSRNOP00000087704.1	pep	primary_assembly:mRatBN7.2:14:11541772:11625657:1 gene:ENSRNOG00000000081.7 transcript:ENSRNOT00000000092.7 gene_biotype:protein_coding transcript_biotype:protein_coding gene_symbol:Antxr2 description:ANTXR cell adhesion molecule 2 [Source:RGD Symbol;Acc:1561294];primary_assembly:mRatBN7.2:14:11541772:11647469:1 gene:ENSRNOG00000000081.7 transcript:ENSRNOT00000096178.1 gene_biotype:protein_coding…		2	34.1058		52.9534	92.7386	50.7435	42.5322	66.4513	93.8186	47.1329	55.1849	48.1983	73.4936	38.5885	65.1286	70.0212	60.5615	43.3919	33.8251	28.0804	48.1527		55.8917	214.634	77.9877	115.975	175.744	27.3299	98.7342	45.135
ENSRNOP00000000110	ring finger protein 115	Rnf115	ENSRNOP00000000110.5	ENSRNOP00000000110.5	pep	primary_assembly:mRatBN7.2:2:184262371:184329823:1 gene:ENSRNOG00000000098.8 transcript:ENSRNOT00000000110.7 gene_biotype:protein_coding transcript_biotype:protein_coding gene_symbol:Rnf115 description:ring finger protein 115 [Source:RGD Symbol;Acc:1305315]		1	18.9828		22.5276	12.0035	26.6217	16.1492	10.21			25.1712	44.7783	33.6398	22.6303	37.1815	33.468		24.0801		28.3698	33.8819	19.26	18.556	45.4366	48.1534	53.4998	56.6067		39.1903
ENSRNOP00000000116	THO complex 3	Thoc3	ENSRNOP00000000116.5	ENSRNOP00000000116.5	pep	primary_assembly:mRatBN7.2:17:10143139:10152370:1 gene:ENSRNOG00000000104.6 transcript:ENSRNOT00000000116.6 gene_biotype:protein_coding transcript_biotype:protein_coding gene_symbol:Thoc3 description:THO complex 3 [Source:RGD Symbol;Acc:1311669]		3	142.609		89.3582		74.0947	144.049		124.281										51.2635	101.281	156.859		164.954	273.069	171.686	203.767	350.648		228.435	119.874
ENSRNOP00000000120	aspartylglucosaminidase	Aga	ENSRNOP00000000120.3;ENSRNOP00000078440.1;ENSRNOP00000093756.1	ENSRNOP00000000120.3;ENSRNOP00000078440.1;ENSRNOP00000093756.1	pep	primary_assembly:mRatBN7.2:16:38504665:38516595:-1 gene:ENSRNOG00000000108.4 transcript:ENSRNOT00000000120.4 gene_biotype:protein_coding transcript_biotype:protein_coding gene_symbol:Aga description:aspartylglucosaminidase [Source:RGD Symbol;Acc:1309646];primary_assembly:mRatBN7.2:16:38504663:38516606:-1 gene:ENSRNOG00000000108.4 transcript:ENSRNOT00000116014.1 gene_biotype:protein_coding transcr…		3	50.9002	83.5895	127.942	96.4348	98.7578	72.6736	75.5363	50.7008	61.7165	45.7844	89.0581	66.6199	54.2195	28.3435	71.0908	27.2018	85.4867	93.4347	68.4144	74.298	54.8034	151.641	196.303	117.203	207.701	232.871		177.432	75.8299
ENSRNOP00000000124	chromosome alignment maintaining phosphoprotein 1	Champ1	ENSRNOP00000000124.3	ENSRNOP00000000124.3	pep	primary_assembly:mRatBN7.2:16:75733805:75744984:-1 gene:ENSRNOG00000000112.6 transcript:ENSRNOT00000000124.6 gene_biotype:protein_coding transcript_biotype:protein_coding gene_symbol:Champ1 description:chromosome alignment maintaining phosphoprotein 1 [Source:RGD Symbol;Acc:1311283]		1		26.8812				42.0416	29.8951	21.4422						140.233				18.1609	42.2219	55.8389	21.18	39.6741	87.6134	53.3077	93.6602	127.452	22.0524	66.2878
ENSRNOP00000000134	adenylate kinase 2	Ak2	ENSRNOP00000000134.2	ENSRNOP00000000134.2	pep	primary_assembly:mRatBN7.2:5:141346063:141364632:1 gene:ENSRNOG00000000122.5 transcript:ENSRNOT00000000134.5 gene_biotype:protein_coding transcript_biotype:protein_coding gene_symbol:Ak2 description:adenylate kinase 2 [Source:RGD Symbol;Acc:2077]		8	159.978	159.158	283.718	335.257	225.764	408.043	247.9	224.189	298.697	321.881	318.63	268.439	361.523	302.349	330.855	319.303	308.722	377.669	374.238	251.613	415.047	277.294	513.49	392.972	441.065	574.588	261.684	409.069	303.292
ENSRNOP00000000139	karyopherin subunit alpha 6	Kpna6	ENSRNOP00000000139.8;ENSRNOP00000071158.1;ENSRNOP00000079464.1	ENSRNOP00000000139.8;ENSRNOP00000071158.1;ENSRNOP00000079464.1	pep	primary_assembly:mRatBN7.2:5:141991568:142006003:-1 gene:ENSRNOG00000000127.8 transcript:ENSRNOT00000000139.8 gene_biotype:protein_coding transcript_biotype:protein_coding gene_symbol:Kpna6 description:karyopherin subunit alpha 6 [Source:RGD Symbol;Acc:1306570];primary_assembly:mRatBN7.2:5:141991568:142021120:-1 gene:ENSRNOG00000000127.8 transcript:ENSRNOT00000087556.2 gene_biotype:protein_coding…		9	157.275	171.507	187.406	212.801	184.081	134.759	148.545	196.649	146.343	161.652	153.814	146.283	161.24	152.924	188.783	161.892	166.213	165.441	167.255	190.02	139.762	175.597	258.771	207.881	228.58	272.96	119.425	214.043	187.984
ENSRNOP00000000142	DnaJ heat shock protein family (Hsp40) member B5	Dnajb5	ENSRNOP00000000142.4;ENSRNOP00000075003.1	ENSRNOP00000000142.4;ENSRNOP00000075003.1	pep	primary_assembly:mRatBN7.2:5:57176845:57185483:1 gene:ENSRNOG00000000130.8 transcript:ENSRNOT00000000142.8 gene_biotype:protein_coding transcript_biotype:protein_coding gene_symbol:Dnajb5 description:DnaJ heat shock protein family (Hsp40) member B5 [Source:RGD Symbol;Acc:1307453];primary_assembly:mRatBN7.2:5:57177369:57185490:1 gene:ENSRNOG00000000130.8 transcript:ENSRNOT00000080082.2 gene_biotyp…		3	167.55	152.938	187.947	153.74	154.344	172.083	139.599	219.906	204.995	403.621	193.872	177.131	183.334	183.017	199.312	211.296	151.071	115.715	66.1309	117.809	113.45	80.7671	187.016	130.638			246.111	101.161	181.419
ENSRNOP00000000162	DnaJ heat shock protein family (Hsp40) member C1	Dnajc1	ENSRNOP00000000162.7;ENSRNOP00000093124.1	ENSRNOP00000000162.7;ENSRNOP00000093124.1	pep	primary_assembly:mRatBN7.2:17:80955237:81111988:-1 gene:ENSRNOG00000000150.8 transcript:ENSRNOT00000000162.8 gene_biotype:protein_coding transcript_biotype:protein_coding gene_symbol:Dnajc1 description:DnaJ heat shock protein family (Hsp40) member C1 [Source:RGD Symbol;Acc:2322144];primary_assembly:mRatBN7.2:17:80957492:81111953:-1 gene:ENSRNOG00000000150.8 transcript:ENSRNOT00000107261.1 gene_bi…		3			196.165	190.443	131.417		109.222	130.266					382.993		163.698	160.509		323.231	117.657	217.843		171.78	159.792	135.255	246.815	286.582		225.652	77.7463
ENSRNOP00000000163	low density lipoprotein receptor adaptor protein 1	Ldlrap1	ENSRNOP00000000163.6	ENSRNOP00000000163.6	pep	primary_assembly:mRatBN7.2:5:146955607:146978601:-1 gene:ENSRNOG00000000151.8 transcript:ENSRNOT00000000163.8 gene_biotype:protein_coding transcript_biotype:protein_coding gene_symbol:Ldlrap1 description:low density lipoprotein receptor adaptor protein 1 [Source:RGD Symbol;Acc:1563417]		1			87.8228	89.624	75.6831	49.4351					53.1301	62.7725	32.47		12.9453		93.6155	91.9415					82.9937	85.0135	114.931	88.5567		94.8419	70.1898
ENSRNOP00000000168	component of oligomeric golgi complex 3	Cog3	ENSRNOP00000000168.6;ENSRNOP00000090801.1;ENSRNOP00000090832.1	ENSRNOP00000000168.6;ENSRNOP00000090801.1;ENSRNOP00000090832.1	pep	primary_assembly:mRatBN7.2:15:51020813:51070570:-1 gene:ENSRNOG00000000155.7 transcript:ENSRNOT00000000168.7 gene_biotype:protein_coding transcript_biotype:protein_coding gene_symbol:Cog3 description:component of oligomeric golgi complex 3 [Source:RGD Symbol;Acc:1304555];primary_assembly:mRatBN7.2:15:51022417:51070570:-1 gene:ENSRNOG00000000155.7 transcript:ENSRNOT00000093907.1 gene_biotype:prote…		6			500.185	42.0881		51.5338	46.8176										29.3307			959.056	46.3661	58.4878	52.0269	72.0081	63.314	127.608		74.0524	1370.24
ENSRNOP00000000174	CHM Rab escort protein	Chm	ENSRNOP00000000174.7;ENSRNOP00000075357.2;ENSRNOP00000078117.1;ENSRNOP00000090179.1;ENSRNOP00000091929.1	ENSRNOP00000000174.7;ENSRNOP00000075357.2;ENSRNOP00000078117.1;ENSRNOP00000090179.1;ENSRNOP00000091929.1	pep	primary_assembly:mRatBN7.2:X:78204553:78361943:-1 gene:ENSRNOG00000000161.8 transcript:ENSRNOT00000000174.8 gene_biotype:protein_coding transcript_biotype:protein_coding gene_symbol:Chm description:CHM Rab escort protein [Source:RGD Symbol;Acc:2340];primary_assembly:mRatBN7.2:X:78204553:78361943:-1 gene:ENSRNOG00000000161.8 transcript:ENSRNOT00000088570.2 gene_biotype:protein_coding transcript_bi…		2	59.4855	62.4156	40.0042	77.3842	60.8997	62.609	69.8945	76.36		68.2626	25.2494			85.9328	75.1234	71.7728	69.5039	86.5607	72.9319	59.4242		64.4644	154.252	91.8549	96.9019	129.829		116.521	54.3366
ENSRNOP00000000177			ENSRNOP00000000177.3;ENSRNOP00000088297.1;ENSRNOP00000090428.1;ENSRNOP00000091718.1;ENSRNOP00000092012.1;ENSRNOP00000092818.1;ENSRNOP00000095159.1	ENSRNOP00000000177.3;ENSRNOP00000088297.1;ENSRNOP00000090428.1;ENSRNOP00000091718.1;ENSRNOP00000092012.1;ENSRNOP00000092818.1;ENSRNOP00000095159.1	pep	primary_assembly:mRatBN7.2:X:117178718:117260522:-1 gene:ENSRNOG00000000164.5 transcript:ENSRNOT00000000177.5 gene_biotype:protein_coding transcript_biotype:protein_coding;primary_assembly:mRatBN7.2:X:117171905:117222087:-1 gene:ENSRNOG00000000164.5 transcript:ENSRNOT00000095944.1 gene_biotype:protein_coding transcript_biotype:protein_coding;primary_assembly:mRatBN7.2:X:117095987:117222087:-1 gen…		2	110.557	109.585	206.896	398.594	223.538	187.033	187.547	173.81	126.379	287.808	444.698		22.7875			423.406	589.15	225.107	204.76	394.233	114.173	332.429	778.353	487.398	580.124	796.282	86.6492	552.042	130.246
ENSRNOP00000000178			ENSRNOP00000000178.6;ENSRNOP00000035212.1	ENSRNOP00000000178.6;ENSRNOP00000035212.1	pep	primary_assembly:mRatBN7.2:X:19508546:19562155:1 gene:ENSRNOG00000000165.9 transcript:ENSRNOT00000000178.8 gene_biotype:protein_coding transcript_biotype:protein_coding;primary_assembly:mRatBN7.2:X:19514626:19562182:1 gene:ENSRNOG00000000165.9 transcript:ENSRNOT00000033656.3 gene_biotype:protein_coding transcript_biotype:protein_coding		12	201.256	175.925	209.852	162.075	235.315	165.3	162.936	130.878	201.762	135.54	169.51	164.161	175.049	170.319	163.888	205.12	164.164	170.214	191.181	155.014	172.877	123.462	146.682	124.614	126.14	133.899	175.915	159.041	143.833
ENSRNOP00000000181	glycine amidinotransferase	Gatm	ENSRNOP00000000181.4	ENSRNOP00000000181.4	pep	primary_assembly:mRatBN7.2:3:109658951:109684129:-1 gene:ENSRNOG00000000168.5 transcript:ENSRNOT00000000181.5 gene_biotype:protein_coding transcript_biotype:protein_coding gene_symbol:Gatm description:glycine amidinotransferase [Source:RGD Symbol;Acc:71090]		6				40.8912	47.5744	54.7181	28.7428	28.4456	25.3733	33.9247	23.4378		33.5855	41.3928		21.2959	47.9116	38.9122	26.4792	39.8339		62.5909	111.386	86.2955	53.1639	150.396	24.0584	80.2159	20.1889
ENSRNOP00000000201	mercaptopyruvate sulfurtransferase	Mpst	ENSRNOP00000000201.2	ENSRNOP00000000201.2	pep	primary_assembly:mRatBN7.2:7:109955675:109963141:1 gene:ENSRNOG00000000185.6 transcript:ENSRNOT00000000201.6 gene_biotype:protein_coding transcript_biotype:protein_coding gene_symbol:Mpst description:mercaptopyruvate sulfurtransferase [Source:RGD Symbol;Acc:620065]		10	1226.98	1143.59	961.377	857.29	855.769	1173.64	1014.58	1000.07	1184.6	818.771	736.739	780.314	785.752	797.362	705.845	723.419	707.531	1057.18	984.81	793.544	1376.81	804.302	649.401	770.001	722.949	659.278	1203.63	577.275	1003.88
ENSRNOP00000000211	von Willebrand factor A domain containing 5A	Vwa5a	ENSRNOP00000000211.6;ENSRNOP00000015986.8;ENSRNOP00000089456.1	ENSRNOP00000000211.6;ENSRNOP00000015986.8;ENSRNOP00000089456.1	pep	primary_assembly:mRatBN7.2:8:38815210:38839112:1 gene:ENSRNOG00000000195.8 transcript:ENSRNOT00000000211.6 gene_biotype:protein_coding transcript_biotype:protein_coding gene_symbol:Vwa5a description:von Willebrand factor A domain containing 5A [Source:RGD Symbol;Acc:735145];primary_assembly:mRatBN7.2:8:38815221:38839107:1 gene:ENSRNOG00000000195.8 transcript:ENSRNOT00000015986.8 gene_biotype:prot…		14	100.65	91.5098	158.39	180.938	175.306	147.752	118.187	134.059	117.955	131.735	168.438	178.878	153.942	154.482	158.541	175.681	145.634	156.663	154.487	186.624	84.6058	200.47	332.292	198.806	346.947	321.756	111.385	209.966	128.087
ENSRNOP00000000239	abhydrolase domain containing 5, lysophosphatidic acid acyltransferase	Abhd5	ENSRNOP00000000239.5;ENSRNOP00000077546.1;ENSRNOP00000077694.1	ENSRNOP00000000239.5;ENSRNOP00000077546.1;ENSRNOP00000077694.1	pep	primary_assembly:mRatBN7.2:8:122000389:122026447:1 gene:ENSRNOG00000000221.6 transcript:ENSRNOT00000000239.6 gene_biotype:protein_coding transcript_biotype:protein_coding gene_symbol:Abhd5 description:abhydrolase domain containing 5, lysophosphatidic acid acyltransferase [Source:RGD Symbol;Acc:1303237];primary_assembly:mRatBN7.2:8:122000409:122026447:1 gene:ENSRNOG00000000221.6 transcript:ENSRNOT…		1		20.9266	49.4217									10.9014										51.7965		47.6547	84.1143	16.0238	57.0915	107.069	36.5783
ENSRNOP00000000246			ENSRNOP00000000246.7;ENSRNOP00000089289.1	ENSRNOP00000000246.7;ENSRNOP00000089289.1	pep	primary_assembly:mRatBN7.2:10:14597755:14684119:1 gene:ENSRNOG00000000230.8 transcript:ENSRNOT00000000246.8 gene_biotype:protein_coding transcript_biotype:protein_coding;primary_assembly:mRatBN7.2:10:14597594:14683782:1 gene:ENSRNOG00000000230.8 transcript:ENSRNOT00000097488.1 gene_biotype:protein_coding transcript_biotype:protein_coding		1			26.5883	32.0134														17.5717					51.2125			24.4403			35.404
ENSRNOP00000000254	similar to Protein Njmu-R1	RGD1310429	ENSRNOP00000000254.6;ENSRNOP00000086674.1	ENSRNOP00000000254.6;ENSRNOP00000086674.1	pep	primary_assembly:mRatBN7.2:10:65360924:65373864:-1 gene:ENSRNOG00000000237.8 transcript:ENSRNOT00000000254.8 gene_biotype:protein_coding transcript_biotype:protein_coding gene_symbol:RGD1310429 description:similar to Protein Njmu-R1 [Source:RGD Symbol;Acc:1310429];primary_assembly:mRatBN7.2:10:65360924:65373864:-1 gene:ENSRNOG00000000237.8 transcript:ENSRNOT00000106459.1 gene_biotype:protein_codi…		1				36.2498						25.1255	21.5225				28.4403						23.0655	31.3331		33.4238	38.5228	40.7719		36.0277
ENSRNOP00000000304	reticulon 4 interacting protein 1	Rtn4ip1	ENSRNOP00000000304.5	ENSRNOP00000000304.5	pep	primary_assembly:mRatBN7.2:20:47382234:47422338:1 gene:ENSRNOG00000000279.8 transcript:ENSRNOT00000000304.8 gene_biotype:protein_coding transcript_biotype:protein_coding gene_symbol:Rtn4ip1 description:reticulon 4 interacting protein 1 [Source:RGD Symbol;Acc:1563384]		8	216.079	255.339	305.791	259.639	231.211	474.378	272.182	243.663	305.693	146.952	226.273	299.903	142.623	293.39	221.86	238.728	213.549	393.028	341.4	126.737	601.321	186.372	141.795	176.023	154.831	138.297	404.54	183.908	374.174
ENSRNOP00000000306	solute carrier family 25 member 1	Slc25a1	ENSRNOP00000000306.5;ENSRNOP00000091375.1	ENSRNOP00000000306.5;ENSRNOP00000091375.1	pep	primary_assembly:mRatBN7.2:11:83055748:83058781:1 gene:ENSRNOG00000038001.4 transcript:ENSRNOT00000000306.6 gene_biotype:protein_coding transcript_biotype:protein_coding gene_symbol:Slc25a1 description:solute carrier family 25 member 1 [Source:RGD Symbol;Acc:3703];primary_assembly:mRatBN7.2:11:83055792:83058779:1 gene:ENSRNOG00000038001.4 transcript:ENSRNOT00000113816.1 gene_biotype:protein_codin…		2			33.7847	104.863	127.552	82.4264	69.5967	128.097	42.5789	55.4365		53.1259	134.582	59.1058	91.9233		55.4741	66.0657	46.8715	86.9094		85.7835	256.837	107.986	151.505	364.315	41.2415	134.588
ENSRNOP00000000336	sphingomyelin phosphodiesterase 2	Smpd2	ENSRNOP00000000336.3	ENSRNOP00000000336.3	pep	primary_assembly:mRatBN7.2:20:44986234:44989441:-1 gene:ENSRNOG00000000306.6 transcript:ENSRNOT00000000336.6 gene_biotype:protein_coding transcript_biotype:protein_coding gene_symbol:Smpd2 description:sphingomyelin phosphodiesterase 2 [Source:RGD Symbol;Acc:619753]		5	63.839	85.4527	82.8314	84.9402	118.135	66.9409	111.739	61.8434	90.3903	88.9999	103.309	95.0063	65.4642	86.3175	50.6221	64.7941		60.4471	75.9957	75.8893	57.3882	88.8854	156.054	76.6815	113.586	97.8004	62.1205	91.9668	67.4668
ENSRNOP00000000337	microtubule associated monooxygenase, calponin and LIM domain containing 1	Mical1	ENSRNOP00000000337.4	ENSRNOP00000000337.4	pep	primary_assembly:mRatBN7.2:20:44974138:44986089:1 gene:ENSRNOG00000000307.7 transcript:ENSRNOT00000000337.5 gene_biotype:protein_coding transcript_biotype:protein_coding gene_symbol:Mical1 description:microtubule associated monooxygenase, calponin and LIM domain containing 1 [Source:RGD Symbol;Acc:1309386]		4						34.7639				36.2427				65.6882	43.8241	30.3574							159.529	75.2891		121.152		70.6872
ENSRNOP00000000343	FIG4 phosphoinositide 5-phosphatase	Fig4	ENSRNOP00000000343.2;ENSRNOP00000091577.1	ENSRNOP00000000343.2;ENSRNOP00000091577.1	pep	primary_assembly:mRatBN7.2:20:44600603:44723844:-1 gene:ENSRNOG00000000312.5 transcript:ENSRNOT00000000343.5 gene_biotype:protein_coding transcript_biotype:protein_coding gene_symbol:Fig4 description:FIG4 phosphoinositide 5-phosphatase [Source:RGD Symbol;Acc:1311375];primary_assembly:mRatBN7.2:20:44600603:44723844:-1 gene:ENSRNOG00000000312.5 transcript:ENSRNOT00000101588.1 gene_biotype:protein_c…		1				32.9338				83.1488										50.3726	26.0679	43.8276				47.2487	74.3556	119.301		70.5378	38.3884
ENSRNOP00000000383	nidogen 2	Nid2	ENSRNOP00000000383.7	ENSRNOP00000000383.7	pep	primary_assembly:mRatBN7.2:15:4458084:4513843:-1 gene:ENSRNOG00000000341.8 transcript:ENSRNOT00000000383.8 gene_biotype:protein_coding transcript_biotype:protein_coding gene_symbol:Nid2 description:nidogen 2 [Source:RGD Symbol;Acc:1311685]		21	152.768	159.151	165.026	201.781	177.768	163.528	180.104	151.455	147.429	137.359	175.153	168.729	156.758	177.064	168.841	167.772	158.325	155.172	148.183	155.984	152.34	185.008	349.267	240.259	219.3	293.41	150.678	286.925	161.841
ENSRNOP00000000444	kinesin family binding protein	Kifbp	ENSRNOP00000000444.5	ENSRNOP00000000444.5	pep	primary_assembly:mRatBN7.2:20:30512901:30532467:-1 gene:ENSRNOG00000000395.8 transcript:ENSRNOT00000000444.8 gene_biotype:protein_coding transcript_biotype:protein_coding gene_symbol:Kifbp description:kinesin family binding protein [Source:RGD Symbol;Acc:1593126]		3	77.0314		41.6686	70.9815		65.1812								41.8193		60.5763		74.9755	87.9985	150.513		73.9078	87.0812	44.2052		63.8626	88.9835	94.9001	48.4968
ENSRNOP00000000446	DExD-box helicase 50	Ddx50	ENSRNOP00000000446.6;ENSRNOP00000097507.1	ENSRNOP00000000446.6;ENSRNOP00000097507.1	pep	primary_assembly:mRatBN7.2:20:30561640:30591152:-1 gene:ENSRNOG00000000396.8 transcript:ENSRNOT00000000446.7 gene_biotype:protein_coding transcript_biotype:protein_coding gene_symbol:Ddx50 description:DExD-box helicase 50 [Source:RGD Symbol;Acc:1310934];primary_assembly:mRatBN7.2:20:30560544:30590952:-1 gene:ENSRNOG00000000396.8 transcript:ENSRNOT00000117657.1 gene_biotype:protein_coding transcri…		1	47.9826		59.4096	89.7687	59.8437	75.6326	43.6785	32.9254			54.3833							95.3008	63.3245	67.0399		45.5085	119.635	104.314	103.946	145.946		125.441	64.2383
ENSRNOP00000000474	nuclear mitotic apparatus protein 1	Numa1	ENSRNOP00000000474.6	ENSRNOP00000000474.6	pep	primary_assembly:mRatBN7.2:1:156326259:156372855:1 gene:ENSRNOG00000000417.8 transcript:ENSRNOT00000000474.7 gene_biotype:protein_coding transcript_biotype:protein_coding gene_symbol:Numa1 description:nuclear mitotic apparatus protein 1 [Source:RGD Symbol;Acc:1308777]		31	64.3947	69.5138	80.7548	113.477	103.634	95.5526	85.3746	102.436	90.4646	106.094	96.966	100.278	94.9073	107.629	98.717	104.027	95.5045	77.2246	96.5059	101.495	74.3682	118.135	202.875	145.047	165.306	188.271	76.7589	143.068	83.0667
ENSRNOP00000000477	complement C2	Cfb	ENSRNOP00000000477.4	ENSRNOP00000000477.4	pep	primary_assembly:mRatBN7.2:20:3970643:3976505:1 gene:ENSRNOG00000051235.2 transcript:ENSRNOT00000000477.7 gene_biotype:protein_coding transcript_biotype:protein_coding gene_symbol:Cfb description:complement C2 [Source:RGD Symbol;Acc:2231]		22	262.228	196.201	310.674	531.793	362.075	220.99	266.995	145.81	96.1204	408.47	383.652	377.197	380.475	391.616	354.085	370.687	409.075	296.587	428.912	488.532	218.71	476.281	691.509	708.048	643.722	1642.29	203.329	686.766	290.312
ENSRNOP00000000500	1-acylglycerol-3-phosphate O-acyltransferase 1	Agpat1	ENSRNOP00000000500.5	ENSRNOP00000000500.5	pep	primary_assembly:mRatBN7.2:20:4135957:4145278:-1 gene:ENSRNOG00000000437.8 transcript:ENSRNOT00000000500.8 gene_biotype:protein_coding transcript_biotype:protein_coding gene_symbol:Agpat1 description:1-acylglycerol-3-phosphate O-acyltransferase 1 [Source:RGD Symbol;Acc:1303287]		2	213.92	200.722	278.172	320.241	268.371	173.428	290.251	484.59	256.671	371.821	426.423	440.547	338.814	432.16	495.752	408.092	529.418	254.87	229.467	161.528	155.362	275.514	407.92	250.323	202.757	184.329	252.427	294.777	191.6
ENSRNOP00000000510	G-protein signaling modulator 3	Gpsm3	ENSRNOP00000000510.4;ENSRNOP00000097360.1	ENSRNOP00000000510.4;ENSRNOP00000097360.1	pep	primary_assembly:mRatBN7.2:20:4157123:4158984:-1 gene:ENSRNOG00000000441.7 transcript:ENSRNOT00000000510.6 gene_biotype:protein_coding transcript_biotype:protein_coding gene_symbol:Gpsm3 description:G-protein signaling modulator 3 [Source:RGD Symbol;Acc:1303014];primary_assembly:mRatBN7.2:20:4157123:4159035:-1 gene:ENSRNOG00000000441.7 transcript:ENSRNOT00000094807.1 gene_biotype:protein_coding t…		1																		20.0146					85.9224	55.9953	65.6169			21.5067
ENSRNOP00000000523	RT1 class II, locus Ba	RT1-Ba	ENSRNOP00000000523.1;ENSRNOP00000070569.2;ENSRNOP00000076833.1	ENSRNOP00000000523.1;ENSRNOP00000070569.2;ENSRNOP00000076833.1	pep	primary_assembly:mRatBN7.2:20:4575134:4579727:1 gene:ENSRNOG00000000451.6 transcript:ENSRNOT00000000523.5 gene_biotype:protein_coding transcript_biotype:protein_coding gene_symbol:RT1-Ba description:RT1 class II, locus Ba [Source:RGD Symbol;Acc:1595867];primary_assembly:mRatBN7.2:20:4575196:4579730:1 gene:ENSRNOG00000000451.6 transcript:ENSRNOT00000077143.2 gene_biotype:protein_coding transcript_…		1	120.835	39.752	455.73	590.228	401.818	172.235	283.057	80.6245	96.4765	350.03	388.931	348.692	396.723	431.74	386.145	391.867	266.376	229.099	112.525		89.1541	345.312	913.78	216.258		1084.6	57.1726	537.089	487.938
ENSRNOP00000000525	RT1 class II, locus Bb	RT1-Bb	ENSRNOP00000000525.5;ENSRNOP00000070172.2;ENSRNOP00000094408.1	ENSRNOP00000000525.5;ENSRNOP00000070172.2;ENSRNOP00000094408.1	pep	primary_assembly:mRatBN7.2:20:4596559:4607597:-1 gene:ENSRNOG00000032708.6 transcript:ENSRNOT00000000525.7 gene_biotype:protein_coding transcript_biotype:protein_coding gene_symbol:RT1-Bb description:RT1 class II, locus Bb [Source:RGD Symbol;Acc:3469];primary_assembly:mRatBN7.2:20:4596559:4604477:-1 gene:ENSRNOG00000032708.6 transcript:ENSRNOT00000082136.2 gene_biotype:protein_coding transcript_b…		1			97.4489	113.983	71.4592	61.486	45.7296		43.2495	16.1475								35.7305	47.2498	62.5977		43.8975	660.554	56.5718	171.519	151.012	27.8632	136.311	111.749
ENSRNOP00000000527	transporter 2, ATP binding cassette subfamily B member	Tap2	ENSRNOP00000000527.4	ENSRNOP00000000527.4	pep	primary_assembly:mRatBN7.2:20:4636357:4650407:-1 gene:ENSRNOG00000000455.6 transcript:ENSRNOT00000000527.6 gene_biotype:protein_coding transcript_biotype:protein_coding gene_symbol:Tap2 description:transporter 2, ATP binding cassette subfamily B member [Source:RGD Symbol;Acc:3818]		6	214.628	158.899	486.828	356.277	499.905	471.766	348.873	153.365	236.347	204.408	181.42	233.967	355.842	284.799	400.912	312.301	248.763	329.354	315.099	389.149	219.61	310.947	430.765	373.401	530.565	363.382	265.35	340.797	227.717
ENSRNOP00000000528	proteasome 20S subunit beta 8	Psmb8	ENSRNOP00000000528.4	ENSRNOP00000000528.4	pep	primary_assembly:mRatBN7.2:20:4652159:4655283:-1 gene:ENSRNOG00000000456.7 transcript:ENSRNOT00000000528.7 gene_biotype:protein_coding transcript_biotype:protein_coding gene_symbol:Psmb8 description:proteasome 20S subunit beta 8 [Source:RGD Symbol;Acc:3426]		6	151.616	170.25	148.712	138.932	121.1	118.677	92.5393	197.149	142.758	206.145	204.897	162.662	172.383	162.908	127.126	126.267	149.323	81.7142	99.851	140.22	90.8514	136.885	359.294	207.136	256.026	380.506	103.774	253.617	148.472
ENSRNOP00000000529	transporter 1, ATP binding cassette subfamily B member	Tap1	ENSRNOP00000000529.4;ENSRNOP00000088306.1	ENSRNOP00000000529.4;ENSRNOP00000088306.1	pep	primary_assembly:mRatBN7.2:20:4656263:4666901:-1 gene:ENSRNOG00000000457.7 transcript:ENSRNOT00000000529.7 gene_biotype:protein_coding transcript_biotype:protein_coding gene_symbol:Tap1 description:transporter 1, ATP binding cassette subfamily B member [Source:RGD Symbol;Acc:3817];primary_assembly:mRatBN7.2:20:4656263:4666901:-1 gene:ENSRNOG00000000457.7 transcript:ENSRNOT00000102515.1 gene_bioty…		5	39.2453	13.1451	118.045	87.5435	98.6051	146.388	64.021	78.6501	70.749	95.6875	94.9977	126.595	103.712	114.815	128.332	121.67	116.979	52.1842	77.3732	177.898	36.1302	82.8482	252.049	154.326	327.554	219.305	42.1982	188.233	78.937
ENSRNOP00000000532	proteasome 20S subunit beta 9	Psmb9	ENSRNOP00000000532.4	ENSRNOP00000000532.4	pep	primary_assembly:mRatBN7.2:20:4667091:4672512:1 gene:ENSRNOG00000000459.8 transcript:ENSRNOT00000000532.8 gene_biotype:protein_coding transcript_biotype:protein_coding gene_symbol:Psmb9 description:proteasome 20S subunit beta 9 [Source:RGD Symbol;Acc:3427]		3		730.34	110.758	108.193	155.004	122.96		119.646	150.808	220.678	169.04	224.115	181.507	200.499	188.312	148.247	265.396	88.3867					267.19	153.774	154.3	344.299		173.412	96.6237
ENSRNOP00000000541	solute carrier family 39 member 7	Slc39a7	ENSRNOP00000000541.4	ENSRNOP00000000541.4	pep	primary_assembly:mRatBN7.2:20:4822012:4826537:1 gene:ENSRNOG00000000465.8 transcript:ENSRNOT00000000541.7 gene_biotype:protein_coding transcript_biotype:protein_coding gene_symbol:Slc39a7 description:solute carrier family 39 member 7 [Source:RGD Symbol;Acc:1593280]		1	64.7548	60.0711	62.4738	128.102	93.4285	85.0168		35.8681		86.8722	91.7204	80.3557	93.0026	110.546		96.6492		76.5007	50.8135	56.8199		111.362	153.236	98.9452	113.505	135.88		117.261
ENSRNOP00000000553	prefoldin subunit 6	Pfdn6	ENSRNOP00000000553.2	ENSRNOP00000000553.2	pep	primary_assembly:mRatBN7.2:20:4945959:4947433:1 gene:ENSRNOG00000000473.7 transcript:ENSRNOT00000000553.7 gene_biotype:protein_coding transcript_biotype:protein_coding gene_symbol:Pfdn6 description:prefoldin subunit 6 [Source:RGD Symbol;Acc:1303006]		3	240.406	303.719	238.07	274.464	303.295	316.368	300.442	326.372	323.2	286.773	289.404	226.085	280.061	211.801	313.645	271.626	321.039	258.148	284.332	215.795	294.049	293.601	503.172	240.222	358.378	540.778	303.853	334.036	245.359
ENSRNOP00000000554	ral guanine nucleotide dissociation stimulator-like 2	Rgl2	ENSRNOP00000000554.4;ENSRNOP00000090030.1	ENSRNOP00000000554.4;ENSRNOP00000090030.1	pep	primary_assembly:mRatBN7.2:20:4948497:4956252:-1 gene:ENSRNOG00000000474.7 transcript:ENSRNOT00000000554.7 gene_biotype:protein_coding transcript_biotype:protein_coding gene_symbol:Rgl2 description:ral guanine nucleotide dissociation stimulator-like 2 [Source:RGD Symbol;Acc:1302985];primary_assembly:mRatBN7.2:20:4948497:4969911:-1 gene:ENSRNOG00000000474.7 transcript:ENSRNOT00000112353.1 gene_bio…		4	61.4544		50.0838	54.5241		79.7628	47.3882	67.8412	68.4688			49.818				71.642		65.5362	48.5422	46.8905	36.5658	55.8483	128.94	52.4213	99.4692	83.4829	42.192	102.349
ENSRNOP00000000568	cutA divalent cation tolerance homolog	Cuta	ENSRNOP00000000568.2;ENSRNOP00000065219.1	ENSRNOP00000000568.2;ENSRNOP00000065219.1	pep	primary_assembly:mRatBN7.2:20:5022956:5024450:-1 gene:ENSRNOG00000000481.9 transcript:ENSRNOT00000000568.7 gene_biotype:protein_coding transcript_biotype:protein_coding gene_symbol:Cuta description:cutA divalent cation tolerance homolog [Source:RGD Symbol;Acc:1303306];primary_assembly:mRatBN7.2:20:5022959:5024552:-1 gene:ENSRNOG00000000481.9 transcript:ENSRNOT00000072319.4 gene_biotype:protein_co…		3	2403.02	1916.7	1974.93	1836.36	2039.1	2311.37	2013.81	2498.62	2209.76	1774.23	2296.18	2447.48	2050.28	2235.32	2551.85	2201.72	2099.94	2081.02	2266.18	1748.29	2301.35	1952.19	2012.19	1769.9	1802.98	1918.05	2306.32	1729.39	1852.79
ENSRNOP00000000586	small nuclear ribonucleoprotein polypeptide C	Snrpc	ENSRNOP00000000586.6;ENSRNOP00000086456.1	ENSRNOP00000000586.6;ENSRNOP00000086456.1	pep	primary_assembly:mRatBN7.2:20:5888453:5906638:1 gene:ENSRNOG00000000493.8 transcript:ENSRNOT00000000586.8 gene_biotype:protein_coding transcript_biotype:protein_coding gene_symbol:Snrpc description:small nuclear ribonucleoprotein polypeptide C [Source:RGD Symbol;Acc:1306065];primary_assembly:mRatBN7.2:10:14191662:14192401:-1 gene:ENSRNOG00000017586.3 transcript:ENSRNOT00000023626.3 gene_biotype:p…		1					31.8651					16.8958	11.311			14.4806		6.11169						24.0137	21.3142		18.9488	39.7497
ENSRNOP00000000599	aryl-hydrocarbon receptor-interacting protein	Aip	ENSRNOP00000000599.6;ENSRNOP00000075162.1	ENSRNOP00000000599.6;ENSRNOP00000075162.1	pep	primary_assembly:mRatBN7.2:1:201407288:201411787:-1 gene:ENSRNOG00000022289.7 transcript:ENSRNOT00000000599.8 gene_biotype:protein_coding transcript_biotype:protein_coding gene_symbol:Aip description:aryl-hydrocarbon receptor-interacting protein [Source:RGD Symbol;Acc:628619];primary_assembly:mRatBN7.2:1:201408010:201419122:-1 gene:ENSRNOG00000022289.7 transcript:ENSRNOT00000091542.2 gene_biotype…		8	167.733	166.122	173.367	215.375	213.325	174.62	183.04	225.972	181.148	154.289	186.727	147.28	154.089	192.061	181.554	150.577	133.598	165.089	161.613	167.209	118.799	184.947	426.87	202.767	222.293	356.283	186.684	238.581	157.95
ENSRNOP00000000603	ribosomal protein L10A	Rpl10a	ENSRNOP00000000603.4;ENSRNOP00000090861.1	ENSRNOP00000000603.4;ENSRNOP00000090861.1	pep	primary_assembly:mRatBN7.2:20:6385823:6391357:1 gene:ENSRNOG00000000505.8 transcript:ENSRNOT00000000603.8 gene_biotype:protein_coding transcript_biotype:protein_coding gene_symbol:Rpl10a description:ribosomal protein L10A [Source:RGD Symbol;Acc:620497];primary_assembly:mRatBN7.2:20:6385823:6391357:1 gene:ENSRNOG00000000505.8 transcript:ENSRNOT00000100947.1 gene_biotype:protein_coding transcript_b…		6	433.744	468.929	649.36	692.062	631.366	590.555	584.684	520.471	577.528	456.094	511.508	513.472	432.678	518.977	482.84	514.402	442.456	634.186	534.171	601.053	429.303	747.453	1144.2	898.936	989.779	1331.08	390.641	944.703	611.227
ENSRNOP00000000612	SRSF protein kinase 1	Srpk1	ENSRNOP00000000612.8;ENSRNOP00000075811.2	ENSRNOP00000000612.8;ENSRNOP00000075811.2	pep	primary_assembly:mRatBN7.2:20:6645809:6682098:-1 gene:ENSRNOG00000000511.9 transcript:ENSRNOT00000000612.8 gene_biotype:protein_coding transcript_biotype:protein_coding gene_symbol:Srpk1 description:SRSF protein kinase 1 [Source:RGD Symbol;Acc:1308272];primary_assembly:mRatBN7.2:20:6645809:6670457:-1 gene:ENSRNOG00000000511.9 transcript:ENSRNOT00000092641.2 gene_biotype:protein_coding transcript_…		5	69.7663	77.5746	177.127	199.861	170.257	139.78	123.365	185.641	121.099	188.796	174.888	180.128	155.472	165.956	176.548	159.545	128.505	168.447	159.923	181.071	105.702	187.298	402.479	254.745	271.468	371.343	152.742	272.198	138.097
ENSRNOP00000000618	mitogen activated protein kinase 14	Mapk14	ENSRNOP00000000618.2	ENSRNOP00000000618.2	pep	primary_assembly:mRatBN7.2:20:6749962:6810587:1 gene:ENSRNOG00000000513.10 transcript:ENSRNOT00000000618.7 gene_biotype:protein_coding transcript_biotype:protein_coding gene_symbol:Mapk14 description:mitogen activated protein kinase 14 [Source:RGD Symbol;Acc:70496]		11	346.168	315.801	259.848	335.294	281.57	268.132	280.431	311.165	286.287	272.55	236.715	294.267	283.834	279.459	234.135	225.873	257.423	309.096	279.444	292.065	292.974	285.159	461.996	327.811	365.466	469.473	269.67	336.348	292.854
ENSRNOP00000000635	mitochondrial carrier 1	Mtch1	ENSRNOP00000000635.4;ENSRNOP00000076246.2	ENSRNOP00000000635.4;ENSRNOP00000076246.2	pep	primary_assembly:mRatBN7.2:20:7389949:7413426:-1 gene:ENSRNOG00000000527.7 transcript:ENSRNOT00000000635.7 gene_biotype:protein_coding transcript_biotype:protein_coding gene_symbol:Mtch1 description:mitochondrial carrier 1 [Source:RGD Symbol;Acc:1309262];primary_assembly:mRatBN7.2:20:7389949:7413426:-1 gene:ENSRNOG00000000527.7 transcript:ENSRNOT00000093172.2 gene_biotype:protein_coding transcrip…		2		11.7267					81.2295	338.403		245.859							259.553	302.08	251.116	252.363	151.852		52.0246	214.255	207.348	492.793		275.891	187.755
ENSRNOP00000000639	coiled-coil domain containing 167	Ccdc167	ENSRNOP00000000639.6;ENSRNOP00000079485.1;ENSRNOP00000085384.1;ENSRNOP00000096672.1	ENSRNOP00000000639.6;ENSRNOP00000079485.1;ENSRNOP00000085384.1;ENSRNOP00000096672.1	pep	primary_assembly:mRatBN7.2:20:7763276:7781613:-1 gene:ENSRNOG00000068717.1 transcript:ENSRNOT00000000639.6 gene_biotype:protein_coding transcript_biotype:protein_coding gene_symbol:Ccdc167 description:coiled-coil domain containing 167 [Source:RGD Symbol;Acc:1588733];primary_assembly:mRatBN7.2:20:7759250:7781613:-1 gene:ENSRNOG00000068717.1 transcript:ENSRNOT00000109836.1 gene_biotype:protein_codi…		1	143.907		154.533		264.585	297.97	298.359	205.096		302.216		217.178		207.177	344.024	197.467	228.939	249.642	160.02		223.087	315.832	378.317	250.527	234.845		224.265	315.029	91.2867
ENSRNOP00000000640	cap methyltransferase 1	Cmtr1	ENSRNOP00000000640.3;ENSRNOP00000073460.1;ENSRNOP00000078940.1;ENSRNOP00000080385.1;ENSRNOP00000081353.1;ENSRNOP00000090691.1;ENSRNOP00000092438.1	ENSRNOP00000000640.3;ENSRNOP00000073460.1;ENSRNOP00000078940.1;ENSRNOP00000080385.1;ENSRNOP00000081353.1;ENSRNOP00000090691.1;ENSRNOP00000092438.1	pep	primary_assembly:mRatBN7.2:20:7722733:7766286:1 gene:ENSRNOG00000000532.8 transcript:ENSRNOT00000000640.5 gene_biotype:protein_coding transcript_biotype:protein_coding gene_symbol:Cmtr1 description:cap methyltransferase 1 [Source:RGD Symbol;Acc:1307801];primary_assembly:mRatBN7.2:20:7709713:7765892:1 gene:ENSRNOG00000000532.8 transcript:ENSRNOT00000083108.2 gene_biotype:protein_coding transcript_…		2			52.7111	71.6033					36.392	72.8093	86.5578		96.2318	103.373	120.733		102.106		75.1277	48.7652		83.4402	140.996	72.2662	127.985	131.693		79.84
ENSRNOP00000000650	glyoxalase 1	Glo1	ENSRNOP00000000650.4	ENSRNOP00000000650.4	pep	primary_assembly:mRatBN7.2:20:8662801:8681649:-1 gene:ENSRNOG00000000541.7 transcript:ENSRNOT00000000650.7 gene_biotype:protein_coding transcript_biotype:protein_coding gene_symbol:Glo1 description:glyoxalase 1 [Source:RGD Symbol;Acc:2702]		8	1550.18	1728.53	1188.82	1027.64	1387.17	752.271	1209.19	1353.3	1230.26	880.82	831.264	872.107	733.261	844.407	792.178	827.276	932.482	1046.9	975.137	1201.47	1230.79	1108.5	866.306	981.284	1025.05	849.361	808.475	841.985	1149.76
ENSRNOP00000000657	5'-nucleotidase domain containing 1	Nt5dc1	ENSRNOP00000000657.7;ENSRNOP00000088714.1	ENSRNOP00000000657.7;ENSRNOP00000088714.1	pep	primary_assembly:mRatBN7.2:20:38105678:38208588:-1 gene:ENSRNOG00000000546.8 transcript:ENSRNOT00000000657.7 gene_biotype:protein_coding transcript_biotype:protein_coding gene_symbol:Nt5dc1 description:5'-nucleotidase domain containing 1 [Source:RGD Symbol;Acc:1305214];primary_assembly:mRatBN7.2:20:38189611:38208588:-1 gene:ENSRNOG00000000546.8 transcript:ENSRNOT00000107792.1 gene_biotype:protein…		1				171.294		63.0524				110.084		143.005	91.3662			162.413	111.85			157.621		161.717	366.399	215.824	297.552	295.987		181.281
ENSRNOP00000000673	secretion associated, Ras related GTPase 1A	Sar1a	ENSRNOP00000000673.5	ENSRNOP00000000673.5	pep	primary_assembly:mRatBN7.2:20:29623553:29635935:1 gene:ENSRNOG00000000557.6 transcript:ENSRNOT00000000673.5 gene_biotype:protein_coding transcript_biotype:protein_coding gene_symbol:Sar1a description:secretion associated, Ras related GTPase 1A [Source:RGD Symbol;Acc:1359540]		3	90.9683	79.8298	88.7771	113.625		137.743	103.664	82.7818		153.465	118.575	116.607	127.802	146.115	129.96	177.668	89.7484	95.9461	87.9177	130.548	100.839	86.8826	118.14	107.88	122.475	185.864		109.152	94.0072
ENSRNOP00000000676	leucine rich repeat containing 20	Lrrc20	ENSRNOP00000000676.6;ENSRNOP00000072549.1;ENSRNOP00000082406.1	ENSRNOP00000000676.6;ENSRNOP00000072549.1;ENSRNOP00000082406.1	pep	primary_assembly:mRatBN7.2:20:29422925:29528369:1 gene:ENSRNOG00000000560.8 transcript:ENSRNOT00000000676.8 gene_biotype:protein_coding transcript_biotype:protein_coding gene_symbol:Lrrc20 description:leucine rich repeat containing 20 [Source:RGD Symbol;Acc:1566140];primary_assembly:mRatBN7.2:20:29422925:29527401:1 gene:ENSRNOG00000000560.8 transcript:ENSRNOT00000078719.2 gene_biotype:protein_cod…		4	491.236	436.871	318.14	219.556	286.44	342.745	324.823	342.965	372.395	206.279	186.549	167.893	179.137	190.289	263.743	230.326	177.13	239.571	213.126	233.003	334.793	244.099	184.483	185.971	198.491	173.59	413.653	159.912	236.11
ENSRNOP00000000696	prosaposin	Psap	ENSRNOP00000000696.5;ENSRNOP00000086321.1	ENSRNOP00000000696.5;ENSRNOP00000086321.1	pep	primary_assembly:mRatBN7.2:20:28214271:28240498:1 gene:ENSRNOG00000000571.7 transcript:ENSRNOT00000000696.6 gene_biotype:protein_coding transcript_biotype:protein_coding gene_symbol:Psap description:prosaposin [Source:RGD Symbol;Acc:3423];primary_assembly:mRatBN7.2:20:28228275:28240498:1 gene:ENSRNOG00000000571.7 transcript:ENSRNOT00000093802.1 gene_biotype:protein_coding transcript_biotype:prote…		11	243.237	233.452	360.397	494.86	365.935	371.924	305.425	306.764	249.7	396.489	360.545	371.957	384.526	385.632	324.743	296.236	466.524	331.772	366.795	394.885	216.198	493.394	935.125	633.81	661.008	988.683	200.544	687.063	263.073
ENSRNOP00000000707	myristoylated alanine rich protein kinase C substrate	Marcks	ENSRNOP00000000707.7	ENSRNOP00000000707.7	pep	primary_assembly:mRatBN7.2:20:40685315:40691012:-1 gene:ENSRNOG00000000579.7 transcript:ENSRNOT00000000707.7 gene_biotype:protein_coding transcript_biotype:protein_coding gene_symbol:Marcks description:myristoylated alanine rich protein kinase C substrate [Source:RGD Symbol;Acc:3028]		10	187.162	130.54	217.605	311.41	221.801	214.608	243.446	313.473	203.579	327.646	247.463	246.341	276.499	309.948	212.92	291.612	233.689	183.197	252.181	365.9	150.03	367.921	667.253	647.94	720.46	1203.26	100.981	585.607	210.365
ENSRNOP00000000710	D-aspartate oxidase	Ddo	ENSRNOP00000000710.3	ENSRNOP00000000710.3	pep	primary_assembly:mRatBN7.2:20:44090914:44110399:1 gene:ENSRNOG00000000582.8 transcript:ENSRNOT00000000710.6 gene_biotype:protein_coding transcript_biotype:protein_coding gene_symbol:Ddo description:D-aspartate oxidase [Source:RGD Symbol;Acc:1595123]		2	71.357	69.6352		50.6109		88.1425				36.1571	97.4075	111.934	67.7809	102.582	61.4827		84.7039		64.8158		76.5963	38.9626					100.424		97.4235
ENSRNOP00000000717	ribosome production factor 2 homolog	Rpf2	ENSRNOP00000000717.6;ENSRNOP00000079370.1;ENSRNOP00000079814.1;ENSRNOP00000093895.1	ENSRNOP00000000717.6;ENSRNOP00000079370.1;ENSRNOP00000079814.1;ENSRNOP00000093895.1	pep	primary_assembly:mRatBN7.2:20:43629951:43651470:-1 gene:ENSRNOG00000000587.8 transcript:ENSRNOT00000000717.8 gene_biotype:protein_coding transcript_biotype:protein_coding gene_symbol:Rpf2 description:ribosome production factor 2 homolog [Source:RGD Symbol;Acc:1306906];primary_assembly:mRatBN7.2:20:43629999:43649810:-1 gene:ENSRNOG00000000587.8 transcript:ENSRNOT00000105691.1 gene_biotype:protein_…		1		37.7535							57.5528		21.2145		54.467	44.948		40.1146			34.4124		62.4341		184.556	96.1921	74.4803			62.924
ENSRNOP00000000737	laminin subunit alpha 4	Lama4	ENSRNOP00000000737.8	ENSRNOP00000000737.8	pep	primary_assembly:mRatBN7.2:20:42392268:42533347:1 gene:ENSRNOG00000000599.8 transcript:ENSRNOT00000000737.8 gene_biotype:protein_coding transcript_biotype:protein_coding gene_symbol:Lama4 description:laminin subunit alpha 4 [Source:RGD Symbol;Acc:1560062]		28	124.608	121.362	145.357	150.69	139.263	160.568	146.579	114.717	127.948	142.802	164.823	147.164	158.388	156.832	162.489	156.714	130.391	157.499	136.554	139.161	148.704	146.299	246.375	185.006	175.549	270.397	108.522	220.417	142.188
ENSRNOP00000000742	histone deacetylase 2	Hdac2	ENSRNOP00000000742.6;ENSRNOP00000094992.1	ENSRNOP00000000742.6;ENSRNOP00000094992.1	pep	primary_assembly:mRatBN7.2:20:40548250:40571609:1 gene:ENSRNOG00000000604.6 transcript:ENSRNOT00000000742.6 gene_biotype:protein_coding transcript_biotype:protein_coding gene_symbol:Hdac2 description:histone deacetylase 2 [Source:RGD Symbol;Acc:619976];primary_assembly:mRatBN7.2:20:40548250:40568854:1 gene:ENSRNOG00000000604.6 transcript:ENSRNOT00000100766.1 gene_biotype:protein_coding transcript…		4	157.491	110.156	104.08	133.82		127.596				87.028	138.476	194.343			131.116	113.761		142.702	162.352	178.547	151.983	189.48		177.006	244.723	322.898	112.96	268.411	119.517
ENSRNOP00000000749	CDGSH iron sulfur domain 1	Cisd1	ENSRNOP00000000749.5;ENSRNOP00000086958.1;ENSRNOP00000087939.1	ENSRNOP00000000749.5;ENSRNOP00000086958.1;ENSRNOP00000087939.1	pep	primary_assembly:mRatBN7.2:20:17255151:17284924:1 gene:ENSRNOG00000000610.7 transcript:ENSRNOT00000000749.7 gene_biotype:protein_coding transcript_biotype:protein_coding gene_symbol:Cisd1 description:CDGSH iron sulfur domain 1 [Source:RGD Symbol;Acc:1309529];primary_assembly:mRatBN7.2:20:17259789:17268459:1 gene:ENSRNOG00000000610.7 transcript:ENSRNOT00000119535.1 gene_biotype:protein_coding tran…		5	966.649	992.878	979.828	689.109	730.636	1165.02	836.961	612.77	889.831	636.374	793.471	849.727	651.315	824.615	916.135	890.565	802.218	977.252	832.735	629.881	1297.13	608.047	513.201	619.468	554.603	468.544	1159.4	546.99	911.888
ENSRNOP00000000814	protein tyrosine phosphatase, receptor type, C	Ptprc	ENSRNOP00000000814.5;ENSRNOP00000030503.5;ENSRNOP00000057042.2;ENSRNOP00000063859.1	ENSRNOP00000000814.5;ENSRNOP00000030503.5;ENSRNOP00000057042.2;ENSRNOP00000063859.1	pep	primary_assembly:mRatBN7.2:13:49596193:49708692:-1 gene:ENSRNOG00000000655.9 transcript:ENSRNOT00000000814.5 gene_biotype:protein_coding transcript_biotype:protein_coding gene_symbol:Ptprc description:protein tyrosine phosphatase, receptor type, C [Source:RGD Symbol;Acc:3451];primary_assembly:mRatBN7.2:13:49596193:49708218:-1 gene:ENSRNOG00000000655.9 transcript:ENSRNOT00000029878.7 gene_biotype:…		10	92.079	76.3031	241.744	375.538	227.407	177.783	232.055	115.956	100.655	202.13	219.951	186.849	184.405	201.324	202.641	251.059	187.184	171.177	262.805	320.978	51.4394	323.455	1086.66	689.932	932.025	1352.19	71.6795	844.936	256.242
ENSRNOP00000000817	NIMA-related kinase 7	Nek7	ENSRNOP00000000817.4;ENSRNOP00000093817.1	ENSRNOP00000000817.4;ENSRNOP00000093817.1	pep	primary_assembly:mRatBN7.2:13:50022218:50149296:-1 gene:ENSRNOG00000000657.8 transcript:ENSRNOT00000000817.7 gene_biotype:protein_coding transcript_biotype:protein_coding gene_symbol:Nek7 description:NIMA-related kinase 7 [Source:RGD Symbol;Acc:1311160];primary_assembly:mRatBN7.2:13:50022218:50078602:-1 gene:ENSRNOG00000000657.8 transcript:ENSRNOT00000098011.1 gene_biotype:protein_coding transcri…		5	256.396	230.925	225.903	240.043	339.186	244.126	271.151	218.426	241.419	272.461	294.34	219.346	268.032	341.661	264.135	313.185	279.428	218.172	197.125	268.753	149.797	281.048	309.421	210.814	247.493	219.819	241.422	244.087	208.829
ENSRNOP00000000886	coronin 1C	Coro1c	ENSRNOP00000000886.4;ENSRNOP00000094473.1	ENSRNOP00000000886.4;ENSRNOP00000094473.1	pep	primary_assembly:mRatBN7.2:12:42713015:42785179:1 gene:ENSRNOG00000000697.5 transcript:ENSRNOT00000000886.5 gene_biotype:protein_coding transcript_biotype:protein_coding gene_symbol:Coro1c description:coronin 1C [Source:RGD Symbol;Acc:1564490];primary_assembly:mRatBN7.2:12:42713071:42785179:1 gene:ENSRNOG00000000697.5 transcript:ENSRNOT00000117394.1 gene_biotype:protein_coding transcript_biotype:…		10	197.983	150.855	226.533	301.844	222.992	244.436	246.841	255.723	198.039	241.753	175.76	214.181	191.242	193.717	208.065	198.684	213.116	188.709	252.789	255.86	137.208	290.96	590.359	343.776	443.135	676.834	171.519	477.129	212.362
ENSRNOP00000000890	iron-sulfur cluster assembly enzyme	Iscu	ENSRNOP00000000890.4	ENSRNOP00000000890.4	pep	primary_assembly:mRatBN7.2:12:42852305:42858150:-1 gene:ENSRNOG00000000701.6 transcript:ENSRNOT00000000890.6 gene_biotype:protein_coding transcript_biotype:protein_coding gene_symbol:Iscu description:iron-sulfur cluster assembly enzyme [Source:RGD Symbol;Acc:1309562]		3	126.859	100.583	130.492	75.7925		119.331	68.9189	70.3023	93.1788	92.1695	87.0219	80.0012	69.749	87.8637	95.8451	89.8885	86.6944	154.821	91.2336	42.5247	48.4298	47.8787	62.6311	74.3417	66.2812	88.9381	66.8238	48.5975	87.3971
ENSRNOP00000000891	spliceosome associated factor 3, U4/U6 recycling protein	Sart3	ENSRNOP00000000891.4	ENSRNOP00000000891.4	pep	primary_assembly:mRatBN7.2:12:42859305:42887038:1 gene:ENSRNOG00000000702.6 transcript:ENSRNOT00000000891.6 gene_biotype:protein_coding transcript_biotype:protein_coding gene_symbol:Sart3 description:spliceosome associated factor 3, U4/U6 recycling protein [Source:RGD Symbol;Acc:1311646]		4			72.5613	68.2682	71.7703	29.5215	66.1281				60.472	82.8793		125.581	135.794	103.017		62.0348	52.6298	54.6835		77.4061	132.876	61.8783	92.2437	110.217		86.4192	64.8591
ENSRNOP00000000955	chloride intracellular channel 2	Clic2	ENSRNOP00000000955.5	ENSRNOP00000000955.5	pep	primary_assembly:mRatBN7.2:20:148907:164355:1 gene:ENSRNOG00000000728.7 transcript:ENSRNOT00000000955.7 gene_biotype:protein_coding transcript_biotype:protein_coding gene_symbol:Clic2 description:chloride intracellular channel 2 [Source:RGD Symbol;Acc:1306580]		2	48.7613		72.8226	91.1095	68.8217	88.3498	66.3274	98.9269	65.8527			106.477					70.6831	90.0519	103.018	90.94		129.893	191.089	75.7066	152.953	193.111	54.078	108.769	81.9527
ENSRNOP00000001044	RAN binding protein 2	Ranbp2	ENSRNOP00000001044.6;ENSRNOP00000063941.2;ENSRNOP00000077936.1	ENSRNOP00000001044.6;ENSRNOP00000063941.2;ENSRNOP00000077936.1	pep	primary_assembly:mRatBN7.2:20:26442217:26493481:1 gene:ENSRNOG00000000796.9 transcript:ENSRNOT00000001044.7 gene_biotype:protein_coding transcript_biotype:protein_coding gene_symbol:Ranbp2 description:RAN binding protein 2 [Source:RGD Symbol;Acc:1560047];primary_assembly:mRatBN7.2:20:26442217:26493481:1 gene:ENSRNOG00000000796.9 transcript:ENSRNOT00000071386.4 gene_biotype:protein_coding transcri…		17	51.1701	54.4242	65.763	113.95	122.978	83.0568	81.2523	57.5174	58.284	90.9031	100.53	98.4543	86.496	86.8148	98.9527	115.855	86.2853	103.787	98.6355	93.5098	85.3135	103.057	191.267	109.807	165.445	210.927	60.4225	120.833	87.6831
ENSRNOP00000001049	ATP binding cassette subfamily F member 1	Abcf1	ENSRNOP00000001049.7;ENSRNOP00000085554.1;ENSRNOP00000087295.1	ENSRNOP00000001049.7;ENSRNOP00000085554.1;ENSRNOP00000087295.1	pep	primary_assembly:mRatBN7.2:20:2802488:2815426:1 gene:ENSRNOG00000000799.8 transcript:ENSRNOT00000001049.8 gene_biotype:protein_coding transcript_biotype:protein_coding gene_symbol:Abcf1 description:ATP binding cassette subfamily F member 1 [Source:RGD Symbol;Acc:620286];primary_assembly:mRatBN7.2:20:2802551:2815427:1 gene:ENSRNOG00000000799.8 transcript:ENSRNOT00000119600.1 gene_biotype:protein_c…		10	105.152	136.811	135.789	146.168	119.435	121.329	125.273	201.918	113.569	113.107	144.219	128.754	132.432	111.082	130.083	113.642	122.488	139.505	134.714	123.862	94.0674	152.247	252.305	185.175	216.432	364.977	111.076	245.675	116.542
ENSRNOP00000001054	gap junction protein, alpha 1	Gja1	ENSRNOP00000001054.3;ENSRNOP00000093256.1	ENSRNOP00000001054.3;ENSRNOP00000093256.1	pep	primary_assembly:mRatBN7.2:20:35756029:35768475:1 gene:ENSRNOG00000000805.7 transcript:ENSRNOT00000001054.5 gene_biotype:protein_coding transcript_biotype:protein_coding gene_symbol:Gja1 description:gap junction protein, alpha 1 [Source:RGD Symbol;Acc:2690];primary_assembly:mRatBN7.2:20:35755991:35768582:1 gene:ENSRNOG00000000805.7 transcript:ENSRNOT00000100494.1 gene_biotype:protein_coding trans…		2			67.9064	48.7972						29.6675	83.9428	92.9388	42.4045	72.7518	120.286	94.5299	74.6155			79.7203		79.0725	194.355	125.584	133.153	215.98		106.648
ENSRNOP00000001058	mitochondrial ribosomal protein S18B	Mrps18b	ENSRNOP00000001058.4	ENSRNOP00000001058.4	pep	primary_assembly:mRatBN7.2:20:2838030:2844248:1 gene:ENSRNOG00000000804.7 transcript:ENSRNOT00000001058.7 gene_biotype:protein_coding transcript_biotype:protein_coding gene_symbol:Mrps18b description:mitochondrial ribosomal protein S18B [Source:RGD Symbol;Acc:1302998]		3	237.958	174.962	203.876	194.661	156.676	262.526	262.131	191.987	206.448	204.848	230.374	225.915	225.385	177.091	242.72	200.2	210.364	301.424	215.18	123.883	341.366	173.626	216.099	152.58	187.33	228.448	274.349	144.247	247.669
ENSRNOP00000001066	serine incorporator 1	Serinc1	ENSRNOP00000001066.4;ENSRNOP00000064593.3	ENSRNOP00000001066.4;ENSRNOP00000064593.3	pep	primary_assembly:mRatBN7.2:20:36850076:36868961:-1 gene:ENSRNOG00000029360.6 transcript:ENSRNOT00000001066.7 gene_biotype:protein_coding transcript_biotype:protein_coding gene_symbol:Serinc1 description:serine incorporator 1 [Source:RGD Symbol;Acc:727843];primary_assembly:mRatBN7.2:20:36850076:36896691:-1 gene:ENSRNOG00000029360.6 transcript:ENSRNOT00000074379.3 gene_biotype:protein_coding transc…		1			45.3068	32.6637	39.1102	44.9765								61.1102			51.1932						94.4385		71.7803	47.5234	38.9099
ENSRNOP00000001081	sphingomyelin phosphodiesterase, acid-like 3A	Smpdl3a	ENSRNOP00000001081.3	ENSRNOP00000001081.3	pep	primary_assembly:mRatBN7.2:20:37132592:37155567:1 gene:ENSRNOG00000000815.6 transcript:ENSRNOT00000001081.6 gene_biotype:protein_coding transcript_biotype:protein_coding gene_symbol:Smpdl3a description:sphingomyelin phosphodiesterase, acid-like 3A [Source:RGD Symbol;Acc:1359277]		4		45.7352	99.9568	110.113	86.8022	85.386	86.4364	67.2085	57.193	93.7045		61.5367	77.6871			81.4934		86.5306	113.91	108.389	55.3751	113.605	274.253	240.652	250.838	441.381	57.8416	203.756	54.0465
ENSRNOP00000001092	GRIP and coiled-coil domain containing 2	Gcc2	ENSRNOP00000001092.4	ENSRNOP00000001092.4	pep	primary_assembly:mRatBN7.2:20:26247404:26293613:1 gene:ENSRNOG00000000823.7 transcript:ENSRNOT00000001092.5 gene_biotype:protein_coding transcript_biotype:protein_coding gene_symbol:Gcc2 description:GRIP and coiled-coil domain containing 2 [Source:RGD Symbol;Acc:1305732]		2			340.523	310.104	569.206		402.025				343.903		286.636					21.9373										224.489	300.086
ENSRNOP00000001115	DExD-box helicase 39B	Ddx39b	ENSRNOP00000001115.4;ENSRNOP00000084309.1;ENSRNOP00000093667.1	ENSRNOP00000001115.4;ENSRNOP00000084309.1;ENSRNOP00000093667.1	pep	primary_assembly:mRatBN7.2:20:3572523:3584996:-1 gene:ENSRNOG00000000841.8 transcript:ENSRNOT00000001115.7 gene_biotype:protein_coding transcript_biotype:protein_coding gene_symbol:Ddx39b description:DExD-box helicase 39B [Source:RGD Symbol;Acc:70923];primary_assembly:mRatBN7.2:20:3572410:3584996:-1 gene:ENSRNOG00000000841.8 transcript:ENSRNOT00000077809.2 gene_biotype:protein_coding transcript_b…		11	324.85	348.852	359.006	466.281	297.769	346.065	342.068	456.992	362.699	315.797	349.105	413.58	333.142	331.527	296.822	330.174	343.096	383.268	411.654	396.004	283.245	441.093	708.605	550.994	545.964	908.69	279.855	630.775	348.493
ENSRNOP00000001126	apolipoprotein M	Apom	ENSRNOP00000001126.2;ENSRNOP00000077771.1	ENSRNOP00000001126.2;ENSRNOP00000077771.1	pep	primary_assembly:mRatBN7.2:20:3688413:3693550:1 gene:ENSRNOG00000000850.5 transcript:ENSRNOT00000001126.5 gene_biotype:protein_coding transcript_biotype:protein_coding gene_symbol:Apom description:apolipoprotein M [Source:RGD Symbol;Acc:620773];primary_assembly:mRatBN7.2:20:3690950:3692938:1 gene:ENSRNOG00000000850.5 transcript:ENSRNOT00000096939.1 gene_biotype:protein_coding transcript_biotype:p…		3	298.483	240.762	369.962	533.269	379.909	211.4	397.282	114.635		368.785	392.93	291.354	347.657	252.373	251.513	166.342	373.644	420.761	427.276	410.779	213.879	548.541	584.391	516.78	483.737	1175.47	145.952	541.182	261.37
ENSRNOP00000001133	proline-rich coiled-coil 2A	Prrc2a	ENSRNOP00000001133.5;ENSRNOP00000075873.2;ENSRNOP00000078944.1	ENSRNOP00000001133.5;ENSRNOP00000075873.2;ENSRNOP00000078944.1	pep	primary_assembly:mRatBN7.2:20:3658695:3674023:1 gene:ENSRNOG00000000852.7 transcript:ENSRNOT00000001133.6 gene_biotype:protein_coding transcript_biotype:protein_coding gene_symbol:Prrc2a description:proline-rich coiled-coil 2A [Source:RGD Symbol;Acc:1303025];primary_assembly:mRatBN7.2:20:3658695:3674130:1 gene:ENSRNOG00000000852.7 transcript:ENSRNOT00000092322.2 gene_biotype:protein_coding transc…		3				45.1393						91.3659	168.257		124.983				243.582			191.5			414.296	140.424	169.977	473.979		157.263	14.2257
ENSRNOP00000001135	allograft inflammatory factor 1	Aif1	ENSRNOP00000001135.4;ENSRNOP00000001138.7;ENSRNOP00000068279.1;ENSRNOP00000097049.1	ENSRNOP00000001135.4;ENSRNOP00000001138.7;ENSRNOP00000068279.1;ENSRNOP00000097049.1	pep	primary_assembly:mRatBN7.2:20:3650771:3652668:1 gene:ENSRNOG00000000853.8 transcript:ENSRNOT00000001135.6 gene_biotype:protein_coding transcript_biotype:protein_coding gene_symbol:Aif1 description:allograft inflammatory factor 1 [Source:RGD Symbol;Acc:61924];primary_assembly:mRatBN7.2:20:3649975:3652668:1 gene:ENSRNOG00000000853.8 transcript:ENSRNOT00000001138.7 gene_biotype:protein_coding transc…		3	165.276	130.919	441.247	585.374	497.952	334.052	389.465	253.131	177.164	749.433	600.221	625.511	563.578	684.856	695.944	594.099	630.863	240.66	277.654	778.089	87.7752	539.495	1437.3	1125.19	1441.69	2135.53	103.441	1132.86	366.379
ENSRNOP00000001154	RNA binding motif protein, X-linked-like 1B	Rbmxl1b	ENSRNOP00000001154.5;ENSRNOP00000074646.2;ENSRNOP00000079505.1;ENSRNOP00000089402.1	ENSRNOP00000001154.5;ENSRNOP00000074646.2;ENSRNOP00000079505.1;ENSRNOP00000089402.1	pep	primary_assembly:mRatBN7.2:X:135308264:135314743:-1 gene:ENSRNOG00000000866.8 transcript:ENSRNOT00000001154.8 gene_biotype:protein_coding transcript_biotype:protein_coding;primary_assembly:mRatBN7.2:4:43956281:43957944:-1 gene:ENSRNOG00000059347.2 transcript:ENSRNOT00000081688.2 gene_biotype:protein_coding transcript_biotype:protein_coding gene_symbol:Rbmxl1b description:RNA binding motif protein…		5	212.012	229.617	336.771	462.211	268.231	369.415	323.357	335.694	226.639	377.467	399.446	388.659	376.172	425.055	390.154	428.001	397.121	289.146	364.067	405.582	249.981	429.079	596.514	546.923	641.852	698.976	237.127	575.199	325.811
ENSRNOP00000001158			ENSRNOP00000001158.7;ENSRNOP00000084113.1	ENSRNOP00000001158.7;ENSRNOP00000084113.1	pep	primary_assembly:mRatBN7.2:X:135146786:135275304:-1 gene:ENSRNOG00000000869.8 transcript:ENSRNOT00000001158.8 gene_biotype:protein_coding transcript_biotype:protein_coding;primary_assembly:mRatBN7.2:X:135146789:135275304:-1 gene:ENSRNOG00000000869.8 transcript:ENSRNOT00000103631.1 gene_biotype:protein_coding transcript_biotype:protein_coding		8	123.988	105.499	144.219	185.863	112.462	166.461	195.074	150.565	165.431	200.553	82.3664	102.117	101.654	125.06	90.5848	128.959	192.059	113.722	129.871	138.596	107.074	155.614	265.956	186.405	203.69	422.345	126.889	222.757	108.012
ENSRNOP00000001160	valyl-tRNA synthetase 1	Vars1	ENSRNOP00000001160.4	ENSRNOP00000001160.4	pep	primary_assembly:mRatBN7.2:20:3805776:3820298:-1 gene:ENSRNOG00000000867.7 transcript:ENSRNOT00000001160.7 gene_biotype:protein_coding transcript_biotype:protein_coding gene_symbol:Vars1 description:valyl-tRNA synthetase 1 [Source:RGD Symbol;Acc:3950]		21	295.089	310.062	248.692	268.77	251.217	285.253	255.402	292.221	303.11	248.587	279.091	264.424	272.623	266.142	301.516	297.225	270.642	264.451	255.567	240.714	255.848	257.577	384.174	298.043	329.314	452.905	276.295	352.883	280.15
ENSRNOP00000001190	SBDS, ribosome maturation factor	Sbds	ENSRNOP00000001190.4;ENSRNOP00000092272.1;ENSRNOP00000093962.1	ENSRNOP00000001190.4;ENSRNOP00000092272.1;ENSRNOP00000093962.1	pep	primary_assembly:mRatBN7.2:12:26420435:26429643:1 gene:ENSRNOG00000000888.4 transcript:ENSRNOT00000001190.4 gene_biotype:protein_coding transcript_biotype:protein_coding gene_symbol:Sbds description:SBDS, ribosome maturation factor [Source:RGD Symbol;Acc:1311043];primary_assembly:mRatBN7.2:12:26420432:26429649:1 gene:ENSRNOG00000000888.4 transcript:ENSRNOT00000109245.1 gene_biotype:protein_coding…		3	109.728	98.3803	107.882	131.318	111.845	108.667	82.8014		82.2926	119.933	100.229	72.744		79.4628	78.8632	71.6161	75.3389	80.4776	115.603	102.209	94.0812	126.353	143.149	140.949	130.645	144.325	86.9188	114.314	93.4991
ENSRNOP00000001201	heat shock protein family H (Hsp110) member 1	Hsph1	ENSRNOP00000001201.6;ENSRNOP00000082622.1	ENSRNOP00000001201.6;ENSRNOP00000082622.1	pep	primary_assembly:mRatBN7.2:12:5390922:5410224:1 gene:ENSRNOG00000000902.8 transcript:ENSRNOT00000001201.8 gene_biotype:protein_coding transcript_biotype:protein_coding gene_symbol:Hsph1 description:heat shock protein family H (Hsp110) member 1 [Source:RGD Symbol;Acc:1311609];primary_assembly:mRatBN7.2:12:5390922:5410224:1 gene:ENSRNOG00000000902.8 transcript:ENSRNOT00000116960.1 gene_biotype:prot…		16	99.6059	115.334	155.601	146.533	142.035	113.593	88.3888	109.062	109.57	126.839	147.234	149.725	130.078	157.337	123.033	141.701	146.44	172.184	157.585	128.728	117.229	156.402	225.671	201.142	204.757	284.381	95.6982	195.03	114.386
ENSRNOP00000001211	argininosuccinate lyase	Asl	ENSRNOP00000001211.7;ENSRNOP00000089055.1;ENSRNOP00000095504.1	ENSRNOP00000001211.7;ENSRNOP00000089055.1;ENSRNOP00000095504.1	pep	primary_assembly:mRatBN7.2:12:26667915:26677132:1 gene:ENSRNOG00000000903.8 transcript:ENSRNOT00000001211.8 gene_biotype:protein_coding transcript_biotype:protein_coding gene_symbol:Asl description:argininosuccinate lyase [Source:RGD Symbol;Acc:619974];primary_assembly:mRatBN7.2:12:26659565:26679662:1 gene:ENSRNOG00000000903.8 transcript:ENSRNOT00000110317.1 gene_biotype:protein_coding transcript…		7	133.208	101.802	154.598	278.35	209.894	142.309	168.98	169.804	115.281	194.081	182.511	182.243	191.204	180.936	166.494	142.544	181.622	158.758	182.203	190.644	97.1596	181.246	503.855	331.93	374.285	561.467	107.85	378.435	147.349
ENSRNOP00000001215	glucuronidase, beta	Gusb	ENSRNOP00000001215.4;ENSRNOP00000045033.2	ENSRNOP00000001215.4;ENSRNOP00000045033.2	pep	primary_assembly:mRatBN7.2:12:26701204:26714705:1 gene:ENSRNOG00000000913.9 transcript:ENSRNOT00000001215.7 gene_biotype:protein_coding transcript_biotype:protein_coding gene_symbol:Gusb description:glucuronidase, beta [Source:RGD Symbol;Acc:2772];primary_assembly:mRatBN7.2:12:26697951:26726905:1 gene:ENSRNOG00000000913.9 transcript:ENSRNOT00000041645.5 gene_biotype:protein_coding transcript_biot…		4	102.267	117.241	169.13	458.528	220.159	196.115	208.193	224.101	196.512	90.2085			72.7075	45.0167	179.777			183.337	271.119	327.88	112.101	436.506	1055.76	516.317	814.422	1338.41	84.7242	594.589	166.117
ENSRNOP00000001220	zinc finger, BED-type containing 5	Zbed5	ENSRNOP00000001220.5;ENSRNOP00000065307.1;ENSRNOP00000085358.1	ENSRNOP00000001220.5;ENSRNOP00000065307.1;ENSRNOP00000085358.1	pep	primary_assembly:mRatBN7.2:12:26807600:26813664:-1 gene:ENSRNOG00000000918.8 transcript:ENSRNOT00000001220.8 gene_biotype:protein_coding transcript_biotype:protein_coding gene_symbol:Zbed5 description:zinc finger, BED-type containing 5 [Source:RGD Symbol;Acc:1559988];primary_assembly:mRatBN7.2:9:94500432:94501128:-1 gene:ENSRNOG00000051180.2 transcript:ENSRNOT00000071817.3 gene_biotype:protein_co…		3	172.88	151.865	164.295	181.105	181.16	249.604	178.933	214.923	170.353	225.063	207.392	187.528	229.67	201.898	204.09	207.704	140.586	211.148	194.84	151.781	266.78	203.898	198.988	155.035	191.668	222.352	216.964	150.605	196.895
ENSRNOP00000001222	phosphorylase kinase catalytic subunit gamma 1	Phkg1	ENSRNOP00000001222.1	ENSRNOP00000001222.1	pep	primary_assembly:mRatBN7.2:12:26838968:26852850:1 gene:ENSRNOG00000000920.5 transcript:ENSRNOT00000001222.5 gene_biotype:protein_coding transcript_biotype:protein_coding gene_symbol:Phkg1 description:phosphorylase kinase catalytic subunit gamma 1 [Source:RGD Symbol;Acc:3325]		16	674.657	723.089	550.168	439.355	595.949	302.017	514.487	490.924	542.03	368.591	325.636	365.351	331.958	338.77	361.015	308.477	361.158	447.725	388.946	516.223	618.071	406.88	281.213	290.191	378.456	343.26	393.856	285.891	508.824
ENSRNOP00000001224	sulfatase modifying factor 2	Sumf2	ENSRNOP00000001224.7;ENSRNOP00000076122.2	ENSRNOP00000001224.7;ENSRNOP00000076122.2	pep	primary_assembly:mRatBN7.2:12:26853200:26871816:-1 gene:ENSRNOG00000000922.9 transcript:ENSRNOT00000001224.8 gene_biotype:protein_coding transcript_biotype:protein_coding gene_symbol:Sumf2 description:sulfatase modifying factor 2 [Source:RGD Symbol;Acc:1563253];primary_assembly:mRatBN7.2:12:26853200:26871816:-1 gene:ENSRNOG00000000922.9 transcript:ENSRNOT00000093294.2 gene_biotype:protein_coding …		2				76.8974		68.7511					74.148			81.7621			78.9468			125.354	1125.61	85.3214	143.352	165.992	149.574	164.104		127.433	68.1199
ENSRNOP00000001227	chaperonin containing TCP1 subunit 6A	Cct6a	ENSRNOP00000001227.4;ENSRNOP00000083923.1	ENSRNOP00000001227.4;ENSRNOP00000083923.1	pep	primary_assembly:mRatBN7.2:12:26872574:26882974:-1 gene:ENSRNOG00000000923.9 transcript:ENSRNOT00000001227.8 gene_biotype:protein_coding transcript_biotype:protein_coding gene_symbol:Cct6a description:chaperonin containing TCP1 subunit 6A [Source:RGD Symbol;Acc:1304763];primary_assembly:mRatBN7.2:12:26872576:26883018:-1 gene:ENSRNOG00000000923.9 transcript:ENSRNOT00000107709.1 gene_biotype:protei…		7	489.609	481.032	609.122	802.22	583.416	626.081	595.181	730.065	591.741	961.963	788.413	871.9	755.558	852.986	762.171	979.15	741.523	790.479	680.206	691.722	516.134	768.502	1313.81	936.458	1150.85	1900.17	499.204	1193.13	804.134
ENSRNOP00000001228	phosphoserine phosphatase	Psph	ENSRNOP00000001228.4;ENSRNOP00000097878.1	ENSRNOP00000001228.4;ENSRNOP00000097878.1	pep	primary_assembly:mRatBN7.2:12:26883133:26905074:1 gene:ENSRNOG00000000925.8 transcript:ENSRNOT00000001228.8 gene_biotype:protein_coding transcript_biotype:protein_coding gene_symbol:Psph description:phosphoserine phosphatase [Source:RGD Symbol;Acc:1308764];primary_assembly:mRatBN7.2:12:26883133:26904772:1 gene:ENSRNOG00000000925.8 transcript:ENSRNOT00000098380.1 gene_biotype:protein_coding transc…		1			85.9977	101.975		101.44		60.8777											76.6072	130.732	86.9162	146.002	176.502	85.8974	204.079	180.629		132.918	113.579
ENSRNOP00000001242	syntaxin 2	Stx2	ENSRNOP00000001242.1;ENSRNOP00000085955.1;ENSRNOP00000091323.1	ENSRNOP00000001242.1;ENSRNOP00000085955.1;ENSRNOP00000091323.1	pep	primary_assembly:mRatBN7.2:12:27689827:27714751:1 gene:ENSRNOG00000000936.7 transcript:ENSRNOT00000001242.4 gene_biotype:protein_coding transcript_biotype:protein_coding gene_symbol:Stx2 description:syntaxin 2 [Source:RGD Symbol;Acc:2558];primary_assembly:mRatBN7.2:12:27689842:27714739:1 gene:ENSRNOG00000000936.7 transcript:ENSRNOT00000099417.1 gene_biotype:protein_coding transcript_biotype:prote…		2											15.5086	23.8754	18.1403	30.7171		17.3139						#NUM!		35.0452	26.471
ENSRNOP00000001247	RAN, member RAS oncogene family	Ran	ENSRNOP00000001247.4	ENSRNOP00000001247.4	pep	primary_assembly:mRatBN7.2:12:27674050:27678276:-1 gene:ENSRNOG00000000938.8 transcript:ENSRNOT00000001247.8 gene_biotype:protein_coding transcript_biotype:protein_coding gene_symbol:Ran description:RAN, member RAS oncogene family [Source:RGD Symbol;Acc:620367]		5	514.943	618.774	612.201	830.163	1290.66	566.797	611.483	1098.06	601.818	1441.99	681.935	883.726	1013.56	901.402	883.805	780.36	1517.84	714.292	762.09	869.834	255.926	1087.85	1762.29	1146.86	1197.49	3665.58	582.445	1959.48	861.628
ENSRNOP00000001298	patatin-like phospholipase domain containing 6	Pnpla6	ENSRNOP00000001298.6;ENSRNOP00000065231.2	ENSRNOP00000001298.6;ENSRNOP00000065231.2	pep	primary_assembly:mRatBN7.2:12:1560363:1603734:1 gene:ENSRNOG00000000977.9 transcript:ENSRNOT00000001298.8 gene_biotype:protein_coding transcript_biotype:protein_coding gene_symbol:Pnpla6 description:patatin-like phospholipase domain containing 6 [Source:RGD Symbol;Acc:1564611];primary_assembly:mRatBN7.2:12:1574426:1603734:1 gene:ENSRNOG00000000977.9 transcript:ENSRNOT00000072952.2 gene_biotype:pr…		2		58.0123		80.6011		56.3564		65.9402	108.104								#NUM!	73.6666			122.931							66.4941
ENSRNOP00000001299	scavenger receptor class B, member 1	Scarb1	ENSRNOP00000001299.4;ENSRNOP00000001301.6;ENSRNOP00000060874.2;ENSRNOP00000085701.1	ENSRNOP00000001299.4;ENSRNOP00000001301.6;ENSRNOP00000060874.2;ENSRNOP00000085701.1	pep	primary_assembly:mRatBN7.2:12:31296251:31362647:1 gene:ENSRNOG00000000981.9 transcript:ENSRNOT00000001299.8 gene_biotype:protein_coding transcript_biotype:protein_coding gene_symbol:Scarb1 description:scavenger receptor class B, member 1 [Source:RGD Symbol;Acc:2302];primary_assembly:mRatBN7.2:12:31335515:31359274:1 gene:ENSRNOG00000000981.9 transcript:ENSRNOT00000001301.7 gene_biotype:protein_cod…		1			276.683	286.584				328.461										274.234		344.512		372.968	378.325	251.528	532.782	399.075		224.116	291.777
ENSRNOP00000001307	BUD31 homolog	Bud31	ENSRNOP00000001307.4	ENSRNOP00000001307.4	pep	primary_assembly:mRatBN7.2:12:9462841:9470302:-1 gene:ENSRNOG00000000989.9 transcript:ENSRNOT00000001307.8 gene_biotype:protein_coding transcript_biotype:protein_coding gene_symbol:Bud31 description:BUD31 homolog [Source:RGD Symbol;Acc:621103]		3	165.224	190.85	283.315	294.91	174.609	243.587	240.687	274.798	162.929		81.1104	159.342		128.559	372.333		59.7696	225.176	296.508	294.826	177.523	322.877	508.584	333.928	505.977	658.893	163.006	501.76	233.434
ENSRNOP00000001309	XPA binding protein 2	Xab2	ENSRNOP00000001309.3;ENSRNOP00000078127.1	ENSRNOP00000001309.3;ENSRNOP00000078127.1	pep	primary_assembly:mRatBN7.2:12:1667676:1679692:-1 gene:ENSRNOG00000000988.5 transcript:ENSRNOT00000001309.5 gene_biotype:protein_coding transcript_biotype:protein_coding gene_symbol:Xab2 description:XPA binding protein 2 [Source:RGD Symbol;Acc:621217];primary_assembly:mRatBN7.2:12:1667672:1676718:-1 gene:ENSRNOG00000000988.5 transcript:ENSRNOT00000109395.1 gene_biotype:protein_coding transcript_bi…		4						60.6747	78.5571	77.9267		77.4417		72.2741	69.5794	72.2614		55.0832	47.1666			88.5993		72.5216	160.727	93.1335	111.871	146.153		124.511
ENSRNOP00000001310	PDGFA associated protein 1	Pdap1	ENSRNOP00000001310.4;ENSRNOP00000081375.1;ENSRNOP00000085448.1;ENSRNOP00000096235.1	ENSRNOP00000001310.4;ENSRNOP00000081375.1;ENSRNOP00000085448.1;ENSRNOP00000096235.1	pep	primary_assembly:mRatBN7.2:12:9470574:9535374:1 gene:ENSRNOG00000000990.8 transcript:ENSRNOT00000001310.8 gene_biotype:protein_coding transcript_biotype:protein_coding gene_symbol:Pdap1 description:PDGFA associated protein 1 [Source:RGD Symbol;Acc:620442];primary_assembly:mRatBN7.2:12:9472655:9535374:1 gene:ENSRNOG00000000990.8 transcript:ENSRNOT00000114467.1 gene_biotype:protein_coding transcrip…		6	174.796	164.523	177.561	150.026	133.456	155.477	163.515	249.251	170.763	211.731	166.23	167.779	189.566	152.764	173.404	157.742	203.952	162.706	147.559	145.647	120.966	126.923	229.987	170.345	166.006	300.534	80.2331	176.03	151.155
ENSRNOP00000001322	syntaxin binding protein 2	Stxbp2	ENSRNOP00000001322.3;ENSRNOP00000081592.1;ENSRNOP00000083154.1	ENSRNOP00000001322.3;ENSRNOP00000081592.1;ENSRNOP00000083154.1	pep	primary_assembly:mRatBN7.2:12:1689433:1700458:1 gene:ENSRNOG00000000994.5 transcript:ENSRNOT00000001322.5 gene_biotype:protein_coding transcript_biotype:protein_coding gene_symbol:Stxbp2 description:syntaxin binding protein 2 [Source:RGD Symbol;Acc:619967];primary_assembly:mRatBN7.2:12:1690165:1700458:1 gene:ENSRNOG00000000994.5 transcript:ENSRNOT00000115749.1 gene_biotype:protein_coding transcri…		6			52.3146	113.07	64.219	51.3052	105.181		33.7563	102.013	103.212	112.418	93.273	108.953	114.204	97.6551	75.7347	49.8954	94.009	107.103		103.226	325.724	203.515	243.547	370.996		176.251	56.0449
ENSRNOP00000001347	tectonin beta-propeller repeat containing 1	Tecpr1	ENSRNOP00000001347.5	ENSRNOP00000001347.5	pep	primary_assembly:mRatBN7.2:12:10391696:10419611:1 gene:ENSRNOG00000001010.8 transcript:ENSRNOT00000001347.8 gene_biotype:protein_coding transcript_biotype:protein_coding gene_symbol:Tecpr1 description:tectonin beta-propeller repeat containing 1 [Source:RGD Symbol;Acc:1306873]		2											63.3339												54.7175	41.4676		77.6114		91.6376
ENSRNOP00000001360	TSC22 domain family, member 1	Tsc22d1	ENSRNOP00000001360.2;ENSRNOP00000055007.2;ENSRNOP00000080511.1;ENSRNOP00000082152.1;ENSRNOP00000091237.1	ENSRNOP00000001360.2;ENSRNOP00000055007.2;ENSRNOP00000080511.1;ENSRNOP00000082152.1;ENSRNOP00000091237.1	pep	primary_assembly:mRatBN7.2:15:51847734:51850953:1 gene:ENSRNOG00000001030.9 transcript:ENSRNOT00000001360.4 gene_biotype:protein_coding transcript_biotype:protein_coding gene_symbol:Tsc22d1 description:TSC22 domain family, member 1 [Source:RGD Symbol;Acc:3850];primary_assembly:mRatBN7.2:15:51750489:51850958:1 gene:ENSRNOG00000001030.9 transcript:ENSRNOT00000058206.5 gene_biotype:protein_coding tr…		3	342.3	324.208	380.074	308.512	328.711	163.386	227.815	310.26	173.172	208.83	192.617	194.694	221.378	190.387	153.718	159.382	271.896	252.648	239.023	489.124	109.706	367.097	341.824	424.977	330.938	323.126	81.0584	293.416	255.396
ENSRNOP00000001365	CCZ1 homolog B, vacuolar protein trafficking and biogenesis associated	Ccz1b	ENSRNOP00000001365.6;ENSRNOP00000082981.1	ENSRNOP00000001365.6;ENSRNOP00000082981.1	pep	primary_assembly:mRatBN7.2:12:10601080:10624606:1 gene:ENSRNOG00000001032.8 transcript:ENSRNOT00000001365.8 gene_biotype:protein_coding transcript_biotype:protein_coding gene_symbol:Ccz1b description:CCZ1 homolog B, vacuolar protein trafficking and biogenesis associated [Source:RGD Symbol;Acc:1306410];primary_assembly:mRatBN7.2:12:10601056:10624608:1 gene:ENSRNOG00000001032.8 transcript:ENSRNOT00…		2	42.9952	45.9726	39.3635	35.5091	30.1007	41.0378	18.7066	42.7264	51.6328	21.7157	27.1243	46.1924	21.66	14.8703	42.8942	41.68	25.446	31.3012	37.5464		22.3347	55.3744	87.5532	33.6879	57.6043	54.0865		27.1631	56.3132
ENSRNOP00000001379	aminoacyl tRNA synthetase complex-interacting multifunctional protein 2	Aimp2	ENSRNOP00000001379.3	ENSRNOP00000001379.3	pep	primary_assembly:mRatBN7.2:12:10701194:10710769:1 gene:ENSRNOG00000001044.8 transcript:ENSRNOT00000001379.6 gene_biotype:protein_coding transcript_biotype:protein_coding gene_symbol:Aimp2 description:aminoacyl tRNA synthetase complex-interacting multifunctional protein 2 [Source:RGD Symbol;Acc:1560787]		5	51.5648	69.0129	90.0911	65.8801	87.8145	77.8198	98.1177	105.695	101.382	179.236	134.721	67.0207	82.3813	70.212	130.577	97.8751	69.571	82.1248	87.751	91.5713	75.4068	64.1083	130.678	67.814	108.265	172.366	52.0818	117.102	91.7942
ENSRNOP00000001383	tumor protein, translationally-controlled 1	Tpt1	ENSRNOP00000001383.4;ENSRNOP00000082883.1	ENSRNOP00000001383.4;ENSRNOP00000082883.1	pep	primary_assembly:mRatBN7.2:15:51156708:51159625:1 gene:ENSRNOG00000001049.8 transcript:ENSRNOT00000001383.8 gene_biotype:protein_coding transcript_biotype:protein_coding gene_symbol:Tpt1 description:tumor protein, translationally-controlled 1 [Source:RGD Symbol;Acc:621623];primary_assembly:mRatBN7.2:15:51146154:51159625:1 gene:ENSRNOG00000001049.8 transcript:ENSRNOT00000106386.1 gene_biotype:prot…		5	519.076	534.463	524.771	657.765	687.22	650.688	667.143	603.494	648.626	473.965	282.887	344.628	302.959	316.524	304.309	341.048	323.151	596.718	592.121	671.792	583.365	599.735	1057.7	652.816	784.885	976.59	444.313	956.667	550.973
ENSRNOP00000001397	transmembrane p24 trafficking protein 2	Tmed2	ENSRNOP00000001397.3	ENSRNOP00000001397.3	pep	primary_assembly:mRatBN7.2:12:32052543:32071903:-1 gene:ENSRNOG00000001053.6 transcript:ENSRNOT00000001397.5 gene_biotype:protein_coding transcript_biotype:protein_coding gene_symbol:Tmed2 description:transmembrane p24 trafficking protein 2 [Source:RGD Symbol;Acc:69243]		4	98.6494	107.802	108.829	122.228	122.868	102.169	106.076	122.365	67.3766	159.483	143.111	102.954	141.728	133.497	113.69	129.796	114.708	96.9624	71.1373	95.1638	37.5673	90.6586	184.021	116.543	149.266	347.856	81.8472	118.771	104.316
ENSRNOP00000001401	Rab interacting lysosomal protein-like 1	Rilpl1	ENSRNOP00000001401.6	ENSRNOP00000001401.6	pep	primary_assembly:mRatBN7.2:12:32071823:32109686:1 gene:ENSRNOG00000001055.8 transcript:ENSRNOT00000001401.8 gene_biotype:protein_coding transcript_biotype:protein_coding gene_symbol:Rilpl1 description:Rab interacting lysosomal protein-like 1 [Source:RGD Symbol;Acc:1307973]		3			48.4115		67.8363	31.7516			69.3444									118.765	70.1136	67.9149			78.2342	74.2467				103.314
ENSRNOP00000001409	translocase of inner mitochondrial membrane 44	Timm44	ENSRNOP00000001409.4;ENSRNOP00000081452.1;ENSRNOP00000092697.1	ENSRNOP00000001409.4;ENSRNOP00000081452.1;ENSRNOP00000092697.1	pep	primary_assembly:mRatBN7.2:12:2612581:2629286:-1 gene:ENSRNOG00000001058.5 transcript:ENSRNOT00000001409.5 gene_biotype:protein_coding transcript_biotype:protein_coding gene_symbol:Timm44 description:translocase of inner mitochondrial membrane 44 [Source:RGD Symbol;Acc:3864];primary_assembly:mRatBN7.2:12:2612581:2628154:-1 gene:ENSRNOG00000001058.5 transcript:ENSRNOT00000096445.1 gene_biotype:pro…		9	177.44	238.325	200.405	194.16	153.946	257.469	248.097	168.378	244.515	155.876	228.848	201.656	211.579	206.904	257.454	213.506	163.878	243.435	241.003	170.005	415.046	155.191	216.967	170.078	222.783	172.587	304.637	185.622	207.528
ENSRNOP00000001415	ELAV like RNA binding protein 1	Elavl1	ENSRNOP00000001415.5	ENSRNOP00000001415.5	pep	primary_assembly:mRatBN7.2:12:2645061:2684784:-1 gene:ENSRNOG00000001069.7 transcript:ENSRNOT00000001415.7 gene_biotype:protein_coding transcript_biotype:protein_coding gene_symbol:Elavl1 description:ELAV like RNA binding protein 1 [Source:RGD Symbol;Acc:1308649]		6	102.971	102.891	152.799	194.254	120.727	128.565	96.7892	99.2988	96.5582	130.366	126.449	154.235	153.764	169.063	124.072	154.252	137.142	142.755	136.887	144.145	105.676	174.363	276.061	204.998	217.769	226.232	86.1438	218.543	110.67
ENSRNOP00000001416	HIG1 hypoxia inducible domain family, member 2A-like 1	AABR07035091.1	ENSRNOP00000001416.1;ENSRNOP00000023515.3	ENSRNOP00000001416.1;ENSRNOP00000023515.3	pep	primary_assembly:mRatBN7.2:12:2777231:2777551:-1 gene:ENSRNOG00000001071.3 transcript:ENSRNOT00000001416.3 gene_biotype:protein_coding transcript_biotype:protein_coding gene_symbol:AABR07035091.1 description:HIG1 hypoxia inducible domain family, member 2A-like 1 [Source:RGD Symbol;Acc:1586494];primary_assembly:mRatBN7.2:17:10021859:10022796:-1 gene:ENSRNOG00000017372.7 transcript:ENSRNOT000000235…		1	166.719	155.524	213.715	274.521		446.44	230.337	195.231	274.353	415.83	461.206	401.882	454.824	420.32	503.006	412.329	361.856	394.76	356.269	178.879	489.76	225.41		251.727	188.041	205.984	344.273	176.643	261.663
ENSRNOP00000001438	KDEL endoplasmic reticulum protein retention receptor 2	Kdelr2	ENSRNOP00000001438.7;ENSRNOP00000028627.3	ENSRNOP00000001438.7;ENSRNOP00000028627.3	pep	primary_assembly:mRatBN7.2:12:11138820:11157153:-1 gene:ENSRNOG00000001083.8 transcript:ENSRNOT00000001438.8 gene_biotype:protein_coding transcript_biotype:protein_coding gene_symbol:Kdelr2 description:KDEL endoplasmic reticulum protein retention receptor 2 [Source:RGD Symbol;Acc:1304618];primary_assembly:mRatBN7.2:1:96347150:96358157:1 gene:ENSRNOG00000021082.5 transcript:ENSRNOT00000028627.5 ge…		1	103.18	74.4464	101.778	251.052	117.809	114.122	116.432	194.549	98.2641	96.6879	37.8582	118.14	147.366	111.472	154.73	119.081	145.03	119.036	100.725	163.838		216.552	759.11	221.965	423.763	711.353	72.5951	418.75	104.521
ENSRNOP00000001464	PDS5 cohesin associated factor B	Pds5b	ENSRNOP00000001464.5;ENSRNOP00000040297.6;ENSRNOP00000083511.1;ENSRNOP00000092974.1	ENSRNOP00000001464.5;ENSRNOP00000040297.6;ENSRNOP00000083511.1;ENSRNOP00000092974.1	pep	primary_assembly:mRatBN7.2:12:255323:345596:1 gene:ENSRNOG00000001098.9 transcript:ENSRNOT00000001464.8 gene_biotype:protein_coding transcript_biotype:protein_coding gene_symbol:Pds5b description:PDS5 cohesin associated factor B [Source:RGD Symbol;Acc:1310838];primary_assembly:mRatBN7.2:12:255323:345596:1 gene:ENSRNOG00000001098.9 transcript:ENSRNOT00000050733.7 gene_biotype:protein_coding transc…		7	64.3495	36.3772	46.3297	84.873	62.6574	83.5948	46.5877	79.1451	44.9435		50.2003	89.0745	34.717			38.013		74.8897	54.2715	81.5151	70.1271	67.251	168.091	100.128	105.527	161.283	27.8983	111.245	47.5743
ENSRNOP00000001467	density regulated reinitiation and release factor	Denr	ENSRNOP00000001467.8	ENSRNOP00000001467.8	pep	primary_assembly:mRatBN7.2:12:32662516:32683843:-1 gene:ENSRNOG00000001106.8 transcript:ENSRNOT00000001467.8 gene_biotype:protein_coding transcript_biotype:protein_coding gene_symbol:Denr description:density regulated reinitiation and release factor [Source:RGD Symbol;Acc:1584200]		5	124.76	84.3975	74.6556	86.4336	105.27	82.3725	55.9531	131.684	147.131	167.479	127.809	139.333	153.055	157.269	100.01	166.535	143.096	71.6047	53.1828	132.538	78.287	99.4725	137.761	99.6059	66.1333	94.415	49.7334	87.3641	98.2716
ENSRNOP00000001493	nitric oxide synthase 1	Nos1	ENSRNOP00000001493.6;ENSRNOP00000062735.2;ENSRNOP00000077880.1	ENSRNOP00000001493.6;ENSRNOP00000062735.2;ENSRNOP00000077880.1	pep	primary_assembly:mRatBN7.2:12:38626714:38710945:-1 gene:ENSRNOG00000001130.9 transcript:ENSRNOT00000001493.9 gene_biotype:protein_coding transcript_biotype:protein_coding gene_symbol:Nos1 description:nitric oxide synthase 1 [Source:RGD Symbol;Acc:3184];primary_assembly:mRatBN7.2:12:38626714:38710945:-1 gene:ENSRNOG00000001130.9 transcript:ENSRNOT00000066810.4 gene_biotype:protein_coding transcrip…		5	56.2215	69.2071	77.6688	43.8493	74.4195		78.5995		197.898	29.4066		73.8768				40.3753		78.7148	100.878	#NUM!	110.983	67.1229	34.0439	45.7772			37.5095		72.8546
ENSRNOP00000001498	replication factor C subunit 5	Rfc5	ENSRNOP00000001498.5	ENSRNOP00000001498.5	pep	primary_assembly:mRatBN7.2:12:39207503:39217312:1 gene:ENSRNOG00000001134.8 transcript:ENSRNOT00000001498.8 gene_biotype:protein_coding transcript_biotype:protein_coding gene_symbol:Rfc5 description:replication factor C subunit 5 [Source:RGD Symbol;Acc:1309280]		2			65.2697	117.213	98.3473	41.6495		35.2577	61.3833	25.981	131.496	106.672	78.7282	65.8675	82.6297	89.4601	65.0053	56.5023	67.3208	73.9451		88.1827	256.78	107.116	156.826	257.725		157.54	56.5174
ENSRNOP00000001499	WD repeat and SOCS box-containing 2	Wsb2	ENSRNOP00000001499.5;ENSRNOP00000077859.1;ENSRNOP00000081254.1;ENSRNOP00000095227.1	ENSRNOP00000001499.5;ENSRNOP00000077859.1;ENSRNOP00000081254.1;ENSRNOP00000095227.1	pep	primary_assembly:mRatBN7.2:12:39218433:39238541:-1 gene:ENSRNOG00000001135.7 transcript:ENSRNOT00000001499.7 gene_biotype:protein_coding transcript_biotype:protein_coding gene_symbol:Wsb2 description:WD repeat and SOCS box-containing 2 [Source:RGD Symbol;Acc:1359599];primary_assembly:mRatBN7.2:12:39217648:39232502:-1 gene:ENSRNOG00000001135.7 transcript:ENSRNOT00000112123.1 gene_biotype:protein_c…		2	113.702				124.782			94.6291				330.478				515.318	125.253						126.934	127.901	34.419
ENSRNOP00000001503	TAO kinase 3	Taok3	ENSRNOP00000001503.8	ENSRNOP00000001503.8	pep	primary_assembly:mRatBN7.2:12:39314027:39461244:-1 gene:ENSRNOG00000001138.8 transcript:ENSRNOT00000001503.8 gene_biotype:protein_coding transcript_biotype:protein_coding gene_symbol:Taok3 description:TAO kinase 3 [Source:RGD Symbol;Acc:1562861]		1																							30.5924						23.556
ENSRNOP00000001508	protein kinase AMP-activated non-catalytic subunit beta 1	Prkab1	ENSRNOP00000001508.1	ENSRNOP00000001508.1	pep	primary_assembly:mRatBN7.2:12:40588211:40598661:1 gene:ENSRNOG00000001142.4 transcript:ENSRNOT00000001508.4 gene_biotype:protein_coding transcript_biotype:protein_coding gene_symbol:Prkab1 description:protein kinase AMP-activated non-catalytic subunit beta 1 [Source:RGD Symbol;Acc:71057]		3	175.22		234.262	202.463	291.922	237.791	274.278	145.109	246.208	205.073	234.203	182.026	184.342		253.185		269.234	171.135	203.078	221.28	227.482	158.319	286.422	200.839	205.674	288.496	318.65	184.817	175.052
ENSRNOP00000001517	GCN1 activator of EIF2AK4	Gcn1	ENSRNOP00000001517.7	ENSRNOP00000001517.7	pep	primary_assembly:mRatBN7.2:12:40991512:41052555:-1 gene:ENSRNOG00000021871.7 transcript:ENSRNOT00000001517.8 gene_biotype:protein_coding transcript_biotype:protein_coding gene_symbol:Gcn1 description:GCN1 activator of EIF2AK4 [Source:RGD Symbol;Acc:1593434]		30	105.941	123.53	108.299	156.2	115.44	130.268	126.743	130.543	118.387	127.43	130.779	130.61	138.972	120.447	134.063	138.478	123.333	138.524	141.801	153.943	97.7062	149.248	252.618	199.235	224.634	336.893	114.724	233.772	113.782
ENSRNOP00000001518	ribosomal protein lateral stalk subunit P0	Rplp0	ENSRNOP00000001518.3	ENSRNOP00000001518.3	pep	primary_assembly:mRatBN7.2:12:41054179:41057632:-1 gene:ENSRNOG00000001148.7 transcript:ENSRNOT00000001518.7 gene_biotype:protein_coding transcript_biotype:protein_coding gene_symbol:Rplp0 description:ribosomal protein lateral stalk subunit P0 [Source:RGD Symbol;Acc:621247]		10	1053.63	982.216	1291.58	2277.3	1551.52	1776.24	1756.02	1948.32	1582.64	2106.53	1721.01	1641	2085.01	1540.76	1704.02	1713.89	1488.04	1713.87	1764.97	1872.95	1259.21	2045.95	3676.11	2201.32	2666.46	3719.87	1066.99	3044.17	1610.88
ENSRNOP00000001534	TP53 regulated inhibitor of apoptosis 1	NEWGENE_1586233	ENSRNOP00000001534.2	ENSRNOP00000001534.2	pep	primary_assembly:mRatBN7.2:12:41267549:41270042:-1 gene:ENSRNOG00000001160.6 transcript:ENSRNOT00000001534.6 gene_biotype:protein_coding transcript_biotype:protein_coding gene_symbol:NEWGENE_1586233 description:TP53 regulated inhibitor of apoptosis 1 [Source:RGD Symbol;Acc:1586233]		2	114.001	124.206	145.055	80.4188	45.5522	201.676	179.552				228.281	80.052	65.4454	145.487	178.578	262.278	167.137	115.644	155.28		234.409	56.9666	233.393	84.9384	118.22	175.085	154.063	96.7707
ENSRNOP00000001536	serine and arginine rich splicing factor 9	Srsf9	ENSRNOP00000001536.4;ENSRNOP00000001539.3	ENSRNOP00000001536.4;ENSRNOP00000001539.3	pep	primary_assembly:mRatBN7.2:12:41275687:41284499:-1 gene:ENSRNOG00000001163.5 transcript:ENSRNOT00000001536.7 gene_biotype:protein_coding transcript_biotype:protein_coding gene_symbol:Srsf9 description:serine and arginine rich splicing factor 9 [Source:RGD Symbol;Acc:1309495];primary_assembly:mRatBN7.2:12:41278227:41284499:-1 gene:ENSRNOG00000001163.5 transcript:ENSRNOT00000001539.5 gene_biotype:p…		1			42.97	271.071	252.936	161.131				181.049	147.307	150.155		125.865	122.026	138.057	123.205									145.988	164.032	82.5521
ENSRNOP00000001545	cytochrome c oxidase subunit 6A1	Cox6a1	ENSRNOP00000001545.4;ENSRNOP00000078588.1	ENSRNOP00000001545.4;ENSRNOP00000078588.1	pep	primary_assembly:mRatBN7.2:12:41261967:41265041:1 gene:ENSRNOG00000001170.5 transcript:ENSRNOT00000001545.5 gene_biotype:protein_coding transcript_biotype:protein_coding gene_symbol:Cox6a1 description:cytochrome c oxidase subunit 6A1 [Source:RGD Symbol;Acc:2384];primary_assembly:mRatBN7.2:12:41261967:41263215:1 gene:ENSRNOG00000001170.5 transcript:ENSRNOT00000117053.1 gene_biotype:protein_coding …		1	431.299	345.231	488.638	452.376	165.316	516.24	331.055	201.304	121.686			165.916	87.3388		112.592			502.313	492.379	385.021	636.588	503.588	960.818	736.609	751.022	697.045	415.844	621.431	534.718
ENSRNOP00000001547	coenzyme Q5, methyltransferase	Coq5	ENSRNOP00000001547.3	ENSRNOP00000001547.3	pep	primary_assembly:mRatBN7.2:12:41316748:41333848:-1 gene:ENSRNOG00000001171.7 transcript:ENSRNOT00000001546.7 gene_biotype:protein_coding transcript_biotype:protein_coding gene_symbol:Coq5 description:coenzyme Q5, methyltransferase [Source:RGD Symbol;Acc:1310857]		8	212.654	227.364	262.463	199.593	135.028	294.618	236.452	167.519	265.361	150.363	139.858	71.8928	62.8434	83.105	21.2031	138.619	100.932	309.318	241.737	159.406	414.327	168.538	116.62	157.27	138.183	104.594	273.776	117.471	226.493
ENSRNOP00000001564	NADH:ubiquinone oxidoreductase subunit V3	Ndufv3	ENSRNOP00000001564.2;ENSRNOP00000090547.1;ENSRNOP00000092722.1	ENSRNOP00000001564.2;ENSRNOP00000090547.1;ENSRNOP00000092722.1	pep	primary_assembly:mRatBN7.2:20:9612449:9621622:1 gene:ENSRNOG00000001182.8 transcript:ENSRNOT00000001564.5 gene_biotype:protein_coding transcript_biotype:protein_coding gene_symbol:Ndufv3 description:NADH:ubiquinone oxidoreductase subunit V3 [Source:RGD Symbol;Acc:621020];primary_assembly:mRatBN7.2:20:9616768:9621622:1 gene:ENSRNOG00000001182.8 transcript:ENSRNOT00000117823.1 gene_biotype:protein_…		5	134.121	144.743	116.074	106.612	70.1513	223.752	126.199	135.521	93.6739	133.143	150.916	182.029	155.163	134.452	180.488	154.88	167.036	158.064	110.803	103.802	181.795	104.349	172.136	144.403	119.607	163.537	234.882	137.942	154.915
ENSRNOP00000001570	2'-5'-oligoadenylate synthetase-like	Oasl	ENSRNOP00000001570.3	ENSRNOP00000001570.3	pep	primary_assembly:mRatBN7.2:12:41682900:41695641:-1 gene:ENSRNOG00000001187.6 transcript:ENSRNOT00000001570.5 gene_biotype:protein_coding transcript_biotype:protein_coding gene_symbol:Oasl description:2'-5'-oligoadenylate synthetase-like [Source:RGD Symbol;Acc:1308586]		3			147.731	49.2438								50.8029	56.0228	176.353						112.058		75.0635	150.133	112.262	313.449	266.279		153.861
ENSRNOP00000001581	glycolipid transfer protein	Gltp	ENSRNOP00000001581.5	ENSRNOP00000001581.5	pep	primary_assembly:mRatBN7.2:12:41907144:41927319:1 gene:ENSRNOG00000001192.7 transcript:ENSRNOT00000001581.7 gene_biotype:protein_coding transcript_biotype:protein_coding gene_symbol:Gltp description:glycolipid transfer protein [Source:RGD Symbol;Acc:1564442]		2	331.49	227.291	412.22	664.614	377.791	380.866	391.904	456.12	328.898	146.018	149.31	272.429	202.494	221.376	161.965	191.558	74.2366	438.989	544.134	429.867	239.553	531.329	1011.75	770.895	799.928	1145.26	281.644	971.372	471.346
ENSRNOP00000001589	pyridoxal kinase	Pdxk	ENSRNOP00000001589.3	ENSRNOP00000001589.3	pep	primary_assembly:mRatBN7.2:20:10210289:10232110:1 gene:ENSRNOG00000049937.3 transcript:ENSRNOT00000001589.7 gene_biotype:protein_coding transcript_biotype:protein_coding gene_symbol:Pdxk description:pyridoxal kinase [Source:RGD Symbol;Acc:621324]		6	105.819	120.241	115.726	139.352	91.4154	80.8057	72.5874	41.2738	38.3561	45.0129	39.5619	60.8803	77.5594	112.868	36.6737	66.1261	66.9093	96.0621	96.9682	108.616	67.5225	111.485	262.725	145.563	200.443	252.182	46.3965	175.596	108.573
ENSRNOP00000001593	cystatin B	Cstb	ENSRNOP00000001593.2	ENSRNOP00000001593.2	pep	primary_assembly:mRatBN7.2:20:10245462:10247526:-1 gene:ENSRNOG00000001201.5 transcript:ENSRNOT00000001593.5 gene_biotype:protein_coding transcript_biotype:protein_coding gene_symbol:Cstb description:cystatin B [Source:RGD Symbol;Acc:2435]		5	226.093	185.914	321.036	483.57	425.561	378.949	354.673	432.609	270.387	410.927	407.078	425.394	416.163	433.963	439.372	447.256	392.482	318.853	414.218	386.266	270.705	366.718	832.405	475.6	713.298	1002.6	257.711	565.376	319.824
ENSRNOP00000001595	ankyrin repeat domain 13a	Ankrd13a	ENSRNOP00000001595.6;ENSRNOP00000078565.1	ENSRNOP00000001595.6;ENSRNOP00000078565.1	pep	primary_assembly:mRatBN7.2:12:41798199:41827944:-1 gene:ENSRNOG00000001204.6 transcript:ENSRNOT00000001595.6 gene_biotype:protein_coding transcript_biotype:protein_coding gene_symbol:Ankrd13a description:ankyrin repeat domain 13a [Source:RGD Symbol;Acc:1308577];primary_assembly:mRatBN7.2:12:41798199:41829327:-1 gene:ENSRNOG00000001204.6 transcript:ENSRNOT00000105521.1 gene_biotype:protein_coding …		2							21.7663			42.4859	26.7273			24.768				5.18045		28.6489				29.359	33.9368			38.175
ENSRNOP00000001597	ribosomal RNA processing 1	Rrp1	ENSRNOP00000001597.5;ENSRNOP00000086134.1;ENSRNOP00000092632.1	ENSRNOP00000001597.5;ENSRNOP00000086134.1;ENSRNOP00000092632.1	pep	primary_assembly:mRatBN7.2:20:10260879:10272140:1 gene:ENSRNOG00000001203.8 transcript:ENSRNOT00000001597.8 gene_biotype:protein_coding transcript_biotype:protein_coding gene_symbol:Rrp1 description:ribosomal RNA processing 1 [Source:RGD Symbol;Acc:1307286];primary_assembly:mRatBN7.2:20:10260903:10272144:1 gene:ENSRNOG00000001203.8 transcript:ENSRNOT00000119562.1 gene_biotype:protein_coding trans…		2						35.4934				63.4057			29.3561	24.8595	26.4917	46.9796		15.6606	27.9436	19.9458		74.0099	124.772	23.9341	42.2826	74.0405		62.915
ENSRNOP00000001609	glutamine amidotransferase like class 1 domain containing 3A	Gatd3a	ENSRNOP00000001609.4	ENSRNOP00000001609.4	pep	primary_assembly:mRatBN7.2:20:10514744:10522885:1 gene:ENSRNOG00000001211.5 transcript:ENSRNOT00000001609.5 gene_biotype:protein_coding transcript_biotype:protein_coding gene_symbol:Gatd3a description:glutamine amidotransferase like class 1 domain containing 3A [Source:RGD Symbol;Acc:1303003]		5	911.801	709.589	1166.21	708.666	734.831	1158.1	942.744	542.853	1232.47	589.991	787.037	843.836	532.935	796.07	646.728	762.784	601.609	1113.02	978.567	551.091	1426.9	624.203	420.138	603.982	580.847	375.327	1183.08	561.679	1202.15
ENSRNOP00000001625	phosphofructokinase, liver type	Pfkl	ENSRNOP00000001625.3	ENSRNOP00000001625.3	pep	primary_assembly:mRatBN7.2:20:10664272:10686315:1 gene:ENSRNOG00000001214.6 transcript:ENSRNOT00000001625.6 gene_biotype:protein_coding transcript_biotype:protein_coding gene_symbol:Pfkl description:phosphofructokinase, liver type [Source:RGD Symbol;Acc:3311]		9	96.9163	68.3309	111.93	166.934	106.619	103.769	143.591	91.6467	89.5705	102.247	80.1229	102.123	84.3603	94.981	68.5739	95.065	81.7071	121.615	155.087	147.121	78.8597	130.786	340.808	269.7	296.935	564.375	62.147	255.667	91.5824
ENSRNOP00000001636	ubiquitin-conjugating enzyme E2G 2	Ube2g2	ENSRNOP00000001636.6;ENSRNOP00000077091.1;ENSRNOP00000077970.1;ENSRNOP00000093922.1	ENSRNOP00000001636.6;ENSRNOP00000077091.1;ENSRNOP00000077970.1;ENSRNOP00000093922.1	pep	primary_assembly:mRatBN7.2:20:10983753:11005434:-1 gene:ENSRNOG00000001222.8 transcript:ENSRNOT00000001636.8 gene_biotype:protein_coding transcript_biotype:protein_coding gene_symbol:Ube2g2 description:ubiquitin-conjugating enzyme E2G 2 [Source:RGD Symbol;Acc:1304860];primary_assembly:mRatBN7.2:20:10983742:10997484:-1 gene:ENSRNOG00000001222.8 transcript:ENSRNOT00000116055.1 gene_biotype:protein_…		2	89.7713	135.216	88.4772	76.3352	107.785	76.7578	87.2289	97.9912	74.6358	67.6132	63.0248			68.1132	68.6535	68.8752	96.3209	45.5465	75.7473		48.7752	73.7559	64.7249	90.468	112.113	127.637	55.3114	70.3275	108.466
ENSRNOP00000001639	integrin subunit beta 2	Itgb2	ENSRNOP00000001639.5;ENSRNOP00000082439.1	ENSRNOP00000001639.5;ENSRNOP00000082439.1	pep	primary_assembly:mRatBN7.2:20:11061430:11097600:-1 gene:ENSRNOG00000001224.7 transcript:ENSRNOT00000001639.7 gene_biotype:protein_coding transcript_biotype:protein_coding gene_symbol:Itgb2 description:integrin subunit beta 2 [Source:RGD Symbol;Acc:1305581];primary_assembly:mRatBN7.2:20:11061430:11080548:-1 gene:ENSRNOG00000001224.7 transcript:ENSRNOT00000119404.1 gene_biotype:protein_coding trans…		10		80.4716	195.533	489.078	252.944	160.94	254.059	74.9839	104.059	406.382	364.608	374.008	401.615	385.656	368.535	369.05	283.999	163.553	332.764	351.758		366.6	1368.02	899.857	1202.54	1584.57	64.6036	719.46	197.753
ENSRNOP00000001640	family with sequence similarity 207, member A	Fam207a	ENSRNOP00000001640.3	ENSRNOP00000001640.3	pep	primary_assembly:mRatBN7.2:20:11114589:11147521:1 gene:ENSRNOG00000001225.8 transcript:ENSRNOT00000001640.7 gene_biotype:protein_coding transcript_biotype:protein_coding gene_symbol:Fam207a description:family with sequence similarity 207, member A [Source:RGD Symbol;Acc:1311257]		1			36.508	42.5372	76.9062		19.5627	53.8582			36.2761	57.0736	20.7837	49.8047		39.7525			23.8668	37.8924		30.3864	134.896	31.2748	76.5574	106.147		68.5683	20.5109
ENSRNOP00000001644	protein O-fucosyltransferase 2	Pofut2	ENSRNOP00000001644.5	ENSRNOP00000001644.5	pep	primary_assembly:mRatBN7.2:20:11367096:11377743:-1 gene:ENSRNOG00000001228.7 transcript:ENSRNOT00000001644.6 gene_biotype:protein_coding transcript_biotype:protein_coding gene_symbol:Pofut2 description:protein O-fucosyltransferase 2 [Source:RGD Symbol;Acc:1307334]		4		112.841	113.458	130.414		74.4652	72.0499	38.6239	35.4739					36.1127	34.1895			117.065	65.6617	101.764	64.3835	159.822	162.245	148.089	214.94	217.919	83.1475	114.592	66.9596
ENSRNOP00000001654	G protein subunit alpha 12	Gna12	ENSRNOP00000001654.5	ENSRNOP00000001654.5	pep	primary_assembly:mRatBN7.2:12:13805698:13886255:1 gene:ENSRNOG00000001235.8 transcript:ENSRNOT00000001654.8 gene_biotype:protein_coding transcript_biotype:protein_coding gene_symbol:Gna12 description:G protein subunit alpha 12 [Source:RGD Symbol;Acc:71018]		1																							171.798	101.397	107.205	202.895		127.206
ENSRNOP00000001679	collagen type VI alpha 1 chain	Col6a1	ENSRNOP00000001679.5	ENSRNOP00000001679.5	pep	primary_assembly:mRatBN7.2:20:11905957:11924597:1 gene:ENSRNOG00000001249.9 transcript:ENSRNOT00000001679.8 gene_biotype:protein_coding transcript_biotype:protein_coding gene_symbol:Col6a1 description:collagen type VI alpha 1 chain [Source:RGD Symbol;Acc:1565398]		23	726.522	803.254	441.795	561.269	525.239	802.541	721.985	1036.41	742.425	515.471	495.763	499.671	513.066	544.068	528.444	535.042	478.502	507.626	534.782	587.64	544.659	654.433	1344.81	683.459	1066.43	1172.35	631.637	707.083	455.495
ENSRNOP00000001695	collagen type VI alpha 2 chain	Col6a2	ENSRNOP00000001695.5;ENSRNOP00000089823.1	ENSRNOP00000001695.5;ENSRNOP00000089823.1	pep	primary_assembly:mRatBN7.2:20:12029643:12049425:1 gene:ENSRNOG00000001254.7 transcript:ENSRNOT00000001695.7 gene_biotype:protein_coding transcript_biotype:protein_coding gene_symbol:Col6a2 description:collagen type VI alpha 2 chain [Source:RGD Symbol;Acc:1305585];primary_assembly:mRatBN7.2:20:12021767:12049425:1 gene:ENSRNOG00000001254.7 transcript:ENSRNOT00000116437.1 gene_biotype:protein_coding…		21	594.091	694.464	337.514	408.775	472.76	571.027	529.781	827.863	608.252	528.629	515.666	463.376	532.189	482.073	497.194	497.477	507.652	382.276	378.527	438.773	408.537	488.593	1110.42	519.286	793.807	819.577	472.671	484.341	366.731
ENSRNOP00000001696	sorting nexin 8	Snx8	ENSRNOP00000001696.3;ENSRNOP00000087776.1	ENSRNOP00000001696.3;ENSRNOP00000087776.1	pep	primary_assembly:mRatBN7.2:12:14251859:14300432:1 gene:ENSRNOG00000001258.4 transcript:ENSRNOT00000001696.4 gene_biotype:protein_coding transcript_biotype:protein_coding gene_symbol:Snx8 description:sorting nexin 8 [Source:RGD Symbol;Acc:1305791];primary_assembly:mRatBN7.2:12:14251932:14300319:1 gene:ENSRNOG00000001258.4 transcript:ENSRNOT00000110016.1 gene_biotype:protein_coding transcript_bioty…		2	128.209		160.022	247.447			206.06			54.148			188.379	343.571		307.344		249.073	232.498	192.914	171.137	279.507	182.29	225.679		106.767	159.212	296.506	202.022
ENSRNOP00000001712	hydrogen voltage-gated channel 1	Hvcn1	ENSRNOP00000001712.6	ENSRNOP00000001712.6	pep	primary_assembly:mRatBN7.2:12:34335190:34370141:-1 gene:ENSRNOG00000001270.7 transcript:ENSRNOT00000001712.7 gene_biotype:protein_coding transcript_biotype:protein_coding gene_symbol:Hvcn1 description:hydrogen voltage-gated channel 1 [Source:RGD Symbol;Acc:1310788]		1																								81.8088	42.101	118.347
ENSRNOP00000001716	proteasome assembly chaperone 3	Psmg3	ENSRNOP00000001716.4	ENSRNOP00000001716.4	pep	primary_assembly:mRatBN7.2:12:14809450:14812342:1 gene:ENSRNOG00000001273.8 transcript:ENSRNOT00000001716.8 gene_biotype:protein_coding transcript_biotype:protein_coding gene_symbol:Psmg3 description:proteasome assembly chaperone 3 [Source:RGD Symbol;Acc:2319950]		2	102.889	109.457	106.035	126.683	70.6564	135.154	139.887	133.577	108.121	22.8464	17.0937		19.0157		15.2368			122.192	97.247	101.82	119.843	150.25	161.819	139.809	155.157	136.061	108.95	121.306	128.868
ENSRNOP00000001727	integrator complex subunit 1-like	Ints1	ENSRNOP00000001727.8;ENSRNOP00000057113.5	ENSRNOP00000001727.8;ENSRNOP00000057113.5	pep	primary_assembly:mRatBN7.2:12:14861318:14882697:1 gene:ENSRNOG00000047880.3 transcript:ENSRNOT00000001727.8 gene_biotype:protein_coding transcript_biotype:protein_coding gene_symbol:Ints1 description:integrator complex subunit 1-like [Source:RGD Symbol;Acc:9398138];primary_assembly:mRatBN7.2:12:14861318:14886037:1 gene:ENSRNOG00000047880.3 transcript:ENSRNOT00000060370.5 gene_biotype:protein_codi…		2	40.0026	59.0946	116.169	78.3155	87.7048		26.6101				59.7514	88.6339						126.463	88.9346	121.073		133.128	331.066	159.537	214.501	131.942	22.6871	190.171	81.9564
ENSRNOP00000001738	ATPase sarcoplasmic/endoplasmic reticulum Ca2+ transporting 2	Atp2a2	ENSRNOP00000001738.7;ENSRNOP00000024347.8	ENSRNOP00000001738.7;ENSRNOP00000024347.8	pep	primary_assembly:mRatBN7.2:12:34072710:34122101:1 gene:ENSRNOG00000001285.9 transcript:ENSRNOT00000001738.8 gene_biotype:protein_coding transcript_biotype:protein_coding gene_symbol:Atp2a2 description:ATPase sarcoplasmic/endoplasmic reticulum Ca2+ transporting 2 [Source:RGD Symbol;Acc:2174];primary_assembly:mRatBN7.2:12:34072683:34119224:1 gene:ENSRNOG00000001285.9 transcript:ENSRNOT00000024347.8…		24	622.932	712.812	254.157	202.344	101.32	2134.54	315.06	454.682	235.175	1107.33	913.852	1027.48	1032.87	958.582	1038.72	986.729	962.963	338.736	242.509	158.693	367.561	228.305	480.772	568.286	281.855	262.624	2258.25	234.83	226.643
ENSRNOP00000001743	S100 calcium binding protein B	S100b	ENSRNOP00000001743.3;ENSRNOP00000085085.1	ENSRNOP00000001743.3;ENSRNOP00000085085.1	pep	primary_assembly:mRatBN7.2:20:12372881:12381781:-1 gene:ENSRNOG00000001295.3 transcript:ENSRNOT00000001743.3 gene_biotype:protein_coding transcript_biotype:protein_coding gene_symbol:S100b description:S100 calcium binding protein B [Source:RGD Symbol;Acc:3615];primary_assembly:mRatBN7.2:20:12373163:12394743:-1 gene:ENSRNOG00000001295.3 transcript:ENSRNOT00000096333.1 gene_biotype:protein_coding t…		2		49.2233				24.5234	25.1028	44.001										29.8174					153.035	52.379	12.8507			14.0294
ENSRNOP00000001745	guided entry of tail-anchored proteins factor 4	Get4	ENSRNOP00000001745.6;ENSRNOP00000088319.1	ENSRNOP00000001745.6;ENSRNOP00000088319.1	pep	primary_assembly:mRatBN7.2:12:15377009:15394053:-1 gene:ENSRNOG00000001293.7 transcript:ENSRNOT00000001745.7 gene_biotype:protein_coding transcript_biotype:protein_coding gene_symbol:Get4 description:guided entry of tail-anchored proteins factor 4 [Source:RGD Symbol;Acc:1311660];primary_assembly:mRatBN7.2:12:15378902:15394053:-1 gene:ENSRNOG00000001293.7 transcript:ENSRNOT00000108209.1 gene_bioty…		4	92.5566	89.7914	82.4108	90.0434	183.2	81.8958	89.1239	115.826	109.945	83.4006	169.887	134.335	87.5073	143.477		114.192	102.742	86.8753	94.6804	124.327	91.3943	87.0005	179.889	112.459	108.872	184.372	81.2486	135.788	73.3069
ENSRNOP00000001752	purinergic receptor P2X 4	P2rx4	ENSRNOP00000001752.4;ENSRNOP00000084396.1;ENSRNOP00000086475.1;ENSRNOP00000092796.1	ENSRNOP00000001752.4;ENSRNOP00000084396.1;ENSRNOP00000086475.1;ENSRNOP00000092796.1	pep	primary_assembly:mRatBN7.2:12:33844613:33862253:-1 gene:ENSRNOG00000001300.8 transcript:ENSRNOT00000001752.6 gene_biotype:protein_coding transcript_biotype:protein_coding gene_symbol:P2rx4 description:purinergic receptor P2X 4 [Source:RGD Symbol;Acc:62073];primary_assembly:mRatBN7.2:12:33844396:33862234:-1 gene:ENSRNOG00000001300.8 transcript:ENSRNOT00000098463.1 gene_biotype:protein_coding trans…		4			106.726	161.508	82.5165	72.3576	73.861	40.7643		123.394	136.831	113.739	124.422	96.6377	117.757	80.6853	91.7025	65.5671	85.1191	174.461		168.042	274.921	163.337	296.949	334.253		277.963	87.5693
ENSRNOP00000001764	sperm antigen with calponin homology and coiled-coil domains 1-like	Specc1l	ENSRNOP00000001764.4;ENSRNOP00000081153.1	ENSRNOP00000001764.4;ENSRNOP00000081153.1	pep	primary_assembly:mRatBN7.2:20:13339692:13443665:-1 gene:ENSRNOG00000001303.7 transcript:ENSRNOT00000001764.6 gene_biotype:protein_coding transcript_biotype:protein_coding gene_symbol:Specc1l description:sperm antigen with calponin homology and coiled-coil domains 1-like [Source:RGD Symbol;Acc:1309570];primary_assembly:mRatBN7.2:20:13339692:13430130:-1 gene:ENSRNOG00000001303.7 transcript:ENSRNOT0…		3			91.1003	80.6794	70.4145	42.0539	96.9833	161.659		124.835	53.9769	55.0211						89.6302	39.7421	134.063	65.6878	47.2364	108.49	82.565	121.997			82.385	62.6085
ENSRNOP00000001801	alpha-2-glycoprotein 1, zinc-binding	Azgp1	ENSRNOP00000001801.4;ENSRNOP00000082549.1;ENSRNOP00000088478.1	ENSRNOP00000001801.4;ENSRNOP00000082549.1;ENSRNOP00000088478.1	pep	primary_assembly:mRatBN7.2:12:16931053:16937090:1 gene:ENSRNOG00000001333.7 transcript:ENSRNOT00000001801.7 gene_biotype:protein_coding transcript_biotype:protein_coding gene_symbol:Azgp1 description:alpha-2-glycoprotein 1, zinc-binding [Source:RGD Symbol;Acc:2187];primary_assembly:mRatBN7.2:12:16931745:16939091:1 gene:ENSRNOG00000001333.7 transcript:ENSRNOT00000096300.1 gene_biotype:protein_codi…		6	234.138	220.214	240.2	520.137	244.8	200.463	282.094	198.517	103.266	479.24	441.719	371.453	482.781	373.207	412.574	451.847	386.242	297.041	311.13	274.689	225.198	325.646	536.329	531.267	552.727	1230.27	114.738	573.35	228.214
ENSRNOP00000001806	ORAI calcium release-activated calcium modulator 1	Orai1	ENSRNOP00000001806.7	ENSRNOP00000001806.7	pep	primary_assembly:mRatBN7.2:12:33534344:33548405:-1 gene:ENSRNOG00000001336.8 transcript:ENSRNOT00000001806.8 gene_biotype:protein_coding transcript_biotype:protein_coding gene_symbol:Orai1 description:ORAI calcium release-activated calcium modulator 1 [Source:RGD Symbol;Acc:1311873]		1	184.292						113.069	155.034		187.433												127.047	97.6153		90.7704	219.265
ENSRNOP00000001822	endoplasmic reticulum protein 29	Erp29	ENSRNOP00000001822.3	ENSRNOP00000001822.3	pep	primary_assembly:mRatBN7.2:12:35089707:35096376:1 gene:ENSRNOG00000001348.6 transcript:ENSRNOT00000001822.6 gene_biotype:protein_coding transcript_biotype:protein_coding gene_symbol:Erp29 description:endoplasmic reticulum protein 29 [Source:RGD Symbol;Acc:619781]		4	421.14	345.136	780.973	1368.35	875.929	938.512	703.203	864.12	560.261	542.669	598.089	454.524	491.202	686.018	393.655	536.665	449.497	692.393	792.527	1107.06	477.608	1090.45	2093.55	1483.88	2250.69	3522.23	511.45	2015.73	708.29
ENSRNOP00000001825	minichromosome maintenance complex component 7	Mcm7	ENSRNOP00000001825.5;ENSRNOP00000076814.1	ENSRNOP00000001825.5;ENSRNOP00000076814.1	pep	primary_assembly:mRatBN7.2:12:17042212:17048939:-1 gene:ENSRNOG00000001349.6 transcript:ENSRNOT00000001825.6 gene_biotype:protein_coding transcript_biotype:protein_coding gene_symbol:Mcm7 description:minichromosome maintenance complex component 7 [Source:RGD Symbol;Acc:1303018];primary_assembly:mRatBN7.2:12:17042212:17050063:-1 gene:ENSRNOG00000001349.6 transcript:ENSRNOT00000105826.1 gene_biotyp…		8	34.853	57.9026	96.5579	154.167	94.4141	72.3344	47.7682	52.1562	53.1395	70.2127	89.226	97.1259	80.8515	37.0233	58.1129	67.0016	40.468	79.968	81.4157	95.3216	32.272	80.7929	202.974	156.686	163.286	291.47	87.7533	139.959	80.5162
ENSRNOP00000001872	phospholipase B domain containing 2	Plbd2	ENSRNOP00000001872.5	ENSRNOP00000001872.5	pep	primary_assembly:mRatBN7.2:12:36062802:36081983:1 gene:ENSRNOG00000001385.6 transcript:ENSRNOT00000001872.6 gene_biotype:protein_coding transcript_biotype:protein_coding gene_symbol:Plbd2 description:phospholipase B domain containing 2 [Source:RGD Symbol;Acc:708461]		3	82.8374	68.6649	77.8091	79.5545		69.6883	95.773	90.9288	48.9039	257.408			213.125	165.751			159.539	118.988		128.601	117.435	118.508	152.257	135.113	166.192	141.477		125.227	106
ENSRNOP00000001887	procollagen C-endopeptidase enhancer	Pcolce	ENSRNOP00000001887.3	ENSRNOP00000001887.3	pep	primary_assembly:mRatBN7.2:12:19084891:19090508:1 gene:ENSRNOG00000025001.7 transcript:ENSRNOT00000001894.6 gene_biotype:protein_coding transcript_biotype:protein_coding gene_symbol:Pcolce description:procollagen C-endopeptidase enhancer [Source:RGD Symbol;Acc:3270]		8	508.124	337.179	112.191	221.144	152.659	228.844	186.294	901.422	223.621	339.653	211.041	220.295	289.876	204.408	197.746	197.734	232.765	100.278	162.494	179.811	114.955	209.077	547.514	391.802	459.775	882.086	126.014	338.125	113.595
ENSRNOP00000001891	RNA binding motif protein 19	Rbm19	ENSRNOP00000001891.6	ENSRNOP00000001891.6	pep	primary_assembly:mRatBN7.2:12:36365772:36450993:-1 gene:ENSRNOG00000001397.6 transcript:ENSRNOT00000001891.6 gene_biotype:protein_coding transcript_biotype:protein_coding gene_symbol:Rbm19 description:RNA binding motif protein 19 [Source:RGD Symbol;Acc:1308928]		2			20.4853							24.2246												190.48	44.3788	29.2613	31.8157	64.4455		34.9068	16.0985
ENSRNOP00000001899	leucine rich repeats and calponin homology domain containing 4	Lrch4	ENSRNOP00000001899.5;ENSRNOP00000092129.1;ENSRNOP00000095598.1	ENSRNOP00000001899.5;ENSRNOP00000092129.1;ENSRNOP00000095598.1	pep	primary_assembly:mRatBN7.2:12:19057588:19068577:-1 gene:ENSRNOG00000001402.6 transcript:ENSRNOT00000001899.6 gene_biotype:protein_coding transcript_biotype:protein_coding gene_symbol:Lrch4 description:leucine rich repeats and calponin homology domain containing 4 [Source:RGD Symbol;Acc:1306145];primary_assembly:mRatBN7.2:12:19057588:19068577:-1 gene:ENSRNOG00000001402.6 transcript:ENSRNOT00000097…		2				51.9825																			101.065	81.7073	63.001	94.6252		89.8417
ENSRNOP00000001911	G protein subunit beta 2	Gnb2	ENSRNOP00000001911.3	ENSRNOP00000001911.3	pep	primary_assembly:mRatBN7.2:12:19158973:19164017:1 gene:ENSRNOG00000001409.5 transcript:ENSRNOT00000001911.5 gene_biotype:protein_coding transcript_biotype:protein_coding gene_symbol:Gnb2 description:G protein subunit beta 2 [Source:RGD Symbol;Acc:69319]		12	140.667	147.507	169.016	212.864	204.293	217.786	173.789	177.428	135.897	248.057	239.353	216.528	194.675	257.862	222.293	247.779	204.989	169.765	162.693	151.727	128.784	220.077	500.687	272.586	326.063	445.087	157.598	368.9	179.334
ENSRNOP00000001921	procollagen-lysine, 2-oxoglutarate 5-dioxygenase 3	Plod3	ENSRNOP00000001921.3;ENSRNOP00000088013.1	ENSRNOP00000001921.3;ENSRNOP00000088013.1	pep	primary_assembly:mRatBN7.2:12:19676386:19686960:-1 gene:ENSRNOG00000001417.6 transcript:ENSRNOT00000001921.5 gene_biotype:protein_coding transcript_biotype:protein_coding gene_symbol:Plod3 description:procollagen-lysine, 2-oxoglutarate 5-dioxygenase 3 [Source:RGD Symbol;Acc:631339];primary_assembly:mRatBN7.2:12:19676386:19686960:-1 gene:ENSRNOG00000001417.6 transcript:ENSRNOT00000111361.1 gene_bi…		7	31.027	28.7586	64.1592	105.682	90.932	72.3555	60.6615	53.0744	48.3115	67.5227	51.6443	74.4236	70.2333	67.3247	76.548	54.7832	43.8039	75.0448	71.047	96.1812	31.9592	94.3801	204.505	140.138	166.774	249.281	33.8559	139.325	70.1465
ENSRNOP00000001924	fission, mitochondrial 1	Fis1	ENSRNOP00000001924.5;ENSRNOP00000086280.1	ENSRNOP00000001924.5;ENSRNOP00000086280.1	pep	primary_assembly:mRatBN7.2:12:19708567:19712897:-1 gene:ENSRNOG00000001420.9 transcript:ENSRNOT00000001924.9 gene_biotype:protein_coding transcript_biotype:protein_coding gene_symbol:Fis1 description:fission, mitochondrial 1 [Source:RGD Symbol;Acc:1306668];primary_assembly:mRatBN7.2:12:19708563:19712897:-1 gene:ENSRNOG00000001420.9 transcript:ENSRNOT00000107414.1 gene_biotype:protein_coding trans…		5	480.341	304.535	394.27	321.489	424.862	515.03	321.2	345.751	411.01	313.357	498.128	480.669	271.559	397.148	299.411	293.178	318.136	613.266	485.859	333.57	459.346	344.443	195.277	272.598	252.163	402.682	315.037	355.902	374.809
ENSRNOP00000001943	RAS p21 protein activator 4	Rasa4	ENSRNOP00000001943.5;ENSRNOP00000061084.1;ENSRNOP00000096534.1	ENSRNOP00000001943.5;ENSRNOP00000061084.1;ENSRNOP00000096534.1	pep	primary_assembly:mRatBN7.2:12:20552806:20580147:-1 gene:ENSRNOG00000001431.9 transcript:ENSRNOT00000001943.9 gene_biotype:protein_coding transcript_biotype:protein_coding gene_symbol:Rasa4 description:RAS p21 protein activator 4 [Source:RGD Symbol;Acc:1565457];primary_assembly:mRatBN7.2:12:20552806:20580147:-1 gene:ENSRNOG00000001431.9 transcript:ENSRNOT00000064405.3 gene_biotype:protein_coding t…		4	156.124	104.821	40.2016	125.38	184.372	98.7398	133.882	115.635	66.2208		53.1664	74.516			56.8731	57.3068		72.0741	165.796	124.79	179.863	96.1346	163.022		183.396	290.42	99.5664		67.8253
ENSRNOP00000001954	tyrosine 3-monooxygenase/tryptophan 5-monooxygenase activation protein, gamma	Ywhag	ENSRNOP00000001954.2;ENSRNOP00000069671.2	ENSRNOP00000001954.2;ENSRNOP00000069671.2	pep	primary_assembly:mRatBN7.2:12:20744535:20772827:1 gene:ENSRNOG00000001436.6 transcript:ENSRNOT00000001954.4 gene_biotype:protein_coding transcript_biotype:protein_coding gene_symbol:Ywhag description:tyrosine 3-monooxygenase/tryptophan 5-monooxygenase activation protein, gamma [Source:RGD Symbol;Acc:62002];primary_assembly:mRatBN7.2:12:20744567:20772825:1 gene:ENSRNOG00000001436.6 transcript:ENSR…		6	397.047	443.557	320.979	293.377	365.449	298.645	284.593	482.426	339.504	569.766	396.739	333.004	510.826	343.48	279.435	172.426	569.875	339.452	324.575	347.014	318.342	330.902	269.459	365.76	351.02	362.058	254.988	299.862	411.777
ENSRNOP00000001958	malate dehydrogenase 2	Mdh2	ENSRNOP00000001958.2;ENSRNOP00000090657.1	ENSRNOP00000001958.2;ENSRNOP00000090657.1	pep	primary_assembly:mRatBN7.2:12:20894262:20907271:-1 gene:ENSRNOG00000001440.5 transcript:ENSRNOT00000001958.5 gene_biotype:protein_coding transcript_biotype:protein_coding gene_symbol:Mdh2 description:malate dehydrogenase 2 [Source:RGD Symbol;Acc:619719];primary_assembly:mRatBN7.2:12:20894262:20901591:-1 gene:ENSRNOG00000001440.5 transcript:ENSRNOT00000112030.1 gene_biotype:protein_coding transcri…		16	4681.61	4027.41	4992.14	4546.39	4134.42	7145.92	5220.56	5791.85	6221.29	6355.72	5478.12	5412.35	6033.51	5574.45	5798.85	5823.2	6359.75	5778.78	6258.58	3190.54	7879.95	3480.98	2705.97	3132.87	2852.99	2761.85	6680.56	3548.66	5470.16
ENSRNOP00000001960	transmembrane protein 120A	Tmem120a	ENSRNOP00000001960.5;ENSRNOP00000085652.1	ENSRNOP00000001960.5;ENSRNOP00000085652.1	pep	primary_assembly:mRatBN7.2:12:20942439:20950899:1 gene:ENSRNOG00000001441.8 transcript:ENSRNOT00000001960.8 gene_biotype:protein_coding transcript_biotype:protein_coding gene_symbol:Tmem120a description:transmembrane protein 120A [Source:RGD Symbol;Acc:1311474];primary_assembly:mRatBN7.2:12:20942441:20990316:1 gene:ENSRNOG00000001441.8 transcript:ENSRNOT00000115876.1 gene_biotype:protein_coding t…		1	48.9037	42.5135	85.4406	86.3474	69.8287	69.9063	106.12	88.2517	63.9358		39.1864	58.5195	64.0179	76.1612	52.11	57.5702	58.9155	110.261	70.1123	82.3882	89.1892	106.157	190.298	117.638	137.493	224.196	61.6798	197.931	117.411
ENSRNOP00000001961	cytochrome p450 oxidoreductase	Por	ENSRNOP00000001961.3;ENSRNOP00000078537.1;ENSRNOP00000081146.1	ENSRNOP00000001961.3;ENSRNOP00000078537.1;ENSRNOP00000081146.1	pep	primary_assembly:mRatBN7.2:12:20951058:20971860:-1 gene:ENSRNOG00000001442.4 transcript:ENSRNOT00000001961.4 gene_biotype:protein_coding transcript_biotype:protein_coding gene_symbol:Por description:cytochrome p450 oxidoreductase [Source:RGD Symbol;Acc:68335];primary_assembly:mRatBN7.2:12:20951058:20999245:-1 gene:ENSRNOG00000001442.4 transcript:ENSRNOT00000101964.1 gene_biotype:protein_coding tr…		13	102.405	106.415	175.444	235.574	204.701	166.097	174.568	166.304	133.641	119.62	163.485	101.285	113.806	119.691	189.994	82.8524	115.118	158.397	178.17	194.688	137.823	204.199	409.724	291.879	345.708	540.391	104.125	362.977	169.282
ENSRNOP00000001975	bromodomain adjacent to zinc finger domain, 1B	Baz1b	ENSRNOP00000001975.6;ENSRNOP00000094596.1	ENSRNOP00000001975.6;ENSRNOP00000094596.1	pep	primary_assembly:mRatBN7.2:12:21431985:21490426:-1 gene:ENSRNOG00000001453.8 transcript:ENSRNOT00000001975.8 gene_biotype:protein_coding transcript_biotype:protein_coding gene_symbol:Baz1b description:bromodomain adjacent to zinc finger domain, 1B [Source:RGD Symbol;Acc:1597089];primary_assembly:mRatBN7.2:12:21431985:21489956:-1 gene:ENSRNOG00000001453.8 transcript:ENSRNOT00000100108.1 gene_bioty…		7	119.941	73.0806	118.62	114.993	58.3834	92.7721	114.436			66.3472	132.764	104.076	60.4142	131.409	164.264	128.384	76.8826	64.7406	89.2627	100.844	72.6711	118.339	188.061	137.891	167.152	202.968	41.7565	179.457	77.8108
ENSRNOP00000001979	nucleoporin 153	Nup153	ENSRNOP00000001979.4;ENSRNOP00000076690.1;ENSRNOP00000097503.1	ENSRNOP00000001979.4;ENSRNOP00000076690.1;ENSRNOP00000097503.1	pep	primary_assembly:mRatBN7.2:17:17972217:18024876:1 gene:ENSRNOG00000001456.6 transcript:ENSRNOT00000001979.6 gene_biotype:protein_coding transcript_biotype:protein_coding gene_symbol:Nup153 description:nucleoporin 153 [Source:RGD Symbol;Acc:3216];primary_assembly:mRatBN7.2:17:17972217:18023633:1 gene:ENSRNOG00000001456.6 transcript:ENSRNOT00000115610.1 gene_biotype:protein_coding transcript_biotyp…		5		70.4898	120.553	81.6533	107.82	111.497		103.004		97.7995	90.2231	89.6533	118.112	104.119	128.508	72.2135	139.39	82.9917	98.3393	116.541	77.7371		152.361	125.089	137.116	214.02		80.437	89.805
ENSRNOP00000002020	general transcription factor II I	Gtf2i	ENSRNOP00000002020.3;ENSRNOP00000040835.2;ENSRNOP00000073166.1;ENSRNOP00000075956.2;ENSRNOP00000076791.1;ENSRNOP00000077117.1;ENSRNOP00000080788.1;ENSRNOP00000095456.1;ENSRNOP00000096595.1	ENSRNOP00000002020.3;ENSRNOP00000040835.2;ENSRNOP00000073166.1;ENSRNOP00000075956.2;ENSRNOP00000076791.1;ENSRNOP00000077117.1;ENSRNOP00000080788.1;ENSRNOP00000095456.1;ENSRNOP00000096595.1	pep	primary_assembly:mRatBN7.2:12:22401465:22476234:1 gene:ENSRNOG00000001479.10 transcript:ENSRNOT00000002020.7 gene_biotype:protein_coding transcript_biotype:protein_coding gene_symbol:Gtf2i description:general transcription factor II I [Source:RGD Symbol;Acc:727961];primary_assembly:mRatBN7.2:12:22401481:22476234:1 gene:ENSRNOG00000001479.10 transcript:ENSRNOT00000040356.6 gene_biotype:protein_cod…		2				26.2983		39.1694			54.5003					59.5161			45.1686		59.366	98.5928		84.376	107.032	73.8881	96.3517	114.074		81.1177	60.5163
ENSRNOP00000002028	neutrophil cytosolic factor 1	Ncf1	ENSRNOP00000002028.5;ENSRNOP00000068213.2;ENSRNOP00000084604.1	ENSRNOP00000002028.5;ENSRNOP00000068213.2;ENSRNOP00000084604.1	pep	primary_assembly:mRatBN7.2:12:22485451:22494646:1 gene:ENSRNOG00000001480.9 transcript:ENSRNOT00000002028.9 gene_biotype:protein_coding transcript_biotype:protein_coding gene_symbol:Ncf1 description:neutrophil cytosolic factor 1 [Source:RGD Symbol;Acc:61307];primary_assembly:mRatBN7.2:12:22485451:22492872:1 gene:ENSRNOG00000001480.9 transcript:ENSRNOT00000076916.2 gene_biotype:protein_coding tran…		3			226.925	484.657	275.262	175.623	223.165	132.042	83.6033	173.113	145.759	126.233	172.796	81.0277	162.692	100.458	85.4304	158.525	278.835	380.83	74.1569	359.861	1074.18	793.526	712.789	1540.33	64.0211	529.592	159.882
ENSRNOP00000002044	NSF attachment protein alpha	Napa	ENSRNOP00000002044.5	ENSRNOP00000002044.5	pep	primary_assembly:mRatBN7.2:1:76787184:76805869:1 gene:ENSRNOG00000001494.7 transcript:ENSRNOT00000002044.7 gene_biotype:protein_coding transcript_biotype:protein_coding gene_symbol:Napa description:NSF attachment protein alpha [Source:RGD Symbol;Acc:620855]		11	178.858	179.94	166.704	202.273	228.588	239.241	169.27	200.634	156.704	240.348	205.028	202.123	242.32	221.485	249.607	234.681	201.928	219.755	181.931	198.289	205.566	231.81	327.69	221.371	281.165	325.108	214.742	208.209	178.914
ENSRNOP00000002052	RAB4B, member RAS oncogene family	Rab4b	ENSRNOP00000002052.3	ENSRNOP00000002052.3	pep	primary_assembly:mRatBN7.2:1:82461397:82472763:-1 gene:ENSRNOG00000001500.7 transcript:ENSRNOT00000002052.4 gene_biotype:protein_coding transcript_biotype:protein_coding gene_symbol:Rab4b description:RAB4B, member RAS oncogene family [Source:RGD Symbol;Acc:620931]		4	154.918	128.376	153.845	200.717			184.724	134.632	191.753		176.165	191.724	189.909	202.414	168.661	136.747	177.817	145.884	228.359	176.393	126.567	211.388	298.414	237.849	267.073	346.51	160.999	259.765	179.056
ENSRNOP00000002053	small nuclear ribonucleoprotein polypeptide A	Snrpa	ENSRNOP00000002053.5	ENSRNOP00000002053.5	pep	primary_assembly:mRatBN7.2:1:82481770:82490538:-1 gene:ENSRNOG00000001501.5 transcript:ENSRNOT00000002053.5 gene_biotype:protein_coding transcript_biotype:protein_coding gene_symbol:Snrpa description:small nuclear ribonucleoprotein polypeptide A [Source:RGD Symbol;Acc:1307416]		1			61.167	30.5124		43.0959	40.6099		34.2965	56.9579	105.018	97.4452		68.2725	92.9581	102.139	106.216	54.852				43.9023	96.8975	64.9997	92.0648	165.059	25.8178	92.9813	51.2397
ENSRNOP00000002064	similar to Alpha enolase (2-phospho-D-glycerate hydro-lyase)	AABR07029675.1	ENSRNOP00000002064.4	ENSRNOP00000002064.4	pep	primary_assembly:mRatBN7.2:10:43381605:43382678:-1 gene:ENSRNOG00000001512.5 transcript:ENSRNOT00000002064.5 gene_biotype:protein_coding transcript_biotype:protein_coding gene_symbol:AABR07029675.1 description:similar to Alpha enolase (2-phospho-D-glycerate hydro-lyase) [Source:RGD Symbol;Acc:1559534]		1	733.292	2930.76	348.002	3915.41	283.188	133.932	176.543	3923.13	3916.25	1577.54	2596.17	7173.21	284.416	751.353	5278.21	454.017	1901.93	1472.73	2364.15	152.084	3288.14	132.771	313.071	795.355	156.854			98.2215	170.501
ENSRNOP00000002072	pyruvate dehydrogenase kinase 1	Pdk1	ENSRNOP00000002072.7;ENSRNOP00000097986.1	ENSRNOP00000002072.7;ENSRNOP00000097986.1	pep	primary_assembly:mRatBN7.2:3:56705871:56733038:1 gene:ENSRNOG00000001517.7 transcript:ENSRNOT00000002072.7 gene_biotype:protein_coding transcript_biotype:protein_coding gene_symbol:Pdk1 description:pyruvate dehydrogenase kinase 1 [Source:RGD Symbol;Acc:69427];primary_assembly:mRatBN7.2:3:56705871:56733038:1 gene:ENSRNOG00000001517.7 transcript:ENSRNOT00000115755.1 gene_biotype:protein_coding tran…		4	299.549	240.285	211.224	198.878	177.482	530.547	260.302	269.934	267	356.574	440.727	415.844	387.557	488.275	447.054	409.423	432.621	225.519	276.399	185.093	306.167	145.216	214.257	206.297	150.599	284.092	804.305	159.992	272.78
ENSRNOP00000002075	integrin subunit alpha 6	Itga6	ENSRNOP00000002075.3;ENSRNOP00000082677.1;ENSRNOP00000094358.1	ENSRNOP00000002075.3;ENSRNOP00000082677.1;ENSRNOP00000094358.1	pep	primary_assembly:mRatBN7.2:3:56617544:56689428:1 gene:ENSRNOG00000001518.8 transcript:ENSRNOT00000002075.5 gene_biotype:protein_coding transcript_biotype:protein_coding gene_symbol:Itga6 description:integrin subunit alpha 6 [Source:RGD Symbol;Acc:621633];primary_assembly:mRatBN7.2:3:56617268:56689428:1 gene:ENSRNOG00000001518.8 transcript:ENSRNOT00000107088.1 gene_biotype:protein_coding transcrip…		10	105.292	98.5186	92.5462	105.118	79.9244	121.707	101.535	96.6925	104.609	116.088	160.977	153.794	113.449	114.14	132.596	113.656	131.195	118.975	119.095	72.8361	94.2121	80.8614	144.252	140.618	112.252	133.524	92.4394	132.696	104.236
ENSRNOP00000002083	FKBP prolyl isomerase family member 15	Fkbp15	ENSRNOP00000002083.7;ENSRNOP00000082792.1;ENSRNOP00000089691.1;ENSRNOP00000092793.1	ENSRNOP00000002083.7;ENSRNOP00000082792.1;ENSRNOP00000089691.1;ENSRNOP00000092793.1	pep	primary_assembly:mRatBN7.2:5:75750787:75814990:-1 gene:ENSRNOG00000024663.8 transcript:ENSRNOT00000002083.8 gene_biotype:protein_coding transcript_biotype:protein_coding gene_symbol:Fkbp15 description:FKBP prolyl isomerase family member 15 [Source:RGD Symbol;Acc:1304816];primary_assembly:mRatBN7.2:5:75750787:75804200:-1 gene:ENSRNOG00000024663.8 transcript:ENSRNOT00000108158.1 gene_biotype:protei…		7	103.667	69.1795	138.716	226.397	169.113	137.989	173.994		100.808	156.576	194.724	175.081	160.482	159.951	172.283	166.414	163.741	113.052	148.416	197.938	71.6727	171.635	311.872	274.799	283.545	382.9	90.7311	305.443	133.182
ENSRNOP00000002085	histone acetyltransferase 1	Hat1	ENSRNOP00000002085.5;ENSRNOP00000076953.1;ENSRNOP00000079274.1;ENSRNOP00000080635.1;ENSRNOP00000083402.1;ENSRNOP00000091707.1	ENSRNOP00000002085.5;ENSRNOP00000076953.1;ENSRNOP00000079274.1;ENSRNOP00000080635.1;ENSRNOP00000083402.1;ENSRNOP00000091707.1	pep	primary_assembly:mRatBN7.2:3:56217364:56275517:1 gene:ENSRNOG00000001524.8 transcript:ENSRNOT00000002085.7 gene_biotype:protein_coding transcript_biotype:protein_coding gene_symbol:Hat1 description:histone acetyltransferase 1 [Source:RGD Symbol;Acc:1305716];primary_assembly:mRatBN7.2:3:56218469:56275517:1 gene:ENSRNOG00000001524.8 transcript:ENSRNOT00000101931.1 gene_biotype:protein_coding transc…		2								85.8947				50.871		13.0502		73.7016	78.5059					42.6238	236.434	76.5713		48.7156		90.9691
ENSRNOP00000002091	growth associated protein 43	Gap43	ENSRNOP00000002091.3	ENSRNOP00000002091.3	pep	primary_assembly:mRatBN7.2:11:58376371:58470045:1 gene:ENSRNOG00000001528.6 transcript:ENSRNOT00000002091.5 gene_biotype:protein_coding transcript_biotype:protein_coding gene_symbol:Gap43 description:growth associated protein 43 [Source:RGD Symbol;Acc:62071]		2			11.7237	9.87782	9.32398	26.2812	39.8666	26.2982	18.0668	19.0646	25.8876	29.6734	22.6453	28.5115	14.9604	13.997	7.71848	10.4789	9.95868	20.1785		19.5101	24.9295	22.6018				11.5413	12.1705
ENSRNOP00000002111	alkylglycerone phosphate synthase	Agps	ENSRNOP00000002111.6;ENSRNOP00000079560.1	ENSRNOP00000002111.6;ENSRNOP00000079560.1	pep	primary_assembly:mRatBN7.2:3:60747323:60845830:1 gene:ENSRNOG00000001547.6 transcript:ENSRNOT00000002111.6 gene_biotype:protein_coding transcript_biotype:protein_coding gene_symbol:Agps description:alkylglycerone phosphate synthase [Source:RGD Symbol;Acc:620364];primary_assembly:mRatBN7.2:3:60747323:60845830:1 gene:ENSRNOG00000001547.6 transcript:ENSRNOT00000096806.1 gene_biotype:protein_coding t…		10	105.665	103.055	151.318	161.425	132.748	151.362	136.387	110.736	97.6789	75.2204	107.276	103.837	96.0739	137.999	96.5449	101.529	106.942	113.272	139.011	156.423	115.457	146.82	254.93	193.625	256.284	377.12	110.845	264.745	150.711
ENSRNOP00000002116	ATP synthase peripheral stalk subunit F6	Atp5pf	ENSRNOP00000002116.3	ENSRNOP00000002116.3	pep	primary_assembly:mRatBN7.2:11:23881592:23889119:-1 gene:ENSRNOG00000001551.5 transcript:ENSRNOT00000002116.5 gene_biotype:protein_coding transcript_biotype:protein_coding gene_symbol:Atp5pf description:ATP synthase peripheral stalk subunit F6 [Source:RGD Symbol;Acc:621376]		7	874.373	887.208	1188.13	989.188	552.238	1631.14	1073.17	775.032	1175.7	858.334	802.925	911.311	978.593	900.34	960.658	783.466	1052.77	1643.47	1588.79	607.978	2275.84	689.541	374.66	564.985	521.11	412.442	1240.7	586.016	1301.15
ENSRNOP00000002134	metaxin 2	Mtx2	ENSRNOP00000002134.4;ENSRNOP00000078996.1;ENSRNOP00000082118.1;ENSRNOP00000095766.1	ENSRNOP00000002134.4;ENSRNOP00000078996.1;ENSRNOP00000082118.1;ENSRNOP00000095766.1	pep	primary_assembly:mRatBN7.2:3:59730197:59792192:1 gene:ENSRNOG00000001559.6 transcript:ENSRNOT00000002134.6 gene_biotype:protein_coding transcript_biotype:protein_coding gene_symbol:Mtx2 description:metaxin 2 [Source:RGD Symbol;Acc:1306473];primary_assembly:mRatBN7.2:3:59751165:59792201:1 gene:ENSRNOG00000001559.6 transcript:ENSRNOT00000115991.1 gene_biotype:protein_coding transcript_biotype:prote…		7	202.548	190.512	193.328	168.608	145.791	284.937	214.767	210.026	196.855	254.975	251.636	237.906	212.413	257.161	249.145	277.272	259.884	223.597	203.55	111.962	265.345	168.37	203.513	167.763	155.22	172.118	262.248	167.592	217.132
ENSRNOP00000002150	ubiquitin specific peptidase 25	Usp25	ENSRNOP00000002150.4;ENSRNOP00000080323.1	ENSRNOP00000002150.4;ENSRNOP00000080323.1	pep	primary_assembly:mRatBN7.2:11:15603881:15711348:1 gene:ENSRNOG00000001573.8 transcript:ENSRNOT00000002150.7 gene_biotype:protein_coding transcript_biotype:protein_coding gene_symbol:Usp25 description:ubiquitin specific peptidase 25 [Source:RGD Symbol;Acc:1309003];primary_assembly:mRatBN7.2:11:15603881:15711348:1 gene:ENSRNOG00000001573.8 transcript:ENSRNOT00000104051.1 gene_biotype:protein_coding…		8	79.5947		101.142	113.41	128.894	86.0909	84.6365	99.3021	88.7266	86.7592	125.845	162.888	62.446	151.055	155.145	133.822	72.989	106.585	127.417	80.0468	94.4672	69.2714	126.87	94.3734	107.172	120.329	85.9141	109.594	86.5585
ENSRNOP00000002169	chaperonin containing TCP1 subunit 8	Cct8	ENSRNOP00000002169.4	ENSRNOP00000002169.4	pep	primary_assembly:mRatBN7.2:11:26710370:26722079:-1 gene:ENSRNOG00000001592.7 transcript:ENSRNOT00000002169.7 gene_biotype:protein_coding transcript_biotype:protein_coding gene_symbol:Cct8 description:chaperonin containing TCP1 subunit 8 [Source:RGD Symbol;Acc:1305452]		20	244.948	244.718	272.612	376.891	340.996	309.267	285.195	369.187	280.339	400.792	342.308	344.113	406.977	354.441	374.7	332.092	383.991	358.644	340.638	342.857	255.899	362.591	656.958	464.319	528.201	715.54	258.57	530.298	299.258
ENSRNOP00000002180	listerin E3 ubiquitin protein ligase 1	Ltn1	ENSRNOP00000002180.6	ENSRNOP00000002180.6	pep	primary_assembly:mRatBN7.2:11:26603903:26660886:-1 gene:ENSRNOG00000001602.9 transcript:ENSRNOT00000002180.8 gene_biotype:protein_coding transcript_biotype:protein_coding gene_symbol:Ltn1 description:listerin E3 ubiquitin protein ligase 1 [Source:RGD Symbol;Acc:1311238]		3		121.231	72.2811	81.7658	200.494		109.218	130.131	143.566					199.658	196.156			75.1581					127.61	130.769		117.481		146.044
ENSRNOP00000002194	ribosomal protein L24	Rpl24	ENSRNOP00000002194.7;ENSRNOP00000080524.1	ENSRNOP00000002194.7;ENSRNOP00000080524.1	pep	primary_assembly:mRatBN7.2:11:44653937:44659346:-1 gene:ENSRNOG00000001611.8 transcript:ENSRNOT00000002194.8 gene_biotype:protein_coding transcript_biotype:protein_coding gene_symbol:Rpl24 description:ribosomal protein L24 [Source:RGD Symbol;Acc:621191];primary_assembly:mRatBN7.2:11:44653937:44659370:-1 gene:ENSRNOG00000001611.8 transcript:ENSRNOT00000107537.1 gene_biotype:protein_coding transcri…		4	391.326	570.173	716.04	1003.04	669.039	834.695	763.443	979.987	639.061	968.186	715.496	512.645	786.894	472.047	886.864	540.812	715.695	612.544	589.532	945.832	382.013	961.571	1805.28	1251.81	1605.73	2613.91	504.373	1952.86	481.312
ENSRNOP00000002198	tRNA methyltransferase 10C, mitochondrial RNase P subunit	Trmt10c	ENSRNOP00000002198.3	ENSRNOP00000002198.3	pep	primary_assembly:mRatBN7.2:11:44584113:44589568:1 gene:ENSRNOG00000039567.4 transcript:ENSRNOT00000002198.6 gene_biotype:protein_coding transcript_biotype:protein_coding gene_symbol:Trmt10c description:tRNA methyltransferase 10C, mitochondrial RNase P subunit [Source:RGD Symbol;Acc:1306333]		5	106.747	94.0806	128.215	116.771		113.124		81.8628	151.21	158.297	132.809	174.289	98.555	98.3391	111.188	282.629		143.736	141.038	107.478	135.806	119.269	178.897	90.8682	150.261	153.125	112.242	144.717	101.651
ENSRNOP00000002220	ABI family member 3 binding protein	Abi3bp	ENSRNOP00000002220.8;ENSRNOP00000049004.6;ENSRNOP00000049145.6;ENSRNOP00000063637.4;ENSRNOP00000064255.3;ENSRNOP00000065774.3;ENSRNOP00000087277.1;ENSRNOP00000092554.1;ENSRNOP00000096503.1	ENSRNOP00000002220.8;ENSRNOP00000049004.6;ENSRNOP00000049145.6;ENSRNOP00000063637.4;ENSRNOP00000064255.3;ENSRNOP00000065774.3;ENSRNOP00000087277.1;ENSRNOP00000092554.1;ENSRNOP00000096503.1	pep	primary_assembly:mRatBN7.2:11:43913043:44128929:-1 gene:ENSRNOG00000001627.9 transcript:ENSRNOT00000002220.9 gene_biotype:protein_coding transcript_biotype:protein_coding gene_symbol:Abi3bp description:ABI family member 3 binding protein [Source:RGD Symbol;Acc:1562717];primary_assembly:mRatBN7.2:11:43913043:44128892:-1 gene:ENSRNOG00000001627.9 transcript:ENSRNOT00000049859.7 gene_biotype:protein…		3	111.289	54.672	31.6483	47.1849		29.6951	38.308	140.377	39.8718	58.6039	64.4056	85.7063	43.9932	81.8243	51.517	77.6273	46.8213		46.802	31.2204	42.0794	19.0524	31.4915	15.6968	64.9909	26.0473	50.7468	45.1088	18.7695
ENSRNOP00000002238	translocase of outer mitochondrial membrane 70	Tomm70	ENSRNOP00000002238.6	ENSRNOP00000002238.6	pep	primary_assembly:mRatBN7.2:11:43377216:43417202:-1 gene:ENSRNOG00000001640.7 transcript:ENSRNOT00000002238.7 gene_biotype:protein_coding transcript_biotype:protein_coding gene_symbol:Tomm70 description:translocase of outer mitochondrial membrane 70 [Source:RGD Symbol;Acc:1303049]		8	53.3224	76.904	78.8819	59.3682	38.9337	78.5089	90.137	110.522	89.0372	99.1139	87.8841	100.643	147.43	96.6206	108.43	109.173	85.6749	84.1397	72.0512	65.1934	83.4551	64.2879	85.9389	71.7154	81.9982	116.962	58.0442	62.9264	58.0117
ENSRNOP00000002240	TBC1 domain family, member 23	Tbc1d23	ENSRNOP00000002240.6;ENSRNOP00000089797.1	ENSRNOP00000002240.6;ENSRNOP00000089797.1	pep	primary_assembly:mRatBN7.2:11:43303355:43361503:1 gene:ENSRNOG00000001642.8 transcript:ENSRNOT00000002240.8 gene_biotype:protein_coding transcript_biotype:protein_coding gene_symbol:Tbc1d23 description:TBC1 domain family, member 23 [Source:RGD Symbol;Acc:1307925];primary_assembly:mRatBN7.2:11:43303355:43361503:1 gene:ENSRNOG00000001642.8 transcript:ENSRNOT00000102661.1 gene_biotype:protein_coding…		4	24.8422		56.9608	73.2365	60.512	55.6272	45.8123	60.0517	54.1197	192.242	59.0606	185.152	178.565	199.972	244.661	227.587	227.618	62.1939	43.0159	72.6372	39.2638	81.7456	93.4212	86.768	78.1952	121.968	42.2353	103.997	59.7602
ENSRNOP00000002242	proteasome assembly chaperone 1	Psmg1	ENSRNOP00000002242.7	ENSRNOP00000002242.7	pep	primary_assembly:mRatBN7.2:11:35276086:35285596:-1 gene:ENSRNOG00000001643.8 transcript:ENSRNOT00000002242.8 gene_biotype:protein_coding transcript_biotype:protein_coding gene_symbol:Psmg1 description:proteasome assembly chaperone 1 [Source:RGD Symbol;Acc:1305454]		8	154.507	185.404	168.849	182.343	296.741	170.206	160.492	159.277	166.294	142.781	136.598	208.808	355.764	467.854	157.206	116.384	174.777	174.527	191.761	193.191	165.477	213.417	202.937	186.049	234.891	270.722	157.737	227.402	160.111
ENSRNOP00000002257	coproporphyrinogen oxidase	Cpox	ENSRNOP00000002257.5	ENSRNOP00000002257.5	pep	primary_assembly:mRatBN7.2:11:41936591:41946746:-1 gene:ENSRNOG00000001654.7 transcript:ENSRNOT00000002257.7 gene_biotype:protein_coding transcript_biotype:protein_coding gene_symbol:Cpox description:coproporphyrinogen oxidase [Source:RGD Symbol;Acc:1311817]		7	133.116	129.214	162.18	173.474	135.21	170.405	190.88	157.171	181.513	186.795	186.391	124.024	169.39	149.713	216.272	164.658	177.882	197.871	187	128.999	218.796	130.187	165.718	160.891	192.598	217.655	128.981	168.556	177.762
ENSRNOP00000002284	VPS26 endosomal protein sorting factor C	Vps26c	ENSRNOP00000002284.6;ENSRNOP00000088004.1;ENSRNOP00000088383.1	ENSRNOP00000002284.6;ENSRNOP00000088004.1;ENSRNOP00000088383.1	pep	primary_assembly:mRatBN7.2:11:33814136:33841447:-1 gene:ENSRNOG00000001681.7 transcript:ENSRNOT00000002284.7 gene_biotype:protein_coding transcript_biotype:protein_coding gene_symbol:Vps26c description:VPS26 endosomal protein sorting factor C [Source:RGD Symbol;Acc:1306879];primary_assembly:mRatBN7.2:11:33792389:33841405:-1 gene:ENSRNOG00000001681.7 transcript:ENSRNOT00000114273.1 gene_biotype:pr…		3	48.2591	66.3126	59.4307	66.2449	75.0286	65.6909	44.2522	85.6386	57.4888	81.4171	88.5655	99.3726	98.9513	81.5188	103.225	86.8963	91.48	80.2655	50.6098	58.1905	25.2093	78.2243	142.325	93.973	121.771	122.926	32.7491	102.991	51.4083
ENSRNOP00000002285	ribosomal oxygenase 2	Riox2	ENSRNOP00000002285.5;ENSRNOP00000076630.1;ENSRNOP00000081634.1	ENSRNOP00000002285.5;ENSRNOP00000076630.1;ENSRNOP00000081634.1	pep	primary_assembly:mRatBN7.2:11:40860774:40884574:-1 gene:ENSRNOG00000001680.8 transcript:ENSRNOT00000002285.7 gene_biotype:protein_coding transcript_biotype:protein_coding gene_symbol:Riox2 description:ribosomal oxygenase 2 [Source:RGD Symbol;Acc:708521];primary_assembly:mRatBN7.2:11:40860774:40884574:-1 gene:ENSRNOG00000001680.8 transcript:ENSRNOT00000102222.1 gene_biotype:protein_coding transcri…		1		304.164	215.173	296.131		167.266	200.593	246.339	179.674		141.527	200.742	120.317				164.419		147.262	261.136	207.945	198.136	445.924	326.408	377.387	483.061	248.289	311.327	127.742
ENSRNOP00000002310	carbonyl reductase 3	Cbr3	ENSRNOP00000002310.4	ENSRNOP00000002310.4	pep	primary_assembly:mRatBN7.2:11:33008615:33016875:1 gene:ENSRNOG00000001701.7 transcript:ENSRNOT00000002310.7 gene_biotype:protein_coding transcript_biotype:protein_coding gene_symbol:Cbr3 description:carbonyl reductase 3 [Source:RGD Symbol;Acc:1309728]		2			34.393	37.307	44.0779	58.0734	19.1728	90.3822		45.404			44.7974	48.9363	30.8798	33.7852	85.7048	38.2976		61.3137	21.8733	44.0461	92.1744	61.57	91.066	120.591	24.7741	77.6319
ENSRNOP00000002313	RUNX family transcription factor 1	Runx1	ENSRNOP00000002313.3;ENSRNOP00000070750.1	ENSRNOP00000002313.3;ENSRNOP00000070750.1	pep	primary_assembly:mRatBN7.2:11:31843764:31935431:-1 gene:ENSRNOG00000001704.8 transcript:ENSRNOT00000002313.5 gene_biotype:protein_coding transcript_biotype:protein_coding gene_symbol:Runx1 description:RUNX family transcription factor 1 [Source:RGD Symbol;Acc:2283];primary_assembly:mRatBN7.2:11:31843764:32074542:-1 gene:ENSRNOG00000001704.8 transcript:ENSRNOT00000084134.2 gene_biotype:protein_codi…		3	140.822				12.9971		4.68059				8.98938			68.286	65.5963				210.508	131.984		50.5911	79.9761	93.9263		42.7152		93.5742
ENSRNOP00000002321	eukaryotic translation initiation factor 2B subunit epsilon	Eif2b5	ENSRNOP00000002321.2	ENSRNOP00000002321.2	pep	primary_assembly:mRatBN7.2:11:80394433:80404419:-1 gene:ENSRNOG00000038160.2 transcript:ENSRNOT00000002321.4 gene_biotype:protein_coding transcript_biotype:protein_coding gene_symbol:Eif2b5 description:eukaryotic translation initiation factor 2B subunit epsilon [Source:RGD Symbol;Acc:708380]		6	173.045	217.116	159.477	129.784	250.091	221.975	137.244	280.918	283.549	71.9757	97.5849	85.617	132.166	156.998	196.384	160.665	433.105	164.985	239.88	152.695	185.976	141.379	221.019	120.534	127.97	160.327	157.677	221.367	188.758
ENSRNOP00000002327	ATP binding cassette subfamily F member 3	Abcf3	ENSRNOP00000002327.5	ENSRNOP00000002327.5	pep	primary_assembly:mRatBN7.2:11:80340477:80352211:-1 gene:ENSRNOG00000001710.6 transcript:ENSRNOT00000002327.6 gene_biotype:protein_coding transcript_biotype:protein_coding gene_symbol:Abcf3 description:ATP binding cassette subfamily F member 3 [Source:RGD Symbol;Acc:1310468]		1	157.77	170.535	124.211	169.61	197.551	190.028	241.252	180.093	180.034	270.55	232.211	212.201	172.328	245.053	200.527	217.051	175.011	126.956	141.169	181.919		177.087	366.715	177.721	249.918	325.914	252.861	259.168	184.782
ENSRNOP00000002358	proteasome 26S subunit, non-ATPase 2	Psmd2	ENSRNOP00000002358.4	ENSRNOP00000002358.4	pep	primary_assembly:mRatBN7.2:11:80248364:80259043:-1 gene:ENSRNOG00000001719.7 transcript:ENSRNOT00000002358.7 gene_biotype:protein_coding transcript_biotype:protein_coding gene_symbol:Psmd2 description:proteasome 26S subunit, non-ATPase 2 [Source:RGD Symbol;Acc:1305752]		25	198.051	233.278	230.884	260.005	241.986	215.199	210.046	237.934	232.148	201.209	208.924	203.545	195.045	222.517	213.692	206.788	204.937	260.353	243.398	253.429	226.501	231.058	293.183	279.21	280.503	377.378	182.894	300.139	253.307
ENSRNOP00000002361	protein phosphatase 1, regulatory (inhibitor) subunit 2	Ppp1r2	ENSRNOP00000002361.6	ENSRNOP00000002361.6	pep	primary_assembly:mRatBN7.2:11:69472555:69494463:1 gene:ENSRNOG00000001733.8 transcript:ENSRNOT00000002361.7 gene_biotype:protein_coding transcript_biotype:protein_coding gene_symbol:Ppp1r2 description:protein phosphatase 1, regulatory (inhibitor) subunit 2 [Source:RGD Symbol;Acc:621099]		4	134.161	125.791	148.29	128.692	112.772	120.262	115.771	127.552	119.547	86.1634	84.4503	75.5107	92.8197	91.2329	114.568	56.1078	70.3228	125.32	125.092	102.612	142.591	96.0052	128.615	88.8528	93.0502	90.0517	106.878	90.3584	113.516
ENSRNOP00000002366	3-hydroxybutyrate dehydrogenase 1	Bdh1	ENSRNOP00000002366.3	ENSRNOP00000002366.3	pep	primary_assembly:mRatBN7.2:11:69302534:69337671:-1 gene:ENSRNOG00000001736.6 transcript:ENSRNOT00000002366.6 gene_biotype:protein_coding transcript_biotype:protein_coding gene_symbol:Bdh1 description:3-hydroxybutyrate dehydrogenase 1 [Source:RGD Symbol;Acc:620131]		6	466.993	434.196	293.564	184.852	132.627	481.243	137.154	203.18	125.952	353.14	379.611	347.389	384.882	361.976	338.402	328.75	351.873	229.525	231.739	162.217	528.148	198.095	298.788	307.09	289.493	437.383	315.524	274.563	142.705
ENSRNOP00000002382	RNA polymerase II, I and III subunit H	Polr2h	ENSRNOP00000002382.4;ENSRNOP00000077474.1;ENSRNOP00000084260.1	ENSRNOP00000002382.4;ENSRNOP00000077474.1;ENSRNOP00000084260.1	pep	primary_assembly:mRatBN7.2:11:80192032:80197515:-1 gene:ENSRNOG00000001748.6 transcript:ENSRNOT00000002382.6 gene_biotype:protein_coding transcript_biotype:protein_coding gene_symbol:Polr2h description:RNA polymerase II, I and III subunit H [Source:RGD Symbol;Acc:1561203];primary_assembly:mRatBN7.2:10:104855233:104855685:-1 gene:ENSRNOG00000032442.4 transcript:ENSRNOT00000052258.4 gene_biotype:pr…		2	55.3031	57.2163	56.8001	73.3397	77.4526	61.9582	69.6347	121.015	64.1832	73.7462	95.1306	119.655	85.8399	91.5847	71.1513	84.3873	100.531	77.3822	59.9966	70.5097	38.4493	58.8417	164.575	81.473	102.613	122.192	26.5632	110.097	63.0393
ENSRNOP00000002403	phosphate cytidylyltransferase 1, choline, alpha	Pcyt1a	ENSRNOP00000002403.3	ENSRNOP00000002403.3	pep	primary_assembly:mRatBN7.2:11:68313882:68357357:-1 gene:ENSRNOG00000001762.4 transcript:ENSRNOT00000002403.4 gene_biotype:protein_coding transcript_biotype:protein_coding gene_symbol:Pcyt1a description:phosphate cytidylyltransferase 1, choline, alpha [Source:RGD Symbol;Acc:70515]		2	223.55	247.274	241.825	336.295	256.29	258.849	195.796	239.625	188.891		62.7766	104.97				81.7834	128.312	224.131	302.073	285.848	254.187	291.012	339.292	249.426	349.163	474.15	183.289	330.076	276.795
ENSRNOP00000002407	transferrin receptor	Tfrc	ENSRNOP00000002407.3	ENSRNOP00000002407.3	pep	primary_assembly:mRatBN7.2:11:68163413:68185257:-1 gene:ENSRNOG00000001766.8 transcript:ENSRNOT00000002407.6 gene_biotype:protein_coding transcript_biotype:protein_coding gene_symbol:Tfrc description:transferrin receptor [Source:RGD Symbol;Acc:70488]		13	144.566	135.532	137.307	194.073	128.185	230.347	138.418	152.174	178.117	145.686	117.503	143.907	121.131	147.313	133.669	135.53	177.654	126.12	112.174	161.885	133.24	171.784	318.233	224.783	369.617	605.444	120.069	296.787	123.638
ENSRNOP00000002410	enoyl-CoA hydratase and 3-hydroxyacyl CoA dehydrogenase	Ehhadh	ENSRNOP00000002410.2	ENSRNOP00000002410.2	pep	primary_assembly:mRatBN7.2:11:79241938:79275188:1 gene:ENSRNOG00000001770.5 transcript:ENSRNOT00000002410.5 gene_biotype:protein_coding transcript_biotype:protein_coding gene_symbol:Ehhadh description:enoyl-CoA hydratase and 3-hydroxyacyl CoA dehydrogenase [Source:RGD Symbol;Acc:621441]		4	114.16	127.74	112.071	83.4779			69.5418		93.5714	93.0458	81.4616	49.9915	97.2834	86.4221	82.1989		45.8013	67.7639	38.604		128.933	40.4734		53.977			88.7288		55.9936
ENSRNOP00000002428	oxysterol binding protein-like 11	Osbpl11	ENSRNOP00000002428.5	ENSRNOP00000002428.5	pep	primary_assembly:mRatBN7.2:11:67533672:67596444:-1 gene:ENSRNOG00000001782.7 transcript:ENSRNOT00000002428.7 gene_biotype:protein_coding transcript_biotype:protein_coding gene_symbol:Osbpl11 description:oxysterol binding protein-like 11 [Source:RGD Symbol;Acc:1307294]		7	105.325	102.559	146.764	159.357	220.354	141.257	125.706	132.715	128.179	101.781	84.7718	40.3968	119.415		150.986	90.0728	78.5371	147.186	179.716	189.276	79.2088	217.389	396.558	207.509	262.864	416.992	86.051	272.196	142.186
ENSRNOP00000002429	transformer 2 beta homolog	Tra2b	ENSRNOP00000002429.4;ENSRNOP00000076861.1;ENSRNOP00000095605.1	ENSRNOP00000002429.4;ENSRNOP00000076861.1;ENSRNOP00000095605.1	pep	primary_assembly:mRatBN7.2:11:78788886:78807129:1 gene:ENSRNOG00000001783.7 transcript:ENSRNOT00000002429.6 gene_biotype:protein_coding transcript_biotype:protein_coding gene_symbol:Tra2b description:transformer 2 beta homolog [Source:RGD Symbol;Acc:619886];primary_assembly:mRatBN7.2:11:78788884:78807249:1 gene:ENSRNOG00000001783.7 transcript:ENSRNOT00000105364.1 gene_biotype:protein_coding trans…		4	87.2215	109.938	166.953	258.112	185.133	161.674	174.642	193.184	130.103	210.678	188.609	197.27	172.088	215.228	172.699	190.583	146.95	174.583	196.728	197.925	113.507	242.085	577.281	347.494	417.802	619.625	119.855	371.136	181.9
ENSRNOP00000002432	sorting nexin 4	Snx4	ENSRNOP00000002432.6;ENSRNOP00000088239.1	ENSRNOP00000002432.6;ENSRNOP00000088239.1	pep	primary_assembly:mRatBN7.2:11:67460870:67518174:-1 gene:ENSRNOG00000001786.7 transcript:ENSRNOT00000002432.7 gene_biotype:protein_coding transcript_biotype:protein_coding gene_symbol:Snx4 description:sorting nexin 4 [Source:RGD Symbol;Acc:1309763];primary_assembly:mRatBN7.2:11:67464242:67518174:-1 gene:ENSRNOG00000001786.7 transcript:ENSRNOT00000105258.1 gene_biotype:protein_coding transcript_bio…		1	220.38	146.832	224.43	354.41	257.266	261.174	276.028	313.222	203.895			152.771	57.0885					229.395	327.382	217.604	173.375	277.58	699.488	259.358	453.142	715.437	248.283	505.976	192.781
ENSRNOP00000002450	uridine monophosphate synthetase	Umps	ENSRNOP00000002450.6;ENSRNOP00000085385.1	ENSRNOP00000002450.6;ENSRNOP00000085385.1	pep	primary_assembly:mRatBN7.2:11:66806045:66821903:1 gene:ENSRNOG00000001797.7 transcript:ENSRNOT00000002450.7 gene_biotype:protein_coding transcript_biotype:protein_coding gene_symbol:Umps description:uridine monophosphate synthetase [Source:RGD Symbol;Acc:1311908];primary_assembly:mRatBN7.2:11:66806096:66818056:1 gene:ENSRNOG00000001797.7 transcript:ENSRNOT00000117390.1 gene_biotype:protein_coding…		6	157.301	157.118	189.716	276.788	204.271	200.154	208.173	215.465	146.594	143.409	155.036	95.4663	146.214	122.641	141.103	132.458	149.533	185.698	229.999	229.001	171.824	274.013	515.96	299.71	338.475	419.94	134.013	290.606	184.919
ENSRNOP00000002462	DnaJ heat shock protein family (Hsp40) member B11	Dnajb11	ENSRNOP00000002462.5;ENSRNOP00000084289.1;ENSRNOP00000084615.1;ENSRNOP00000090058.1	ENSRNOP00000002462.5;ENSRNOP00000084289.1;ENSRNOP00000084615.1;ENSRNOP00000090058.1	pep	primary_assembly:mRatBN7.2:11:78151658:78168195:-1 gene:ENSRNOG00000001803.7 transcript:ENSRNOT00000002462.7 gene_biotype:protein_coding transcript_biotype:protein_coding gene_symbol:Dnajb11 description:DnaJ heat shock protein family (Hsp40) member B11 [Source:RGD Symbol;Acc:1307373];primary_assembly:mRatBN7.2:11:78150429:78180407:-1 gene:ENSRNOG00000001803.7 transcript:ENSRNOT00000101863.1 gene_…		8	119.478	96.5973	144.195	190.826	169.723	135.346	166.492	113.825	140.505	148.551	172.043	177.05	163.407	202.866	176.176	201.588	152.116	172.742	141.108	170.106	121.011	180.973	363.197	251.21	264.902	313.198	123.307	274.807	134.806
ENSRNOP00000002465	sarcospan	Sspn	ENSRNOP00000002465.3	ENSRNOP00000002465.3	pep	primary_assembly:mRatBN7.2:4:178897147:178931554:1 gene:ENSRNOG00000001807.5 transcript:ENSRNOT00000002465.5 gene_biotype:protein_coding transcript_biotype:protein_coding gene_symbol:Sspn description:sarcospan [Source:RGD Symbol;Acc:1559723]		3	535.333	631.333	316.752	257.337	302.325	335.404	333.368		332.139	363.337	408.341	402.528	354.853	385.528	432.403	294.022	387.596	247.516	225.239	305.68	333.686	219.103	407.069	320.266	252.284	471.251	512.929	300.589	197.254
ENSRNOP00000002482	dynamin 1-like	Dnm1l	ENSRNOP00000002482.6;ENSRNOP00000078603.1	ENSRNOP00000002482.6;ENSRNOP00000078603.1	pep	primary_assembly:mRatBN7.2:11:84581286:84631470:1 gene:ENSRNOG00000001813.9 transcript:ENSRNOT00000002482.8 gene_biotype:protein_coding transcript_biotype:protein_coding gene_symbol:Dnm1l description:dynamin 1-like [Source:RGD Symbol;Acc:620416];primary_assembly:mRatBN7.2:11:84581328:84631482:1 gene:ENSRNOG00000001813.9 transcript:ENSRNOT00000101129.1 gene_biotype:protein_coding transcript_biotyp…		21	224.612	206.275	223.103	198.684	158.34	270.035	214.057	219.972	239.262	181.542	194.974	186.818	210.552	202.48	189.886	186.592	186.458	255.994	239.67	167.13	327.023	174.542	192.678	203.651	195.431	217.505	299.739	176.588	201.476
ENSRNOP00000002484	eukaryotic translation initiation factor 4A2	Eif4a2	ENSRNOP00000002484.6	ENSRNOP00000002484.6	pep	primary_assembly:mRatBN7.2:11:77764124:77769709:-1 gene:ENSRNOG00000001815.7 transcript:ENSRNOT00000002484.7 gene_biotype:protein_coding transcript_biotype:protein_coding gene_symbol:Eif4a2 description:eukaryotic translation initiation factor 4A2 [Source:RGD Symbol;Acc:1309225]		2	994.713	1056.79	886.813	733.309	975.97	761.181	753.203	800.958	954.909	567.085	613.888	460.562	526.001	436.048	535.816	472.3	369.606	883.468	880.766	747.405	795.259	686.101	787.63	682.742	785.44	530.749	801.359	533.786	909.133
ENSRNOP00000002487	replication factor C subunit 4	Rfc4	ENSRNOP00000002487.4	ENSRNOP00000002487.4	pep	primary_assembly:mRatBN7.2:11:77749638:77764122:1 gene:ENSRNOG00000001816.8 transcript:ENSRNOT00000002487.8 gene_biotype:protein_coding transcript_biotype:protein_coding gene_symbol:Rfc4 description:replication factor C subunit 4 [Source:RGD Symbol;Acc:1310142]		2			27.1708	74.3327					48.1256					63.4459				28.2772		100.114			323.076	74.6173	60.2873	110.225		69.0105	33.7123
ENSRNOP00000002492	adiponectin, C1Q and collagen domain containing	Adipoq	ENSRNOP00000002492.3;ENSRNOP00000074467.1	ENSRNOP00000002492.3;ENSRNOP00000074467.1	pep	primary_assembly:mRatBN7.2:11:77721912:77735564:-1 gene:ENSRNOG00000001821.7 transcript:ENSRNOT00000002492.6 gene_biotype:protein_coding transcript_biotype:protein_coding gene_symbol:Adipoq description:adiponectin, C1Q and collagen domain containing [Source:RGD Symbol;Acc:628748];primary_assembly:mRatBN7.2:11:77722433:77735564:-1 gene:ENSRNOG00000001821.7 transcript:ENSRNOT00000089988.2 gene_biot…		3	332.569	458.03	392.577	450.609	493.527	633.465	565.754	556.1	623.587	373.964	549.739	520.985	406.963	403.864	475.034	501.546	486.929	399.371	458.161	354.681	486.772	477.635	556.823	333.452	380.48	431.076	644.354	456.395	406.871
ENSRNOP00000002502	serine/threonine kinase 38 like	Stk38l	ENSRNOP00000002502.6	ENSRNOP00000002502.6	pep	primary_assembly:mRatBN7.2:4:179634275:179690972:1 gene:ENSRNOG00000001828.8 transcript:ENSRNOT00000002502.8 gene_biotype:protein_coding transcript_biotype:protein_coding gene_symbol:Stk38l description:serine/threonine kinase 38 like [Source:RGD Symbol;Acc:1564793]		8	219.721	209.29	159.481	138.978	150.34	127.252	142.527	134.842	148.301	174.018	199.592	200.782	179.278	208.301	179.68	179.45	192.694	152.55	130.697	154.722	151.946	143.095	120.91	137.384	129.473	107.948	154.245	141.511	133.245
ENSRNOP00000002507	MBL associated serine protease 1	Masp1	ENSRNOP00000002507.7;ENSRNOP00000079792.1	ENSRNOP00000002507.7;ENSRNOP00000079792.1	pep	primary_assembly:mRatBN7.2:11:77340870:77402974:1 gene:ENSRNOG00000001827.9 transcript:ENSRNOT00000002507.8 gene_biotype:protein_coding transcript_biotype:protein_coding gene_symbol:Masp1 description:MBL associated serine protease 1 [Source:RGD Symbol;Acc:620213];primary_assembly:mRatBN7.2:11:77334859:77402974:1 gene:ENSRNOG00000001827.9 transcript:ENSRNOT00000094154.1 gene_biotype:protein_coding…		1				269.135															293.676	292.469			222.902	429.276	228.663	674.458	31.2427
ENSRNOP00000002510	minichromosome maintenance complex component 4	Mcm4	ENSRNOP00000002510.5	ENSRNOP00000002510.5	pep	primary_assembly:mRatBN7.2:11:85258443:85272144:1 gene:ENSRNOG00000001833.7 transcript:ENSRNOT00000002510.7 gene_biotype:protein_coding transcript_biotype:protein_coding gene_symbol:Mcm4 description:minichromosome maintenance complex component 4 [Source:RGD Symbol;Acc:3060]		11	65.5687	115.499	162.928	244.363	204.339	103.346	175.159	58.7368	53.8715	123.028	156.085	135.487	125.733	139.169	145.597	149.845	91.545	149.275	157.506	217.541	46.792	193.798	400.224	295.069	332.379	589.173	45.745	387.424	162.876
ENSRNOP00000002520	mitochondrial ribosomal protein S35	Mrps35	ENSRNOP00000002520.5	ENSRNOP00000002520.5	pep	primary_assembly:mRatBN7.2:4:179958083:179987710:1 gene:ENSRNOG00000001842.8 transcript:ENSRNOT00000002520.8 gene_biotype:protein_coding transcript_biotype:protein_coding gene_symbol:Mrps35 description:mitochondrial ribosomal protein S35 [Source:RGD Symbol;Acc:1306720]		3	61.3695		71.4717	86.6181	56.0342	88.5926	78.4648	66.68	55.4363	59.921					#NUM!			99.1501	109.957		102.337			104.678		100.056	95.6026		41.1428
ENSRNOP00000002527	coiled-coil domain containing 91	Ccdc91	ENSRNOP00000002527.6;ENSRNOP00000081556.1;ENSRNOP00000087761.1	ENSRNOP00000002527.6;ENSRNOP00000081556.1;ENSRNOP00000087761.1	pep	primary_assembly:mRatBN7.2:4:180402376:180574364:1 gene:ENSRNOG00000001847.7 transcript:ENSRNOT00000002527.7 gene_biotype:protein_coding transcript_biotype:protein_coding gene_symbol:Ccdc91 description:coiled-coil domain containing 91 [Source:RGD Symbol;Acc:1359502];primary_assembly:mRatBN7.2:4:180441798:180574364:1 gene:ENSRNOG00000001847.7 transcript:ENSRNOT00000108480.1 gene_biotype:protein_co…		2																150.061	103.651	87.044		123.448
ENSRNOP00000002530	protein phosphatase, Mg2+/Mn2+ dependent, 1F	Ppm1f	ENSRNOP00000002530.3;ENSRNOP00000084851.1	ENSRNOP00000002530.3;ENSRNOP00000084851.1	pep	primary_assembly:mRatBN7.2:11:84064420:84094340:-1 gene:ENSRNOG00000037909.3 transcript:ENSRNOT00000002530.6 gene_biotype:protein_coding transcript_biotype:protein_coding gene_symbol:Ppm1f description:protein phosphatase, Mg2+/Mn2+ dependent, 1F [Source:RGD Symbol;Acc:631363];primary_assembly:mRatBN7.2:11:84064420:84080034:-1 gene:ENSRNOG00000037909.3 transcript:ENSRNOT00000112083.1 gene_biotype:…		5	238.594	208.646	240.456	755.421	421.201	229.991	222.448	302.647	233.444	217.406	174.464	195.289	273.265	179.144	217.687	209.535	228.671	333.248	259.948	176.966	212.811	192.071	337.601	283.953	285.246	479.85	188.303	291.675	169.274
ENSRNOP00000002533	mitogen activated protein kinase 1	Mapk1	ENSRNOP00000002533.6;ENSRNOP00000086878.1	ENSRNOP00000002533.6;ENSRNOP00000086878.1	pep	primary_assembly:mRatBN7.2:11:83957813:84023616:-1 gene:ENSRNOG00000001849.8 transcript:ENSRNOT00000002533.8 gene_biotype:protein_coding transcript_biotype:protein_coding gene_symbol:Mapk1 description:mitogen activated protein kinase 1 [Source:RGD Symbol;Acc:70500];primary_assembly:mRatBN7.2:11:83957813:84023521:-1 gene:ENSRNOG00000001849.8 transcript:ENSRNOT00000111524.1 gene_biotype:protein_cod…		6	256.472	265.048	257.519	339.192	322.866	270.877	257.965	275.769	263.011	151.986	137.596	150.162	167.685	161.604	148.207	142.299	144.277	319.466	274.822	283.352	258.798	349.372	451.776	337.752	320.062	392.855	267.773	352.539	243.502
ENSRNOP00000002540	stromal cell-derived factor 2-like 1	Sdf2l1	ENSRNOP00000002540.4	ENSRNOP00000002540.4	pep	primary_assembly:mRatBN7.2:11:83872659:83874902:1 gene:ENSRNOG00000001859.6 transcript:ENSRNOT00000002540.6 gene_biotype:protein_coding transcript_biotype:protein_coding gene_symbol:Sdf2l1 description:stromal cell-derived factor 2-like 1 [Source:RGD Symbol;Acc:1585844]		1	128.056	104.431	202.594	284.107	313.541	189.809	167.189	182.37		174.494	197.615	210.021	209.155	192.468	173.931	187.161	212.23	224.736	236.108	340.38		328.062	798.6	573.094	674.383	883.139		788.304	244.767
ENSRNOP00000002552	CRK like proto-oncogene, adaptor protein	Crkl	ENSRNOP00000002552.4	ENSRNOP00000002552.4	pep	primary_assembly:mRatBN7.2:11:83526530:83563181:-1 gene:ENSRNOG00000001868.7 transcript:ENSRNOT00000002552.6 gene_biotype:protein_coding transcript_biotype:protein_coding gene_symbol:Crkl description:CRK like proto-oncogene, adaptor protein [Source:RGD Symbol;Acc:1308531]		8	186.595	225.286	185.049	210.845	225.975	197.919	203.003	175.473	164.114	246.149	259.082	244.592	153.956	253.61	298.856	307.6	223.404	217.13	196.382	198.916	191.59	226.069	281.819	252.248	218.446	266.911	231.391	221.683	199.613
ENSRNOP00000002568	mediator complex subunit 15	Med15	ENSRNOP00000002568.4;ENSRNOP00000082692.1;ENSRNOP00000085424.1;ENSRNOP00000091727.1	ENSRNOP00000002568.4;ENSRNOP00000082692.1;ENSRNOP00000085424.1;ENSRNOP00000091727.1	pep	primary_assembly:mRatBN7.2:11:83280762:83355362:1 gene:ENSRNOG00000001877.7 transcript:ENSRNOT00000002568.6 gene_biotype:protein_coding transcript_biotype:protein_coding gene_symbol:Med15 description:mediator complex subunit 15 [Source:RGD Symbol;Acc:1307560];primary_assembly:mRatBN7.2:11:83280762:83355362:1 gene:ENSRNOG00000001877.7 transcript:ENSRNOT00000113291.1 gene_biotype:protein_coding tra…		1			68.572	91.113	108.139			72.0431					82.6984						63.3025	58.6654		94.8257	260.581	122.618	124.961	236.176		108.035
ENSRNOP00000002579	RAN binding protein 1	Ranbp1	ENSRNOP00000002579.5;ENSRNOP00000081797.1	ENSRNOP00000002579.5;ENSRNOP00000081797.1	pep	primary_assembly:mRatBN7.2:11:82742600:82750833:1 gene:ENSRNOG00000001884.6 transcript:ENSRNOT00000002579.6 gene_biotype:protein_coding transcript_biotype:protein_coding gene_symbol:Ranbp1 description:RAN binding protein 1 [Source:RGD Symbol;Acc:1310521];primary_assembly:mRatBN7.2:11:82743395:82750838:1 gene:ENSRNOG00000001884.6 transcript:ENSRNOT00000094129.1 gene_biotype:protein_coding transcri…		3	106.953	62.4919	169.866	360.113	226.249	276.765	334.388	200.155	211.379	393.778	168.109	422.03	426.121	495.54	547.463	529.622	244.462	246.264	192.546	229.679	123.405	329.63	499.667	456.093	303.856	751.467	141.06	558.52	331.112
ENSRNOP00000002593	thioredoxin reductase 2	Txnrd2	ENSRNOP00000002593.7	ENSRNOP00000002593.7	pep	primary_assembly:mRatBN7.2:11:82519999:82568156:-1 gene:ENSRNOG00000001890.8 transcript:ENSRNOT00000002593.8 gene_biotype:protein_coding transcript_biotype:protein_coding gene_symbol:Txnrd2 description:thioredoxin reductase 2 [Source:RGD Symbol;Acc:61960]		11	119.021	109.873	151.703	119.681	99.3943	172.981	125.227	83.911	117.607	113.117	115.897	107.003	99.583	118.333	113.498	105.895	114.227	171.612	138.551	79.268	185.241	94.1099	77.6283	105.424	93.0212	100.201	111.295	78.5678	142.053
ENSRNOP00000002638	SCY1 like pseudokinase 2	Scyl2	ENSRNOP00000002638.5;ENSRNOP00000069426.1;ENSRNOP00000091677.1	ENSRNOP00000002638.5;ENSRNOP00000069426.1;ENSRNOP00000091677.1	pep	primary_assembly:mRatBN7.2:7:24064404:24117305:-1 gene:ENSRNOG00000024955.7 transcript:ENSRNOT00000002638.8 gene_biotype:protein_coding transcript_biotype:protein_coding gene_symbol:Scyl2 description:SCY1 like pseudokinase 2 [Source:RGD Symbol;Acc:1305665];primary_assembly:mRatBN7.2:7:24064404:24117305:-1 gene:ENSRNOG00000024955.7 transcript:ENSRNOT00000082016.2 gene_biotype:protein_coding transc…		2				45.6723	56.3045		55.2934				38.0349			61.7754		63.5136		27.2606	83.9174	43.0116	43.7151		78.0617	32.6983	69.8155	74.8694	41.0718	61.2006	49.205
ENSRNOP00000002645	interleukin 1 receptor accessory protein	Il1rap	ENSRNOP00000002645.3;ENSRNOP00000051260.4;ENSRNOP00000090112.1	ENSRNOP00000002645.3;ENSRNOP00000051260.4;ENSRNOP00000090112.1	pep	primary_assembly:mRatBN7.2:11:74078061:74199449:-1 gene:ENSRNOG00000001928.9 transcript:ENSRNOT00000002645.5 gene_biotype:protein_coding transcript_biotype:protein_coding gene_symbol:Il1rap description:interleukin 1 receptor accessory protein [Source:RGD Symbol;Acc:2893];primary_assembly:mRatBN7.2:11:74070305:74199530:-1 gene:ENSRNOG00000001928.9 transcript:ENSRNOT00000043498.7 gene_biotype:prote…		3	56.3068		63.0299	96.872	45.7715	32.8128	41.4547			48.8824	66.1792	56.8836	76.7421	70.2954	46.7637	49.2239	46.3549	52.6444	46.2681	62.6957		55.4055	148.104	91.3999	102.206	131.339		53.1794	56.5235
ENSRNOP00000002649	coiled-coil domain containing 50	Ccdc50	ENSRNOP00000002649.5;ENSRNOP00000087350.1	ENSRNOP00000002649.5;ENSRNOP00000087350.1	pep	primary_assembly:mRatBN7.2:11:73339992:73378651:-1 gene:ENSRNOG00000001930.8 transcript:ENSRNOT00000002649.6 gene_biotype:protein_coding transcript_biotype:protein_coding gene_symbol:Ccdc50 description:coiled-coil domain containing 50 [Source:RGD Symbol;Acc:727841];primary_assembly:mRatBN7.2:11:73337512:73395110:-1 gene:ENSRNOG00000001930.8 transcript:ENSRNOT00000112380.1 gene_biotype:protein_cod…		3														154.729	38.5423	115.166	169.276	35.7321				102.77		150.217				101.778
ENSRNOP00000002715	regulator of calcineurin 1	Rcan1	ENSRNOP00000002715.4;ENSRNOP00000084872.1;ENSRNOP00000092573.1	ENSRNOP00000002715.4;ENSRNOP00000084872.1;ENSRNOP00000092573.1	pep	primary_assembly:mRatBN7.2:11:31622210:31632350:-1 gene:ENSRNOG00000001979.8 transcript:ENSRNOT00000002715.7 gene_biotype:protein_coding transcript_biotype:protein_coding gene_symbol:Rcan1 description:regulator of calcineurin 1 [Source:RGD Symbol;Acc:631338];primary_assembly:mRatBN7.2:11:31622723:31632350:-1 gene:ENSRNOG00000001979.8 transcript:ENSRNOT00000106646.1 gene_biotype:protein_coding tra…		2					256.508	20.0467				380.433	156.941														22.8391	21.5771		92.9329
ENSRNOP00000002727	ATPase H+ transporting V1 subunit A	Atp6v1a	ENSRNOP00000002727.6	ENSRNOP00000002727.6	pep	primary_assembly:mRatBN7.2:11:56560974:56614691:1 gene:ENSRNOG00000001992.7 transcript:ENSRNOT00000002727.6 gene_biotype:protein_coding transcript_biotype:protein_coding gene_symbol:Atp6v1a description:ATPase H+ transporting V1 subunit A [Source:RGD Symbol;Acc:1596464]		15	247.42	238.59	330.796	440.368	311.155	311.296	288.113	270.125	224.624	230.183	310.356	293.006	256.653	263.155	308.161	283.524	261.904	330.639	362.842	373.566	232.618	410.113	816.85	573.158	789.794	951.902	231.016	701.743	350.478
ENSRNOP00000002732	ATP synthase peripheral stalk subunit OSCP	Atp5po	ENSRNOP00000002732.3;ENSRNOP00000079398.1	ENSRNOP00000002732.3;ENSRNOP00000079398.1	pep	primary_assembly:mRatBN7.2:11:31165226:31171592:-1 gene:ENSRNOG00000001991.8 transcript:ENSRNOT00000002732.7 gene_biotype:protein_coding transcript_biotype:protein_coding gene_symbol:Atp5po description:ATP synthase peripheral stalk subunit OSCP [Source:RGD Symbol;Acc:621379];primary_assembly:mRatBN7.2:11:31165217:31170987:-1 gene:ENSRNOG00000001991.8 transcript:ENSRNOT00000105272.1 gene_biotype:p…		9	608.751	417.401	812.593	512.214	389.814	893.02	727.585	577.692	708.455	755.667	424.115	465.677	758.014	471.606	511.314	556.485	675.16	909.199	851.452	335.293	1168.42	395.595	220.319	414.615	354.18	311.144	725.925	347.103	794.462
ENSRNOP00000002769	SON DNA and RNA binding protein	Son	ENSRNOP00000002769.6;ENSRNOP00000044186.4;ENSRNOP00000087454.1;ENSRNOP00000089452.1;ENSRNOP00000094650.1	ENSRNOP00000002769.6;ENSRNOP00000044186.4;ENSRNOP00000087454.1;ENSRNOP00000089452.1;ENSRNOP00000094650.1	pep	primary_assembly:mRatBN7.2:11:30892015:30923167:1 gene:ENSRNOG00000002021.9 transcript:ENSRNOT00000002769.9 gene_biotype:protein_coding transcript_biotype:protein_coding gene_symbol:Son description:SON DNA and RNA binding protein [Source:RGD Symbol;Acc:1309013];primary_assembly:mRatBN7.2:11:30892015:30909159:1 gene:ENSRNOG00000002021.9 transcript:ENSRNOT00000043410.6 gene_biotype:protein_coding t…		5		48.4167		51.4486	66.4133	52.2836		41.9469		58.123	60.6294	48.3175	32.3055	51.2698	48.6921	44.5914	45.042	54.3455	32.6086	37.6445		50.5505	137.371	69.3194	73.6211	125.708		66.9217	38.9891
ENSRNOP00000002775	transmembrane protein 50B	Tmem50b	ENSRNOP00000002775.5	ENSRNOP00000002775.5	pep	primary_assembly:mRatBN7.2:11:30804837:30837661:-1 gene:ENSRNOG00000002028.6 transcript:ENSRNOT00000002775.6 gene_biotype:protein_coding transcript_biotype:protein_coding gene_symbol:Tmem50b description:transmembrane protein 50B [Source:RGD Symbol;Acc:1307561]		2	211.663	183.557	140.085	153.299	164.471	190.706	165.779	142.492	169.826	337.967	428.66	437.733	351.382	586.921	497.12	475.156	414.895	192.403	149.193	129.423	129.98	81.7544	113.896	121.301	140.531	150.23	185.193	116.564	87.9101
ENSRNOP00000002809	insulin-like growth factor binding protein 7	Igfbp7	ENSRNOP00000002809.6	ENSRNOP00000002809.6	pep	primary_assembly:mRatBN7.2:14:30737164:30797314:1 gene:ENSRNOG00000002050.5 transcript:ENSRNOT00000002809.5 gene_biotype:protein_coding transcript_biotype:protein_coding gene_symbol:Igfbp7 description:insulin-like growth factor binding protein 7 [Source:RGD Symbol;Acc:1306201]		2	24.0262		22.8518	32.1987	20.1286	28.9485	18.4949	21.1011	24.7088	23.5849	22.7727	28.2893	24.9427	57.9553	39.7275	26.6352	27.7657	12.6199	43.8758	22.4854	12.6441	28.1394	44.3614	50.3636	31.6236	69.8399	10.5374	42.5747	28.4348
ENSRNOP00000002812	synaptojanin 1	Synj1	ENSRNOP00000002812.8;ENSRNOP00000045019.6;ENSRNOP00000060346.4;ENSRNOP00000086242.1;ENSRNOP00000087611.1;ENSRNOP00000092411.1;ENSRNOP00000092530.1	ENSRNOP00000002812.8;ENSRNOP00000045019.6;ENSRNOP00000060346.4;ENSRNOP00000086242.1;ENSRNOP00000087611.1;ENSRNOP00000092411.1;ENSRNOP00000092530.1	pep	primary_assembly:mRatBN7.2:11:30200402:30269206:-1 gene:ENSRNOG00000002051.9 transcript:ENSRNOT00000002812.9 gene_biotype:protein_coding transcript_biotype:protein_coding gene_symbol:Synj1 description:synaptojanin 1 [Source:RGD Symbol;Acc:69434];primary_assembly:mRatBN7.2:11:30192629:30269206:-1 gene:ENSRNOG00000002051.9 transcript:ENSRNOT00000052033.7 gene_biotype:protein_coding transcript_bioty…		2		14.3122	66.176	86.6157	53.8525	44.9885	61.5127		39.0069		34.6148				90.2247		46.2405	73.6101	73.2152	49.0148		92.3719	101.606	108.526	125.929	179.509		143.687	48.9174
ENSRNOP00000002834	mitochondrial ribosomal protein L1	Mrpl1	ENSRNOP00000002834.7;ENSRNOP00000036682.7	ENSRNOP00000002834.7;ENSRNOP00000036682.7	pep	primary_assembly:mRatBN7.2:14:13300522:13351447:-1 gene:ENSRNOG00000002070.8 transcript:ENSRNOT00000002834.7 gene_biotype:protein_coding transcript_biotype:protein_coding gene_symbol:Mrpl1 description:mitochondrial ribosomal protein L1 [Source:RGD Symbol;Acc:1306850];primary_assembly:mRatBN7.2:14:13300522:13359721:-1 gene:ENSRNOG00000002070.8 transcript:ENSRNOT00000039083.7 gene_biotype:protein_c…		3		34.886	73.2269	96.5836	51.4634	148.598	26.1949	134.162		120.636	68.0775	81.592	77.6638	79.648	68.6806	59.5312	86.2384	70.4539	100.546	74.7463	97.17	56.2731	140.013	83.9037	97.258	144.424	77.3516	49.8942	83.2713
ENSRNOP00000002862	signal recognition particle subunit SRP72-like	Srp72	ENSRNOP00000002862.5;ENSRNOP00000061978.2;ENSRNOP00000082438.1;ENSRNOP00000097343.1	ENSRNOP00000002862.5;ENSRNOP00000061978.2;ENSRNOP00000082438.1;ENSRNOP00000097343.1	pep	primary_assembly:mRatBN7.2:14:31168293:31195729:-1 gene:ENSRNOG00000002100.7 transcript:ENSRNOT00000002862.7 gene_biotype:protein_coding transcript_biotype:protein_coding gene_symbol:Srp72 description:signal recognition particle subunit SRP72-like [Source:RGD Symbol;Acc:11405956];primary_assembly:mRatBN7.2:14:31168293:31195729:-1 gene:ENSRNOG00000002100.7 transcript:ENSRNOT00000066382.2 gene_biot…		7	87.9417	79.0212	118.37	144.472	117.546	119.273	128.669	101.652	89.2418	167.721	101.979	136.455	119.779	128.226	139.345	124.738	104.928	101.477	131.669	140.082	100.974	146.017	300.019	167.76	242.347	275.467	61.4127	197.538	96.916
ENSRNOP00000002867	transforming growth factor beta receptor 3	Tgfbr3	ENSRNOP00000002867.3	ENSRNOP00000002867.3	pep	primary_assembly:mRatBN7.2:14:2489397:2663341:1 gene:ENSRNOG00000002093.5 transcript:ENSRNOT00000002867.5 gene_biotype:protein_coding transcript_biotype:protein_coding gene_symbol:Tgfbr3 description:transforming growth factor beta receptor 3 [Source:RGD Symbol;Acc:61821]		1			45.321							53.7092						66.1312			44.3585			37.7116	57.6362	65.8336	83.6977	92.8703		59.7248	39.6765
ENSRNOP00000002879	ubiquitin specific peptidase 46	Usp46	ENSRNOP00000002879.6;ENSRNOP00000050887.6;ENSRNOP00000072387.2;ENSRNOP00000080030.1;ENSRNOP00000080661.1;ENSRNOP00000080787.1;ENSRNOP00000085102.1;ENSRNOP00000086106.1;ENSRNOP00000089662.1;ENSRNOP00000097485.1	ENSRNOP00000002879.6;ENSRNOP00000050887.6;ENSRNOP00000072387.2;ENSRNOP00000080030.1;ENSRNOP00000080661.1;ENSRNOP00000080787.1;ENSRNOP00000085102.1;ENSRNOP00000086106.1;ENSRNOP00000089662.1;ENSRNOP00000097485.1	pep	primary_assembly:mRatBN7.2:14:34150004:34219227:1 gene:ENSRNOG00000002106.8 transcript:ENSRNOT00000002879.8 gene_biotype:protein_coding transcript_biotype:protein_coding gene_symbol:Usp46 description:ubiquitin specific peptidase 46 [Source:RGD Symbol;Acc:1564808];primary_assembly:mRatBN7.2:12:8335423:8363656:1 gene:ENSRNOG00000033411.6 transcript:ENSRNOT00000044038.6 gene_biotype:protein_coding t…		1	37.8943	63.81	112.917	56.9876						47.3659	115.903	153.27		142.699	61.2595	145.822	143.067					81.9202		174.444		144.512		232.362	83.4805
ENSRNOP00000002881	SR-related CTD-associated factor 4	Scaf4	ENSRNOP00000002881.7;ENSRNOP00000047258.5;ENSRNOP00000062541.4;ENSRNOP00000073484.2;ENSRNOP00000078015.1;ENSRNOP00000087677.1	ENSRNOP00000002881.7;ENSRNOP00000047258.5;ENSRNOP00000062541.4;ENSRNOP00000073484.2;ENSRNOP00000078015.1;ENSRNOP00000087677.1	pep	primary_assembly:mRatBN7.2:11:29474819:29504771:-1 gene:ENSRNOG00000002104.9 transcript:ENSRNOT00000002881.7 gene_biotype:protein_coding transcript_biotype:protein_coding gene_symbol:Scaf4 description:SR-related CTD-associated factor 4 [Source:RGD Symbol;Acc:727896];primary_assembly:mRatBN7.2:11:29465106:29521153:-1 gene:ENSRNOG00000002104.9 transcript:ENSRNOT00000047741.7 gene_biotype:protein_co…		1	227.245	259.121	293.651	372.012	284.045	214.291	285.177	240.787	169.797	69.9698			125.35				129.206	195.481	283.401	367.132	184.729	280.368	634.221	492.665	672.312	626.245	214.963	633.832	279.239
ENSRNOP00000002883	family with sequence similarity 114, member A1	Fam114a1	ENSRNOP00000002883.6;ENSRNOP00000082523.1;ENSRNOP00000087727.1	ENSRNOP00000002883.6;ENSRNOP00000082523.1;ENSRNOP00000087727.1	pep	primary_assembly:mRatBN7.2:14:43275701:43346174:-1 gene:ENSRNOG00000026504.6 transcript:ENSRNOT00000002883.7 gene_biotype:protein_coding transcript_biotype:protein_coding gene_symbol:Fam114a1 description:family with sequence similarity 114, member A1 [Source:RGD Symbol;Acc:1560201];primary_assembly:mRatBN7.2:14:43275701:43339384:-1 gene:ENSRNOG00000026504.6 transcript:ENSRNOT00000105967.1 gene_bi…		4	74.2773		100.302	133.201		113.726	91.6516	114.921	148.17		51.7642	63.5057		91.2998	101.46	66.812	114.988	154.557	137.346	124.791	101.746	160.994	257.068	179.654	192.29	314.271	82.8534	174.928	166.769
ENSRNOP00000002885	superoxide dismutase 1	Sod1	ENSRNOP00000002885.5	ENSRNOP00000002885.5	pep	primary_assembly:mRatBN7.2:11:29456558:29462249:1 gene:ENSRNOG00000002115.7 transcript:ENSRNOT00000002885.7 gene_biotype:protein_coding transcript_biotype:protein_coding gene_symbol:Sod1 description:superoxide dismutase 1 [Source:RGD Symbol;Acc:3731]		5	1496.63	1403.61	1413.12	1162.43	1325.11	1273.96	974.038	1380.92	1190.71	1339.46	1162.26	1044.2	980.159	1067.56	1300.63	1116.58	1114.96	1547.83	1550.34	1204.26	1564.78	1288.8	1410.26	1611.72	1381.2	1496.43	1487.13	1285.03	1202.52
ENSRNOP00000002905	phosphoribosyl pyrophosphate amidotransferase	Ppat	ENSRNOP00000002905.2;ENSRNOP00000087004.1	ENSRNOP00000002905.2;ENSRNOP00000087004.1	pep	primary_assembly:mRatBN7.2:14:31216165:31250144:1 gene:ENSRNOG00000002128.4 transcript:ENSRNOT00000002905.4 gene_biotype:protein_coding transcript_biotype:protein_coding gene_symbol:Ppat description:phosphoribosyl pyrophosphate amidotransferase [Source:RGD Symbol;Acc:620237];primary_assembly:mRatBN7.2:14:31216165:31250144:1 gene:ENSRNOG00000002128.4 transcript:ENSRNOT00000100016.1 gene_biotype:pr…		5	143.391	138.582	150.124	172.252	194.239	232.377	192.863	195.916	133.168	173.691	134.804	143.21	172.851	132.756	128.253	133.271	189.6	127.151	134.363	110.366	178.283	149.941	229.635	161.621	174.662	241.638	139.362	190.351	146.935
ENSRNOP00000002906	autophagy related 3	Atg3	ENSRNOP00000002906.3;ENSRNOP00000084764.1	ENSRNOP00000002906.3;ENSRNOP00000084764.1	pep	primary_assembly:mRatBN7.2:11:55624935:55653224:-1 gene:ENSRNOG00000002094.7 transcript:ENSRNOT00000002906.7 gene_biotype:protein_coding transcript_biotype:protein_coding gene_symbol:Atg3 description:autophagy related 3 [Source:RGD Symbol;Acc:708464];primary_assembly:mRatBN7.2:11:55624935:55652930:-1 gene:ENSRNOG00000002094.7 transcript:ENSRNOT00000094798.1 gene_biotype:protein_coding transcript_…		4	428.861	331.173	462.109	579.996	493.364	400.477	379.03	446.564	361.114	427.02	398.66	459.077	391.536	479.496	486.184	522.308	407.078	386.384	426.101	439.069	288.102	521.373	1119.55	601.173	860.18	1331.22	350.364	805.562	454.052
ENSRNOP00000002936	glycerol-3-phosphate acyltransferase 3	Gpat3	ENSRNOP00000002936.5	ENSRNOP00000002936.5	pep	primary_assembly:mRatBN7.2:14:8714373:8766490:-1 gene:ENSRNOG00000002159.7 transcript:ENSRNOT00000002936.7 gene_biotype:protein_coding transcript_biotype:protein_coding gene_symbol:Gpat3 description:glycerol-3-phosphate acyltransferase 3 [Source:RGD Symbol;Acc:1565703]		4	121.537	149.818	102.498	91.2813	78.0897	88.4664	97.2341		150.173	79.6181		79.1096	98.0348	84.888		71.7657	124.541	115.856	104.788		109.967	90.2882	65.5922	84.3572	77.8808	87.4524	85.9808	80.3086	93.5125
ENSRNOP00000002942	transgelin 3	Tagln3	ENSRNOP00000002942.5;ENSRNOP00000072985.1	ENSRNOP00000002942.5;ENSRNOP00000072985.1	pep	primary_assembly:mRatBN7.2:11:55099762:55113485:1 gene:ENSRNOG00000064186.1 transcript:ENSRNOT00000002942.8 gene_biotype:protein_coding transcript_biotype:protein_coding gene_symbol:Tagln3 description:transgelin 3 [Source:RGD Symbol;Acc:69301];primary_assembly:mRatBN7.2:11:55099743:55113456:1 gene:ENSRNOG00000064186.1 transcript:ENSRNOT00000090230.2 gene_biotype:protein_coding transcript_biotype:…		2			49.3867	61.3262			92.8633	105.426		106.707	117.847	89.4606	110.265	106.858	96.098	109.997	89.3467		76.8697	46.1019		43.3406	471.216	455.638	455.341	744.805		462.354
ENSRNOP00000002973	nudix hydrolase 9	Nudt9	ENSRNOP00000002973.3	ENSRNOP00000002973.3	pep	primary_assembly:mRatBN7.2:14:5675382:5693142:-1 gene:ENSRNOG00000002186.5 transcript:ENSRNOT00000002973.5 gene_biotype:protein_coding transcript_biotype:protein_coding gene_symbol:Nudt9 description:nudix hydrolase 9 [Source:RGD Symbol;Acc:1359522]		2	108.34	137.69	110.398	111.108	117.875	92.6334	68.3654	96.4624	93.8836	72.1655	81.8091	88.0189	58.8145	88.2552	53.6743	79.6874	53.6805	119.445	93.0022	83.0904	93.1761	68.755	171.54	99.6775	124.251	184.795	73.3572	128.162	143.76
ENSRNOP00000002977	phosphoglucomutase 2	Pgm2	ENSRNOP00000002977.7	ENSRNOP00000002977.7	pep	primary_assembly:mRatBN7.2:14:44164425:44199967:-1 gene:ENSRNOG00000002185.7 transcript:ENSRNOT00000002977.6 gene_biotype:protein_coding transcript_biotype:protein_coding gene_symbol:Pgm2 description:phosphoglucomutase 2 [Source:RGD Symbol;Acc:1306061]		6	145.893	69.7063	126.8	137.137	109.769	126.27	112.518	125.284	100.396	124.54	128.321	135.557	147.273	137.746	127.819	117.692	132.674	143.721	128.992	120.307	112.759	159.514	231.126	132.128	221.092	248.304	104.104	182.323	88.0308
ENSRNOP00000002992	glucosamine-6-phosphate deaminase 2	Gnpda2	ENSRNOP00000002992.4	ENSRNOP00000002992.4	pep	primary_assembly:mRatBN7.2:14:38520705:38538713:1 gene:ENSRNOG00000002177.7 transcript:ENSRNOT00000002992.7 gene_biotype:protein_coding transcript_biotype:protein_coding gene_symbol:Gnpda2 description:glucosamine-6-phosphate deaminase 2 [Source:RGD Symbol;Acc:1305521]		1	70.4717			101.728														85.9959		107.072			155.029	63.7168	90.5628	122.006		82.5838
ENSRNOP00000002996	OCIA domain containing 1	Ociad1	ENSRNOP00000002996.6;ENSRNOP00000097451.1	ENSRNOP00000002996.6;ENSRNOP00000097451.1	pep	primary_assembly:mRatBN7.2:14:34897870:34915286:-1 gene:ENSRNOG00000002205.7 transcript:ENSRNOT00000002996.6 gene_biotype:protein_coding transcript_biotype:protein_coding gene_symbol:Ociad1 description:OCIA domain containing 1 [Source:RGD Symbol;Acc:1359549];primary_assembly:mRatBN7.2:14:34900807:34915276:-1 gene:ENSRNOG00000002205.7 transcript:ENSRNOT00000094276.1 gene_biotype:protein_coding tra…		8	169.08	174.856	211.428	174.659	158.314	239.769	174.938	119.945	158.526	187.717	130.801	149.905	140.664	190.557	142.404	175.734	189.224	271.307	182.939	133.081	294.256	133.312	135.606	175.329	156.717	175.748	212.697	127.231	189.638
ENSRNOP00000003004	hydroxysteroid (17-beta) dehydrogenase 11	Hsd17b11	ENSRNOP00000003004.3	ENSRNOP00000003004.3	pep	primary_assembly:mRatBN7.2:14:5711964:5743161:1 gene:ENSRNOG00000002210.7 transcript:ENSRNOT00000003004.7 gene_biotype:protein_coding transcript_biotype:protein_coding gene_symbol:Hsd17b11 description:hydroxysteroid (17-beta) dehydrogenase 11 [Source:RGD Symbol;Acc:1303235]		3	90.3301	100.648	220.997	308.057	164.617	221.97	218.09	110.311	169.563		27.3091	25.0458			169.606	21.6002		202.66	213.634	311.238	122.134	349.59	564.072	329.568	515.875	607.407	95.0787	444.44	222.936
ENSRNOP00000003010	transmembrane protein 165	Tmem165	ENSRNOP00000003010.3	ENSRNOP00000003010.3	pep	primary_assembly:mRatBN7.2:14:31993493:32018717:-1 gene:ENSRNOG00000002199.7 transcript:ENSRNOT00000003010.7 gene_biotype:protein_coding transcript_biotype:protein_coding gene_symbol:Tmem165 description:transmembrane protein 165 [Source:RGD Symbol;Acc:1306983]		2	143.034	77.9338	147.651	207.907	176.41	122.236	133.547	120.256	93.3246	142.732	193.275	187.031	186.833	194.217	239.422	229.478	152.145	175.301	185.922	195.544		242.055	516.756	299.008	471.976	515.374	54.1614	290.234	166.846
ENSRNOP00000003013	3-hydroxyacyl-CoA dehydratase 2	Hacd2	ENSRNOP00000003013.8	ENSRNOP00000003013.8	pep	primary_assembly:mRatBN7.2:11:65670281:65762889:-1 gene:ENSRNOG00000038761.6 transcript:ENSRNOT00000003013.9 gene_biotype:protein_coding transcript_biotype:protein_coding gene_symbol:Hacd2 description:3-hydroxyacyl-CoA dehydratase 2 [Source:RGD Symbol;Acc:1306337]		1				48.3049								41.1781								38.8168			127.31	86.9954	82.5073	96.5302		62.3191	40.7912
ENSRNOP00000003017	GTP binding elongation factor GUF1	Guf1	ENSRNOP00000003017.5;ENSRNOP00000092736.1	ENSRNOP00000003017.5;ENSRNOP00000092736.1	pep	primary_assembly:mRatBN7.2:14:38537953:38557331:-1 gene:ENSRNOG00000002207.7 transcript:ENSRNOT00000003017.6 gene_biotype:protein_coding transcript_biotype:protein_coding gene_symbol:Guf1 description:GTP binding elongation factor GUF1 [Source:RGD Symbol;Acc:1310774];primary_assembly:mRatBN7.2:14:38537953:38557331:-1 gene:ENSRNOG00000002207.7 transcript:ENSRNOT00000104146.1 gene_biotype:protein_co…		1	63.026	29.5353	66.3743	36.5649		29.8603	29.9958	29.6978	42.7337						15.1468			36.9316	43.2445	31.9767	63.0617	24.5096		20.0858	23.0164		21.4239	22.7044	30.8922
ENSRNOP00000003020	starch binding domain 1	Stbd1	ENSRNOP00000003020.5;ENSRNOP00000078314.1	ENSRNOP00000003020.5;ENSRNOP00000078314.1	pep	primary_assembly:mRatBN7.2:14:15470448:15477443:-1 gene:ENSRNOG00000002218.6 transcript:ENSRNOT00000003020.5 gene_biotype:protein_coding transcript_biotype:protein_coding gene_symbol:Stbd1 description:starch binding domain 1 [Source:RGD Symbol;Acc:1311800];primary_assembly:mRatBN7.2:14:15469582:15473869:-1 gene:ENSRNOG00000002218.6 transcript:ENSRNOT00000119917.1 gene_biotype:protein_coding trans…		5	127.653	151.91	188.661	220.2	205.709	155.481	199.423	201.279	176.255	84.6277	97.0657	64.1219	83.365	78.6993	128.11	280.174	117.712	159.226	177.829	131.394	191.552	159.8	87.4578	152.412	149.645	156.112	122.921	108.748	193.628
ENSRNOP00000003021	steroid 5 alpha-reductase 3	Srd5a3	ENSRNOP00000003021.4;ENSRNOP00000056514.4	ENSRNOP00000003021.4;ENSRNOP00000056514.4	pep	primary_assembly:mRatBN7.2:14:32046408:32060747:-1 gene:ENSRNOG00000002216.9 transcript:ENSRNOT00000003021.7 gene_biotype:protein_coding transcript_biotype:protein_coding gene_symbol:Srd5a3 description:steroid 5 alpha-reductase 3 [Source:RGD Symbol;Acc:1308828];primary_assembly:mRatBN7.2:14:32046587:32060735:-1 gene:ENSRNOG00000002216.9 transcript:ENSRNOT00000059763.4 gene_biotype:protein_coding …		2		103.082	108.261	422.021	432.724	260.382												175.343					232.209	45.0775	549.773	737.539		83.5359	121.249
ENSRNOP00000003046	COP9 signalosome subunit 4	Cops4	ENSRNOP00000003046.4	ENSRNOP00000003046.4	pep	primary_assembly:mRatBN7.2:14:9078576:9108887:-1 gene:ENSRNOG00000023650.6 transcript:ENSRNOT00000003046.7 gene_biotype:protein_coding transcript_biotype:protein_coding gene_symbol:Cops4 description:COP9 signalosome subunit 4 [Source:RGD Symbol;Acc:1302952]		11	192.154	195.793	185.999	179.682	216.914	181.303	193.49	227.987	168.446	218.631	175.109	196.703	188.631	181.779	164.544	178.695	169.229	181.06	180.462	185.378	214.713	181.169	211.825	192.148	189.75	262.603	177.925	178.286	172.613
ENSRNOP00000003070	nucleoporin 54	Nup54	ENSRNOP00000003070.3;ENSRNOP00000081526.1	ENSRNOP00000003070.3;ENSRNOP00000081526.1	pep	primary_assembly:mRatBN7.2:14:15617679:15636026:1 gene:ENSRNOG00000002247.6 transcript:ENSRNOT00000003070.6 gene_biotype:protein_coding transcript_biotype:protein_coding gene_symbol:Nup54 description:nucleoporin 54 [Source:RGD Symbol;Acc:619926];primary_assembly:mRatBN7.2:14:15617792:15636028:1 gene:ENSRNOG00000002247.6 transcript:ENSRNOT00000118729.1 gene_biotype:protein_coding transcript_biotyp…		5	159.777		90.6169	90.919	89.6282	91.9414	112.354	78.3487	61.5692	80.5308	88.1519	96.8613	79.3704	95.7848	102.087	102.691	80.1728	87.6678	119.12	60.7938		70.1002	141.328	88.7142	115.438	130.344	68.3845	96.1759	57.1498
ENSRNOP00000003072	SEC31 homolog A, COPII coat complex component	Sec31a	ENSRNOP00000003072.3;ENSRNOP00000038196.5;ENSRNOP00000071621.2	ENSRNOP00000003072.3;ENSRNOP00000038196.5;ENSRNOP00000071621.2	pep	primary_assembly:mRatBN7.2:14:9214422:9269273:1 gene:ENSRNOG00000002251.9 transcript:ENSRNOT00000003072.6 gene_biotype:protein_coding transcript_biotype:protein_coding gene_symbol:Sec31a description:SEC31 homolog A, COPII coat complex component [Source:RGD Symbol;Acc:620233];primary_assembly:mRatBN7.2:14:9214349:9269271:1 gene:ENSRNOG00000002251.9 transcript:ENSRNOT00000033489.6 gene_biotype:prot…		17	135.187	117.365	207.306	289.882	159.69	215.367	180.531	207.553	155.073	243.307	232.156	237.549	221.004	256.575	220.659	247.175	256.138	194.454	239.256	251.853	126.515	293.447	461.223	370.276	464.038	551.624	103.653	410.254	192.329
ENSRNOP00000003083	enolase-phosphatase 1	Enoph1	ENSRNOP00000003083.3;ENSRNOP00000091321.1	ENSRNOP00000003083.3;ENSRNOP00000091321.1	pep	primary_assembly:mRatBN7.2:14:9531339:9557292:-1 gene:ENSRNOG00000002262.4 transcript:ENSRNOT00000003083.4 gene_biotype:protein_coding transcript_biotype:protein_coding gene_symbol:Enoph1 description:enolase-phosphatase 1 [Source:RGD Symbol;Acc:1309016];primary_assembly:mRatBN7.2:14:9531339:9569273:-1 gene:ENSRNOG00000002262.4 transcript:ENSRNOT00000103292.1 gene_biotype:protein_coding transcript…		1	174.74	126.893	135.205	140.975		118.705	234.232	101.309	132.136	170.586	187.359	94.5339	195.869	173.659	239.737	191.345	181.371	75.6884	128.218	146.194	58.4788	65.6467	174.019	131.502	189.902	251.845	141.97	239.075	158.916
ENSRNOP00000003087	SLAIN motif family, member 2	Slain2	ENSRNOP00000003087.6;ENSRNOP00000092872.1	ENSRNOP00000003087.6;ENSRNOP00000092872.1	pep	primary_assembly:mRatBN7.2:14:35236041:35304678:-1 gene:ENSRNOG00000002271.7 transcript:ENSRNOT00000003087.6 gene_biotype:protein_coding transcript_biotype:protein_coding gene_symbol:Slain2 description:SLAIN motif family, member 2 [Source:RGD Symbol;Acc:1311593];primary_assembly:mRatBN7.2:14:35236041:35304678:-1 gene:ENSRNOG00000002271.7 transcript:ENSRNOT00000119145.1 gene_biotype:protein_coding…		1				39.6616	56.7085	34.0375	38.1488					33.6616		67.5006		56.0348		54.0193	32.1224			52.9108	44.1649	49.7747	38.1959	61.4703		47.8708
ENSRNOP00000003102	N-acylethanolamine acid amidase	Naaa	ENSRNOP00000003102.5	ENSRNOP00000003102.5	pep	primary_assembly:mRatBN7.2:14:15777306:15796410:1 gene:ENSRNOG00000002273.7 transcript:ENSRNOT00000003102.7 gene_biotype:protein_coding transcript_biotype:protein_coding gene_symbol:Naaa description:N-acylethanolamine acid amidase [Source:RGD Symbol;Acc:1307267]		3	99.678	64.0043	141.65	134.596		139.698	115.694	89.7098	94.5699	337.709	495.693	537.44	47.8987	360.595			490.734	83.106	119.037	162.436		191.683	220.738	197.553	403.244	375.013		256.911	128.193
ENSRNOP00000003106	heterogeneous nuclear ribonucleoprotein D-like	Hnrnpdl	ENSRNOP00000003106.5;ENSRNOP00000075589.1;ENSRNOP00000079740.1	ENSRNOP00000003106.5;ENSRNOP00000075589.1;ENSRNOP00000079740.1	pep	primary_assembly:mRatBN7.2:14:9558368:9562506:1 gene:ENSRNOG00000002270.8 transcript:ENSRNOT00000003106.7 gene_biotype:protein_coding transcript_biotype:protein_coding gene_symbol:Hnrnpdl description:heterogeneous nuclear ribonucleoprotein D-like [Source:RGD Symbol;Acc:1309950];primary_assembly:mRatBN7.2:14:9557425:9562501:1 gene:ENSRNOG00000002270.8 transcript:ENSRNOT00000079767.2 gene_biotype:p…		4	308.531	334.126	330.912	403.804	395.923	334.784	353.023	438.496	335.7	310.939	283.42	293.23	292.763	293.161	273.854	242.881	234.913	293.097	313.038	258.246	234.136	347.038	493.11	424.775	401.174	542.644	259.351	444.177	313.844
ENSRNOP00000003128	transmembrane protein 33	Tmem33	ENSRNOP00000003128.4;ENSRNOP00000097007.1	ENSRNOP00000003128.4;ENSRNOP00000097007.1	pep	primary_assembly:mRatBN7.2:14:40888485:40910715:-1 gene:ENSRNOG00000002254.7 transcript:ENSRNOT00000003128.5 gene_biotype:protein_coding transcript_biotype:protein_coding gene_symbol:Tmem33 description:transmembrane protein 33 [Source:RGD Symbol;Acc:708371];primary_assembly:mRatBN7.2:14:40888485:40910715:-1 gene:ENSRNOG00000002254.7 transcript:ENSRNOT00000110302.1 gene_biotype:protein_coding tran…		4	118.92	156.408	98.483	180.382	141.326	119.871	110.01	190.665	131.261	131.386	106.511	71.5155	140.731	63.3572	120.623	125.131	112.968	110.178	191.677	142.503	107.517	127.098	312.831	212.145	255.066	443.758	106.865	216.159	57.2702
ENSRNOP00000003158	heterogeneous nuclear ribonucleoprotein D	Hnrnpd	ENSRNOP00000003158.4;ENSRNOP00000046491.2	ENSRNOP00000003158.4;ENSRNOP00000046491.2	pep	primary_assembly:mRatBN7.2:14:9615479:9633786:1 gene:ENSRNOG00000002292.9 transcript:ENSRNOT00000003158.7 gene_biotype:protein_coding transcript_biotype:protein_coding gene_symbol:Hnrnpd description:heterogeneous nuclear ribonucleoprotein D [Source:RGD Symbol;Acc:620365];primary_assembly:mRatBN7.2:14:9615479:9633786:1 gene:ENSRNOG00000002292.9 transcript:ENSRNOT00000047840.6 gene_biotype:protein_…		6	530.879	648.979	626.377	820.102	621.317	636.514	630.062	546.257	553.716	538.415	759.317	721.846	611.584	713.682	718.967	669.964	687.112	652.911	597.536	755.23	518.641	814.316	1346.23	1038.77	1254.17	1238.16	529.71	1168.76	630.417
ENSRNOP00000003182	aldehyde dehydrogenase 3 family, member A1	Aldh3a1	ENSRNOP00000003182.5	ENSRNOP00000003182.5	pep	primary_assembly:mRatBN7.2:10:45892924:45902680:1 gene:ENSRNOG00000002331.6 transcript:ENSRNOT00000003182.6 gene_biotype:protein_coding transcript_biotype:protein_coding gene_symbol:Aldh3a1 description:aldehyde dehydrogenase 3 family, member A1 [Source:RGD Symbol;Acc:2088]		2	92.8534	102.246						49.0103																				99.2465	#NUM!
ENSRNOP00000003192	motile sperm domain containing 1	Mospd1	ENSRNOP00000003192.4;ENSRNOP00000073210.2;ENSRNOP00000076964.1;ENSRNOP00000089132.1	ENSRNOP00000003192.4;ENSRNOP00000073210.2;ENSRNOP00000076964.1;ENSRNOP00000089132.1	pep	primary_assembly:mRatBN7.2:X:133100696:133127908:-1 gene:ENSRNOG00000066239.1 transcript:ENSRNOT00000003192.7 gene_biotype:protein_coding transcript_biotype:protein_coding gene_symbol:Mospd1 description:motile sperm domain containing 1 [Source:NCBI gene (formerly Entrezgene);Acc:317312];primary_assembly:mRatBN7.2:14:82286939:82289374:-1 gene:ENSRNOG00000058316.2 transcript:ENSRNOT00000079338.2 ge…		2	230.982	193.398	210.349	118.056	155.724	92.3102	182.222	125.466	179.495	88.8969	110.569	102.976	83.8702	150.927		89.4318	105.635	208.328	134.895	139.835	310.151	136.079	98.9368	125.93	129.695	48.9018	221.817	88.2648	148.294
ENSRNOP00000003216	RAB3 GTPase activating non-catalytic protein subunit 2	Rab3gap2	ENSRNOP00000003216.8	ENSRNOP00000003216.8	pep	primary_assembly:mRatBN7.2:13:96757460:96829478:1 gene:ENSRNOG00000002353.9 transcript:ENSRNOT00000003216.9 gene_biotype:protein_coding transcript_biotype:protein_coding gene_symbol:Rab3gap2 description:RAB3 GTPase activating non-catalytic protein subunit 2 [Source:RGD Symbol;Acc:1311518]		10	95.1032	71.9822	97.6592	117.414	85.0292	105.797	113.2	106.477	88.4236	61.2725	67.9724	81.3543	85.692	62.2599	271.015	73.9566	106.34	115.644	126.346	102.504	81.8394	104.521	208.246	142.523	162.91	214.794	95.3836	161.3	87.2931
ENSRNOP00000003219	serine carboxypeptidase 1	Scpep1	ENSRNOP00000003219.3;ENSRNOP00000092430.1	ENSRNOP00000003219.3;ENSRNOP00000092430.1	pep	primary_assembly:mRatBN7.2:10:73703278:73732850:-1 gene:ENSRNOG00000002358.6 transcript:ENSRNOT00000003219.4 gene_biotype:protein_coding transcript_biotype:protein_coding gene_symbol:Scpep1 description:serine carboxypeptidase 1 [Source:RGD Symbol;Acc:620067];primary_assembly:mRatBN7.2:10:73703278:73732821:-1 gene:ENSRNOG00000002358.6 transcript:ENSRNOT00000104820.1 gene_biotype:protein_coding tra…		5	249.911	171.713	231.805	336.124	273.781	320.25	248.715	341.538	226.245	303.56	303.072	235.364	234.569	278.477	269.45	346.713	293.555	211.28	220.475	297.538	145.409	409.709	740.386	371.388	555.1	731.175	161.289	552.666	233.522
ENSRNOP00000003224	sarcoglycan, delta	Sgcd	ENSRNOP00000003224.7;ENSRNOP00000088252.1	ENSRNOP00000003224.7;ENSRNOP00000088252.1	pep	primary_assembly:mRatBN7.2:10:31354157:31724840:-1 gene:ENSRNOG00000002372.9 transcript:ENSRNOT00000003224.9 gene_biotype:protein_coding transcript_biotype:protein_coding gene_symbol:Sgcd description:sarcoglycan, delta [Source:RGD Symbol;Acc:1306638];primary_assembly:mRatBN7.2:10:31354157:31724840:-1 gene:ENSRNOG00000002372.9 transcript:ENSRNOT00000117010.1 gene_biotype:protein_coding transcript_…		3	363.35	273.788	262.101	222.711	217.837	235.348	237.513	348.653	222.424	281.317	268.925	251.449	222.804	132.781	190.66	162.491	229.672	153.208	114.589	225.059	244.407	134.577	157.658	241.102	224.387	787.756	157.816	219.848	152.135
ENSRNOP00000003248	ubiquitin C-terminal hydrolase L1	Uchl1	ENSRNOP00000003248.4;ENSRNOP00000082700.1;ENSRNOP00000086461.1	ENSRNOP00000003248.4;ENSRNOP00000082700.1;ENSRNOP00000086461.1	pep	primary_assembly:mRatBN7.2:14:41485031:41495590:-1 gene:ENSRNOG00000002343.8 transcript:ENSRNOT00000003248.6 gene_biotype:protein_coding transcript_biotype:protein_coding gene_symbol:Uchl1 description:ubiquitin C-terminal hydrolase L1 [Source:RGD Symbol;Acc:3928];primary_assembly:mRatBN7.2:14:41485031:41495590:-1 gene:ENSRNOG00000002343.8 transcript:ENSRNOT00000106879.1 gene_biotype:protein_codin…		4		59.7344	20.8986					41.3391			51.9005	24.6181	69.3384	34.0048	34.437	37.1609		25.1326				29.3621	10.0605	63.4329	33.8415			35.1347	38.7315
ENSRNOP00000003249	3'(2'), 5'-bisphosphate nucleotidase 1	Bpnt1	ENSRNOP00000003249.6;ENSRNOP00000071594.1	ENSRNOP00000003249.6;ENSRNOP00000071594.1	pep	primary_assembly:mRatBN7.2:13:96868580:96893501:1 gene:ENSRNOG00000002378.8 transcript:ENSRNOT00000003249.7 gene_biotype:protein_coding transcript_biotype:protein_coding gene_symbol:Bpnt1 description:3'(2'), 5'-bisphosphate nucleotidase 1 [Source:RGD Symbol;Acc:621833];primary_assembly:mRatBN7.2:13:96868580:96893501:1 gene:ENSRNOG00000002378.8 transcript:ENSRNOT00000088921.2 gene_biotype:protein_…		9	189.504	257.436	200.247	132.285	134.571	210.252	177.556	207.961	230.309	153.024	165.241	182.977	184.082	135.134	156.034	137.172	183.324	180.183	170.943	141.743	247.38	159.905	152.557	146.84	152.457	185.374	224.395	151.112	173.888
ENSRNOP00000003251	A-kinase anchoring protein 1	Akap1	ENSRNOP00000003251.6	ENSRNOP00000003251.6	pep	primary_assembly:mRatBN7.2:10:73621913:73653896:-1 gene:ENSRNOG00000002373.9 transcript:ENSRNOT00000003251.8 gene_biotype:protein_coding transcript_biotype:protein_coding gene_symbol:Akap1 description:A-kinase anchoring protein 1 [Source:RGD Symbol;Acc:620826]		7	193.609	180.15	261.784	210.056	228.088	333.687	167.146	170.078	189.975	246.657	255.569	254.901	262.826	277.892	259.472	245.446	237.931	303.778	292.652	226.833	302.251	225.239	173.56	199.255	171.743	116.414	181.992	128.474	211.539
ENSRNOP00000003255	golgin B1	Golgb1	ENSRNOP00000003255.3;ENSRNOP00000069873.2;ENSRNOP00000082110.1;ENSRNOP00000092634.1	ENSRNOP00000003255.3;ENSRNOP00000069873.2;ENSRNOP00000082110.1;ENSRNOP00000092634.1	pep	primary_assembly:mRatBN7.2:11:63843986:63900617:-1 gene:ENSRNOG00000030314.6 transcript:ENSRNOT00000003255.5 gene_biotype:protein_coding transcript_biotype:protein_coding gene_symbol:Golgb1 description:golgin B1 [Source:RGD Symbol;Acc:708429];primary_assembly:mRatBN7.2:11:63843986:63900770:-1 gene:ENSRNOG00000030314.6 transcript:ENSRNOT00000083152.2 gene_biotype:protein_coding transcript_biotype:…		13	76.6022		59.7527	73.4521	47.5772	59.0269	85.0783	88.6234	82.3081	122.148	145.145	127.755	85.2853	125.878	93.0846	77.937	95.3183	76.0529	62.967	36.97		72.1318	78.1312	75.9684	54.7101	101.379	74.2517	79.5965	64.4178
ENSRNOP00000003268	microfibril-associated glycoprotein 4-like	Mfap4	ENSRNOP00000003268.6	ENSRNOP00000003268.6	pep	primary_assembly:mRatBN7.2:10:46167402:46170155:1 gene:ENSRNOG00000045683.3 transcript:ENSRNOT00000003268.7 gene_biotype:protein_coding transcript_biotype:protein_coding gene_symbol:Mfap4 description:microfibril-associated glycoprotein 4-like [Source:RGD Symbol;Acc:7719175]		1		60.7755		32.484	31.5411	112.675	33.4193	141.392	61.96						121.023	45.924			21.4794		36.0587	14.3744	308.835	128.794	22.0973	160.287	33.8549	74.5377	48.5332
ENSRNOP00000003274	serpin family B member 8	Serpinb8	ENSRNOP00000003274.4;ENSRNOP00000074210.1	ENSRNOP00000003274.4;ENSRNOP00000074210.1	pep	primary_assembly:mRatBN7.2:13:23626945:23649739:1 gene:ENSRNOG00000002396.7 transcript:ENSRNOT00000003274.7 gene_biotype:protein_coding transcript_biotype:protein_coding gene_symbol:Serpinb8 description:serpin family B member 8 [Source:RGD Symbol;Acc:1309833];primary_assembly:mRatBN7.2:13:23626945:23650835:1 gene:ENSRNOG00000002396.7 transcript:ENSRNOT00000079134.2 gene_biotype:protein_coding tra…		1				131.317															164.327				143.876	131.03	151.507	206.295		119.703
ENSRNOP00000003277	USO1 vesicle transport factor	Uso1	ENSRNOP00000003277.4;ENSRNOP00000087182.1	ENSRNOP00000003277.4;ENSRNOP00000087182.1	pep	primary_assembly:mRatBN7.2:14:15866640:15932108:-1 gene:ENSRNOG00000002301.7 transcript:ENSRNOT00000003277.5 gene_biotype:protein_coding transcript_biotype:protein_coding gene_symbol:Uso1 description:USO1 vesicle transport factor [Source:RGD Symbol;Acc:621604];primary_assembly:mRatBN7.2:14:15866638:15932171:-1 gene:ENSRNOG00000002301.7 transcript:ENSRNOT00000103892.1 gene_biotype:protein_coding t…		16	182.466	190.463	190.884	217.937	201.145	182.304	163.813	230.482	175.217	198.013	217.026	241.224	216.613	240.978	233.571	209.225	194.19	177.82	178.725	194.72	139.149	225.923	328.284	223.648	268.804	375.607	141.286	266.137	201.698
ENSRNOP00000003282			ENSRNOP00000003282.4	ENSRNOP00000003282.4	pep	primary_assembly:mRatBN7.2:X:131644704:131755284:-1 gene:ENSRNOG00000002413.7 transcript:ENSRNOT00000003282.6 gene_biotype:protein_coding transcript_biotype:protein_coding		7	105.506	90.0601	74.7634	91.206	82.8597	82.8496	104.332	58.4455	80.3154	76.5069	82.8697	84.4066	104.974	74.1486	102.809	79.306	68.2534	75.6817	61.6901	68.4545	62.2107	86.7577	108.588	103.358	85.9171	101.364	73.0614	74.6903	60.1528
ENSRNOP00000003284	pyridoxal-dependent decarboxylase domain containing 1	Pdxdc1	ENSRNOP00000003284.5;ENSRNOP00000074368.2;ENSRNOP00000074713.2;ENSRNOP00000076319.2	ENSRNOP00000003284.5;ENSRNOP00000074368.2;ENSRNOP00000074713.2;ENSRNOP00000076319.2	pep	primary_assembly:mRatBN7.2:10:2025360:2113520:1 gene:ENSRNOG00000002407.8 transcript:ENSRNOT00000003284.6 gene_biotype:protein_coding transcript_biotype:protein_coding gene_symbol:Pdxdc1 description:pyridoxal-dependent decarboxylase domain containing 1 [Source:RGD Symbol;Acc:1562597];primary_assembly:mRatBN7.2:10:2040658:2104402:1 gene:ENSRNOG00000002407.8 transcript:ENSRNOT00000089118.2 gene_bio…		9	84.9583	70.5865	124.623	159.442	162.81	131.126	123.166	114.263	94.886	162.271	177.352	147.941	123.418	149.841	135.661	154.092	139.49	103.915	111.623	160.597	72.8759	142.471	265.727	166.548	236.084	353.143	63.6916	260.588	127.822
ENSRNOP00000003295	phosphatidylcholine transfer protein	Pctp	ENSRNOP00000003295.1;ENSRNOP00000079674.1	ENSRNOP00000003295.1;ENSRNOP00000079674.1	pep	primary_assembly:mRatBN7.2:10:74808887:74829320:-1 gene:ENSRNOG00000002425.5 transcript:ENSRNOT00000003295.5 gene_biotype:protein_coding transcript_biotype:protein_coding gene_symbol:Pctp description:phosphatidylcholine transfer protein [Source:RGD Symbol;Acc:3276];primary_assembly:mRatBN7.2:10:74808887:74829320:-1 gene:ENSRNOG00000002425.5 transcript:ENSRNOT00000103306.1 gene_biotype:protein_cod…		2			39.3204		155.856					95.8581	139.118	153.805		119.436	146.737			93.5299	79.5404	90.484			172.257	154.384	209.381		22.426	136.451	93.1531
ENSRNOP00000003313	transforming growth factor, beta 2	Tgfb2	ENSRNOP00000003313.4	ENSRNOP00000003313.4	pep	primary_assembly:mRatBN7.2:13:98160087:98261191:-1 gene:ENSRNOG00000002418.8 transcript:ENSRNOT00000003313.6 gene_biotype:protein_coding transcript_biotype:protein_coding gene_symbol:Tgfb2 description:transforming growth factor, beta 2 [Source:RGD Symbol;Acc:70491]		1				44.426	71.2438		74.4772	174.956	151.547				33.6605					86.6643	108.51		109.354	39.1602	56.5651	30.4242	53.4151	67.8738	34.1071	52.6819	60.3895
ENSRNOP00000003314	serpin family B member 10	Serpinb10	ENSRNOP00000003314.3	ENSRNOP00000003314.3	pep	primary_assembly:mRatBN7.2:13:23553430:23571182:1 gene:ENSRNOG00000002417.7 transcript:ENSRNOT00000003314.6 gene_biotype:protein_coding transcript_biotype:protein_coding gene_symbol:Serpinb10 description:serpin family B member 10 [Source:RGD Symbol;Acc:628853]		10	148.434	116.736	164.433	466.536	148.653	104.069	243.689	635.643		377.264	341.353	379.787	362.856	373.411	295.045	415.883	288.323	160.519	364.34	232.299	103.174	276.997	1109.31	663.693	549.198	1512.18	60.1758	664.136	174.325
ENSRNOP00000003320	niban apoptosis regulator 1	Niban1	ENSRNOP00000003320.4;ENSRNOP00000078571.1	ENSRNOP00000003320.4;ENSRNOP00000078571.1	pep	primary_assembly:mRatBN7.2:13:63674237:63827729:1 gene:ENSRNOG00000002403.7 transcript:ENSRNOT00000003320.7 gene_biotype:protein_coding transcript_biotype:protein_coding gene_symbol:Niban1 description:niban apoptosis regulator 1 [Source:RGD Symbol;Acc:71088];primary_assembly:mRatBN7.2:13:63674171:63823984:1 gene:ENSRNOG00000002403.7 transcript:ENSRNOT00000110589.1 gene_biotype:protein_coding tran…		7	250.233	166.316	154.54	183.05	227.125	149.898	233.742	212.023	206.744	193.138	183.89	200.336	171.989	248.689	208.49	166.517	157.554	222.881	205.78	184.425	174.67	165.661	290.738	196.511	286.915	223.594	130.439	231.56	161.762
ENSRNOP00000003326	hematopoietic cell specific Lyn substrate 1	Hcls1	ENSRNOP00000003326.5	ENSRNOP00000003326.5	pep	primary_assembly:mRatBN7.2:11:63817476:63841014:-1 gene:ENSRNOG00000038881.3 transcript:ENSRNOT00000003326.6 gene_biotype:protein_coding transcript_biotype:protein_coding gene_symbol:Hcls1 description:hematopoietic cell specific Lyn substrate 1 [Source:RGD Symbol;Acc:1304754]		5		106.118	113.66	207.367	135.709	86.2541	129.041		32.3715	147.367	191.306	150.703	152.701	159.276	179.475	155.28	114.317	122.665	140.207	173.401	62.1178	180.964	482.027	272.734	405.417	554.308	59.2892	351.757	114.074
ENSRNOP00000003340	F-box protein 40	Fbxo40	ENSRNOP00000003340.6	ENSRNOP00000003340.6	pep	primary_assembly:mRatBN7.2:11:63794624:63812697:1 gene:ENSRNOG00000002459.8 transcript:ENSRNOT00000003340.8 gene_biotype:protein_coding transcript_biotype:protein_coding gene_symbol:Fbxo40 description:F-box protein 40 [Source:RGD Symbol;Acc:1309781]		4	55.8671	53.2769		29.7442	61.9648	57.7712	56.7398	40.9165	71.6824	25.8669		64.21	34.0328	66.5859		31.7033	97.2176	44.0786	37.6012	32.2451	61.1671	34.1221			37.5651		53.435	28.0572
ENSRNOP00000003343	interferon gamma inducible protein 47	Ifi47	ENSRNOP00000003343.5;ENSRNOP00000052724.5;ENSRNOP00000088929.1;ENSRNOP00000091931.1;ENSRNOP00000094749.1	ENSRNOP00000003343.5;ENSRNOP00000052724.5;ENSRNOP00000088929.1;ENSRNOP00000091931.1;ENSRNOP00000094749.1	pep	primary_assembly:mRatBN7.2:10:33297640:33305145:1 gene:ENSRNOG00000002470.9 transcript:ENSRNOT00000003343.9 gene_biotype:protein_coding transcript_biotype:protein_coding gene_symbol:Ifi47 description:interferon gamma inducible protein 47 [Source:RGD Symbol;Acc:708470];primary_assembly:mRatBN7.2:10:33297512:33306216:1 gene:ENSRNOG00000002470.9 transcript:ENSRNOT00000055872.5 gene_biotype:protein_c…		5			243.95	194.636	160.772	144.149	85.266	85.5988		99.8029	88.9235	184.962	108.649	118.306	77.5657		153.084	121.202	102.72	248.672		195.107	363.618	252.059	262.631	419.158		477.879	107.918
ENSRNOP00000003346	G3BP stress granule assembly factor 2	G3bp2	ENSRNOP00000003346.4;ENSRNOP00000091154.1	ENSRNOP00000003346.4;ENSRNOP00000091154.1	pep	primary_assembly:mRatBN7.2:14:15987676:16018975:1 gene:ENSRNOG00000002433.6 transcript:ENSRNOT00000003346.5 gene_biotype:protein_coding transcript_biotype:protein_coding gene_symbol:G3bp2 description:G3BP stress granule assembly factor 2 [Source:RGD Symbol;Acc:1309571];primary_assembly:mRatBN7.2:14:15987417:16020548:1 gene:ENSRNOG00000002433.6 transcript:ENSRNOT00000094514.1 gene_biotype:protein_…		8	114.384	100.572	98.4112	109.239	104.799	99.828	93.1426	104.404	103.52	81.6514	77.5541	82.474	75.3115	74.9876	64.8876	69.4755	55.0206	91.1489	87.0041	88.2957	64.2451	91.1005	174.707	115.272	127.479	172.176	82.1797	138.742	92.7532
ENSRNOP00000003349	nidogen 1	Nid1	ENSRNOP00000003349.5	ENSRNOP00000003349.5	pep	primary_assembly:mRatBN7.2:17:86085077:86158267:1 gene:ENSRNOG00000002461.8 transcript:ENSRNOT00000003349.8 gene_biotype:protein_coding transcript_biotype:protein_coding gene_symbol:Nid1 description:nidogen 1 [Source:RGD Symbol;Acc:3178]		28	268.621	322.627	202.512	163.414	187	220.03	217.228	255.318	231.178	212.421	227.499	226.544	187.613	200.772	206.523	180.419	215.778	202.267	197.331	155.343	246.815	169.118	235.147	225.9	163.241	202.845	245.645	173.903	195.345
ENSRNOP00000003397			ENSRNOP00000003397.8	ENSRNOP00000003397.8	pep	primary_assembly:mRatBN7.2:X:19958603:19994508:-1 gene:ENSRNOG00000002509.9 transcript:ENSRNOT00000003397.9 gene_biotype:protein_coding transcript_biotype:protein_coding		3			51.8918	81.6742		55.1027	49.9062			68.3928		114.589				106.917		60.3504	59.0895	53.095	32.5512	83.9038	117.016	79.0503	102.193	103.905		119.859	62.8326
ENSRNOP00000003413	RAS like proto-oncogene B	Ralb	ENSRNOP00000003413.6;ENSRNOP00000087562.1	ENSRNOP00000003413.6;ENSRNOP00000087562.1	pep	primary_assembly:mRatBN7.2:13:30588039:30624202:-1 gene:ENSRNOG00000002440.7 transcript:ENSRNOT00000003413.7 gene_biotype:protein_coding transcript_biotype:protein_coding gene_symbol:Ralb description:RAS like proto-oncogene B [Source:RGD Symbol;Acc:619852];primary_assembly:mRatBN7.2:13:30588033:30624034:-1 gene:ENSRNOG00000002440.7 transcript:ENSRNOT00000096405.1 gene_biotype:protein_coding trans…		2	79.9895	77.5497	161.067								286.498							38.6121					87.0559	36.4954
ENSRNOP00000003414			ENSRNOP00000003414.6	ENSRNOP00000003414.6	pep	primary_assembly:mRatBN7.2:X:130504698:130518328:-1 gene:ENSRNOG00000002529.7 transcript:ENSRNOT00000003414.7 gene_biotype:protein_coding transcript_biotype:protein_coding		3	99.662			50.6523						52.409	58.0776		946.732	801.344				80.7863						1.69566			65.0723	2816.11
ENSRNOP00000003435	coiled-coil domain containing 93	Ccdc93	ENSRNOP00000003435.5;ENSRNOP00000090549.1;ENSRNOP00000091786.1	ENSRNOP00000003435.5;ENSRNOP00000090549.1;ENSRNOP00000091786.1	pep	primary_assembly:mRatBN7.2:13:32607587:32676023:1 gene:ENSRNOG00000002514.8 transcript:ENSRNOT00000003435.8 gene_biotype:protein_coding transcript_biotype:protein_coding gene_symbol:Ccdc93 description:coiled-coil domain containing 93 [Source:RGD Symbol;Acc:1560504];primary_assembly:mRatBN7.2:13:32613938:32673353:1 gene:ENSRNOG00000002514.8 transcript:ENSRNOT00000110193.1 gene_biotype:protein_codi…		5	107.307		104.351	144.157	55.2246	89.8794	104.74	76.987	53.4019	67.6741	67.2896	69.5902	96.9747	84.8981	76.6375	99.0291	60.1478	73.4524	75.7208	91.053	71.3623	83.1117	161.749	105.342	158.121	131.926	47.073	108.085	60.2028
ENSRNOP00000003437	PDS5 cohesin associated factor A	Pds5a	ENSRNOP00000003437.6	ENSRNOP00000003437.6	pep	primary_assembly:mRatBN7.2:14:42552647:42648669:1 gene:ENSRNOG00000002541.7 transcript:ENSRNOT00000003437.7 gene_biotype:protein_coding transcript_biotype:protein_coding gene_symbol:Pds5a description:PDS5 cohesin associated factor A [Source:RGD Symbol;Acc:1307094]		6		54.5207	86.2246	167.182	69.0536	73.5753	84.6862	108.747	49.8937	103.103		104.746	102.525	59.1267	45.6242	82.2997	60.9717	105.706	102.537	94.2361		104.91	319.928	142.723	213.987	304.223		220.79	112.515
ENSRNOP00000003452	tenascin N	Tnn	ENSRNOP00000003452.6;ENSRNOP00000076668.1	ENSRNOP00000003452.6;ENSRNOP00000076668.1	pep	primary_assembly:mRatBN7.2:13:72319155:72408156:-1 gene:ENSRNOG00000002548.8 transcript:ENSRNOT00000003452.8 gene_biotype:protein_coding transcript_biotype:protein_coding gene_symbol:Tnn description:tenascin N [Source:RGD Symbol;Acc:1306002];primary_assembly:mRatBN7.2:13:72319155:72408156:-1 gene:ENSRNOG00000002548.8 transcript:ENSRNOT00000100671.1 gene_biotype:protein_coding transcript_biotype:p…		4				17.1681		37.1531				16.3027		36.8677		22.946	48.3397	30.695			53.2729			36.9045	87.3165	59.5629	80.5637	94.9047		78.1332
ENSRNOP00000003460	mitochondrial ribosomal protein S14	Mrps14	ENSRNOP00000003460.5;ENSRNOP00000088664.1;ENSRNOP00000096001.1	ENSRNOP00000003460.5;ENSRNOP00000088664.1;ENSRNOP00000096001.1	pep	primary_assembly:mRatBN7.2:13:72430160:72434915:1 gene:ENSRNOG00000002569.8 transcript:ENSRNOT00000003460.7 gene_biotype:protein_coding transcript_biotype:protein_coding gene_symbol:Mrps14 description:mitochondrial ribosomal protein S14 [Source:RGD Symbol;Acc:1309432];primary_assembly:mRatBN7.2:13:72408558:72434902:1 gene:ENSRNOG00000002569.8 transcript:ENSRNOT00000076320.2 gene_biotype:protein_c…		2	59.2511	70.1033	66.5093	59.6396	49.1966	89.2542	91.2751	41.3025	66.1019	81.8853	129.647	137.938	86.2063	126.105	104.05	129.584	94.3405	69.6747	45.4548	16.3697	124.185	59.4296	72.6025	92.1711	75.6923	62.3544	93.6367	84.8454	98.389
ENSRNOP00000003514	calcium regulated heat stable protein 1	Carhsp1	ENSRNOP00000003514.3;ENSRNOP00000079345.1;ENSRNOP00000079820.1;ENSRNOP00000094985.1	ENSRNOP00000003514.3;ENSRNOP00000079345.1;ENSRNOP00000079820.1;ENSRNOP00000094985.1	pep	primary_assembly:mRatBN7.2:10:6946959:6960550:1 gene:ENSRNOG00000002610.6 transcript:ENSRNOT00000003514.6 gene_biotype:protein_coding transcript_biotype:protein_coding gene_symbol:Carhsp1 description:calcium regulated heat stable protein 1 [Source:RGD Symbol;Acc:708415];primary_assembly:mRatBN7.2:10:6949021:6958256:1 gene:ENSRNOG00000002610.6 transcript:ENSRNOT00000102934.1 gene_biotype:protein_c…		1	179.226	203.312	341.705	487.734	338.709	320.494	254.437	307.943	209.669	87.8611	60.591	57.4395		34.9713		17.9033	125.734	377.53	350.478	394.471	186.559	569.12	928.479	641.122	674.844	909.208	216.46	709.451	294.665
ENSRNOP00000003542	phosphomannomutase 2	Pmm2	ENSRNOP00000003542.5	ENSRNOP00000003542.5	pep	primary_assembly:mRatBN7.2:10:6961737:6982866:-1 gene:ENSRNOG00000002615.6 transcript:ENSRNOT00000003542.6 gene_biotype:protein_coding transcript_biotype:protein_coding gene_symbol:Pmm2 description:phosphomannomutase 2 [Source:RGD Symbol;Acc:1309366]		6	164.131	201.199	257.638	220.521	227.761	208.263	122.503	284.409	198.888	409.133	272.658	268.426	381.721	254.852	260.563	261.277	266.769	192.352	275.765	259.618	251.991	179.837	329.1	328.501	219.175	476.755	57.8172	358.213	256.001
ENSRNOP00000003558			ENSRNOP00000003558.6;ENSRNOP00000072879.2	ENSRNOP00000003558.6;ENSRNOP00000072879.2	pep	primary_assembly:mRatBN7.2:13:63427041:63446635:1 gene:ENSRNOG00000002618.8 transcript:ENSRNOT00000003558.8 gene_biotype:protein_coding transcript_biotype:protein_coding;primary_assembly:mRatBN7.2:13:63427082:63446701:1 gene:ENSRNOG00000002618.8 transcript:ENSRNOT00000087997.2 gene_biotype:protein_coding transcript_biotype:protein_coding		2	128.073	115.865	140.181	133.667		129.848	74.9026	75.6306	94.1986	103.039		107.402	95.5183	107.218		94.7581	76.9007	67.962	88.5963	94.5316			165.284	128.953	128.14	192.951		127.456	93.9031
ENSRNOP00000003586	calcyclin binding protein	Cacybp	ENSRNOP00000003586.3	ENSRNOP00000003586.3	pep	primary_assembly:mRatBN7.2:13:72437490:72450177:-1 gene:ENSRNOG00000002572.6 transcript:ENSRNOT00000003586.6 gene_biotype:protein_coding transcript_biotype:protein_coding gene_symbol:Cacybp description:calcyclin binding protein [Source:RGD Symbol;Acc:1303146]		7	241.34	173.338	218.558	283.836	228.414	150.239	125.843	300.46	215.604	366.4	352.65	278.846	386.33	302.306	304.376	303.465	300.307	186.149	244.51	140.702	107.43	190.485	420.547	210.936	200.818	673.172	160.565	350.238	168.682
ENSRNOP00000003605	laminin subunit gamma 1	Lamc1	ENSRNOP00000003605.5	ENSRNOP00000003605.5	pep	primary_assembly:mRatBN7.2:13:65374372:65501492:-1 gene:ENSRNOG00000002680.8 transcript:ENSRNOT00000003605.8 gene_biotype:protein_coding transcript_biotype:protein_coding gene_symbol:Lamc1 description:laminin subunit gamma 1 [Source:RGD Symbol;Acc:621052]		48	365.759	400.843	273.325	280.462	340.181	331.248	348.636	372.606	347.882	348.803	366.753	372.954	362.539	369.214	365.681	370.154	336.421	299.209	303.977	249.139	329.328	299.235	405.641	326.255	233.442	372.101	305.469	303.178	266.756
ENSRNOP00000003611	NME/NM23 nucleoside diphosphate kinase 2	Nme2	ENSRNOP00000003611.3	ENSRNOP00000003611.3	pep	primary_assembly:mRatBN7.2:10:78897770:78903538:-1 gene:ENSRNOG00000002671.4 transcript:ENSRNOT00000003611.4 gene_biotype:protein_coding transcript_biotype:protein_coding gene_symbol:Nme2 description:NME/NM23 nucleoside diphosphate kinase 2 [Source:RGD Symbol;Acc:619877]		9	591.439	615.992	544.488	553.884	570.21	564.746	554.743	566.303	566.808	484.08	526.724	507.141	505.003	517.728	538.008	433.548	358.692	592.85	552.254	598.361	700.66	511.488	676.384	554.994	637.009	720.48	556.447	568.463	510.694
ENSRNOP00000003638	myotubularin related protein 1	Mtmr1	ENSRNOP00000003638.4;ENSRNOP00000069284.1;ENSRNOP00000077609.1	ENSRNOP00000003638.4;ENSRNOP00000069284.1;ENSRNOP00000077609.1	pep	primary_assembly:mRatBN7.2:18:215089:248541:1 gene:ENSRNOG00000002697.8 transcript:ENSRNOT00000003638.7 gene_biotype:protein_coding transcript_biotype:protein_coding gene_symbol:Mtmr1 description:myotubularin related protein 1 [Source:RGD Symbol;Acc:1306569];primary_assembly:mRatBN7.2:18:215089:248541:1 gene:ENSRNOG00000002697.8 transcript:ENSRNOT00000078032.2 gene_biotype:protein_coding transcri…		3	169.114	188.929	102.623	111.871	175.452	105.147	133.531	573.419	165.639	142.921	147.398	143.459	134.723	210.587	215.08	181.392	118.665	187.642	205.196	110.995	127.728	109.601	110.537	72.5023	55.1662	81.5797	112.481	93.4617	193.589
ENSRNOP00000003674	NADH:ubiquinone oxidoreductase subunit B4	Ndufb4	ENSRNOP00000003674.4;ENSRNOP00000080099.1	ENSRNOP00000003674.4;ENSRNOP00000080099.1	pep	primary_assembly:mRatBN7.2:11:63063795:63070425:1 gene:ENSRNOG00000002721.8 transcript:ENSRNOT00000003674.8 gene_biotype:protein_coding transcript_biotype:protein_coding gene_symbol:Ndufb4 description:NADH:ubiquinone oxidoreductase subunit B4 [Source:RGD Symbol;Acc:1307072];primary_assembly:mRatBN7.2:11:63063795:63069214:1 gene:ENSRNOG00000002721.8 transcript:ENSRNOT00000105325.1 gene_biotype:pro…		6	723.869	676.59	1114.24	909.763	521.116	1481.27	874.177	845.531	966.369	1206.22	1388.09	1304.16	1192.83	1413.83	1357.19	1323.35	1304.35	1359.53	1216.72	537.426	1905.91	710.425	573.936	711.022	554.439	462.258	1155.59	700.228	1019.67
ENSRNOP00000003685	coiled-coil domain containing 43	Ccdc43	ENSRNOP00000003685.7	ENSRNOP00000003685.7	pep	primary_assembly:mRatBN7.2:10:87650556:87662818:-1 gene:ENSRNOG00000002748.8 transcript:ENSRNOT00000003685.8 gene_biotype:protein_coding transcript_biotype:protein_coding gene_symbol:Ccdc43 description:coiled-coil domain containing 43 [Source:RGD Symbol;Acc:1311929]		3	242.058		181.311			71.9985	146.542		237.405		171.376							106.503		151.654	124.994	154.993	110.98	167.601	131.056		162.019	131.452	205.049
ENSRNOP00000003691	UDP-glucose 6-dehydrogenase	Ugdh	ENSRNOP00000003691.3	ENSRNOP00000003691.3	pep	primary_assembly:mRatBN7.2:14:42848854:42872354:1 gene:ENSRNOG00000002643.4 transcript:ENSRNOT00000003691.4 gene_biotype:protein_coding transcript_biotype:protein_coding gene_symbol:Ugdh description:UDP-glucose 6-dehydrogenase [Source:RGD Symbol;Acc:621879]		13	98.8745	50.1226	158.947	297.056	188.072	155.876	167.882	151.748	78.4173	248.121	223.196	234.68	232.064	227.293	214.831	238.65	221.73	135.177	150.165	261.987	62.4146	273.655	722.158	313.264	514.253	734.936	101.599	513.621	142.705
ENSRNOP00000003696	platelet-activating factor acetylhydrolase 1b, regulatory subunit 1	Pafah1b1	ENSRNOP00000003696.4	ENSRNOP00000003696.4	pep	primary_assembly:mRatBN7.2:10:59534117:59591808:-1 gene:ENSRNOG00000002755.7 transcript:ENSRNOT00000003696.7 gene_biotype:protein_coding transcript_biotype:protein_coding gene_symbol:Pafah1b1 description:platelet-activating factor acetylhydrolase 1b, regulatory subunit 1 [Source:RGD Symbol;Acc:620331]		12	311.636	329.082	238.751	223.969	209.192	198.714	233.418	262.53	238.192	245.263	298.51	271.393	274.642	303.956	283.558	291.312	254.647	261.612	236.238	235.967	244.619	261.461	349.786	258.412	283.137	359.297	235.518	291.936	222.645
ENSRNOP00000003697	phosphoribosyl pyrophosphate synthetase-associated protein 2	Prpsap2	ENSRNOP00000003697.2	ENSRNOP00000003697.2	pep	primary_assembly:mRatBN7.2:10:46410835:46445849:-1 gene:ENSRNOG00000002724.8 transcript:ENSRNOT00000003697.4 gene_biotype:protein_coding transcript_biotype:protein_coding gene_symbol:Prpsap2 description:phosphoribosyl pyrophosphate synthetase-associated protein 2 [Source:RGD Symbol;Acc:620207]		3	97.4976	118.069	114.864	103.795		108.309	96.0631	109.695	80.4747	140.683	179.649	326.256	135.164	368	233.557		331.369	83.1346	120.484	101.316		123.018	147.718	149.631	145.386	159.125	91.303	95.6849
ENSRNOP00000003700	methyltransferase like 22	Mettl22	ENSRNOP00000003700.4	ENSRNOP00000003700.4	pep	primary_assembly:mRatBN7.2:10:7113660:7130654:-1 gene:ENSRNOG00000002714.8 transcript:ENSRNOT00000003700.8 gene_biotype:protein_coding transcript_biotype:protein_coding gene_symbol:Mettl22 description:methyltransferase like 22 [Source:RGD Symbol;Acc:1311433]		1	204.516	199.722	138.273	102.698	115.857				124.084			138.745		122.928			55.5685	137.941	123.501	139.011		145.889			121.6		155.766	97.3202	119.648
ENSRNOP00000003713	N-acetylneuraminate pyruvate lyase	Npl	ENSRNOP00000003713.6;ENSRNOP00000076598.1;ENSRNOP00000097337.1	ENSRNOP00000003713.6;ENSRNOP00000076598.1;ENSRNOP00000097337.1	pep	primary_assembly:mRatBN7.2:13:65655118:65697372:-1 gene:ENSRNOG00000002775.7 transcript:ENSRNOT00000003713.7 gene_biotype:protein_coding transcript_biotype:protein_coding gene_symbol:Npl description:N-acetylneuraminate pyruvate lyase [Source:RGD Symbol;Acc:1549702];primary_assembly:mRatBN7.2:13:65655118:65684851:-1 gene:ENSRNOG00000002775.7 transcript:ENSRNOT00000102662.1 gene_biotype:protein_cod…		4			112.77	191.537	67.9529	46.6216	22.6454				152.458			123.854	196.807		166.101	122.613	111.211	248.179	84.3118	197.358	441.091	323.922	357.225	350.851	80.5126	510.439	160.073
ENSRNOP00000003715	vacuolar protein sorting 4 homolog B	Vps4b	ENSRNOP00000003715.4;ENSRNOP00000089387.1	ENSRNOP00000003715.4;ENSRNOP00000089387.1	pep	primary_assembly:mRatBN7.2:13:22907109:22932229:-1 gene:ENSRNOG00000002705.5 transcript:ENSRNOT00000003715.5 gene_biotype:protein_coding transcript_biotype:protein_coding gene_symbol:Vps4b description:vacuolar protein sorting 4 homolog B [Source:RGD Symbol;Acc:1305969];primary_assembly:mRatBN7.2:13:22907224:22931985:-1 gene:ENSRNOG00000002705.5 transcript:ENSRNOT00000105495.1 gene_biotype:protein…		5	194.712	203.292	228.253	239.8	277.099	190.61	213.197	255.851	235.959	137.323	159.464	224.213	73.6706	114.822	101.893	222.044	133.824	229.274	191.352	224.104	149.511	246.312	255.245	244.682	304.552	384.784	184.664	320.58	244.498
ENSRNOP00000003728	3-ketodihydrosphingosine reductase	Kdsr	ENSRNOP00000003728.6;ENSRNOP00000073187.2;ENSRNOP00000085720.1;ENSRNOP00000093847.1	ENSRNOP00000003728.6;ENSRNOP00000073187.2;ENSRNOP00000085720.1;ENSRNOP00000093847.1	pep	primary_assembly:mRatBN7.2:13:22862590:22894100:-1 gene:ENSRNOG00000002781.8 transcript:ENSRNOT00000003728.8 gene_biotype:protein_coding transcript_biotype:protein_coding gene_symbol:Kdsr description:3-ketodihydrosphingosine reductase [Source:RGD Symbol;Acc:1307775];primary_assembly:mRatBN7.2:13:22862117:22889925:-1 gene:ENSRNOG00000002781.8 transcript:ENSRNOT00000090097.2 gene_biotype:protein_co…		3			70.9914	101.13		79.7722	76.2247		70.7494	49.7937	95.6928	80.3322	89.9271	89.0596	71.1243	99.2941	#NUM!	118.973	85.562	82.1583	76.2116	108.097	162.934	99.7037	113.855	105.412	90.7183	62.9329	118.811
ENSRNOP00000003748	serpin family C member 1	Serpinc1	ENSRNOP00000003748.5;ENSRNOP00000077314.1	ENSRNOP00000003748.5;ENSRNOP00000077314.1	pep	primary_assembly:mRatBN7.2:13:73258468:73271478:1 gene:ENSRNOG00000002783.9 transcript:ENSRNOT00000003748.8 gene_biotype:protein_coding transcript_biotype:protein_coding gene_symbol:Serpinc1 description:serpin family C member 1 [Source:RGD Symbol;Acc:1307404];primary_assembly:mRatBN7.2:13:73257184:73271478:1 gene:ENSRNOG00000002783.9 transcript:ENSRNOT00000115784.1 gene_biotype:protein_coding tra…		20	416.997	360.583	582.378	896.037	597.327	364.623	671.989	263.146	231.538	364.818	329.998	374.009	375.065	350.733	415.747	420.821	351.466	579.516	649.535	737.824	367.343	711.862	1258.08	1322.74	1048.97	2159.73	326.282	1217.09	496.258
ENSRNOP00000003750	methyltransferase like 16	Mettl16	ENSRNOP00000003750.6;ENSRNOP00000079437.1	ENSRNOP00000003750.6;ENSRNOP00000079437.1	pep	primary_assembly:mRatBN7.2:10:59641009:59687042:1 gene:ENSRNOG00000002764.10 transcript:ENSRNOT00000003750.9 gene_biotype:protein_coding transcript_biotype:protein_coding gene_symbol:Mettl16 description:methyltransferase like 16 [Source:RGD Symbol;Acc:1593242];primary_assembly:mRatBN7.2:10:59643226:59687061:1 gene:ENSRNOG00000002764.10 transcript:ENSRNOT00000098309.1 gene_biotype:protein_coding t…		3		36.0553	83.9646								104.892				76.1852	45.7378		82.6928		101.528		68.3714	100.205	184.362	100.598	99.2795		145.928	51.7027
ENSRNOP00000003762	methylthioribose-1-phosphate isomerase 1	Mri1	ENSRNOP00000003762.4	ENSRNOP00000003762.4	pep	primary_assembly:mRatBN7.2:19:23907335:23913320:1 gene:ENSRNOG00000026211.7 transcript:ENSRNOT00000003762.7 gene_biotype:protein_coding transcript_biotype:protein_coding gene_symbol:Mri1 description:methylthioribose-1-phosphate isomerase 1 [Source:RGD Symbol;Acc:1307789]		8	147.225	131.345	120.741	102.042	66.7734	116.36	97.5484	129.754	103.622	100.33	119.158	111.271	110.641	120.267	129.07	105.641	141.809	97.9415	97.9524	117.269	111.127	123.997	148.737	130.834	153.746	201.283	127.034	128.326	94.7595
ENSRNOP00000003770	glutamine-fructose-6-phosphate transaminase 2	Gfpt2	ENSRNOP00000003770.6;ENSRNOP00000089728.1	ENSRNOP00000003770.6;ENSRNOP00000089728.1	pep	primary_assembly:mRatBN7.2:10:34115052:34161329:1 gene:ENSRNOG00000002810.7 transcript:ENSRNOT00000003770.7 gene_biotype:protein_coding transcript_biotype:protein_coding gene_symbol:Gfpt2 description:glutamine-fructose-6-phosphate transaminase 2 [Source:RGD Symbol;Acc:1303097];primary_assembly:mRatBN7.2:10:34126622:34161329:1 gene:ENSRNOG00000002810.7 transcript:ENSRNOT00000103704.1 gene_biotype:…		9	54.1299	35.9388	61.606	93.564	50.3506	65.2575	64.9865	71.5826	26.9875	77.8611	58.4759	82.1514	56.8274	59.1065	68.9212	66.2617	58.26	44.4576	64.6622	94.4158	18.7414	80.9774	180.526	102.649	183.24	246.811	58.8521	104.158	37.1826
ENSRNOP00000003777	sperm associated antigen 9	Spag9	ENSRNOP00000003777.6;ENSRNOP00000077739.1;ENSRNOP00000077913.1;ENSRNOP00000096035.1	ENSRNOP00000003777.6;ENSRNOP00000077739.1;ENSRNOP00000077913.1;ENSRNOP00000096035.1	pep	primary_assembly:mRatBN7.2:10:78943479:79077797:1 gene:ENSRNOG00000002749.8 transcript:ENSRNOT00000003777.7 gene_biotype:protein_coding transcript_biotype:protein_coding gene_symbol:Spag9 description:sperm associated antigen 9 [Source:RGD Symbol;Acc:1311289];primary_assembly:mRatBN7.2:10:78943479:79077797:1 gene:ENSRNOG00000002749.8 transcript:ENSRNOT00000094632.1 gene_biotype:protein_coding tran…		14	100.604	98.5451	83.9536	90.5397	110.798	99.5741	86.9109	107.434	92.0131	120.363	111.488	104.697	146.685	99.5834	105.132	108.86	130.972	110.045	93.1731	105.119	97.2966	109.558	125.142	108.659	123.957	123.644	96.2651	118.807	103.264
ENSRNOP00000003779	lipoic acid synthetase	Lias	ENSRNOP00000003779.3	ENSRNOP00000003779.3	pep	primary_assembly:mRatBN7.2:14:42876699:42893783:-1 gene:ENSRNOG00000002759.5 transcript:ENSRNOT00000003779.5 gene_biotype:protein_coding transcript_biotype:protein_coding gene_symbol:Lias description:lipoic acid synthetase [Source:RGD Symbol;Acc:1307270]		2	83.5438	80.1339	114.105	113.167		183.569	126.498		106.362	105.348	105.727	105.903	123.234	139.3	150.84	118.038	95.8609	207.261	109.172	113.329	125.725	81.9158	50.3681	99.7842		56.1256	80.903		88.1219
ENSRNOP00000003787	prostaglandin E synthase 3	Ptges3	ENSRNOP00000003787.8;ENSRNOP00000080703.1;ENSRNOP00000082352.1;ENSRNOP00000085230.1;ENSRNOP00000096607.1	ENSRNOP00000003787.8;ENSRNOP00000080703.1;ENSRNOP00000082352.1;ENSRNOP00000085230.1;ENSRNOP00000096607.1	pep	primary_assembly:mRatBN7.2:7:490656:507752:1 gene:ENSRNOG00000002642.8 transcript:ENSRNOT00000003787.8 gene_biotype:protein_coding transcript_biotype:protein_coding gene_symbol:Ptges3 description:prostaglandin E synthase 3 [Source:RGD Symbol;Acc:1561913];primary_assembly:mRatBN7.2:7:499952:507571:1 gene:ENSRNOG00000002642.8 transcript:ENSRNOT00000097034.1 gene_biotype:protein_coding transcript_bi…		5	451.315	507.348	734.315	738.875	517.406	464.711	501.656	475.452	433.597	206.951	312.864	226.673	187.869	168.932	265.3	197.975	247.105	616.002	554.431	537.967	443.34	652.693	1079.46	797.128	953.55	1280.7	361.048	983.117	530.545
ENSRNOP00000003791	saccharopine dehydrogenase (putative)	Sccpdh	ENSRNOP00000003791.4	ENSRNOP00000003791.4	pep	primary_assembly:mRatBN7.2:13:91400190:91422222:1 gene:ENSRNOG00000066712.1 transcript:ENSRNOT00000003791.7 gene_biotype:protein_coding transcript_biotype:protein_coding gene_symbol:Sccpdh description:saccharopine dehydrogenase (putative) [Source:RGD Symbol;Acc:1311440]		4	182.255	185.894	156.136	140.826	121.632	153.782	138.778	141.411	158.792	149.314	128.618	177.264	157.869	159.13	111.411	174.973	177.557	142.232	130.453	80.8568	149.682	82.4173	139.76	92.9927	106.808	110.441	127.551	153.582	131.905
ENSRNOP00000003797	RoBo-1		ENSRNOP00000003797.2	ENSRNOP00000003797.2	pep	primary_assembly:mRatBN7.2:10:42615555:42623784:1 gene:ENSRNOG00000002820.5 transcript:ENSRNOT00000003797.5 gene_biotype:protein_coding transcript_biotype:protein_coding description:RoBo-1 [Source:RGD Symbol;Acc:3683]		2			103.353	449.789	103.796	60.0043	201.084			256.89	414.049	287.346	318.107	284.715	332.104	325.339	303.949	132.321	254.624	225.93		256.805	590.711	677.706	725.422	1209.19	60.1254	651.721	160.305
ENSRNOP00000003828	aspartyl-tRNA synthetase 2 (mitochondrial)	Dars2	ENSRNOP00000003828.5	ENSRNOP00000003828.5	pep	primary_assembly:mRatBN7.2:13:73308726:73336934:-1 gene:ENSRNOG00000002813.7 transcript:ENSRNOT00000003828.7 gene_biotype:protein_coding transcript_biotype:protein_coding gene_symbol:Dars2 description:aspartyl-tRNA synthetase 2 (mitochondrial) [Source:RGD Symbol;Acc:1308286]		1			215.526	264.49		384.653			239.752		341.597							325.384	243.208	237.967	322.755	240.439		165.76	261.367		197.774	207.185
ENSRNOP00000003834	RNA binding motif protein 25	Rbm25	ENSRNOP00000003834.7;ENSRNOP00000082069.1;ENSRNOP00000097947.1	ENSRNOP00000003834.7;ENSRNOP00000082069.1;ENSRNOP00000097947.1	pep	primary_assembly:mRatBN7.2:6:103284849:103317854:1 gene:ENSRNOG00000002874.8 transcript:ENSRNOT00000003834.8 gene_biotype:protein_coding transcript_biotype:protein_coding gene_symbol:Rbm25 description:RNA binding motif protein 25 [Source:RGD Symbol;Acc:1308755];primary_assembly:mRatBN7.2:10:10267260:10269710:1 gene:ENSRNOG00000064553.1 transcript:ENSRNOT00000112909.1 gene_biotype:protein_coding t…		6			153.603	67.921		371.89	487.417	397.198		363.706	495.975	185.668	72.3282	102.82	319.075	49.127	123.952	286.95	121.856	264.114		62.6221	108.817	123.658	236.1	114.598	253.133	413.988	601.106
ENSRNOP00000003840	PH domain and leucine rich repeat protein phosphatase 1	Phlpp1	ENSRNOP00000003840.3	ENSRNOP00000003840.3	pep	primary_assembly:mRatBN7.2:13:22308548:22530977:1 gene:ENSRNOG00000002821.5 transcript:ENSRNOT00000003840.4 gene_biotype:protein_coding transcript_biotype:protein_coding gene_symbol:Phlpp1 description:PH domain and leucine rich repeat protein phosphatase 1 [Source:RGD Symbol;Acc:621308]		1	2643.07	5761.15	2449.79		958.504	5784.94		4382.51	2931.76	9197.92	763.262		5526.33	3211.11	955.172	3184.56	4799.41	19075.3	2449.05	1384.78	1896.8	3702.95	2094.43	3669.16	20975.9		1047.11		2369.92
ENSRNOP00000003867	glycogen synthase kinase 3 beta	Gsk3b	ENSRNOP00000003867.4;ENSRNOP00000075708.1;ENSRNOP00000094301.1	ENSRNOP00000003867.4;ENSRNOP00000075708.1;ENSRNOP00000094301.1	pep	primary_assembly:mRatBN7.2:11:62504316:62648646:-1 gene:ENSRNOG00000002833.8 transcript:ENSRNOT00000003867.7 gene_biotype:protein_coding transcript_biotype:protein_coding gene_symbol:Gsk3b description:glycogen synthase kinase 3 beta [Source:RGD Symbol;Acc:70982];primary_assembly:mRatBN7.2:11:62504316:62648643:-1 gene:ENSRNOG00000002833.8 transcript:ENSRNOT00000077612.2 gene_biotype:protein_coding…		3	266.594	275.217	259.866	266.224	295.975	301.337	304.761	258.361	297.715	198.068	237.569	257.117	180.892	230.573	196.54	202.042	226.465	311.121	283.735	250.031	226.044	279.821	358.294	254.02	293.301	371.276	305.475	334.303	250.248
ENSRNOP00000003908	carbonic anhydrase 4	Ca4	ENSRNOP00000003908.3;ENSRNOP00000084219.1	ENSRNOP00000003908.3;ENSRNOP00000084219.1	pep	primary_assembly:mRatBN7.2:10:69827945:69836501:1 gene:ENSRNOG00000002916.8 transcript:ENSRNOT00000003908.6 gene_biotype:protein_coding transcript_biotype:protein_coding gene_symbol:Ca4 description:carbonic anhydrase 4 [Source:RGD Symbol;Acc:2242];primary_assembly:mRatBN7.2:10:69832187:69836501:1 gene:ENSRNOG00000002916.8 transcript:ENSRNOT00000113034.1 gene_biotype:protein_coding transcript_biot…		3	17.525	29.3366	74.2589	52.5753	106.504	99.6477	106.15	30.121	58.5361	117.167	35.22	50.2697	52.4568	89.8829	82.2616	50.2188	121.101	45.2979	102.193	148.12	70.7988	54.6168	562.465	148.963	220.375	977.127	33.7363	210.353	79.2357
ENSRNOP00000003914	LUC7-like 3 pre-mRNA splicing factor	Luc7l3	ENSRNOP00000003914.4;ENSRNOP00000083384.1;ENSRNOP00000091946.1;ENSRNOP00000092560.1	ENSRNOP00000003914.4;ENSRNOP00000083384.1;ENSRNOP00000091946.1;ENSRNOP00000092560.1	pep	primary_assembly:mRatBN7.2:10:79240563:79276538:-1 gene:ENSRNOG00000002835.7 transcript:ENSRNOT00000003914.7 gene_biotype:protein_coding transcript_biotype:protein_coding gene_symbol:Luc7l3 description:LUC7-like 3 pre-mRNA splicing factor [Source:RGD Symbol;Acc:1307981];primary_assembly:mRatBN7.2:10:79240563:79276538:-1 gene:ENSRNOG00000002835.7 transcript:ENSRNOT00000107077.1 gene_biotype:protei…		4	36.216		42.8038	90.1	53.1953	83.534	65.8451	59.3141	46.0427	87.2384	80.2454	45.729		118.308	180.089	53.9513		44.087	47.123	57.8131	38.933	64.4829	192.816	79.0547	109.311	202.299	124.097	129.944	45.4893
ENSRNOP00000003921	albumin	Alb	ENSRNOP00000003921.2	ENSRNOP00000003921.2	pep	primary_assembly:mRatBN7.2:14:17607415:17622814:-1 gene:ENSRNOG00000002911.6 transcript:ENSRNOT00000003921.5 gene_biotype:protein_coding transcript_biotype:protein_coding gene_symbol:Alb description:albumin [Source:RGD Symbol;Acc:2085]		46	3488	3043.87	3383.12	4399.21	3722.12	2455.12	4162.94	3429.31	2277.44	3736.71	3857.51	3505.26	3590.32	3629.92	3714.46	3698.03	3988.97	3659.11	3417.91	3856.82	2674.72	4297.1	5441.59	5225.84	5011.67	8917.15	2771.75	6425.7	3384.19
ENSRNOP00000003926	guanylate kinase 1	Guk1	ENSRNOP00000003926.7;ENSRNOP00000081629.1;ENSRNOP00000085799.1;ENSRNOP00000095535.1	ENSRNOP00000003926.7;ENSRNOP00000081629.1;ENSRNOP00000085799.1;ENSRNOP00000095535.1	pep	primary_assembly:mRatBN7.2:10:43971509:43975441:-1 gene:ENSRNOG00000002928.7 transcript:ENSRNOT00000003926.7 gene_biotype:protein_coding transcript_biotype:protein_coding gene_symbol:Guk1 description:guanylate kinase 1 [Source:RGD Symbol;Acc:1309638];primary_assembly:mRatBN7.2:10:43971509:43979909:-1 gene:ENSRNOG00000002928.7 transcript:ENSRNOT00000095132.1 gene_biotype:protein_coding transcript_…		1	131.835	101.943	142.236	177.707	174.907	219.889	175.763			109.507	142.568	166.792	85.6764	184.217				115.724	138.792	137.945		214.969	367.361	216.308	330.098	346.225		323.667	197.062
ENSRNOP00000003932	ATPase Na+/K+ transporting subunit beta 1	Atp1b1	ENSRNOP00000003932.4	ENSRNOP00000003932.4	pep	primary_assembly:mRatBN7.2:13:76786581:76807459:-1 gene:ENSRNOG00000002934.8 transcript:ENSRNOT00000003932.8 gene_biotype:protein_coding transcript_biotype:protein_coding gene_symbol:Atp1b1 description:ATPase Na+/K+ transporting subunit beta 1 [Source:RGD Symbol;Acc:2170]		8	602.188	492.853	617.725	421.715	328.059	913.414	678.11	684.605	642.325	558.979	578.231	576.419	532.08	593.524	530.131	524.766	639.394	843.31	759.548	156.438	1007.17	288.493	297.286	449.045	298.827	304.928	742.805	427.6	635.976
ENSRNOP00000003941	tRNA methyltransferase 1	Trmt1	ENSRNOP00000003941.5;ENSRNOP00000079419.1	ENSRNOP00000003941.5;ENSRNOP00000079419.1	pep	primary_assembly:mRatBN7.2:19:23456758:23466956:-1 gene:ENSRNOG00000002914.7 transcript:ENSRNOT00000003941.7 gene_biotype:protein_coding transcript_biotype:protein_coding gene_symbol:Trmt1 description:tRNA methyltransferase 1 [Source:RGD Symbol;Acc:1305992];primary_assembly:mRatBN7.2:19:23456758:23466566:-1 gene:ENSRNOG00000002914.7 transcript:ENSRNOT00000111358.1 gene_biotype:protein_coding tran…		5	159.634	134.813	158.357	210.682	218.098	139.574	145.566	141.248	160.595	191.454	302.981		243.164	414.559	364.172	244.6	174.225	139.121	193.751	168.917	154.077	143.093	242.651	166.819	186.204	281.161	134.966	235.927	144.882
ENSRNOP00000003965	ATP synthase F1 subunit beta	Atp5f1b	ENSRNOP00000003965.3	ENSRNOP00000003965.3	pep	primary_assembly:mRatBN7.2:7:515460:567273:1 gene:ENSRNOG00000002840.5 transcript:ENSRNOT00000003965.5 gene_biotype:protein_coding transcript_biotype:protein_coding gene_symbol:Atp5f1b description:ATP synthase F1 subunit beta [Source:RGD Symbol;Acc:621368]		26	1512.71	1413.01	2102.24	1605.51	1156.77	2867.7	1959.07	1464.17	2017.99	1591.76	1669.28	1987.27	1646.71	1820.57	2040.7	2078.82	1871.97	2604.21	2224.26	1199.16	3391.33	1282.12	895.649	1365.7	1125.7	904.82	2372.8	1187.55	2266.7
ENSRNOP00000003987	mitogen-activated protein kinase 9	Mapk9	ENSRNOP00000003987.3	ENSRNOP00000003987.3	pep	primary_assembly:mRatBN7.2:10:34169683:34210178:1 gene:ENSRNOG00000002823.9 transcript:ENSRNOT00000003987.6 gene_biotype:protein_coding transcript_biotype:protein_coding gene_symbol:Mapk9 description:mitogen-activated protein kinase 9 [Source:RGD Symbol;Acc:628847]		3	292.003	114.684	196.59	121.901	136.094	129.428	121.072	116.795	110.617	158.298	134.83	140.373	158.265	119.368	171.545	114.172	118.297	107.278	108.384	110.997	154.544	129.478	170.405	115.469	117.812	154.712	99.0429	115.545	140.241
ENSRNOP00000003992	TSR1, ribosome maturation factor	Tsr1	ENSRNOP00000003992.5	ENSRNOP00000003992.5	pep	primary_assembly:mRatBN7.2:10:59760419:59771864:1 gene:ENSRNOG00000002980.8 transcript:ENSRNOT00000003992.8 gene_biotype:protein_coding transcript_biotype:protein_coding gene_symbol:Tsr1 description:TSR1, ribosome maturation factor [Source:RGD Symbol;Acc:2322150]		4	92.7765		81.3601	111.998	134.445	111.695	148.005		55.6395					61.6903	60.1605	81.7271		88.2937		45.1647		102.513	155.13	110.753	142.527	213.03	89.7705	112.329	50.3808
ENSRNOP00000004017	nuclear factor I/A	Nfia	ENSRNOP00000004017.8;ENSRNOP00000069038.2;ENSRNOP00000073066.2;ENSRNOP00000073444.2;ENSRNOP00000082237.1;ENSRNOP00000084507.1;ENSRNOP00000097022.1	ENSRNOP00000004017.8;ENSRNOP00000069038.2;ENSRNOP00000073066.2;ENSRNOP00000073444.2;ENSRNOP00000082237.1;ENSRNOP00000084507.1;ENSRNOP00000097022.1	pep	primary_assembly:mRatBN7.2:5:112441846:112775885:1 gene:ENSRNOG00000006966.8 transcript:ENSRNOT00000004017.8 gene_biotype:protein_coding transcript_biotype:protein_coding gene_symbol:Nfia description:nuclear factor I/A [Source:RGD Symbol;Acc:3170];primary_assembly:mRatBN7.2:5:112441846:112678845:1 gene:ENSRNOG00000006966.8 transcript:ENSRNOT00000080577.2 gene_biotype:protein_coding transcript_bio…		1						57.8481	49.9551	83.3947	47.4741			48.7967			66.4444						69.3455	73.3084		88.7348		85.9368		68.714
ENSRNOP00000004023	translocase of inner mitochondrial membrane domain containing 1	Timmdc1	ENSRNOP00000004023.4	ENSRNOP00000004023.4	pep	primary_assembly:mRatBN7.2:11:62229058:62254699:1 gene:ENSRNOG00000002999.6 transcript:ENSRNOT00000004023.6 gene_biotype:protein_coding transcript_biotype:protein_coding gene_symbol:Timmdc1 description:translocase of inner mitochondrial membrane domain containing 1 [Source:RGD Symbol;Acc:1359380]		1			23.648			38.2523			27.4726		27.9863				44.3953	33.3663		28.0023	21.1656		41.3009				34.358	36.563	31.3644	19.1888
ENSRNOP00000004027	GADD45G interacting protein 1	Gadd45gip1	ENSRNOP00000004027.4	ENSRNOP00000004027.4	pep	primary_assembly:mRatBN7.2:19:23320159:23323236:-1 gene:ENSRNOG00000003011.8 transcript:ENSRNOT00000004027.8 gene_biotype:protein_coding transcript_biotype:protein_coding gene_symbol:Gadd45gip1 description:GADD45G interacting protein 1 [Source:RGD Symbol;Acc:1309249]		1						261.777						250.829										179.74				453.332
ENSRNOP00000004042	RAD23 homolog A, nucleotide excision repair protein	Rad23a	ENSRNOP00000004042.5	ENSRNOP00000004042.5	pep	primary_assembly:mRatBN7.2:19:23314797:23320695:1 gene:ENSRNOG00000003026.8 transcript:ENSRNOT00000004042.6 gene_biotype:protein_coding transcript_biotype:protein_coding gene_symbol:Rad23a description:RAD23 homolog A, nucleotide excision repair protein [Source:RGD Symbol;Acc:1309899]		1								41.94		126.704		101.057	140.73		117.166		114.123
ENSRNOP00000004046	N-myristoyltransferase 1	Nmt1	ENSRNOP00000004046.5;ENSRNOP00000096877.1	ENSRNOP00000004046.5;ENSRNOP00000096877.1	pep	primary_assembly:mRatBN7.2:10:87988826:88022643:1 gene:ENSRNOG00000002989.7 transcript:ENSRNOT00000004046.7 gene_biotype:protein_coding transcript_biotype:protein_coding gene_symbol:Nmt1 description:N-myristoyltransferase 1 [Source:RGD Symbol;Acc:628642];primary_assembly:mRatBN7.2:10:87988826:88022648:1 gene:ENSRNOG00000002989.7 transcript:ENSRNOT00000099456.1 gene_biotype:protein_coding transcri…		8	156.104	167.789	195.056	203.657	183.903	198.837	133.373	152.974	179.359	123.835	92.3001	155.557	140.157	188.17	90.9084	169.225	124.967	179.255	174.847	144.338	186.674	179.08	325.128	212.152	215.888	276.532	135.148	196.399	160.602
ENSRNOP00000004078	ATPase plasma membrane Ca2+ transporting 4	Atp2b4	ENSRNOP00000004078.6;ENSRNOP00000039880.5;ENSRNOP00000080557.1;ENSRNOP00000096209.1	ENSRNOP00000004078.6;ENSRNOP00000039880.5;ENSRNOP00000080557.1;ENSRNOP00000096209.1	pep	primary_assembly:mRatBN7.2:13:45159960:45206872:-1 gene:ENSRNOG00000003031.8 transcript:ENSRNOT00000004078.7 gene_biotype:protein_coding transcript_biotype:protein_coding gene_symbol:Atp2b4 description:ATPase plasma membrane Ca2+ transporting 4 [Source:RGD Symbol;Acc:621305];primary_assembly:mRatBN7.2:13:45156146:45206872:-1 gene:ENSRNOG00000003031.8 transcript:ENSRNOT00000046273.5 gene_biotype:p…		1			43.2998	88.4075	45.6569			67.668	102.235			244.897						162.891	89.9875		102.162	82.298	88.1112		90.3836	118.722		112.734	72.5894
ENSRNOP00000004083	TOR signaling pathway regulator	Tiprl	ENSRNOP00000004083.6	ENSRNOP00000004083.6	pep	primary_assembly:mRatBN7.2:13:77527176:77552074:-1 gene:ENSRNOG00000003048.7 transcript:ENSRNOT00000004083.7 gene_biotype:protein_coding transcript_biotype:protein_coding gene_symbol:Tiprl description:TOR signaling pathway regulator [Source:RGD Symbol;Acc:1310442]		4	68.0069	101.944	88.6334	64.6049	70.0847					49.9988	77.7001		73.9821	76.0962		72.6936		86.4996		65.4398	58.4734		112.907	89.8374	109.547	119.814		95.2648	57.4201
ENSRNOP00000004094	bone marrow stromal cell antigen 1	Bst1	ENSRNOP00000004094.6;ENSRNOP00000089976.1	ENSRNOP00000004094.6;ENSRNOP00000089976.1	pep	primary_assembly:mRatBN7.2:14:67253711:67270180:-1 gene:ENSRNOG00000003064.7 transcript:ENSRNOT00000004094.7 gene_biotype:protein_coding transcript_biotype:protein_coding gene_symbol:Bst1 description:bone marrow stromal cell antigen 1 [Source:RGD Symbol;Acc:620344];primary_assembly:mRatBN7.2:14:67252998:67270180:-1 gene:ENSRNOG00000003064.7 transcript:ENSRNOT00000097924.1 gene_biotype:protein_cod…		2	105.857	127.284	221.756	431.919	183.365	256.76	242.645	197.93	126.615	375.234		213.334	275.226	207.632	268.526	255.354	215.822	176.166	280.324	266.572		332.084	1315.92	648.99	1049.13	2311.14		742.122	244.68
ENSRNOP00000004121	CD38 molecule	Cd38	ENSRNOP00000004121.1	ENSRNOP00000004121.1	pep	primary_assembly:mRatBN7.2:14:67172063:67211986:-1 gene:ENSRNOG00000003069.5 transcript:ENSRNOT00000004121.5 gene_biotype:protein_coding transcript_biotype:protein_coding gene_symbol:Cd38 description:CD38 molecule [Source:RGD Symbol;Acc:2303]		5	61.9112	67.2511	224.326	187.97	159.568	197.368	144.85	99.4517	80.3209	109.301	130.01	107.346	122.422	106.279	98.3559	95.3449	53.9095	181.208	153.746	242.622	119.896	214.775	394.676	386.119	545.305	490.466	99.3195	330.328	190.196
ENSRNOP00000004127	centromere protein V	Cenpv	ENSRNOP00000004127.8	ENSRNOP00000004127.8	pep	primary_assembly:mRatBN7.2:10:47214490:47228761:-1 gene:ENSRNOG00000003086.8 transcript:ENSRNOT00000004127.8 gene_biotype:protein_coding transcript_biotype:protein_coding gene_symbol:Cenpv description:centromere protein V [Source:RGD Symbol;Acc:1565681]		6	161.575	179.003	170.693	100.457	143.998	145.569	165.863	161.133	108.003	133.681	171.655	117.03	88.1767	116.293	131.146	112.002	134.364	176.908	169.173	132.205	181.565	130.747	121.975	153.058	154.392	91.2293	200.662	101.073	170.774
ENSRNOP00000004147	myosin heavy chain 3	Myh3	ENSRNOP00000004147.3	ENSRNOP00000004147.3	pep	primary_assembly:mRatBN7.2:10:51770177:51793992:1 gene:ENSRNOG00000046276.3 transcript:ENSRNOT00000004147.6 gene_biotype:protein_coding transcript_biotype:protein_coding gene_symbol:Myh3 description:myosin heavy chain 3 [Source:RGD Symbol;Acc:3138]		21	994.547	1156.8	514.186	423.442	719.86	1119.27	832.345	890.195	826.214	992.013	1014.7	981.514	919.423	1016.74	1263.23	1170.75	745.599	562.696	417.767	488.14	619.158	550.609	509.784	570.232	370.328	329.444	1065.24	332.997	510.96
ENSRNOP00000004159	glyoxylate reductase 1 homolog	Glyr1	ENSRNOP00000004159.5;ENSRNOP00000078810.1;ENSRNOP00000090372.1;ENSRNOP00000091780.1	ENSRNOP00000004159.5;ENSRNOP00000078810.1;ENSRNOP00000090372.1;ENSRNOP00000091780.1	pep	primary_assembly:mRatBN7.2:10:10532165:10567637:1 gene:ENSRNOG00000003065.6 transcript:ENSRNOT00000004159.6 gene_biotype:protein_coding transcript_biotype:protein_coding gene_symbol:Glyr1 description:glyoxylate reductase 1 homolog [Source:RGD Symbol;Acc:1309459];primary_assembly:mRatBN7.2:10:10532154:10567632:1 gene:ENSRNOG00000003065.6 transcript:ENSRNOT00000106608.1 gene_biotype:protein_coding …		3	37.6172	58.4087	59.1692	85.3551	79.8496	62.8102	52.7634	55.6956	18.7764		22.2893							58.6518	66.7891	67.5934	72.9614	41.6322	154.144	116.124	138.772	174.933		105.861	33.9204
ENSRNOP00000004161	diphthamide biosynthesis 1	Dph1	ENSRNOP00000004161.6;ENSRNOP00000072126.2	ENSRNOP00000004161.6;ENSRNOP00000072126.2	pep	primary_assembly:mRatBN7.2:10:60028083:60039757:-1 gene:ENSRNOG00000003116.9 transcript:ENSRNOT00000004161.8 gene_biotype:protein_coding transcript_biotype:protein_coding gene_symbol:Dph1 description:diphthamide biosynthesis 1 [Source:RGD Symbol;Acc:1562694];primary_assembly:mRatBN7.2:10:60028079:60039796:-1 gene:ENSRNOG00000003116.9 transcript:ENSRNOT00000086378.3 gene_biotype:protein_coding tra…		1			51.7104	60.0386							63.9837	328.66		39.6319		416.901		51.5238		278.957		56.0506							50.7464
ENSRNOP00000004172	SLC9A3 regulator 2	Slc9a3r2	ENSRNOP00000004172.2;ENSRNOP00000080200.1;ENSRNOP00000095231.1	ENSRNOP00000004172.2;ENSRNOP00000080200.1;ENSRNOP00000095231.1	pep	primary_assembly:mRatBN7.2:10:13662461:13672975:-1 gene:ENSRNOG00000002997.7 transcript:ENSRNOT00000004172.5 gene_biotype:protein_coding transcript_biotype:protein_coding gene_symbol:Slc9a3r2 description:SLC9A3 regulator 2 [Source:RGD Symbol;Acc:620380];primary_assembly:mRatBN7.2:10:13662461:13672975:-1 gene:ENSRNOG00000002997.7 transcript:ENSRNOT00000098088.1 gene_biotype:protein_coding transcri…		4	88.7916	91.1132	127.292	158.719	122.28	210.108	173.744	129.772	116.493	114.738	124.353	158.357	146.006	117.103	164.538	148.923	97.7156	155.261	110.043	63.2133	196.846	122.112	142.147	156.566	134.73	135.489	137.633	140.244	98.7971
ENSRNOP00000004173	SPRY domain containing 4	Spryd4	ENSRNOP00000004173.2;ENSRNOP00000090225.1	ENSRNOP00000004173.2;ENSRNOP00000090225.1	pep	primary_assembly:mRatBN7.2:7:633394:635379:-1 gene:ENSRNOG00000003127.5 transcript:ENSRNOT00000004173.5 gene_biotype:protein_coding transcript_biotype:protein_coding gene_symbol:Spryd4 description:SPRY domain containing 4 [Source:RGD Symbol;Acc:1306649];primary_assembly:mRatBN7.2:7:633419:637557:-1 gene:ENSRNOG00000003127.5 transcript:ENSRNOT00000106511.1 gene_biotype:protein_coding transcript_bi…		6	255.289	263.483	293.077	273.404	243.835	375.248	277.344	262.894	304.895	227.597	246.583	239.187	197.176	231.67	279.5	254.053	254.693	372.903	304.809	205.079	339.91	283.121	214.196	201.345	175.035	178.869	280.891	217.941	332.532
ENSRNOP00000004174	GC, vitamin D binding protein	Gc	ENSRNOP00000004174.2	ENSRNOP00000004174.2	pep	primary_assembly:mRatBN7.2:14:18632135:18667567:1 gene:ENSRNOG00000003119.5 transcript:ENSRNOT00000004174.5 gene_biotype:protein_coding transcript_biotype:protein_coding gene_symbol:Gc description:GC, vitamin D binding protein [Source:RGD Symbol;Acc:2667]		20	426.761	387.629	591.638	907.206	531.739	384.064	580.205	280.263	208.815	641.048	635.083	722.812	651.75	662.346	733.25	686.623	620.293	510.68	603.508	820.688	313.554	687.74	1242.21	1162.19	1135.02	2039.11	354.267	1124.89	424.792
ENSRNOP00000004176	rogdi atypical leucine zipper	Rogdi	ENSRNOP00000004176.5;ENSRNOP00000079432.1;ENSRNOP00000094238.1	ENSRNOP00000004176.5;ENSRNOP00000079432.1;ENSRNOP00000094238.1	pep	primary_assembly:mRatBN7.2:10:10567834:10572452:1 gene:ENSRNOG00000003125.6 transcript:ENSRNOT00000004176.6 gene_biotype:protein_coding transcript_biotype:protein_coding gene_symbol:Rogdi description:rogdi atypical leucine zipper [Source:RGD Symbol;Acc:1560021];primary_assembly:mRatBN7.2:10:10567974:10572444:1 gene:ENSRNOG00000003125.6 transcript:ENSRNOT00000105353.1 gene_biotype:protein_coding t…		1			33.4494									57.3987								19.9426		23.1044	51.2506	27.793	45.1534	15.2217		49.2689	14.0434
ENSRNOP00000004179	dual specificity phosphatase 12	Dusp12	ENSRNOP00000004179.2	ENSRNOP00000004179.2	pep	primary_assembly:mRatBN7.2:13:83122193:83131285:-1 gene:ENSRNOG00000003100.6 transcript:ENSRNOT00000004179.4 gene_biotype:protein_coding transcript_biotype:protein_coding gene_symbol:Dusp12 description:dual specificity phosphatase 12 [Source:RGD Symbol;Acc:68375]		1				18.3788	16.6074	24.8335				31.4543		28.7255		46.8885	20.8304			25.5493	23.4556	11.984					22.5998		31.1076	19.0699	23.8632
ENSRNOP00000004187	calcium/calmodulin dependent serine protein kinase	Cask	ENSRNOP00000004187.7;ENSRNOP00000072295.1;ENSRNOP00000074587.2;ENSRNOP00000095774.1;ENSRNOP00000096945.1	ENSRNOP00000004187.7;ENSRNOP00000072295.1;ENSRNOP00000074587.2;ENSRNOP00000095774.1;ENSRNOP00000096945.1	pep	primary_assembly:mRatBN7.2:X:8899833:9238694:1 gene:ENSRNOG00000060946.2 transcript:ENSRNOT00000004187.7 gene_biotype:protein_coding transcript_biotype:protein_coding gene_symbol:Cask description:calcium/calmodulin dependent serine protein kinase [Source:RGD Symbol;Acc:62004];primary_assembly:mRatBN7.2:X:8899833:9238694:1 gene:ENSRNOG00000060946.2 transcript:ENSRNOT00000091382.2 gene_biotype:prot…		3		22.9556	55.6099	43.3856		31.2302		39.6524	26.966								32.5921	37.9802	25.1053	33.3941	31.3038	36.5613	39.0662	73.0126	42.046	47.2844	38.3617	27.7776
ENSRNOP00000004196	cytohesin 1	Cyth1	ENSRNOP00000004196.6;ENSRNOP00000093390.1	ENSRNOP00000004196.6;ENSRNOP00000093390.1	pep	primary_assembly:mRatBN7.2:10:103402728:103485760:-1 gene:ENSRNOG00000043381.4 transcript:ENSRNOT00000004196.7 gene_biotype:protein_coding transcript_biotype:protein_coding gene_symbol:Cyth1 description:cytohesin 1 [Source:RGD Symbol;Acc:620397];primary_assembly:mRatBN7.2:10:103402728:103485760:-1 gene:ENSRNOG00000043381.4 transcript:ENSRNOT00000108086.1 gene_biotype:protein_coding transcript_bio…		3	383.496	416.935	362.121	527.201	481.705	446.753	389.579	563.285	357.035	366.46	372.145	476.781	491.505	452.015	425.649	373.625	352.589	441.067	446.9	469.448	361.512	474.541	654.476	463.896	497.559	604.138	165.838	577.313	314.702
ENSRNOP00000004199	DDB1 and CUL4 associated factor 6	Dcaf6	ENSRNOP00000004199.5;ENSRNOP00000076918.1;ENSRNOP00000080747.1	ENSRNOP00000004199.5;ENSRNOP00000076918.1;ENSRNOP00000080747.1	pep	primary_assembly:mRatBN7.2:13:77626454:77727512:-1 gene:ENSRNOG00000003078.8 transcript:ENSRNOT00000004199.8 gene_biotype:protein_coding transcript_biotype:protein_coding gene_symbol:Dcaf6 description:DDB1 and CUL4 associated factor 6 [Source:RGD Symbol;Acc:1561961];primary_assembly:mRatBN7.2:13:77626454:77727512:-1 gene:ENSRNOG00000003078.8 transcript:ENSRNOT00000099982.1 gene_biotype:protein_co…		5	150.925	140.467	68.4203		214.906	180.513	194.212	431.334	258.464	193.647	116.548		202.168	112.665		122.229	209.31			196.226	134.174	149.269	113.065	111.736	155.851	161.898	235.858	46.1845
ENSRNOP00000004204	Fc fragment of IgG receptor IIa	Fcgr2a	ENSRNOP00000004204.7;ENSRNOP00000039989.4;ENSRNOP00000064241.3;ENSRNOP00000064819.2;ENSRNOP00000067309.3;ENSRNOP00000069409.2;ENSRNOP00000075678.2;ENSRNOP00000083026.1;ENSRNOP00000084073.1;ENSRNOP00000086950.1;ENSRNOP00000089656.1;ENSRNOP00000090763.1;ENSRNOP00000092014.1;ENSRNOP00000095599.1	ENSRNOP00000004204.7;ENSRNOP00000039989.4;ENSRNOP00000064241.3;ENSRNOP00000064819.2;ENSRNOP00000067309.3;ENSRNOP00000069409.2;ENSRNOP00000075678.2;ENSRNOP00000083026.1;ENSRNOP00000084073.1;ENSRNOP00000086950.1;ENSRNOP00000089656.1;ENSRNOP00000090763.1;ENSRNOP00000092014.1;ENSRNOP00000095599.1	pep	primary_assembly:mRatBN7.2:13:83280790:83295956:-1 gene:ENSRNOG00000049422.4 transcript:ENSRNOT00000004204.7 gene_biotype:protein_coding transcript_biotype:protein_coding gene_symbol:Fcgr2a description:Fc fragment of IgG receptor IIa [Source:RGD Symbol;Acc:71069];primary_assembly:mRatBN7.2:13:83302898:83331645:-1 gene:ENSRNOG00000046663.3 transcript:ENSRNOT00000047349.7 gene_biotype:protein_codin…		1			319.248	410.211	306.055	204.763	211.048											164.343	241.906	371.902		394.507	997.739	618.546	841.409	1296.7		679.83	279.561
ENSRNOP00000004206	mitochondrial pyruvate carrier 2	Mpc2	ENSRNOP00000004206.6	ENSRNOP00000004206.6	pep	primary_assembly:mRatBN7.2:13:77728250:77747664:1 gene:ENSRNOG00000003150.8 transcript:ENSRNOT00000004206.8 gene_biotype:protein_coding transcript_biotype:protein_coding gene_symbol:Mpc2 description:mitochondrial pyruvate carrier 2 [Source:RGD Symbol;Acc:1563422]		6	467.759	463.292	703.589	412.964	214.839	696.647	466.081	364.247	550.885	225.993	411.944	480.948	252.853	395.155	446.28	302.154	314.119	699.407	636.157	286.381	1161.52	289.513	155.041	350.137	380.551	186.189	662.319	275.125	645.672
ENSRNOP00000004228	succinate dehydrogenase complex subunit C	Sdhc	ENSRNOP00000004228.5;ENSRNOP00000077353.1	ENSRNOP00000004228.5;ENSRNOP00000077353.1	pep	primary_assembly:mRatBN7.2:13:83544652:83566253:-1 gene:ENSRNOG00000003163.6 transcript:ENSRNOT00000004228.6 gene_biotype:protein_coding transcript_biotype:protein_coding gene_symbol:Sdhc description:succinate dehydrogenase complex subunit C [Source:RGD Symbol;Acc:1359454];primary_assembly:mRatBN7.2:13:83544655:83561127:-1 gene:ENSRNOG00000003163.6 transcript:ENSRNOT00000117201.1 gene_biotype:pro…		3	402.243	333.712	427.054	395.891	246.211	720.031	565.357	367.14	517.249	320.075	333.193	257.974	343.405	383.287	424.498	393.8	236.334	597.925	484.825	243.65	872.377	269.898	211.299	306.784	273.979	267.454	631.802	186.587	455.471
ENSRNOP00000004232	poly (ADP-ribose) polymerase 1	Parp1	ENSRNOP00000004232.3	ENSRNOP00000004232.3	pep	primary_assembly:mRatBN7.2:13:92307586:92339404:1 gene:ENSRNOG00000003084.6 transcript:ENSRNOT00000004232.6 gene_biotype:protein_coding transcript_biotype:protein_coding gene_symbol:Parp1 description:poly (ADP-ribose) polymerase 1 [Source:RGD Symbol;Acc:2053]		10	99.5014	106.547	152.531	177.836	174.001	126.35	128.074	127.635	99.5969	95.1646	53.6893	115.293	106.47	120.59	116.454	76.139	66.919	114.676	136.425	188.99	94.5209	168.73	258.152	205.401	211.7	390.887	85.8309	281.711	139.136
ENSRNOP00000004236	myosin heavy chain 2	Myh2	ENSRNOP00000004236.7	ENSRNOP00000004236.7	pep	primary_assembly:mRatBN7.2:10:51856738:51883236:1 gene:ENSRNOG00000065740.1 transcript:ENSRNOT00000004236.7 gene_biotype:protein_coding transcript_biotype:protein_coding gene_symbol:Myh2 description:myosin heavy chain 2 [Source:RGD Symbol;Acc:620354]		31	2790.96	2455.55	1912.3	1273.44	656.714	2659.98	1956.89	2622.57	2447.48	2940.93	2523.15	2365.59	2757.33	2470.96	2600.51	2568.36	2951.98	2521.57	2985.47	283.279	3404.98	859.187	844.01	2117.45	594.87	649.031	2564.73	1136.32	1752.02
ENSRNOP00000004241	proline and arginine rich end leucine rich repeat protein	Prelp	ENSRNOP00000004241.2	ENSRNOP00000004241.2	pep	primary_assembly:mRatBN7.2:13:45370533:45380270:-1 gene:ENSRNOG00000003120.6 transcript:ENSRNOT00000004241.5 gene_biotype:protein_coding transcript_biotype:protein_coding gene_symbol:Prelp description:proline and arginine rich end leucine rich repeat protein [Source:RGD Symbol;Acc:620226]		13	1670.52	1173.28	344.67	511.089	590.745	816.541	811.468	2079.45	655.938	618.583	515.936	541.149	538.051	606.671	627.59	543.619	670.382	348.3	472.281	734.635	523.131	724.774	2130.42	1159.61	2315.51	2216.98	698.307	1024.13	375.442
ENSRNOP00000004248	transient receptor potential cation channel, subfamily V, member 2	Trpv2	ENSRNOP00000004248.4	ENSRNOP00000004248.4	pep	primary_assembly:mRatBN7.2:10:47272931:47294260:1 gene:ENSRNOG00000003104.8 transcript:ENSRNOT00000004248.7 gene_biotype:protein_coding transcript_biotype:protein_coding gene_symbol:Trpv2 description:transient receptor potential cation channel, subfamily V, member 2 [Source:RGD Symbol;Acc:3965]		2	29.0689		83.2823	29.7541	29.7197	57.4855				104.189	600.165				321.655								112.681	69.8358	92.1597	128.539		90.7439
ENSRNOP00000004269	methionine adenosyltransferase 2B	Mat2b	ENSRNOP00000004269.6;ENSRNOP00000068549.2;ENSRNOP00000084010.1	ENSRNOP00000004269.6;ENSRNOP00000068549.2;ENSRNOP00000084010.1	pep	primary_assembly:mRatBN7.2:10:25106930:25120544:-1 gene:ENSRNOG00000003177.8 transcript:ENSRNOT00000004269.7 gene_biotype:protein_coding transcript_biotype:protein_coding gene_symbol:Mat2b description:methionine adenosyltransferase 2B [Source:RGD Symbol;Acc:1593534];primary_assembly:mRatBN7.2:10:25106930:25117823:-1 gene:ENSRNOG00000003177.8 transcript:ENSRNOT00000082076.2 gene_biotype:protein_co…		3	182.206	203.123	242.286	294.57	254.604	205.199	224.974	439.046	143.889	226.237	185.563	217.858	196.258	136.108	111.356	86.0592	173.01	184.882	212.147	227.815	174.553	258.258	445.659	216.673	293.146	498.73	126.632	294.776	190.885
ENSRNOP00000004274	transmembrane anterior posterior transformation 1	Tapt1	ENSRNOP00000004274.7;ENSRNOP00000087570.1	ENSRNOP00000004274.7;ENSRNOP00000087570.1	pep	primary_assembly:mRatBN7.2:14:66881372:66919741:1 gene:ENSRNOG00000003174.8 transcript:ENSRNOT00000004274.8 gene_biotype:protein_coding transcript_biotype:protein_coding gene_symbol:Tapt1 description:transmembrane anterior posterior transformation 1 [Source:RGD Symbol;Acc:1309656];primary_assembly:mRatBN7.2:14:66873459:66919741:1 gene:ENSRNOG00000003174.8 transcript:ENSRNOT00000097098.1 gene_biot…		3	428.855	362.543	287.988	254.762	266.048	233.727	288.638	269.517	314.179	305.609	280.675	311.063	208.591	300.1	299.96	332.304	291.388	305.721	274.207	259.687	322.135	273.378	200.795	294.708	213.549	189.105	310.265	215.125	293.447
ENSRNOP00000004278	ribosomal protein S4, X-linked	Rps4x	ENSRNOP00000004278.6;ENSRNOP00000043988.3;ENSRNOP00000067969.2	ENSRNOP00000004278.6;ENSRNOP00000043988.3;ENSRNOP00000067969.2	pep	primary_assembly:mRatBN7.2:X:67298525:67302922:-1 gene:ENSRNOG00000003201.10 transcript:ENSRNOT00000004278.7 gene_biotype:protein_coding transcript_biotype:protein_coding gene_symbol:Rps4x description:ribosomal protein S4, X-linked [Source:RGD Symbol;Acc:2324318];primary_assembly:mRatBN7.2:4:37758363:37759291:-1 gene:ENSRNOG00000029574.3 transcript:ENSRNOT00000051149.3 gene_biotype:protein_coding…		12	328.42	308.328	537.461	592.99	424.406	485.196	412.172	425.448	404.523	419.953	476.059	540.854	413.187	528.017	589.091	553.454	521.047	455.156	510.987	547.345	336.564	575.333	1107.49	699.221	937.452	1239.11	345.201	875.86	474.936
ENSRNOP00000004279	myelin protein zero	Mpz	ENSRNOP00000004279.4;ENSRNOP00000095879.1	ENSRNOP00000004279.4;ENSRNOP00000095879.1	pep	primary_assembly:mRatBN7.2:13:83570811:83576679:1 gene:ENSRNOG00000003171.8 transcript:ENSRNOT00000004279.6 gene_biotype:protein_coding transcript_biotype:protein_coding gene_symbol:Mpz description:myelin protein zero [Source:RGD Symbol;Acc:3109];primary_assembly:mRatBN7.2:13:83573143:83576679:1 gene:ENSRNOG00000003171.8 transcript:ENSRNOT00000109813.1 gene_biotype:protein_coding transcript_bioty…		4	5219.94	5178.7	362.096	86.7399	453.942	2253.05	4675.53	6389.2	1996.24	3175.54	2733.91	2696.78	3109.75	2551.45	2800.97	2916.3	2726.56	3350.34	868.484	291.139	883.6	588.049	263.198	9314.79	2001.57	236.319	3452.7	914.299	2827.14
ENSRNOP00000004283	proteasome 26S subunit, non-ATPase 12	Psmd12	ENSRNOP00000004283.2;ENSRNOP00000090235.1	ENSRNOP00000004283.2;ENSRNOP00000090235.1	pep	primary_assembly:mRatBN7.2:10:92438298:92457287:1 gene:ENSRNOG00000003117.7 transcript:ENSRNOT00000004283.5 gene_biotype:protein_coding transcript_biotype:protein_coding gene_symbol:Psmd12 description:proteasome 26S subunit, non-ATPase 12 [Source:RGD Symbol;Acc:1359305];primary_assembly:mRatBN7.2:10:92443796:92457287:1 gene:ENSRNOG00000003117.7 transcript:ENSRNOT00000115217.1 gene_biotype:protein…		13	258.891	303.431	330.965	315.174	335.877	271.611	269.002	406.882	299.815	262.312	182.64	331.072	231.879	239.558	253.364	222.877	237.771	278.318	303.039	256.46	232.404	326.512	413.979	287.235	321.434	655.677	223.511	350.99	308.839
ENSRNOP00000004293	acyl-CoA binding domain containing 3	Acbd3	ENSRNOP00000004293.5	ENSRNOP00000004293.5	pep	primary_assembly:mRatBN7.2:13:92455655:92483380:1 gene:ENSRNOG00000003185.6 transcript:ENSRNOT00000004293.6 gene_biotype:protein_coding transcript_biotype:protein_coding gene_symbol:Acbd3 description:acyl-CoA binding domain containing 3 [Source:RGD Symbol;Acc:727851]		6	172.868	172.695	195.238	332.364	241.322	258.96	274.115	329.37	220.972	277.959	175.64	167.3	237.687	165.438	187.252	210.283	146.505	245.999	263.298	279.696	165.818	296.57	555.07	365.069	425.608	738.82	178.926	384.778	200.076
ENSRNOP00000004295	myosin heavy chain 4	Myh4	ENSRNOP00000004295.7	ENSRNOP00000004295.7	pep	primary_assembly:mRatBN7.2:10:51885913:51909699:1 gene:ENSRNOG00000049695.3 transcript:ENSRNOT00000004295.7 gene_biotype:protein_coding transcript_biotype:protein_coding gene_symbol:Myh4 description:myosin heavy chain 4 [Source:RGD Symbol;Acc:3139]		188	2284.8	2380.05	1700.34	1464.27	1805.02	1538.02	1982.03	1854.44	1840.85	1426.92	1500.72	1473.72	1389.39	1504.82	1550.08	1524.16	1551.71	1675.23	1514.26	1572.2	1997.76	1368.1	956.176	1369.78	1180.64	890.94	1764.4	1284.35	1508.15
ENSRNOP00000004297	signal recognition particle 9	Srp9	ENSRNOP00000004297.2	ENSRNOP00000004297.2	pep	primary_assembly:mRatBN7.2:13:93832580:93840720:1 gene:ENSRNOG00000003211.4 transcript:ENSRNOT00000004297.4 gene_biotype:protein_coding transcript_biotype:protein_coding gene_symbol:Srp9 description:signal recognition particle 9 [Source:RGD Symbol;Acc:1597343]		2	99.3645	111.86	125.846	175.411	266.539	183.934	115.605	260.328	121.209	239.265	197.052		220.207	196.167	188.618		226.94	159.456	135.527	184.23		161.407	348.013	205.433	227.7	556.175	79.5446	224.161	110.766
ENSRNOP00000004308	sequestosome 1	Sqstm1	ENSRNOP00000004308.7;ENSRNOP00000056021.3	ENSRNOP00000004308.7;ENSRNOP00000056021.3	pep	primary_assembly:mRatBN7.2:10:34525519:34536670:-1 gene:ENSRNOG00000003147.9 transcript:ENSRNOT00000004308.7 gene_biotype:protein_coding transcript_biotype:protein_coding gene_symbol:Sqstm1 description:sequestosome 1 [Source:RGD Symbol;Acc:69287];primary_assembly:mRatBN7.2:10:34525519:34536670:-1 gene:ENSRNOG00000003147.9 transcript:ENSRNOT00000059255.6 gene_biotype:protein_coding transcript_biot…		5	92.372	46.5985	71.7639	44.0392	116.448	40.6659	33.0768	77.294		110.503	136.572	133.178	131.228	136.163	126.795	110.167	113.9	46.0772	36.2623	123.486	52.8678	78.3573	61.4646	62.2925	96.7676	78.9617		62.9109	67.4898
ENSRNOP00000004313	serpin family F member 1	Serpinf1	ENSRNOP00000004313.5	ENSRNOP00000004313.5	pep	primary_assembly:mRatBN7.2:10:60249708:60262646:-1 gene:ENSRNOG00000003172.7 transcript:ENSRNOT00000004313.6 gene_biotype:protein_coding transcript_biotype:protein_coding gene_symbol:Serpinf1 description:serpin family F member 1 [Source:RGD Symbol;Acc:631369]		10	833.724	668.348	192.107	307.536	164.657	246.073	258.734	972.368	261.682	354.309	355.92	315.027	367.654	337.649	365.868	356.831	304.913	157.216	209.642	217.046	196.366	266.595	507.512	451.096	509.506	956.433	188.816	370.115	184.104
ENSRNOP00000004319	delta(4)-desaturase, sphingolipid 1	Degs1	ENSRNOP00000004319.2	ENSRNOP00000004319.2	pep	primary_assembly:mRatBN7.2:13:93946157:93953664:-1 gene:ENSRNOG00000003223.4 transcript:ENSRNOT00000004319.4 gene_biotype:protein_coding transcript_biotype:protein_coding gene_symbol:Degs1 description:delta(4)-desaturase, sphingolipid 1 [Source:RGD Symbol;Acc:70917]		1			169.779	220.97	169.392	311.286	233.485	145.245		294.062	226.908	229.719	243.021	206.365	178.582	252.248						172.933	294.261	112.326	259.767	397.282		208.031	151.832
ENSRNOP00000004320	galectin 3 binding protein	Lgals3bp	ENSRNOP00000004320.2;ENSRNOP00000087404.1	ENSRNOP00000004320.2;ENSRNOP00000087404.1	pep	primary_assembly:mRatBN7.2:10:103619908:103629256:-1 gene:ENSRNOG00000003217.4 transcript:ENSRNOT00000004320.4 gene_biotype:protein_coding transcript_biotype:protein_coding gene_symbol:Lgals3bp description:galectin 3 binding protein [Source:RGD Symbol;Acc:620837];primary_assembly:mRatBN7.2:10:103619908:103626113:-1 gene:ENSRNOG00000003217.4 transcript:ENSRNOT00000102908.1 gene_biotype:protein_cod…		5	102.244		82.8261	110.726	63.8077	94.6011	80.0529	53.9834	70.0164	82.5713	103.71	105.499	131.497	124.65	72.3882	189.879	52.9463	97.2009	131.867	162.76	82.6603	99.2101	165.089	178.805	289.626	288.512	33.861	155.777	84.113
ENSRNOP00000004322	serpin family F member 2	Serpinf2	ENSRNOP00000004322.6;ENSRNOP00000096218.1	ENSRNOP00000004322.6;ENSRNOP00000096218.1	pep	primary_assembly:mRatBN7.2:10:60272400:60281243:-1 gene:ENSRNOG00000003233.7 transcript:ENSRNOT00000004322.7 gene_biotype:protein_coding transcript_biotype:protein_coding gene_symbol:Serpinf2 description:serpin family F member 2 [Source:RGD Symbol;Acc:1306692];primary_assembly:mRatBN7.2:10:60272400:60281243:-1 gene:ENSRNOG00000003233.7 transcript:ENSRNOT00000103377.1 gene_biotype:protein_coding t…		10	346.1	288.301	461.767	678.475	397.923	323.593	529.908	193.97	161.665	435.189	486.544	475.467	383.437	438.332	443.325	426.61	467.947	413.965	528.844	613.742	292.967	557.385	1006.82	939.858	938.831	1477.57	203.761	866.161	321.559
ENSRNOP00000004329	H3.3 histone B	H3f3a	ENSRNOP00000004329.4;ENSRNOP00000040434.3;ENSRNOP00000060626.1;ENSRNOP00000080297.1;ENSRNOP00000080387.1;ENSRNOP00000084665.1;ENSRNOP00000084917.1;ENSRNOP00000086146.1;ENSRNOP00000091493.1;ENSRNOP00000092132.1;ENSRNOP00000094970.1;ENSRNOP00000095460.1;ENSRNOP00000095562.1;ENSRNOP00000095762.1;ENSRNOP00000096183.1;ENSRNOP00000096532.1	ENSRNOP00000004329.4;ENSRNOP00000040434.3;ENSRNOP00000060626.1;ENSRNOP00000080297.1;ENSRNOP00000080387.1;ENSRNOP00000084665.1;ENSRNOP00000084917.1;ENSRNOP00000086146.1;ENSRNOP00000091493.1;ENSRNOP00000092132.1;ENSRNOP00000094970.1;ENSRNOP00000095460.1;ENSRNOP00000095562.1;ENSRNOP00000095762.1;ENSRNOP00000096183.1;ENSRNOP00000096532.1	pep	primary_assembly:mRatBN7.2:13:92533298:92544908:-1 gene:ENSRNOG00000003220.8 transcript:ENSRNOT00000004329.8 gene_biotype:protein_coding transcript_biotype:protein_coding gene_symbol:H3f3a description:H3.3 histone B [Source:RGD Symbol;Acc:621095];primary_assembly:mRatBN7.2:10:101256480:101258709:-1 gene:ENSRNOG00000006532.6 transcript:ENSRNOT00000050223.4 gene_biotype:protein_coding transcript_bi…		4	301.497	340.816	387.299	706.67	390.643	520.357	448.885	517.986	358.628	454.504	535.12	460.224	478.396	494.004	558.241	508.892	517.314	506.121	617.783	650.75	319.498	640.397	1592.32	923.159	1099.9	1601.63	376.406	945.81	398.034
ENSRNOP00000004349	calcium voltage-gated channel auxiliary subunit gamma 1	Cacng1	ENSRNOP00000004349.1	ENSRNOP00000004349.1	pep	primary_assembly:mRatBN7.2:10:92652614:92665783:-1 gene:ENSRNOG00000003245.5 transcript:ENSRNOT00000004349.5 gene_biotype:protein_coding transcript_biotype:protein_coding gene_symbol:Cacng1 description:calcium voltage-gated channel auxiliary subunit gamma 1 [Source:RGD Symbol;Acc:2249]		3	229.325	240.047	116.511	129.81	174.131	164.178	190.805	102.998	197.982	111.926	145.134	124.262	148.713	119.312	151.565	136.916	105.939	101.366	74.3274	156.505	143.479	198.088	97.5977	110.437	107.664	60.7952	194.368	76.5947	102.312
ENSRNOP00000004351	SLC9A3 regulator 1	Slc9a3r1	ENSRNOP00000004351.1	ENSRNOP00000004351.1	pep	primary_assembly:mRatBN7.2:10:100403069:100420598:1 gene:ENSRNOG00000003232.5 transcript:ENSRNOT00000004351.5 gene_biotype:protein_coding transcript_biotype:protein_coding gene_symbol:Slc9a3r1 description:SLC9A3 regulator 1 [Source:RGD Symbol;Acc:708538]		6		51.5261	105.999	155.419	150.283			122.257	139.324	67.2292	88.3795	82.9589	56.6656	99.4356	77.6403	124.593	181.731	89.7567	159.606	165.866	68.3939	158.107	129.957	159.819	148.81	356.492	122.902	249.937	150.611
ENSRNOP00000004364	structural maintenance of chromosomes 1A	Smc1a	ENSRNOP00000004364.7	ENSRNOP00000004364.7	pep	primary_assembly:mRatBN7.2:X:21103282:21148056:1 gene:ENSRNOG00000003139.8 transcript:ENSRNOT00000004364.8 gene_biotype:protein_coding transcript_biotype:protein_coding gene_symbol:Smc1a description:structural maintenance of chromosomes 1A [Source:RGD Symbol;Acc:61991]		12	60.3562	48.6184	74.9532	103.845	88.4101	84.1707	75.3755	80.7284	64.2224	78.6361	94.0179	102.016	84.0275	114.899	100.928	121.664	101.763	81.9588	87.7628	69.3388	58.5026	111.119	215.536	125.213	164.807	235.367		152.48	63.8609
ENSRNOP00000004365	WD repeat domain 81	Wdr81	ENSRNOP00000004365.6	ENSRNOP00000004365.6	pep	primary_assembly:mRatBN7.2:10:60281972:60295296:-1 gene:ENSRNOG00000003243.8 transcript:ENSRNOT00000004365.7 gene_biotype:protein_coding transcript_biotype:protein_coding gene_symbol:Wdr81 description:WD repeat domain 81 [Source:RGD Symbol;Acc:1311334]		2	38.2572			132.237			87.3892					155.062	108.096	145.389	174.841	134.607	117.221	111.163				107.952	133.536	133.775	198.983	143.026		164.836	93.636
ENSRNOP00000004370	phenylalanyl-tRNA synthetase subunit alpha	Farsa	ENSRNOP00000004370.4;ENSRNOP00000076655.1;ENSRNOP00000080885.1	ENSRNOP00000004370.4;ENSRNOP00000076655.1;ENSRNOP00000080885.1	pep	primary_assembly:mRatBN7.2:19:23291409:23300980:-1 gene:ENSRNOG00000003149.8 transcript:ENSRNOT00000004370.8 gene_biotype:protein_coding transcript_biotype:protein_coding gene_symbol:Farsa description:phenylalanyl-tRNA synthetase subunit alpha [Source:RGD Symbol;Acc:1310314];primary_assembly:mRatBN7.2:19:23271993:23300979:-1 gene:ENSRNOG00000003149.8 transcript:ENSRNOT00000110603.1 gene_biotype:p…		10	151.393	147.497	133.072	173.712	150.003	156.369	142.343	145.069	152.813	54.7894	65.6644	63.124	91.2823	71.5868	120.54	93.1531	52.7185	144.854	131.201	124.871	156.872	145.561	205.488	187.722	176.288	207.761	126.029	168.088	119.904
ENSRNOP00000004379	pyrroline-5-carboxylate reductase 2	Pycr2	ENSRNOP00000004379.4	ENSRNOP00000004379.4	pep	primary_assembly:mRatBN7.2:13:92626471:92634184:1 gene:ENSRNOG00000003267.6 transcript:ENSRNOT00000004379.6 gene_biotype:protein_coding transcript_biotype:protein_coding gene_symbol:Pycr2 description:pyrroline-5-carboxylate reductase 2 [Source:RGD Symbol;Acc:1310074]		3		26.6969	51.5964	80.3287	55.8959	30.9391	26.2047	56.586	28.729	65.8185	80.2725	56.7156	56.9567	46.1438	95.9276	48.9364	70.5696	52.1042	45.1588	61.5196		93.5031	170.687	97.8103	147.875	96.9688		145.534	49.797
ENSRNOP00000004382	fibromodulin	Fmod	ENSRNOP00000004382.4	ENSRNOP00000004382.4	pep	primary_assembly:mRatBN7.2:13:45493517:45504133:1 gene:ENSRNOG00000003183.7 transcript:ENSRNOT00000004382.7 gene_biotype:protein_coding transcript_biotype:protein_coding gene_symbol:Fmod description:fibromodulin [Source:RGD Symbol;Acc:619769]		10	3468.53	2494.3	328.99	611.278	144.336	772.539	804.226	3022.96	824.572	846.594	855.3	1011.96	825.401	783.215	882.849	873.308	1005.58	28.2972	431.929	190.409	527.668	476.996	65.6125	1111.78	1550.05	1486.32	777.358	1717.34	27.142
ENSRNOP00000004385	quinoid dihydropteridine reductase	Qdpr	ENSRNOP00000004385.3	ENSRNOP00000004385.3	pep	primary_assembly:mRatBN7.2:14:65670131:65683854:1 gene:ENSRNOG00000003253.5 transcript:ENSRNOT00000004385.5 gene_biotype:protein_coding transcript_biotype:protein_coding gene_symbol:Qdpr description:quinoid dihydropteridine reductase [Source:RGD Symbol;Acc:619915]		9	278.605	319.898	222.754	205.147	247.404	202.667	219.008	252.913	220.429	200.242	230.073	219.125	193.797	231.571	228.733	246.372	195.388	238.131	194.653	222.537	248.694	206.007	204.773	222.826	188.065	211.21	257.303	206.873	199.378
ENSRNOP00000004387	RCSD domain containing 1	Rcsd1	ENSRNOP00000004387.6;ENSRNOP00000074219.2;ENSRNOP00000077388.1;ENSRNOP00000084185.1	ENSRNOP00000004387.6;ENSRNOP00000074219.2;ENSRNOP00000077388.1;ENSRNOP00000084185.1	pep	primary_assembly:mRatBN7.2:13:77901898:77966228:-1 gene:ENSRNOG00000003283.7 transcript:ENSRNOT00000004387.7 gene_biotype:protein_coding transcript_biotype:protein_coding gene_symbol:Rcsd1 description:RCSD domain containing 1 [Source:RGD Symbol;Acc:1304715];primary_assembly:mRatBN7.2:13:77908750:77918891:-1 gene:ENSRNOG00000003283.7 transcript:ENSRNOT00000082422.2 gene_biotype:protein_coding tran…		8	188.465	191.718	131.027	127.29	125.912	117.222	171.764	153.11	179.513	126.486	119.377	113.916	111.927	138.813	120.606	124.463	113.889	121.613	109.194	140.027	108.647	162.843	184.771	157.637	144.027	174.11	97.0148	123.757	124.824
ENSRNOP00000004494			ENSRNOP00000004494.6;ENSRNOP00000074561.1;ENSRNOP00000081484.1	ENSRNOP00000004494.6;ENSRNOP00000074561.1;ENSRNOP00000081484.1	pep	primary_assembly:mRatBN7.2:X:29420588:29461460:1 gene:ENSRNOG00000003350.8 transcript:ENSRNOT00000004494.6 gene_biotype:protein_coding transcript_biotype:protein_coding;primary_assembly:mRatBN7.2:X:29420588:29462398:1 gene:ENSRNOG00000003350.8 transcript:ENSRNOT00000084395.2 gene_biotype:protein_coding transcript_biotype:protein_coding;primary_assembly:mRatBN7.2:X:29420586:29461460:1 gene:ENSRNOG…		5	119.014	73.8167	143.381	205.549	138.025	103.586	134.983	103.319	86.7281	104.527		65.6916	190.214	64.3907	578.106	63.0969	40.1881	149.584	154.41	136.041	79.4368	161.767	338.272	241.196	347.826	420.184	71.4545	351.252	169.945
ENSRNOP00000004528	myosin binding protein H	Mybph	ENSRNOP00000004528.4	ENSRNOP00000004528.4	pep	primary_assembly:mRatBN7.2:13:45653234:45660893:1 gene:ENSRNOG00000003336.8 transcript:ENSRNOT00000004528.7 gene_biotype:protein_coding transcript_biotype:protein_coding gene_symbol:Mybph description:myosin binding protein H [Source:RGD Symbol;Acc:620287]		17	301.023	415.523	2662.32	2522.86	4502.16	1225.72	1009.86	1099.3	1578.07	1646.94	1874.5	1884.8	1740.47	1926.48	1853.1	1872.7	1719.85	2125.74	1488.85	3050.94	2245.97	2542.23	1374.09	269.26	2199.43	1263.61	1692.58	1271.48	3079.37
ENSRNOP00000004551	G-rich RNA sequence binding factor 1	Grsf1	ENSRNOP00000004551.7;ENSRNOP00000068892.1;ENSRNOP00000080427.1	ENSRNOP00000004551.7;ENSRNOP00000068892.1;ENSRNOP00000080427.1	pep	primary_assembly:mRatBN7.2:14:19413525:19429129:1 gene:ENSRNOG00000003392.8 transcript:ENSRNOT00000004551.8 gene_biotype:protein_coding transcript_biotype:protein_coding gene_symbol:Grsf1 description:G-rich RNA sequence binding factor 1 [Source:RGD Symbol;Acc:1310858];primary_assembly:mRatBN7.2:14:19414747:19429362:1 gene:ENSRNOG00000003392.8 transcript:ENSRNOT00000086571.2 gene_biotype:protein_c…		5	102.096	90.7415	109.291	132.893	104.779	103.795	99.316	179.762	74.7581	122.424	130.22	147.712	121.341	121.589	137.065	129.658	131.607	106.559	124.632	112.106	123.943	67.6068	147.63	106.461	136.334	214.639	80.0852	127.953	112.165
ENSRNOP00000004559	coagulation factor IX	F9	ENSRNOP00000004559.7	ENSRNOP00000004559.7	pep	primary_assembly:mRatBN7.2:X:138352298:138396835:1 gene:ENSRNOG00000003430.8 transcript:ENSRNOT00000004559.8 gene_biotype:protein_coding transcript_biotype:protein_coding gene_symbol:F9 description:coagulation factor IX [Source:RGD Symbol;Acc:2589]		6	117.423	96.7573	257.751	372.545	234.614	124.994	336.247			215.67	234.197	235.586	206.224	241.533	202.765	204.03	219.146	191.499	234.72	315.632	121.299	244.096	511.273	678.961	430.812	1013.51	70.2984	528.328	179.689
ENSRNOP00000004560	ADP-ribose/CDP-alcohol diphosphatase, manganese-dependent	Adprm	ENSRNOP00000004560.4;ENSRNOP00000084290.1	ENSRNOP00000004560.4;ENSRNOP00000084290.1	pep	primary_assembly:mRatBN7.2:10:51731993:51744635:-1 gene:ENSRNOG00000003397.6 transcript:ENSRNOT00000004560.6 gene_biotype:protein_coding transcript_biotype:protein_coding gene_symbol:Adprm description:ADP-ribose/CDP-alcohol diphosphatase, manganese-dependent [Source:RGD Symbol;Acc:1309906];primary_assembly:mRatBN7.2:10:51732078:51736614:-1 gene:ENSRNOG00000003397.6 transcript:ENSRNOT00000108244.1…		1				39.2997														66.6461			38.6348	42.6415		95.9363		91.7732		47.2241
ENSRNOP00000004609	myosin ID	Myo1d	ENSRNOP00000004609.3;ENSRNOP00000091463.1	ENSRNOP00000004609.3;ENSRNOP00000091463.1	pep	primary_assembly:mRatBN7.2:10:65489154:65765812:-1 gene:ENSRNOG00000003276.6 transcript:ENSRNOT00000004609.5 gene_biotype:protein_coding transcript_biotype:protein_coding gene_symbol:Myo1d description:myosin ID [Source:RGD Symbol;Acc:621321];primary_assembly:mRatBN7.2:10:65489154:65766349:-1 gene:ENSRNOG00000003276.6 transcript:ENSRNOT00000108255.1 gene_biotype:protein_coding transcript_biotype:p…		2	77.2944		59.3026	80.2873		67.7779	78.0648	86.9527	85.6659									82.0744	103.582	50.4625	90.9873	93.1608	159.055	75.2648	140.919	182.39		115.118	94.0346
ENSRNOP00000004614	zinc finger protein 330	Zfp330	ENSRNOP00000004614.5	ENSRNOP00000004614.5	pep	primary_assembly:mRatBN7.2:19:25313655:25324958:1 gene:ENSRNOG00000003461.7 transcript:ENSRNOT00000004614.6 gene_biotype:protein_coding transcript_biotype:protein_coding gene_symbol:Zfp330 description:zinc finger protein 330 [Source:RGD Symbol;Acc:1307510]		1			172.356	309.86	315.301	268.455	277.654								264.122	265.314	263.845		326.931	329.025		312.991	477.843	348.196	344.975	501.102	271.368	433.378	315.952
ENSRNOP00000004662	apolipoprotein A2	Apoa2	ENSRNOP00000004662.1	ENSRNOP00000004662.1	pep	primary_assembly:mRatBN7.2:13:83644470:83646355:1 gene:ENSRNOG00000003500.5 transcript:ENSRNOT00000004662.5 gene_biotype:protein_coding transcript_biotype:protein_coding gene_symbol:Apoa2 description:apolipoprotein A2 [Source:RGD Symbol;Acc:2131]		2	1382.2	1356.17	2018.4	3326.41	2946.14	1156.76	2613.13	762.703	686.364	1764.32	2115.05	1855.27	2265.03	2045.26	2274.39	2173.56	1964.88	1954.59	2231.06	3632.53	1065.84	2709.05	3332.43	3776.11	4320.13	10923.1	1390.45	2997.56	1847.53
ENSRNOP00000004673	acyl-CoA synthetase family member 2	Acsf2	ENSRNOP00000004673.3;ENSRNOP00000086908.1;ENSRNOP00000095809.1	ENSRNOP00000004673.3;ENSRNOP00000086908.1;ENSRNOP00000095809.1	pep	primary_assembly:mRatBN7.2:10:79504511:79546673:-1 gene:ENSRNOG00000003330.5 transcript:ENSRNOT00000004673.5 gene_biotype:protein_coding transcript_biotype:protein_coding gene_symbol:Acsf2 description:acyl-CoA synthetase family member 2 [Source:RGD Symbol;Acc:1562656];primary_assembly:mRatBN7.2:10:79504511:79546673:-1 gene:ENSRNOG00000003330.5 transcript:ENSRNOT00000093983.1 gene_biotype:protein_…		5	88.9424	125.707	121.928	91.7509	75.5328	177.833	89.9271	103.826	72.0512	78.4183	95.3874	78.861	80.7998	77.0617	89.0993	103.626	82.8633	105.954	105.97	109.969	91.599	106.201	172.988	129.094	126.437	145.739	207.263	152.818	89.3541
ENSRNOP00000004692	O-linked N-acetylglucosamine (GlcNAc) transferase	Ogt	ENSRNOP00000004692.5	ENSRNOP00000004692.5	pep	primary_assembly:mRatBN7.2:X:66771349:66816146:1 gene:ENSRNOG00000003359.8 transcript:ENSRNOT00000004692.8 gene_biotype:protein_coding transcript_biotype:protein_coding gene_symbol:Ogt description:O-linked N-acetylglucosamine (GlcNAc) transferase [Source:RGD Symbol;Acc:62060]		11	95.3138	105.232	102.477	80.6657	63.1456	81.6258	77.5616	81.8443	80.3728	71.2392	57.8713	77.8676	103.755	88.9399	61.7561	107.936	96.6302	69.9623	73.944	90.0738	79.7729	55.2983	127.925	100.573	92.33	118.076	65.893	87.4323	71.209
ENSRNOP00000004693			ENSRNOP00000004693.2;ENSRNOP00000081538.1	ENSRNOP00000004693.2;ENSRNOP00000081538.1	pep	primary_assembly:mRatBN7.2:X:30014754:30036677:-1 gene:ENSRNOG00000003452.8 transcript:ENSRNOT00000004693.6 gene_biotype:protein_coding transcript_biotype:protein_coding;primary_assembly:mRatBN7.2:X:29992416:30037807:-1 gene:ENSRNOG00000003452.8 transcript:ENSRNOT00000108098.1 gene_biotype:protein_coding transcript_biotype:protein_coding		1			67.5665		39.3862		41.5621											37.4608			33.5826
ENSRNOP00000004699	protein kinase C, alpha	Prkca	ENSRNOP00000004699.8;ENSRNOP00000051949.5;ENSRNOP00000079110.1;ENSRNOP00000091320.1	ENSRNOP00000004699.8;ENSRNOP00000051949.5;ENSRNOP00000079110.1;ENSRNOP00000091320.1	pep	primary_assembly:mRatBN7.2:10:92894264:93287756:-1 gene:ENSRNOG00000003491.9 transcript:ENSRNOT00000004699.9 gene_biotype:protein_coding transcript_biotype:protein_coding gene_symbol:Prkca description:protein kinase C, alpha [Source:RGD Symbol;Acc:3395];primary_assembly:mRatBN7.2:10:92894012:93287807:-1 gene:ENSRNOG00000003491.9 transcript:ENSRNOT00000055073.5 gene_biotype:protein_coding transcri…		4	86.0691	105.416	53.1372	61.3781	54.5122	93.6041	84.1659	127.704	91.3091			135.073	103.71	61.3546	33.87	99.9121		55.0721		83.6734	91.113	71.8344		77.5819	102.861	81.8426	99.9468	72.0128	70.2707
ENSRNOP00000004701	Ro60, Y RNA binding protein	Ro60	ENSRNOP00000004701.4	ENSRNOP00000004701.4	pep	primary_assembly:mRatBN7.2:13:55499534:55520504:-1 gene:ENSRNOG00000003434.8 transcript:ENSRNOT00000004701.8 gene_biotype:protein_coding transcript_biotype:protein_coding gene_symbol:Ro60 description:Ro60, Y RNA binding protein [Source:RGD Symbol;Acc:1305083]		7	91.2195	107.794	118.838	123.655	102.627	123.143	102.332	142.724	121.25	133.551	97.5646	126.363	121.469	132.447	83.8654	124.198	104.6	98.353	107.586	117.654	118.275	109.839	163.601	126.162	122.195	177.599	92.4514	121.162	110.261
ENSRNOP00000004716	spectrin, alpha, erythrocytic 1	Spta1	ENSRNOP00000004716.7;ENSRNOP00000061853.4	ENSRNOP00000004716.7;ENSRNOP00000061853.4	pep	primary_assembly:mRatBN7.2:13:86203504:86279371:1 gene:ENSRNOG00000003537.9 transcript:ENSRNOT00000004716.7 gene_biotype:protein_coding transcript_biotype:protein_coding gene_symbol:Spta1 description:spectrin, alpha, erythrocytic 1 [Source:RGD Symbol;Acc:1305194];primary_assembly:mRatBN7.2:13:86203504:86279371:1 gene:ENSRNOG00000003537.9 transcript:ENSRNOT00000066509.5 gene_biotype:protein_coding…		14	45.4681	55.5962		62.1991	56.4492	44.1119	66.3556	25.0218	45.1516	60.6619	49.9805	41.4647		85.9803	80.6741	70.6456	67.2672	40.9604	38.7642	70.7885	45.8174	53.8929	106.752	105.752	89.6014	213.65	41.2375	76.2713	59.0113
ENSRNOP00000004722	elaC ribonuclease Z 2	Elac2	ENSRNOP00000004722.3;ENSRNOP00000087140.1;ENSRNOP00000092299.1	ENSRNOP00000004722.3;ENSRNOP00000087140.1;ENSRNOP00000092299.1	pep	primary_assembly:mRatBN7.2:10:49632378:49655614:1 gene:ENSRNOG00000003424.5 transcript:ENSRNOT00000004722.5 gene_biotype:protein_coding transcript_biotype:protein_coding gene_symbol:Elac2 description:elaC ribonuclease Z 2 [Source:RGD Symbol;Acc:628882];primary_assembly:mRatBN7.2:10:49632378:49655614:1 gene:ENSRNOG00000003424.5 transcript:ENSRNOT00000109544.1 gene_biotype:protein_coding transcript…		10	127.553	113.677	131.888	150.93	126.66	148.046	132.446	119.679	125.056	86.4594	157.921	140.641	113.122	147.558	128.648	175.92	117.361	132.682	144.563	118.326	115.435	129.226	186.016	156.452	145.668	236.226	135.179	182.929	152.852
ENSRNOP00000004723	protein geranylgeranyltransferase type I subunit beta	Pggt1b	ENSRNOP00000004723.1;ENSRNOP00000087099.1;ENSRNOP00000087553.1	ENSRNOP00000004723.1;ENSRNOP00000087099.1;ENSRNOP00000087553.1	pep	primary_assembly:mRatBN7.2:18:38952917:38995503:-1 gene:ENSRNOG00000003541.4 transcript:ENSRNOT00000004723.4 gene_biotype:protein_coding transcript_biotype:protein_coding gene_symbol:Pggt1b description:protein geranylgeranyltransferase type I subunit beta [Source:RGD Symbol;Acc:621754];primary_assembly:mRatBN7.2:18:38952917:38995281:-1 gene:ENSRNOG00000003541.4 transcript:ENSRNOT00000116864.1 gen…		1	43.314	35.2475	35.744			28.0713	13.3212			51.5894	55.303	56.1401		47.6353				17.4358		34.4936		37.6575						36.0762	26.9257
ENSRNOP00000004740	RUN and FYVE domain containing 1	Rufy1	ENSRNOP00000004740.5	ENSRNOP00000004740.5	pep	primary_assembly:mRatBN7.2:10:34705741:34750644:-1 gene:ENSRNOG00000003536.6 transcript:ENSRNOT00000004740.6 gene_biotype:protein_coding transcript_biotype:protein_coding gene_symbol:Rufy1 description:RUN and FYVE domain containing 1 [Source:RGD Symbol;Acc:1305099]		3	196.487	225.559	213.97	227.234	366.663	189.248	209.802	256.28	158.777	96.0657	186.786	183.957	134.099		232.714	169.622	166.073	229.56	278.906	277.39	137.919	310.645	274.616	276.574	342.875	340.211	188.497	318.561	184.622
ENSRNOP00000004756	apolipoprotein H	Apoh	ENSRNOP00000004756.4	ENSRNOP00000004756.4	pep	primary_assembly:mRatBN7.2:10:93310977:93356329:1 gene:ENSRNOG00000003566.8 transcript:ENSRNOT00000004756.8 gene_biotype:protein_coding transcript_biotype:protein_coding gene_symbol:Apoh description:apolipoprotein H [Source:RGD Symbol;Acc:1310625]		14	547.357	433.9	790.206	1316.83	798.194	525.92	899.019	405.154	260.744	975.01	840.734	752.039	927.097	888.905	796.336	884.939	956.841	704.906	914.065	1256.95	382.171	1052.31	2041.97	1804.66	2075.58	4353.02	288.459	1752.92	764.748
ENSRNOP00000004764	EGF containing fibulin extracellular matrix protein 1	Efemp1	ENSRNOP00000004764.5;ENSRNOP00000086654.1;ENSRNOP00000088163.1	ENSRNOP00000004764.5;ENSRNOP00000086654.1;ENSRNOP00000088163.1	pep	primary_assembly:mRatBN7.2:14:102610908:102690018:1 gene:ENSRNOG00000003553.8 transcript:ENSRNOT00000004764.8 gene_biotype:protein_coding transcript_biotype:protein_coding gene_symbol:Efemp1 description:EGF containing fibulin extracellular matrix protein 1 [Source:RGD Symbol;Acc:1308528];primary_assembly:mRatBN7.2:14:102611873:102690018:1 gene:ENSRNOG00000003553.8 transcript:ENSRNOT00000100871.1 …		6	96.0643	63.8577	53.969			70.095	69.7874		100.889	48.4184	74.6996	78.0051	82.4055		51.2423	136.879			31.6541	33.1354		64.2022		54.6539	49.564	78.6534		76.4774	86.1986
ENSRNOP00000004770	leucine aminopeptidase 3	Lap3	ENSRNOP00000004770.3	ENSRNOP00000004770.3	pep	primary_assembly:mRatBN7.2:14:65608376:65627359:-1 gene:ENSRNOG00000003289.9 transcript:ENSRNOT00000004770.6 gene_biotype:protein_coding transcript_biotype:protein_coding gene_symbol:Lap3 description:leucine aminopeptidase 3 [Source:RGD Symbol;Acc:1307985]		17	185.848	181.66	185.028	225.51	212.595	206.47	176.907	206.998	174.162	200.971	192.467	223.153	206.93	219.319	150.542	187.489	217.411	197.581	217.674	240.089	167.372	243.161	327.45	235.998	263.291	427.99	163.181	291.197	190.819
ENSRNOP00000004776	RUN and FYVE domain containing 3	Rufy3	ENSRNOP00000004776.3;ENSRNOP00000020608.5;ENSRNOP00000073742.2;ENSRNOP00000078674.1;ENSRNOP00000096851.1	ENSRNOP00000004776.3;ENSRNOP00000020608.5;ENSRNOP00000073742.2;ENSRNOP00000078674.1;ENSRNOP00000096851.1	pep	primary_assembly:mRatBN7.2:14:19432524:19490474:-1 gene:ENSRNOG00000003428.9 transcript:ENSRNOT00000004776.5 gene_biotype:protein_coding transcript_biotype:protein_coding gene_symbol:Rufy3 description:RUN and FYVE domain containing 3 [Source:RGD Symbol;Acc:1565242];primary_assembly:mRatBN7.2:14:19432524:19489839:-1 gene:ENSRNOG00000003428.9 transcript:ENSRNOT00000020608.7 gene_biotype:protein_cod…		4	88.4862	79.0621	92.9429	108.158	88.154	72.577	83.8782	85.6568	97.2218	84.9453		40.2459			105.034			117.313	111.33	107.302	102.15	125.56	123.627	85.2188	98.0542	150.063	62.729	125.539	101.668
ENSRNOP00000004780	epoxide hydrolase 1	Ephx1	ENSRNOP00000004780.2;ENSRNOP00000034917.6;ENSRNOP00000074206.2	ENSRNOP00000004780.2;ENSRNOP00000034917.6;ENSRNOP00000074206.2	pep	primary_assembly:mRatBN7.2:13:92714319:92790235:-1 gene:ENSRNOG00000003515.7 transcript:ENSRNOT00000004780.5 gene_biotype:protein_coding transcript_biotype:protein_coding gene_symbol:Ephx1 description:epoxide hydrolase 1 [Source:RGD Symbol;Acc:2557];primary_assembly:mRatBN7.2:13:92714316:92744054:-1 gene:ENSRNOG00000003515.7 transcript:ENSRNOT00000029787.6 gene_biotype:protein_coding transcript_b…		7	120.493	153.108	74.3928	101.615	45.6922	211.145	81.1809	71.1823	87.2816	128.699	124.088	122.017	123.861	149.128	110.341	150.222	127.583	109.507	80.6585	33.8065	153.298	84.3271	90.2862	86.2841	88.918	84.9727	306.504	64.3641	81.1772
ENSRNOP00000004783	SET and MYND domain containing 2	Smyd2	ENSRNOP00000004783.4	ENSRNOP00000004783.4	pep	primary_assembly:mRatBN7.2:13:101425273:101466576:-1 gene:ENSRNOG00000003583.7 transcript:ENSRNOT00000004783.7 gene_biotype:protein_coding transcript_biotype:protein_coding gene_symbol:Smyd2 description:SET and MYND domain containing 2 [Source:RGD Symbol;Acc:727785]		4	244.813	267.954	180.957	186.576	215.034	222.759	235.088	205.005	209.186	197.537	181.91	114.085	199.355	155.504	188.985	161.2	117.899	184.725	175.326	215.724	243.094	164.661	163.653	104.155	170.571	122.548	229.209	113.813	180.024
ENSRNOP00000004797	tubulin, alpha 4A	Tuba4a	ENSRNOP00000004797.5	ENSRNOP00000004797.5	pep	primary_assembly:mRatBN7.2:9:76709614:76713918:-1 gene:ENSRNOG00000003597.6 transcript:ENSRNOT00000004797.6 gene_biotype:protein_coding transcript_biotype:protein_coding gene_symbol:Tuba4a description:tubulin, alpha 4A [Source:RGD Symbol;Acc:1359623]		3	1944.43	2350.28	1649.61	1519.91	2213.13	1615.23	1465.3	1977.92	1589.52	2258.32	2170.54	2116.32	2290.09	2066.89	1814.83	1823.25	2424.96	1795.92	2031.15	1706.18	2036.86	1554.92	1468.2	1797.67	1327.91	1133.17	1722.45	1306.41	1774.15
ENSRNOP00000004799	peroxiredoxin 2	Prdx2	ENSRNOP00000004799.2	ENSRNOP00000004799.2	pep	primary_assembly:mRatBN7.2:19:23180930:23186194:-1 gene:ENSRNOG00000003520.6 transcript:ENSRNOT00000004799.6 gene_biotype:protein_coding transcript_biotype:protein_coding gene_symbol:Prdx2 description:peroxiredoxin 2 [Source:RGD Symbol;Acc:3838]		12	280.577	312.209	294.3	293.083	266.876	338.175	324.338	285.266	333.66	297.585	275.57	232.566	296.606	275.346	298.929	336.572	317.525	348.645	308.641	270.754	346.916	294.48	308.038	360.797	340.889	408.691	335.081	349.719	302.966
ENSRNOP00000004808	dynein light chain Tctex-type 3	Dynlt3	ENSRNOP00000004808.5	ENSRNOP00000004808.5	pep	primary_assembly:mRatBN7.2:X:13327892:13337139:1 gene:ENSRNOG00000003611.8 transcript:ENSRNOT00000004808.8 gene_biotype:protein_coding transcript_biotype:protein_coding gene_symbol:Dynlt3 description:dynein light chain Tctex-type 3 [Source:RGD Symbol;Acc:1549755]		2	15.0277					19.8843						14.3978	20.081		23.6499	15.6377		10.7718			24.2444	20.519		11.3284		11.1813			9.62864
ENSRNOP00000004836	ATP synthase peripheral stalk subunit d	Atp5pd	ENSRNOP00000004836.7	ENSRNOP00000004836.7	pep	primary_assembly:mRatBN7.2:10:100657708:100663479:-1 gene:ENSRNOG00000003626.7 transcript:ENSRNOT00000004836.7 gene_biotype:protein_coding transcript_biotype:protein_coding gene_symbol:Atp5pd description:ATP synthase peripheral stalk subunit d [Source:RGD Symbol;Acc:620083]		13	829.133	802.095	1030.2	993.307	678.753	1523.47	1078.76	895.059	1143.62	877.405	826.406	862.423	894.226	778.515	912.742	882.024	694.233	1559.73	1307.72	631.884	2043.5	715.251	546.93	721.068	647.985	585.448	1274.91	695.488	1168.99
ENSRNOP00000004853	5', 3'-nucleotidase, cytosolic	Nt5c	ENSRNOP00000004853.7	ENSRNOP00000004853.7	pep	primary_assembly:mRatBN7.2:10:100739588:100741954:-1 gene:ENSRNOG00000003650.7 transcript:ENSRNOT00000004853.7 gene_biotype:protein_coding transcript_biotype:protein_coding gene_symbol:Nt5c description:5', 3'-nucleotidase, cytosolic [Source:RGD Symbol;Acc:2321875]		2																							12.1305		13.7366		199.324
ENSRNOP00000004862	Jupiter microtubule associated homolog 1	Jpt1	ENSRNOP00000004862.4;ENSRNOP00000096769.1	ENSRNOP00000004862.4;ENSRNOP00000096769.1	pep	primary_assembly:mRatBN7.2:10:100744467:100762518:-1 gene:ENSRNOG00000003661.7 transcript:ENSRNOT00000004862.6 gene_biotype:protein_coding transcript_biotype:protein_coding gene_symbol:Jpt1 description:Jupiter microtubule associated homolog 1 [Source:RGD Symbol;Acc:1359325];primary_assembly:mRatBN7.2:10:100686797:100784490:-1 gene:ENSRNOG00000003661.7 transcript:ENSRNOT00000119507.1 gene_biotype:…		1	459.543	621.121	664.991	728.423	957.604	581.916	632.509	456.011	928.108	198.743	458.34	351.659	242.938	419.856	530.502	471.341	324.788	747.204	644.2	544.17	482.733	1014.34	1936.26	1071.45	1118.58	1264.81	461.281	1188.36	605.42
ENSRNOP00000004866	joining chain of multimeric IgA and IgM	Jchain	ENSRNOP00000004866.3	ENSRNOP00000004866.3	pep	primary_assembly:mRatBN7.2:14:19538952:19546298:1 gene:ENSRNOG00000003666.7 transcript:ENSRNOT00000004866.7 gene_biotype:protein_coding transcript_biotype:protein_coding gene_symbol:Jchain description:joining chain of multimeric IgA and IgM [Source:RGD Symbol;Acc:1310155]		2	125.349	115.501	459.198	698.008	421.006	286.497	220.632	281.863		291.318	435.54	397.909	341.655	374.603	416.592	414.546	348.548	306.868	452.302	623.151	208.417	546.513	576.078	765.591	768.918	1152.48	156.117	629.742	310.003
ENSRNOP00000004867	Jupiter microtubule associated homolog 1	Jpt1	ENSRNOP00000004867.5;ENSRNOP00000044856.3;ENSRNOP00000093600.1	ENSRNOP00000004867.5;ENSRNOP00000044856.3;ENSRNOP00000093600.1	pep	primary_assembly:mRatBN7.2:10:100772542:100784513:-1 gene:ENSRNOG00000003661.7 transcript:ENSRNOT00000004867.7 gene_biotype:protein_coding transcript_biotype:protein_coding gene_symbol:Jpt1 description:Jupiter microtubule associated homolog 1 [Source:RGD Symbol;Acc:1359325];primary_assembly:mRatBN7.2:10:100763800:100784474:-1 gene:ENSRNOG00000003661.7 transcript:ENSRNOT00000049609.5 gene_biotype:…		1	763.609	567.127	1213.62	485.617	314.876	775.308	311.005	392.382	249.194	1849.45	1529.35	1643.56	1874.17	1749.03	1465.06	1637.97	1760.54	748.343	655.072	747.546	379.613	318.25	1663.24	913.459	1083.02	2402.98	115.476	813.83	836.413
ENSRNOP00000004873	midline 1	Mid1	ENSRNOP00000004873.5;ENSRNOP00000084119.1	ENSRNOP00000004873.5;ENSRNOP00000084119.1	pep	primary_assembly:mRatBN7.2:X:24120293:24248353:-1 gene:ENSRNOG00000003613.8 transcript:ENSRNOT00000004873.7 gene_biotype:protein_coding transcript_biotype:protein_coding gene_symbol:Mid1 description:midline 1 [Source:RGD Symbol;Acc:2640];primary_assembly:mRatBN7.2:X:24120293:24157772:-1 gene:ENSRNOG00000003613.8 transcript:ENSRNOT00000098663.1 gene_biotype:protein_coding transcript_biotype:protei…		2	61.9897	76.9498		69.7115					92.9094	5.74841		137.649		75.4896						4.05916		80.7848		87.6345			70.7068
ENSRNOP00000004878	UBX domain protein 4	Ubxn4	ENSRNOP00000004878.5;ENSRNOP00000078558.1;ENSRNOP00000079987.1;ENSRNOP00000096311.1	ENSRNOP00000004878.5;ENSRNOP00000078558.1;ENSRNOP00000079987.1;ENSRNOP00000096311.1	pep	primary_assembly:mRatBN7.2:13:39740107:39772331:1 gene:ENSRNOG00000003625.8 transcript:ENSRNOT00000004878.8 gene_biotype:protein_coding transcript_biotype:protein_coding gene_symbol:Ubxn4 description:UBX domain protein 4 [Source:RGD Symbol;Acc:1307451];primary_assembly:mRatBN7.2:13:39740232:39772491:1 gene:ENSRNOG00000003625.8 transcript:ENSRNOT00000098224.1 gene_biotype:protein_coding transcript…		1												26.9761		21.4
ENSRNOP00000004881	ubiquitin C-terminal hydrolase L5	Uchl5	ENSRNOP00000004881.4;ENSRNOP00000072164.2;ENSRNOP00000094138.1	ENSRNOP00000004881.4;ENSRNOP00000072164.2;ENSRNOP00000094138.1	pep	primary_assembly:mRatBN7.2:13:55520768:55556502:1 gene:ENSRNOG00000003545.8 transcript:ENSRNOT00000004881.7 gene_biotype:protein_coding transcript_biotype:protein_coding gene_symbol:Uchl5 description:ubiquitin C-terminal hydrolase L5 [Source:RGD Symbol;Acc:1305414];primary_assembly:mRatBN7.2:13:55527046:55556133:1 gene:ENSRNOG00000003545.8 transcript:ENSRNOT00000077153.2 gene_biotype:protein_codi…		6	230.453	330.264	256.141	324.221	298.377	253.822	267.8	225.284	231.436	184.906	296.276	191.017	181.297	243.065	168.754	245.173	137.234	235.805	222.462	303.145	168.23	287.204	463.404	289.098	382.203	455.328	177.31	410.608	272.9
ENSRNOP00000004884	pirin	Pir	ENSRNOP00000004884.5;ENSRNOP00000083645.1	ENSRNOP00000004884.5;ENSRNOP00000083645.1	pep	primary_assembly:mRatBN7.2:X:30108538:30219218:-1 gene:ENSRNOG00000003674.6 transcript:ENSRNOT00000004884.6 gene_biotype:protein_coding transcript_biotype:protein_coding gene_symbol:Pir description:pirin [Source:RGD Symbol;Acc:1359212];primary_assembly:mRatBN7.2:X:30108538:30219146:-1 gene:ENSRNOG00000003674.6 transcript:ENSRNOT00000111021.1 gene_biotype:protein_coding transcript_biotype:protein_…		4	314.579	297.806	293.972	301.39	416.152	308.077	346.146	411.258	421.763	239.469	289.369	275.87	295.368	299.007	370.789	374.958	283.792	395.312	325.386	315.863	361.595	356.654	373.512	282.417	342.905	421.879	374.628	291.207	237.202
ENSRNOP00000004885	heterogeneous nuclear ribonucleoprotein A/B	Hnrnpab	ENSRNOP00000004885.5;ENSRNOP00000038183.5;ENSRNOP00000062597.3	ENSRNOP00000004885.5;ENSRNOP00000038183.5;ENSRNOP00000062597.3	pep	primary_assembly:mRatBN7.2:10:35857055:35862827:-1 gene:ENSRNOG00000003645.9 transcript:ENSRNOT00000004885.8 gene_biotype:protein_coding transcript_biotype:protein_coding gene_symbol:Hnrnpab description:heterogeneous nuclear ribonucleoprotein A/B [Source:RGD Symbol;Acc:69255];primary_assembly:mRatBN7.2:10:35857041:35862935:-1 gene:ENSRNOG00000003645.9 transcript:ENSRNOT00000033056.6 gene_biotype:…		3	298.849	318.014	689.738	684.768	527.646	423.411	428.623	546.551	467.826	880.778	627.254	757.185	624.988	602.586	711.769	692.095	670.02	485.161	610.925	755.613	284.199	638.429	1771.98	1039.62	1277.59	1991.46	320.297	1371.19	550.253
ENSRNOP00000004888	integrin subunit beta 1 binding protein 2	Itgb1bp2	ENSRNOP00000004888.4;ENSRNOP00000087908.1	ENSRNOP00000004888.4;ENSRNOP00000087908.1	pep	primary_assembly:mRatBN7.2:X:66572537:66577174:1 gene:ENSRNOG00000003596.8 transcript:ENSRNOT00000004888.8 gene_biotype:protein_coding transcript_biotype:protein_coding gene_symbol:Itgb1bp2 description:integrin subunit beta 1 binding protein 2 [Source:RGD Symbol;Acc:1565015];primary_assembly:mRatBN7.2:X:66572585:66577170:1 gene:ENSRNOG00000003596.8 transcript:ENSRNOT00000110786.1 gene_biotype:pro…		3	148.683	99.3543	54.0976		46.7142	121.508	98.4075	131.288	170.809		96.4286	104.245	87.2157	90.8664		142.011		104.536	82.0911	58.3714	122.36	60.697	101.132	61.8889			132.33	23.6388	67.4324
ENSRNOP00000004896	protoporphyrinogen oxidase	Ppox	ENSRNOP00000004896.5	ENSRNOP00000004896.5	pep	primary_assembly:mRatBN7.2:13:83664891:83701805:-1 gene:ENSRNOG00000003567.7 transcript:ENSRNOT00000004896.7 gene_biotype:protein_coding transcript_biotype:protein_coding gene_symbol:Ppox description:protoporphyrinogen oxidase [Source:RGD Symbol;Acc:1310543]		2			105.94	76.2892		85.9297	45.2064	65.0272	55.3638		52.8398		80.4901			61.6934	22.5961	74.7468	60.0346		63.1955		77.6084	107.358	56.699	80.0653		53.661	56.1602
ENSRNOP00000004901			ENSRNOP00000004901.6;ENSRNOP00000070551.1	ENSRNOP00000004901.6;ENSRNOP00000070551.1	pep	primary_assembly:mRatBN7.2:X:41576047:41731101:1 gene:ENSRNOG00000003686.8 transcript:ENSRNOT00000004901.8 gene_biotype:protein_coding transcript_biotype:protein_coding;primary_assembly:mRatBN7.2:X:41576047:41731101:1 gene:ENSRNOG00000003686.8 transcript:ENSRNOT00000079680.2 gene_biotype:protein_coding transcript_biotype:protein_coding		4			43.8887	65.9688	60.484	33.4574		46.4301	46.3271	75.5877	67.5785	82.039		56.91	94.1936	40.6943	44.0694			52.1263		49.2146	159.474	57.1668	100.681	99.6003		78.6059	43.4316
ENSRNOP00000004911			ENSRNOP00000004911.4	ENSRNOP00000004911.4	pep	primary_assembly:mRatBN7.2:X:66554098:66571952:1 gene:ENSRNOG00000003689.7 transcript:ENSRNOT00000004911.6 gene_biotype:protein_coding transcript_biotype:protein_coding		10	131.197	136.808	198.867	303.055	254.022	221.26	179.927	230.879	175.338	283.717	282.263	316.703	248.929	261.146	243.244	216.546	252.486	156.197	164.711	230.678	121.364	300.958	697.34	373.899	484.171	668.205	126.676	462.481	182.035
ENSRNOP00000004917	fumarate hydratase	Fh	ENSRNOP00000004917.3	ENSRNOP00000004917.3	pep	primary_assembly:mRatBN7.2:13:87524337:87550266:-1 gene:ENSRNOG00000003653.6 transcript:ENSRNOT00000004917.6 gene_biotype:protein_coding transcript_biotype:protein_coding gene_symbol:Fh description:fumarate hydratase [Source:RGD Symbol;Acc:2614]		12	211.878	201.581	311.245	270.582	197.581	428.032	308.539	238.633	344.938	267.257	268.312	268.086	282.915	286.903	297.591	321.517	257.333	413.264	372.945	171.54	519.257	197.026	146.504	205.662	177.187	167.995	346.812	206.203	325.505
ENSRNOP00000004919	polyribonucleotide nucleotidyltransferase 1	Pnpt1	ENSRNOP00000004919.5;ENSRNOP00000079736.1	ENSRNOP00000004919.5;ENSRNOP00000079736.1	pep	primary_assembly:mRatBN7.2:14:102877553:102908696:1 gene:ENSRNOG00000003600.7 transcript:ENSRNOT00000004919.6 gene_biotype:protein_coding transcript_biotype:protein_coding gene_symbol:Pnpt1 description:polyribonucleotide nucleotidyltransferase 1 [Source:RGD Symbol;Acc:1307987];primary_assembly:mRatBN7.2:14:102877553:102908696:1 gene:ENSRNOG00000003600.7 transcript:ENSRNOT00000108630.1 gene_biotyp…		8	112.075	129.879	124.411	148.646	102.472	172.91	104.578	83.9833	116.458	49.9741	91.4535	76.3447	58.6979	126.013	95.7094	92.8154	72.6246	150.241	140.593	104.595	200.841	132.269	141.557	123.773	158.573	162.026	209.226	95.7816	130.341
ENSRNOP00000004938	ubiquitin-fold modifier conjugating enzyme 1	Ufc1	ENSRNOP00000004938.3	ENSRNOP00000004938.3	pep	primary_assembly:mRatBN7.2:13:83709330:83716076:-1 gene:ENSRNOG00000003706.6 transcript:ENSRNOT00000004938.6 gene_biotype:protein_coding transcript_biotype:protein_coding gene_symbol:Ufc1 description:ubiquitin-fold modifier conjugating enzyme 1 [Source:RGD Symbol;Acc:1303313]		4			197.427	274.393	343.944	281.926	442.433	413.47	398.774	204.85	204.819	213.457	211.362	302.138	223.474	233.044	210.494	184.327	136.072			290.526	431.561	183.654	224.336	606.375	260.893	290.103	132.642
ENSRNOP00000004939	cornichon family AMPA receptor auxiliary protein 4	Cnih4	ENSRNOP00000004939.5;ENSRNOP00000087381.1	ENSRNOP00000004939.5;ENSRNOP00000087381.1	pep	primary_assembly:mRatBN7.2:13:92910357:92927853:1 gene:ENSRNOG00000003717.6 transcript:ENSRNOT00000004939.6 gene_biotype:protein_coding transcript_biotype:protein_coding gene_symbol:Cnih4 description:cornichon family AMPA receptor auxiliary protein 4 [Source:RGD Symbol;Acc:1559740];primary_assembly:mRatBN7.2:13:92910335:92925451:1 gene:ENSRNOG00000003717.6 transcript:ENSRNOT00000107775.1 gene_bio…		1	275.729	259.203	303.382	313.138	234.657	177.247	277.414	217.673	222.864	93.582	117.085	89.5882	150.229	108.505	73.6519	95.9285	75.409	223.363	204.277	273.529	202.178	284.997	293.281	314.938	351.45	337.58	139.229	280.65	221.891
ENSRNOP00000004941	leucine rich repeat containing 59	Lrrc59	ENSRNOP00000004941.2	ENSRNOP00000004941.2	pep	primary_assembly:mRatBN7.2:10:79572317:79602533:1 gene:ENSRNOG00000003524.5 transcript:ENSRNOT00000004941.5 gene_biotype:protein_coding transcript_biotype:protein_coding gene_symbol:Lrrc59 description:leucine rich repeat containing 59 [Source:RGD Symbol;Acc:1305092]		8	303.54	201.667	501.645	715.852	513.695	445.067	423.826	448.206	320.074	345.851	275.142	258.17	248.43	287.13	301.076	296.969	246.719	388.252	466.215	720.56	239.796	745.232	1482.41	917.049	1223.82	1995.39	214.19	1136.87	423.715
ENSRNOP00000004942	transmembrane p24 trafficking protein 7	Tmed7	ENSRNOP00000004942.5	ENSRNOP00000004942.5	pep	primary_assembly:mRatBN7.2:18:39318539:39325633:-1 gene:ENSRNOG00000003691.6 transcript:ENSRNOT00000004942.6 gene_biotype:protein_coding transcript_biotype:protein_coding gene_symbol:Tmed7 description:transmembrane p24 trafficking protein 7 [Source:RGD Symbol;Acc:727954]		5	297.8	294.016	407.429	435.359	453.91	328.523	340.102	327.29	292.053	323.549	225.217	334.768	272.329	334.358	169.966	322.266	379.606	326.223	334.416	382.817	256.619	456.275	785.842	502.379	646.018	871.723	271.464	595.84	362.603
ENSRNOP00000004947	mitochondrial ribosomal protein L27	Mrpl27	ENSRNOP00000004947.5;ENSRNOP00000089932.1	ENSRNOP00000004947.5;ENSRNOP00000089932.1	pep	primary_assembly:mRatBN7.2:10:79595479:79601239:1 gene:ENSRNOG00000003724.8 transcript:ENSRNOT00000004947.8 gene_biotype:protein_coding transcript_biotype:protein_coding gene_symbol:Mrpl27 description:mitochondrial ribosomal protein L27 [Source:RGD Symbol;Acc:1309090];primary_assembly:mRatBN7.2:10:79597552:79601239:1 gene:ENSRNOG00000003724.8 transcript:ENSRNOT00000116932.1 gene_biotype:protein_c…		1		145.095	112.815	170.19					150.851	89.3646	75.2969	67.8316	94.4414	72.8917		67.6177		182.537	105.154	144.063	147.974	124.733		96.773	125.867	126.8	159.026		143.908
ENSRNOP00000004948	ATP synthase mitochondrial F1 complex assembly factor 2	Atpaf2	ENSRNOP00000004948.5;ENSRNOP00000087334.1	ENSRNOP00000004948.5;ENSRNOP00000087334.1	pep	primary_assembly:mRatBN7.2:10:45205658:45221008:-1 gene:ENSRNOG00000003719.6 transcript:ENSRNOT00000004948.6 gene_biotype:protein_coding transcript_biotype:protein_coding gene_symbol:Atpaf2 description:ATP synthase mitochondrial F1 complex assembly factor 2 [Source:RGD Symbol;Acc:1305161];primary_assembly:mRatBN7.2:10:45205658:45220874:-1 gene:ENSRNOG00000003719.6 transcript:ENSRNOT00000098577.1 …		3	125.915	125.833	127.129	105.179		259.028	169.414	144.029	138.764	173.332		163.465	161.236	98.1041			124.548	181.003	195.706	91.3535	213.87		141.498	120.766		89.9887	197.804	100.829	149.341
ENSRNOP00000004956	collagen type III alpha 1 chain	Col3a1	ENSRNOP00000004956.4	ENSRNOP00000004956.4	pep	primary_assembly:mRatBN7.2:9:47374593:47410547:1 gene:ENSRNOG00000003357.5 transcript:ENSRNOT00000004956.5 gene_biotype:protein_coding transcript_biotype:protein_coding gene_symbol:Col3a1 description:collagen type III alpha 1 chain [Source:RGD Symbol;Acc:71029]		7	123.667	129.28	259.06	361.627	253.623	263.535	273.608	332.635	186.654	312.967	284.163	257.982	280.528	254.974	265.044	230.139	318.267	239.569	270.632	384.271	140.123	376.858	802.757	362.745	674.014	765.694	99.0274	512.774	224.956
ENSRNOP00000004965	dual specificity phosphatase 27, atypical	Dusp27	ENSRNOP00000004965.3	ENSRNOP00000004965.3	pep	primary_assembly:mRatBN7.2:13:78349365:78378458:-1 gene:ENSRNOG00000003722.6 transcript:ENSRNOT00000004965.6 gene_biotype:protein_coding transcript_biotype:protein_coding gene_symbol:Dusp27 description:dual specificity phosphatase 27, atypical [Source:RGD Symbol;Acc:1560598]		9	119.272	150.036	109.27	104.292	116.372	148.167	107.771	156.987	163.755	117.113	124.516	113.886	108.291	112.211	130.276	119.558	115.286	151.113	164.739	83.3227	123.655	98.4586	98.5429	74.4845	80.4978	72.1752	141.469	119.048	125.154
ENSRNOP00000004969	minichromosome maintenance complex component 6	Mcm6	ENSRNOP00000004969.4	ENSRNOP00000004969.4	pep	primary_assembly:mRatBN7.2:13:39826763:39851960:-1 gene:ENSRNOG00000003703.7 transcript:ENSRNOT00000004969.7 gene_biotype:protein_coding transcript_biotype:protein_coding gene_symbol:Mcm6 description:minichromosome maintenance complex component 6 [Source:RGD Symbol;Acc:61967]		9	80.2784	122.282	130.973	220.757	143.572	76.4608	127.756	86.2408	63.8043	152.508	154.211	126.513	167.284	150.643	190.551	157.486	127.295	112.073	129.81	166.898	56.7467	205.417	403.372	216.175	302.833	503.723	31.8096	346.807	113.049
ENSRNOP00000005016	pre-mRNA processing factor 8	Prpf8	ENSRNOP00000005016.3	ENSRNOP00000005016.3	pep	primary_assembly:mRatBN7.2:10:60331494:60354606:1 gene:ENSRNOG00000003495.8 transcript:ENSRNOT00000005016.6 gene_biotype:protein_coding transcript_biotype:protein_coding gene_symbol:Prpf8 description:pre-mRNA processing factor 8 [Source:RGD Symbol;Acc:1305467]		31	86.7274	72.7348	114.438	161.59	155.434	119.802	100.524	112.176	84.0168	120.374	129.178	141.263	141.682	135.272	142.955	135.761	114.524	109.146	109.432	131.449	88.2596	146.835	306.38	200.147	251.162	373.555	86.1339	250.054	105.269
ENSRNOP00000005031	heme oxygenase 2	Hmox2	ENSRNOP00000005031.2;ENSRNOP00000075102.2;ENSRNOP00000084166.1	ENSRNOP00000005031.2;ENSRNOP00000075102.2;ENSRNOP00000084166.1	pep	primary_assembly:mRatBN7.2:10:10797081:10831137:-1 gene:ENSRNOG00000003773.7 transcript:ENSRNOT00000005031.6 gene_biotype:protein_coding transcript_biotype:protein_coding gene_symbol:Hmox2 description:heme oxygenase 2 [Source:RGD Symbol;Acc:67402];primary_assembly:mRatBN7.2:10:10797055:10831148:-1 gene:ENSRNOG00000003773.7 transcript:ENSRNOT00000077164.2 gene_biotype:protein_coding transcript_bio…		7	232.259	211.945	246.728	208.239	159.987	258.348	220.992	179.166	199.147	181.034	233.319	231.505	139.867	151.664	142.904	153.524	203.203	223.154	197.17	172.524	211.738	193.478	243.563	239.148	252.528	288.146	204.083	246.192	190.852
ENSRNOP00000005033	acyl-CoA thioesterase 9	Acot9	ENSRNOP00000005033.5;ENSRNOP00000091656.1	ENSRNOP00000005033.5;ENSRNOP00000091656.1	pep	primary_assembly:mRatBN7.2:X:40073205:40123559:-1 gene:ENSRNOG00000003782.6 transcript:ENSRNOT00000005033.6 gene_biotype:protein_coding transcript_biotype:protein_coding gene_symbol:Acot9 description:acyl-CoA thioesterase 9 [Source:RGD Symbol;Acc:1359188];primary_assembly:mRatBN7.2:X:40064810:40123559:-1 gene:ENSRNOG00000003782.6 transcript:ENSRNOT00000113538.1 gene_biotype:protein_coding transcr…		5	214.749	261.073	195.603	258.153	207.885	242.515	167.299	173.616	158.361	143.282	216.508	246.001	196.775	127.746	310.789	158.241	245.532	199.728	236.47	236.346	197.22	229.686	260.999	252.308	257.07	264.518	194.732	283.106	228.1
ENSRNOP00000005035	nucleoporin 85	Nup85	ENSRNOP00000005035.5;ENSRNOP00000080318.1	ENSRNOP00000005035.5;ENSRNOP00000080318.1	pep	primary_assembly:mRatBN7.2:10:100806437:100825043:1 gene:ENSRNOG00000003673.8 transcript:ENSRNOT00000005035.8 gene_biotype:protein_coding transcript_biotype:protein_coding gene_symbol:Nup85 description:nucleoporin 85 [Source:RGD Symbol;Acc:1311942];primary_assembly:mRatBN7.2:10:100806437:100825043:1 gene:ENSRNOG00000003673.8 transcript:ENSRNOT00000101986.1 gene_biotype:protein_coding transcript_b…		3	69.4008		104.166	71.8532	65.4261	62.4045	78.815	105.688	104.825	111.578	121.456	117.131	75.4078	98.3449	101.616	98.0976	91.4568	83.974	53.4933	101.941		106.158	131.928	88.7783	133.883	146.314		131.459	69.0523
ENSRNOP00000005039	Rab interacting lysosomal protein	Rilp	ENSRNOP00000005039.6	ENSRNOP00000005039.6	pep	primary_assembly:mRatBN7.2:10:60355278:60358781:1 gene:ENSRNOG00000003784.8 transcript:ENSRNOT00000005039.8 gene_biotype:protein_coding transcript_biotype:protein_coding gene_symbol:Rilp description:Rab interacting lysosomal protein [Source:RGD Symbol;Acc:1307691]		2	364.497	380.297	256.823	90.8578	96.9893	309.299	307.849	180.902	352.136	117.689	307.49	209.48	184.894	275.519	164.692	181.463	140.415	177.915	176.805	147.995	216.399	139.734	95.6813	149.008	112.969	89.2024	271.475	94.7203	249.984
ENSRNOP00000005046	golgi SNAP receptor complex member 2	Gosr2	ENSRNOP00000005046.4;ENSRNOP00000084049.1;ENSRNOP00000087188.1	ENSRNOP00000005046.4;ENSRNOP00000084049.1;ENSRNOP00000087188.1	pep	primary_assembly:mRatBN7.2:10:88586299:88605625:-1 gene:ENSRNOG00000003506.6 transcript:ENSRNOT00000005046.5 gene_biotype:protein_coding transcript_biotype:protein_coding gene_symbol:Gosr2 description:golgi SNAP receptor complex member 2 [Source:RGD Symbol;Acc:62079];primary_assembly:mRatBN7.2:10:88586301:88605607:-1 gene:ENSRNOG00000003506.6 transcript:ENSRNOT00000114651.1 gene_biotype:protein_c…		2	125.247	161.052	224.138	244.043	269.559	199.706	213.727	164.103	203.217	216.973	211.113	228.703	270.701	174.654	207.964	242.969	223.846	203.841	168.27	197.946	147.254	244.081	479.497	267.852	346.302	567.37	158.565	346.226	165.333
ENSRNOP00000005052	quiescin sulfhydryl oxidase 1	Qsox1	ENSRNOP00000005052.6;ENSRNOP00000061072.2	ENSRNOP00000005052.6;ENSRNOP00000061072.2	pep	primary_assembly:mRatBN7.2:13:67949782:67987459:-1 gene:ENSRNOG00000003649.10 transcript:ENSRNOT00000005052.10 gene_biotype:protein_coding transcript_biotype:protein_coding gene_symbol:Qsox1 description:quiescin sulfhydryl oxidase 1 [Source:RGD Symbol;Acc:68957];primary_assembly:mRatBN7.2:13:67949780:67987434:-1 gene:ENSRNOG00000003649.10 transcript:ENSRNOT00000068044.4 gene_biotype:protein_codin…		3			95.2294	202.536		92.4591	120.998	85.4699		134.086	151.527	171.417	194.051	187.412	161.909	180.814	177.829	115.921	130.598	155.297	73.5033	187.517	319.817	222.687	295.083	378.254	52.2625	236.844	81.9117
ENSRNOP00000005059	WD repeat domain 26	Wdr26	ENSRNOP00000005059.6	ENSRNOP00000005059.6	pep	primary_assembly:mRatBN7.2:13:92930285:92977295:-1 gene:ENSRNOG00000003723.6 transcript:ENSRNOT00000005059.6 gene_biotype:protein_coding transcript_biotype:protein_coding gene_symbol:Wdr26 description:WD repeat domain 26 [Source:RGD Symbol;Acc:1565589]		7	143.343	78.9418	145.709	151.715	184.873	127.326	187.736	188.602	133.654	157.639	119.657	80.2836	182.263	90.9627	136.721	186.304	97.2637	170.194	172.206	177.418	134.268	158.603	274.864	215.556	218.834	314.441	110.447	206.993	131.737
ENSRNOP00000005073	collagen type V alpha 2 chain	Col5a2	ENSRNOP00000005073.8;ENSRNOP00000086427.1;ENSRNOP00000093325.1	ENSRNOP00000005073.8;ENSRNOP00000086427.1;ENSRNOP00000093325.1	pep	primary_assembly:mRatBN7.2:9:47449892:47598135:-1 gene:ENSRNOG00000003736.8 transcript:ENSRNOT00000005073.8 gene_biotype:protein_coding transcript_biotype:protein_coding gene_symbol:Col5a2 description:collagen type V alpha 2 chain [Source:RGD Symbol;Acc:70921];primary_assembly:mRatBN7.2:9:47448737:47598133:-1 gene:ENSRNOG00000003736.8 transcript:ENSRNOT00000099326.1 gene_biotype:protein_coding tr…		6	194.848	173.59	89.614	63.8907	101.251	130.62	106.387	169.411	64.2405	170.415	159.234	186.66	171.051	153.797	156.234	137.669	125.353	82.7665	82.2773	134.756	129.71	81.2953	328.813	166.067	262.081	363.33	65.0117	176.889	67.3582
ENSRNOP00000005084	angel homolog 2	Angel2	ENSRNOP00000005084.6;ENSRNOP00000083532.1	ENSRNOP00000005084.6;ENSRNOP00000083532.1	pep	primary_assembly:mRatBN7.2:13:102510589:102529493:1 gene:ENSRNOG00000003795.8 transcript:ENSRNOT00000005084.8 gene_biotype:protein_coding transcript_biotype:protein_coding gene_symbol:Angel2 description:angel homolog 2 [Source:RGD Symbol;Acc:1305056];primary_assembly:mRatBN7.2:13:102515191:102529493:1 gene:ENSRNOG00000003795.8 transcript:ENSRNOT00000109060.1 gene_biotype:protein_coding transcript…		2	22.5494		70.2212	122.238	45.2818		44.914			127.054		112.794		56.2843	83.5488	101.328		58.1192			51.1266	89.3204		94.0908	99.8826		90.6066	45.6209	54.7578
ENSRNOP00000005089	mitochondrial ribosomal protein S7	Mrps7	ENSRNOP00000005089.5;ENSRNOP00000085231.1	ENSRNOP00000005089.5;ENSRNOP00000085231.1	pep	primary_assembly:mRatBN7.2:10:100843679:100847129:1 gene:ENSRNOG00000003797.7 transcript:ENSRNOT00000005089.7 gene_biotype:protein_coding transcript_biotype:protein_coding gene_symbol:Mrps7 description:mitochondrial ribosomal protein S7 [Source:RGD Symbol;Acc:1309164];primary_assembly:mRatBN7.2:10:100843356:100847129:1 gene:ENSRNOG00000003797.7 transcript:ENSRNOT00000098465.1 gene_biotype:protein…		5	133.545	129.602	180.129	138.801	90.7301	185.025	143.927	99.3548	162.814	207.22	273.853	350.218	189.008	350.093	220.102	359.174	293.923	146.47	160.388	93.0383	204.379	74.9658	195.66	143.24	205.237	187.632	131.473	150.655	145.664
ENSRNOP00000005100	solute carrier family 43 member 2	Slc43a2	ENSRNOP00000005100.4;ENSRNOP00000097283.1	ENSRNOP00000005100.4;ENSRNOP00000097283.1	pep	primary_assembly:mRatBN7.2:10:60376559:60418244:1 gene:ENSRNOG00000003835.6 transcript:ENSRNOT00000005100.5 gene_biotype:protein_coding transcript_biotype:protein_coding gene_symbol:Slc43a2 description:solute carrier family 43 member 2 [Source:RGD Symbol;Acc:1305819];primary_assembly:mRatBN7.2:10:60376559:60418244:1 gene:ENSRNOG00000003835.6 transcript:ENSRNOT00000099534.1 gene_biotype:protein_co…		2		47.7986	29.5624	49.1975	83.0428	36.8077	32.1196	29.1291	40.8963	62.9131	58.4414	91.68	79.3224	75.0117	29.8619	45.5171	62.3044	27.3501		59.1808		56.2142	117.754	78.0649	50.4835	86.8738	19.7803	51.109	45.8665
ENSRNOP00000005109	NmrA like redox sensor 1	Nmral1	ENSRNOP00000005109.6;ENSRNOP00000073458.1;ENSRNOP00000081541.1	ENSRNOP00000005109.6;ENSRNOP00000073458.1;ENSRNOP00000081541.1	pep	primary_assembly:mRatBN7.2:10:10844962:10850192:1 gene:ENSRNOG00000003794.8 transcript:ENSRNOT00000005109.8 gene_biotype:protein_coding transcript_biotype:protein_coding gene_symbol:Nmral1 description:NmrA like redox sensor 1 [Source:RGD Symbol;Acc:1311451];primary_assembly:mRatBN7.2:10:10841799:10850181:1 gene:ENSRNOG00000003794.8 transcript:ENSRNOT00000084850.2 gene_biotype:protein_coding trans…		5	99.3337	135.456	91.7169	63.7658	81.1919	143.486	82.2076	70.7631	106.885	93.7778	146.695	118.388		97.424			247.925		90.1413	179.659		174.844	137.232	88.817	153.494	114.456		131.294	80.6344
ENSRNOP00000005124	short coiled-coil protein	Scoc	ENSRNOP00000005124.6;ENSRNOP00000088593.1;ENSRNOP00000089827.1;ENSRNOP00000094199.1	ENSRNOP00000005124.6;ENSRNOP00000088593.1;ENSRNOP00000089827.1;ENSRNOP00000094199.1	pep	primary_assembly:mRatBN7.2:19:24659651:24689216:1 gene:ENSRNOG00000003853.8 transcript:ENSRNOT00000005124.8 gene_biotype:protein_coding transcript_biotype:protein_coding gene_symbol:Scoc description:short coiled-coil protein [Source:RGD Symbol;Acc:1311860];primary_assembly:mRatBN7.2:19:24682974:24689235:1 gene:ENSRNOG00000003853.8 transcript:ENSRNOT00000116209.1 gene_biotype:protein_coding transc…		1	11.0329			20.1524					13.8381												12.8942		16.8049	22.4001		24.5609		21.5977
ENSRNOP00000005125	bleomycin hydrolase	Blmh	ENSRNOP00000005125.4;ENSRNOP00000088070.1	ENSRNOP00000005125.4;ENSRNOP00000088070.1	pep	primary_assembly:mRatBN7.2:10:61758478:61815212:1 gene:ENSRNOG00000003563.7 transcript:ENSRNOT00000005125.7 gene_biotype:protein_coding transcript_biotype:protein_coding gene_symbol:Blmh description:bleomycin hydrolase [Source:RGD Symbol;Acc:1304668];primary_assembly:mRatBN7.2:10:61772088:61815209:1 gene:ENSRNOG00000003563.7 transcript:ENSRNOT00000119015.1 gene_biotype:protein_coding transcript_b…		12	291.972	322.809	266.288	308.481	237.527	239.355	250.142	242.463	192.784	216.604	252.929	244.323	235.727	224.493	220.326	175.459	242.4	236.963	243.943	274.479	220.716	319.569	401.738	306.708	397.884	573.615	249.407	360.756	235.909
ENSRNOP00000005126	DEAH-box helicase 15	Dhx15	ENSRNOP00000005126.5	ENSRNOP00000005126.5	pep	primary_assembly:mRatBN7.2:14:58787139:58825078:1 gene:ENSRNOG00000003844.7 transcript:ENSRNOT00000005126.7 gene_biotype:protein_coding transcript_biotype:protein_coding gene_symbol:Dhx15 description:DEAH-box helicase 15 [Source:RGD Symbol;Acc:1308072]		9	134.969	152.23	154.004	312.701	225.673	228.787	209.71	205.469	184.813	219.812	154.888	250.006	250.743	222.711	236.95	274.789	191.699	201.816	234.449	222.901	154.113	250.538	710.283	363.088	436.544	688.806	156.86	450.286	192.088
ENSRNOP00000005127	aspartyl-tRNA synthetase 1	Dars1	ENSRNOP00000005127.3	ENSRNOP00000005127.3	pep	primary_assembly:mRatBN7.2:13:39857942:39913116:-1 gene:ENSRNOG00000003743.8 transcript:ENSRNOT00000005127.7 gene_biotype:protein_coding transcript_biotype:protein_coding gene_symbol:Dars1 description:aspartyl-tRNA synthetase 1 [Source:RGD Symbol;Acc:621167]		16	270.498	279.48	266.642	326.078	319.103	291.784	271.035	333.014	301.287	309.067	249.812	266.813	308.789	270.968	263.074	270.276	304.407	285.064	299.361	266.522	269.282	288.867	517.789	324.667	394.009	567.763	232.162	430.004	303.492
ENSRNOP00000005138			ENSRNOP00000005138.5	ENSRNOP00000005138.5	pep	primary_assembly:mRatBN7.2:X:10183068:10210918:-1 gene:ENSRNOG00000003858.7 transcript:ENSRNOT00000005138.7 gene_biotype:protein_coding transcript_biotype:protein_coding		1		361.68	314.932				219.085		441.663		306.757			211.34										141.87	217.547		285.331
ENSRNOP00000005144	solute carrier family 25 member 11	Slc25a11	ENSRNOP00000005144.1	ENSRNOP00000005144.1	pep	primary_assembly:mRatBN7.2:10:55357602:55360410:-1 gene:ENSRNOG00000003815.5 transcript:ENSRNOT00000005144.5 gene_biotype:protein_coding transcript_biotype:protein_coding gene_symbol:Slc25a11 description:solute carrier family 25 member 11 [Source:RGD Symbol;Acc:708476]		11	1142.46	963.59	1275.36	970.679	845.637	1814.93	1044.91	1064.15	1250.33	513.679	789.652	580.229	633.636	528.727	797.344	425.394	532.819	1576.88	1442.35	824.175	2108.04	780.177	741.836	803.16	666.749	602.162	1598.45	699.857	1137.16
ENSRNOP00000005153	hypothetical LOC317456	Lpgat1	ENSRNOP00000005153.4;ENSRNOP00000062474.3;ENSRNOP00000079025.1	ENSRNOP00000005153.4;ENSRNOP00000062474.3;ENSRNOP00000079025.1	pep	primary_assembly:mRatBN7.2:X:40605511:40606469:1 gene:ENSRNOG00000003883.6 transcript:ENSRNOT00000005153.6 gene_biotype:protein_coding transcript_biotype:protein_coding description:hypothetical LOC317456 [Source:RGD Symbol;Acc:1549733];primary_assembly:mRatBN7.2:13:103294528:103362333:1 gene:ENSRNOG00000004402.7 transcript:ENSRNOT00000064492.2 gene_biotype:protein_coding transcript_biotype:protei…		2	168.981	291.138	288.815	235.877	114.325	195.029	175.765	129.274	151.772	155.225	266.515	218.621	111.12	218.861	224.247	89.9728	194.419	268.663	200.016	204.743	233.947	307.367	328.813	351.142	458.049	521.896	232.86	450.093	241.647
ENSRNOP00000005155	superoxide dismutase 3	Sod3	ENSRNOP00000005155.2	ENSRNOP00000005155.2	pep	primary_assembly:mRatBN7.2:14:58609958:58615990:-1 gene:ENSRNOG00000003869.4 transcript:ENSRNOT00000005155.4 gene_biotype:protein_coding transcript_biotype:protein_coding gene_symbol:Sod3 description:superoxide dismutase 3 [Source:RGD Symbol;Acc:3733]		3	72.7591	50.4522	81.9725	133.54	105.435	87.4718	131.21	61.6061	105.713	106.011	122.166	56.8453	122.614	100.158	129.603	132.917	115.302	75.9264	69.0454	100.704	80.7234	110.982	214.988	160.773	173.992	370.904	64.8665	133.734	62.6457
ENSRNOP00000005167	tyrosyl-DNA phosphodiesterase 1	Tdp1	ENSRNOP00000005167.6;ENSRNOP00000092684.1;ENSRNOP00000093319.1	ENSRNOP00000005167.6;ENSRNOP00000092684.1;ENSRNOP00000093319.1	pep	primary_assembly:mRatBN7.2:6:119165463:119231021:1 gene:ENSRNOG00000003831.7 transcript:ENSRNOT00000005167.7 gene_biotype:protein_coding transcript_biotype:protein_coding gene_symbol:Tdp1 description:tyrosyl-DNA phosphodiesterase 1 [Source:RGD Symbol;Acc:1309618];primary_assembly:mRatBN7.2:6:119163166:119231019:1 gene:ENSRNOG00000003831.7 transcript:ENSRNOT00000111469.1 gene_biotype:protein_codin…		1				30.3821							29.6609											13.9664	56.951	29.9433				49.019
ENSRNOP00000005172	WD repeat domain, phosphoinositide interacting 1	Wipi1	ENSRNOP00000005172.7;ENSRNOP00000005257.5;ENSRNOP00000080700.1	ENSRNOP00000005172.7;ENSRNOP00000005257.5;ENSRNOP00000080700.1	pep	primary_assembly:mRatBN7.2:10:94545437:94573213:-1 gene:ENSRNOG00000003827.8 transcript:ENSRNOT00000005172.8 gene_biotype:protein_coding transcript_biotype:protein_coding gene_symbol:Wipi1 description:WD repeat domain, phosphoinositide interacting 1 [Source:RGD Symbol;Acc:1307754];primary_assembly:mRatBN7.2:10:94542946:94579846:-1 gene:ENSRNOG00000003827.8 transcript:ENSRNOT00000005257.6 gene_bio…		2	89.7545	102.798	127.807	82.0803	117.948	74.6891	90.1052			90.0697	118.225	119.097	77.2099	84.5947	118.361	105.735	84.9798	84.4973	83.2115	112.651	98.3187	95.3519	135.613	91.2998	97.3868	94.2202	146.06	90.7986	100.181
ENSRNOP00000005190	neudesin neurotrophic factor	Nenf	ENSRNOP00000005190.3	ENSRNOP00000005190.3	pep	primary_assembly:mRatBN7.2:13:102888004:102894804:-1 gene:ENSRNOG00000003833.5 transcript:ENSRNOT00000005190.5 gene_biotype:protein_coding transcript_biotype:protein_coding gene_symbol:Nenf description:neudesin neurotrophic factor [Source:RGD Symbol;Acc:1303289]		3	193.77	199.548	154.179	148.899	107.652	137.055	173.846	188.814	158.528	149.642	178.121	116.521	258.225	125.818		88.2603	124.666	137.308	116.633	148.382	100.771	123.884	161.56	182.449	160.422	232.406	72.2935	162.977	91.648
ENSRNOP00000005194	nitrilase 1	Nit1	ENSRNOP00000005194.6;ENSRNOP00000096370.1	ENSRNOP00000005194.6;ENSRNOP00000096370.1	pep	primary_assembly:mRatBN7.2:13:83769891:83772749:-1 gene:ENSRNOG00000003881.7 transcript:ENSRNOT00000005194.6 gene_biotype:protein_coding transcript_biotype:protein_coding gene_symbol:Nit1 description:nitrilase 1 [Source:RGD Symbol;Acc:727821];primary_assembly:mRatBN7.2:13:83769892:83773332:-1 gene:ENSRNOG00000003881.7 transcript:ENSRNOT00000117822.1 gene_biotype:protein_coding transcript_biotype:…		7	269.276	283.257	215.808	222.305	204.452	232.56	180.185	195.912	181.467	195.462	145.448	205.659	156.783	120.056	170.922	176.76	113.745	217.561	238.472	200.323	221.19	185.618	219.017	213.729	188.615	261.859	264.208	166.901	161.738
ENSRNOP00000005198	solute carrier family 25 member 19	Slc25a19	ENSRNOP00000005198.4;ENSRNOP00000005292.4	ENSRNOP00000005198.4;ENSRNOP00000005292.4	pep	primary_assembly:mRatBN7.2:10:100847168:100867447:-1 gene:ENSRNOG00000003918.6 transcript:ENSRNOT00000005198.5 gene_biotype:protein_coding transcript_biotype:protein_coding gene_symbol:Slc25a19 description:solute carrier family 25 member 19 [Source:RGD Symbol;Acc:1359554];primary_assembly:mRatBN7.2:10:100854473:100867447:-1 gene:ENSRNOG00000003918.6 transcript:ENSRNOT00000005292.5 gene_biotype:pr…		1	8361.93	7998.74	9451.85	7533.96	4591.44	12318.4	6919.78	10397.2	12028.5	5247.53	6570.74	7260.51	6879.73	6789.45	7251.24	7617.84	7489.32	12904.6	12204	5617.4	19139.9	4765.18	1574.32	4511.54	3406.77	2478.29	13033	3557.22	11125
ENSRNOP00000005204	syntaxin 8	Stx8	ENSRNOP00000005204.4;ENSRNOP00000079694.1	ENSRNOP00000005204.4;ENSRNOP00000079694.1	pep	primary_assembly:mRatBN7.2:10:52654990:52894993:1 gene:ENSRNOG00000003849.5 transcript:ENSRNOT00000005204.5 gene_biotype:protein_coding transcript_biotype:protein_coding gene_symbol:Stx8 description:syntaxin 8 [Source:RGD Symbol;Acc:61917];primary_assembly:mRatBN7.2:10:52658646:52801835:1 gene:ENSRNOG00000003849.5 transcript:ENSRNOT00000116831.1 gene_biotype:protein_coding transcript_biotype:prot…		2	101.089	113.383	121.72	108.463	117.258	101.738	79.2723	119.983	77.6535	166.466	137.553	157.695	174.529	133.786	95.9562	132.316	117.605	88.6713	96.2217	94.1707	76.8445	108.46	171.331	120.96	150.687	190.707	71.8993	164.675	100.736
ENSRNOP00000005213	uridine-cytidine kinase 2	Uck2	ENSRNOP00000005213.6;ENSRNOP00000068308.2;ENSRNOP00000070085.2;ENSRNOP00000093147.1;ENSRNOP00000095493.1	ENSRNOP00000005213.6;ENSRNOP00000068308.2;ENSRNOP00000070085.2;ENSRNOP00000093147.1;ENSRNOP00000095493.1	pep	primary_assembly:mRatBN7.2:13:79383846:79438352:-1 gene:ENSRNOG00000003917.9 transcript:ENSRNOT00000005213.9 gene_biotype:protein_coding transcript_biotype:protein_coding gene_symbol:Uck2 description:uridine-cytidine kinase 2 [Source:RGD Symbol;Acc:620742];primary_assembly:mRatBN7.2:13:79384190:79438352:-1 gene:ENSRNOG00000003917.9 transcript:ENSRNOT00000076125.3 gene_biotype:protein_coding trans…		2	33.5649		39.1665	61.6638	65.7125	27.786		24.0609		97.0348		26.2885	37.2431					66.4332		19.4229		45.326	103.754	58.7928		83.7744		56.6699
ENSRNOP00000005258	RAB21, member RAS oncogene family	Rab21	ENSRNOP00000005258.4	ENSRNOP00000005258.4	pep	primary_assembly:mRatBN7.2:7:50904057:50928839:-1 gene:ENSRNOG00000003923.5 transcript:ENSRNOT00000005258.5 gene_biotype:protein_coding transcript_biotype:protein_coding gene_symbol:Rab21 description:RAB21, member RAS oncogene family [Source:RGD Symbol;Acc:1303150]		5	184.631	231.302	201.246	152.67	232.155	206.841	188.011	193.411	238.167	137.549	212.649	175.984	233.673	199.176	289.598	158.935	132.867	172.863	201.397	134.351	188.31	158.567	274.307	177.319	155.872	260.622	220.678	185.554	185.135
ENSRNOP00000005260	COMM domain containing 10	Commd10	ENSRNOP00000005260.5;ENSRNOP00000077652.1;ENSRNOP00000081768.1;ENSRNOP00000092564.1	ENSRNOP00000005260.5;ENSRNOP00000077652.1;ENSRNOP00000081768.1;ENSRNOP00000092564.1	pep	primary_assembly:mRatBN7.2:18:39741301:39874903:1 gene:ENSRNOG00000003958.8 transcript:ENSRNOT00000005260.8 gene_biotype:protein_coding transcript_biotype:protein_coding gene_symbol:Commd10 description:COMM domain containing 10 [Source:RGD Symbol;Acc:1303015];primary_assembly:mRatBN7.2:18:39741298:39828831:1 gene:ENSRNOG00000003958.8 transcript:ENSRNOT00000101744.1 gene_biotype:protein_coding tra…		3	111.64	140.21	166.912	221.279	173.875	184.707	136.378	251.602	144.713	183.493	368.935	171.168	357.787	378.38	346.566	153.07	175.757	136.186	120.949	177.828	107.162	185.996	217.123	136.566	252.88	345.23	115.427	233.074	139.305
ENSRNOP00000005280	torsin 1A interacting protein 1	Tor1aip1	ENSRNOP00000005280.4	ENSRNOP00000005280.4	pep	primary_assembly:mRatBN7.2:13:68196681:68225862:-1 gene:ENSRNOG00000003946.9 transcript:ENSRNOT00000005280.7 gene_biotype:protein_coding transcript_biotype:protein_coding gene_symbol:Tor1aip1 description:torsin 1A interacting protein 1 [Source:RGD Symbol;Acc:628851]		11	109.412	124.34	143.049	154.626	112.511	132.062	138.679	129.157	100.967	133.32	139.637	150.689	149.613	146.468	134.846	133.018	122.535	134.855	130.834	149.192	123.459	161.757	244.785	188.984	242.776	287.797	113.166	177.794	122.266
ENSRNOP00000005286	nucleosome assembly protein 1-like 1	Nap1l1	ENSRNOP00000005286.6;ENSRNOP00000086168.1;ENSRNOP00000086824.1;ENSRNOP00000087774.1;ENSRNOP00000095957.1	ENSRNOP00000005286.6;ENSRNOP00000086168.1;ENSRNOP00000086824.1;ENSRNOP00000087774.1;ENSRNOP00000095957.1	pep	primary_assembly:mRatBN7.2:7:46933375:46956591:1 gene:ENSRNOG00000003890.8 transcript:ENSRNOT00000005286.8 gene_biotype:protein_coding transcript_biotype:protein_coding gene_symbol:Nap1l1 description:nucleosome assembly protein 1-like 1 [Source:RGD Symbol;Acc:71094];primary_assembly:mRatBN7.2:7:46946094:46955166:1 gene:ENSRNOG00000003890.8 transcript:ENSRNOT00000115155.1 gene_biotype:protein_codi…		5	359.328	382.573	498.08	566.644	408.156	392.306	386.474	455.807	400.314	471.513	487.703	495.089	413.515	448.195	442.417	487.967	470.124	384.936	525.024	397.561	339.791	545.575	1117.12	822.97	799.378	1368.93	307.494	1107.64	462.223
ENSRNOP00000005293	mitogen activated protein kinase kinase 4	Map2k4	ENSRNOP00000005293.7;ENSRNOP00000081371.1;ENSRNOP00000095727.1	ENSRNOP00000005293.7;ENSRNOP00000081371.1;ENSRNOP00000095727.1	pep	primary_assembly:mRatBN7.2:10:50344915:50417289:-1 gene:ENSRNOG00000003834.8 transcript:ENSRNOT00000005293.8 gene_biotype:protein_coding transcript_biotype:protein_coding gene_symbol:Map2k4 description:mitogen activated protein kinase kinase 4 [Source:RGD Symbol;Acc:1307040];primary_assembly:mRatBN7.2:10:50344915:50447932:-1 gene:ENSRNOG00000003834.8 transcript:ENSRNOT00000109134.1 gene_biotype:p…		6	261.683	267.283	254.611	222.543	239.497	167.106	228.905	215.455	217.701	193.643	162.161	171.823	185.963	212.882	207.852	221.993	216.046	209.072	219.047	211.127	282.308	185.22	201.462	184.995	213.452	248.067	238.962	203.746	257.251
ENSRNOP00000005304	tetratricopeptide repeat domain 1	Ttc1	ENSRNOP00000005304.3;ENSRNOP00000090869.1	ENSRNOP00000005304.3;ENSRNOP00000090869.1	pep	primary_assembly:mRatBN7.2:10:28202325:28227472:-1 gene:ENSRNOG00000003980.6 transcript:ENSRNOT00000005304.6 gene_biotype:protein_coding transcript_biotype:protein_coding gene_symbol:Ttc1 description:tetratricopeptide repeat domain 1 [Source:RGD Symbol;Acc:1359604];primary_assembly:mRatBN7.2:10:28202328:28227457:-1 gene:ENSRNOG00000003980.6 transcript:ENSRNOT00000118530.1 gene_biotype:protein_cod…		3	51.7057	55.7163	55.8355	55.4021	66.5536	47.7597	46.6367	43.1437	65.8762	75.8817	68.3967	47.1298	61.8418	59.5926	66.0328	45.5492	44.1516	45.1902	41.5555	47.4236	53.4211	49.66	115.201	51.7049	65.4698	74.3426	25.4196	64.6854	46.7765
ENSRNOP00000005311	collagen type I alpha 1 chain	Col1a1	ENSRNOP00000005311.5;ENSRNOP00000081946.1	ENSRNOP00000005311.5;ENSRNOP00000081946.1	pep	primary_assembly:mRatBN7.2:10:79883622:79900624:1 gene:ENSRNOG00000003897.7 transcript:ENSRNOT00000005311.7 gene_biotype:protein_coding transcript_biotype:protein_coding gene_symbol:Col1a1 description:collagen type I alpha 1 chain [Source:RGD Symbol;Acc:61817];primary_assembly:mRatBN7.2:10:79883622:79900624:1 gene:ENSRNOG00000003897.7 transcript:ENSRNOT00000115180.1 gene_biotype:protein_coding tr…		21	3009.63	2333.07	545.199	1455.1	756.907	1275.91	1107.28	4669.73	1278.7	1597.63	1497.93	1419.43	1665.29	1520.89	1507.55	1594.79	1585.83	482.879	912.621	1090.53	759.265	1002.54	2969.74	2210.23	3340.4	4058.13	792.413	2910.46	644.69
ENSRNOP00000005325	transcription elongation factor, mitochondrial	Tefm	ENSRNOP00000005325.6;ENSRNOP00000070690.2	ENSRNOP00000005325.6;ENSRNOP00000070690.2	pep	primary_assembly:mRatBN7.2:10:65119659:65123083:-1 gene:ENSRNOG00000004000.8 transcript:ENSRNOT00000005325.8 gene_biotype:protein_coding transcript_biotype:protein_coding gene_symbol:Tefm description:transcription elongation factor, mitochondrial [Source:RGD Symbol;Acc:1306595];primary_assembly:mRatBN7.2:10:65119659:65124486:-1 gene:ENSRNOG00000004000.8 transcript:ENSRNOT00000090278.2 gene_biotyp…		3	35.5782	68.1199	38.8731			78.4485	41.8429	63.0763	57.9277	39.4526	66.4189		34.6238	39.9921	19.0169	14.8106	48.1382	67.976	57.3252		118.999			52.2587			108.098	44.8109	49.1335
ENSRNOP00000005337	regulatory associated protein of MTOR, complex 1	Rptor	ENSRNOP00000005337.5;ENSRNOP00000098000.1	ENSRNOP00000005337.5;ENSRNOP00000098000.1	pep	primary_assembly:mRatBN7.2:10:104878487:105176983:1 gene:ENSRNOG00000003821.7 transcript:ENSRNOT00000005337.7 gene_biotype:protein_coding transcript_biotype:protein_coding gene_symbol:Rptor description:regulatory associated protein of MTOR, complex 1 [Source:RGD Symbol;Acc:1311784];primary_assembly:mRatBN7.2:10:104878487:105176983:1 gene:ENSRNOG00000003821.7 transcript:ENSRNOT00000101121.1 gene_b…		7	149.925	151.678	85.2662	112.216	82.9032	121.663	95.0336	140.448	78.4998	99.1783	171.94	310.468	256.898	167.153	76.1967		191.434	103.244	113.171	78.6829	137.438	91.4321	102.652	108.122	101.336	218.424	156.64	108.7	101.542
ENSRNOP00000005346	prefoldin subunit 2	Pfdn2	ENSRNOP00000005346.3;ENSRNOP00000089716.1;ENSRNOP00000090419.1	ENSRNOP00000005346.3;ENSRNOP00000089716.1;ENSRNOP00000090419.1	pep	primary_assembly:mRatBN7.2:13:83773381:83790504:1 gene:ENSRNOG00000066932.1 transcript:ENSRNOT00000005346.5 gene_biotype:protein_coding transcript_biotype:protein_coding gene_symbol:Pfdn2 description:prefoldin subunit 2 [Source:RGD Symbol;Acc:1591406];primary_assembly:mRatBN7.2:13:83787606:83790504:1 gene:ENSRNOG00000066932.1 transcript:ENSRNOT00000103078.1 gene_biotype:protein_coding transcript_…		1	406.14	538.527	466.364	704.819	739.235	851.025	721.736	727.398	540.072	475.268	601.848	573.297	536.638	508.16	609.112	484.434	494.748	768.708	755.348	546.342	667.998	681.921	821.012	600.423	579.821	1039.38	736.441	843.069	423.89
ENSRNOP00000005347	growth factor receptor bound protein 2	Grb2	ENSRNOP00000005347.5;ENSRNOP00000080275.1	ENSRNOP00000005347.5;ENSRNOP00000080275.1	pep	primary_assembly:mRatBN7.2:10:100881416:100939377:-1 gene:ENSRNOG00000003990.7 transcript:ENSRNOT00000005347.6 gene_biotype:protein_coding transcript_biotype:protein_coding gene_symbol:Grb2 description:growth factor receptor bound protein 2 [Source:RGD Symbol;Acc:619758];primary_assembly:mRatBN7.2:10:100881962:100949309:-1 gene:ENSRNOG00000003990.7 transcript:ENSRNOT00000095127.1 gene_biotype:pro…		5	276.641	252.979	244.597	253.703	246.47	230.962	234.362	198.553	204.284	109.318	180.623	138.944	147.112	161.833	138.346	141.439	124.815	207.93	205.931	241.437	178.976	277.763	503.933	305.212	410.482	486.597	216.593	326.575	203.513
ENSRNOP00000005368	phosphatidylinositol transfer protein, alpha	Pitpna	ENSRNOP00000005368.7	ENSRNOP00000005368.7	pep	primary_assembly:mRatBN7.2:10:60430748:60471342:1 gene:ENSRNOG00000003846.8 transcript:ENSRNOT00000005368.8 gene_biotype:protein_coding transcript_biotype:protein_coding gene_symbol:Pitpna description:phosphatidylinositol transfer protein, alpha [Source:RGD Symbol;Acc:61885]		11	163.642	170.307	181.483	216.387	199.767	165.329	191.424	166.613	212.399	172.685	152.773	166.992	164.737	162.341	157.593	252.72	144.282	172.93	164.146	216.434	180.039	228.614	284.356	216.254	269.986	258.84	152.991	245.44	169.932
ENSRNOP00000005370	profilin 1	Pfn1	ENSRNOP00000005370.3	ENSRNOP00000005370.3	pep	primary_assembly:mRatBN7.2:10:55365263:55527631:-1 gene:ENSRNOG00000003975.7 transcript:ENSRNOT00000005370.7 gene_biotype:protein_coding transcript_biotype:protein_coding gene_symbol:Pfn1 description:profilin 1 [Source:RGD Symbol;Acc:621825]		7	921.958	807.898	1326.73	1848.98	1551.9	1171.69	1167.98	1242.03	1126.51	1398.28	1611.7	1622.2	1312.81	1506.45	1598.45	1483.18	1598.73	1098.09	1477.78	1673.04	749.929	1629.37	3659.51	2115.17	2984.01	3933.72	975.27	2806.16	1308.64
ENSRNOP00000005374	GIPC PDZ domain containing family, member 1	Gipc1	ENSRNOP00000005374.3;ENSRNOP00000082767.1	ENSRNOP00000005374.3;ENSRNOP00000082767.1	pep	primary_assembly:mRatBN7.2:19:24475409:24486997:-1 gene:ENSRNOG00000003864.6 transcript:ENSRNOT00000005374.6 gene_biotype:protein_coding transcript_biotype:protein_coding gene_symbol:Gipc1 description:GIPC PDZ domain containing family, member 1 [Source:RGD Symbol;Acc:68338];primary_assembly:mRatBN7.2:19:24453123:24481454:-1 gene:ENSRNOG00000003864.6 transcript:ENSRNOT00000112591.1 gene_biotype:pr…		4	233.352	158.999	193.893	176.11	319.924	66.5434	192.921	129.776		255.402	180.393	186.017	115.684	120.011	176.951	204.727	263.632	133.896	162.108	186.291	161.77	180.349	183.236	162.207	211.53	311.501	189.759	244.865	160.317
ENSRNOP00000005379	charged multivesicular body protein 6	Chmp6	ENSRNOP00000005379.5;ENSRNOP00000096043.1	ENSRNOP00000005379.5;ENSRNOP00000096043.1	pep	primary_assembly:mRatBN7.2:10:105191950:105197640:1 gene:ENSRNOG00000004014.7 transcript:ENSRNOT00000005379.7 gene_biotype:protein_coding transcript_biotype:protein_coding gene_symbol:Chmp6 description:charged multivesicular body protein 6 [Source:RGD Symbol;Acc:1565325];primary_assembly:mRatBN7.2:10:105191986:105197636:1 gene:ENSRNOG00000004014.7 transcript:ENSRNOT00000107202.1 gene_biotype:prot…		1				46.6526		52.5002	53.9376								60.6926					39.816								59.9383
ENSRNOP00000005381	sarcoglycan, alpha	Sgca	ENSRNOP00000005381.4	ENSRNOP00000005381.4	pep	primary_assembly:mRatBN7.2:10:79908738:79922813:-1 gene:ENSRNOG00000003998.7 transcript:ENSRNOT00000005381.7 gene_biotype:protein_coding transcript_biotype:protein_coding gene_symbol:Sgca description:sarcoglycan, alpha [Source:RGD Symbol;Acc:1308062]		12	574.31	694.002	424.801	377.043	467.597	557.366	471.303	578.726	412.066	405.232	307.245	371.662	456.008	326.145	333.043	297.911	274.573	434.003	411.858	393.057	516.955	375.93	363.297	403.311	319.527	255.843	525.014	265.004	392.706
ENSRNOP00000005461	complement component 4 binding protein, alpha	C4bpa	ENSRNOP00000005461.3	ENSRNOP00000005461.3	pep	primary_assembly:mRatBN7.2:13:42075717:42111205:-1 gene:ENSRNOG00000004062.6 transcript:ENSRNOT00000005461.6 gene_biotype:protein_coding transcript_biotype:protein_coding gene_symbol:C4bpa description:complement component 4 binding protein, alpha [Source:RGD Symbol;Acc:2235]		14	314.139	203.838	463.49	755.643	421.341	267.482	723.434	118.185	78.9117	519.296	671.127	624.493	507.892	617.555	561.022	600.643	623.461	351.398	734.385	588.556	246.849	515.122	1466.46	2013.78	1310.35	2846.4	216.604	1002.5	394.527
ENSRNOP00000005471	ribosomal protein L23	Rpl23	ENSRNOP00000005471.6	ENSRNOP00000005471.6	pep	primary_assembly:mRatBN7.2:10:82771538:82775870:-1 gene:ENSRNOG00000004107.8 transcript:ENSRNOT00000005471.8 gene_biotype:protein_coding transcript_biotype:protein_coding gene_symbol:Rpl23 description:ribosomal protein L23 [Source:RGD Symbol;Acc:62067]		4	436.773	469.491	718.175	1086.25	679.781	799.762	754.599	561.433	608.696	635.492	532.894	777.823	595.067	730.347	792.772	890.907	612.38	747.919	749.858	853.237	556.58	955.081	1322.91	995.064	1163.5	1387.29	501.5	1402.56	741.308
ENSRNOP00000005478	SH3 and PX domains 2B	Sh3pxd2b	ENSRNOP00000005478.6;ENSRNOP00000067367.2;ENSRNOP00000093896.1	ENSRNOP00000005478.6;ENSRNOP00000067367.2;ENSRNOP00000093896.1	pep	primary_assembly:mRatBN7.2:10:16918679:17005170:1 gene:ENSRNOG00000004063.8 transcript:ENSRNOT00000005478.6 gene_biotype:protein_coding transcript_biotype:protein_coding gene_symbol:Sh3pxd2b description:SH3 and PX domains 2B [Source:RGD Symbol;Acc:1309926];primary_assembly:mRatBN7.2:10:16918679:17005170:1 gene:ENSRNOG00000004063.8 transcript:ENSRNOT00000073675.4 gene_biotype:protein_coding transc…		2				51.106		28.948			31.6056				37.8511	31.4931	27.7066			52.8662	41.9024	49.0758		45.0594	104.587	65.0988	58.8922	164.222		78.0585	56.6199
ENSRNOP00000005504	prolyl-tRNA synthetase associated domain containing 1	Prorsd1	ENSRNOP00000005504.4	ENSRNOP00000005504.4	pep	primary_assembly:mRatBN7.2:14:103257979:103260248:-1 gene:ENSRNOG00000004145.8 transcript:ENSRNOT00000005504.8 gene_biotype:protein_coding transcript_biotype:protein_coding gene_symbol:Prorsd1 description:prolyl-tRNA synthetase associated domain containing 1 [Source:RGD Symbol;Acc:1308179]		2	214.72	194.005	193.544	211.099		225.747	193.394		210.153		284.297	209.236	211.494			146.848	167.801	155.928	151.287	243.136	232.309	196.183	186.895	160.017	146.68	185.388	188.473	169.395	164.588
ENSRNOP00000005505	complement component 4 binding protein, beta	C4bpb	ENSRNOP00000005505.3;ENSRNOP00000095361.1	ENSRNOP00000005505.3;ENSRNOP00000095361.1	pep	primary_assembly:mRatBN7.2:13:42120799:42131527:-1 gene:ENSRNOG00000004125.5 transcript:ENSRNOT00000005505.5 gene_biotype:protein_coding transcript_biotype:protein_coding gene_symbol:C4bpb description:complement component 4 binding protein, beta [Source:RGD Symbol;Acc:2236];primary_assembly:mRatBN7.2:13:42120798:42131817:-1 gene:ENSRNOG00000004125.5 transcript:ENSRNOT00000116656.1 gene_biotype:pr…		3			18.6054				28.5974					13.5759												64.3839		115.107		72.1153
ENSRNOP00000005522	LIM and SH3 protein 1	Lasp1	ENSRNOP00000005522.5	ENSRNOP00000005522.5	pep	primary_assembly:mRatBN7.2:10:82795137:82943292:1 gene:ENSRNOG00000004132.8 transcript:ENSRNOT00000005522.8 gene_biotype:protein_coding transcript_biotype:protein_coding gene_symbol:Lasp1 description:LIM and SH3 protein 1 [Source:RGD Symbol;Acc:68408]		4	140.012	152.379	268.066	283.205	274.378	113.671	184.498	254.655	158.161	377.719	383.221	382.331	503.886	385.625	323.783	291	528.883	159.3	199.997	324.588	99.2597	297.307	555.348	449.329	564.811	1063.31	132.796	503.082	184.147
ENSRNOP00000005532	centrosomal protein 170	Cep170	ENSRNOP00000005532.6;ENSRNOP00000072465.2	ENSRNOP00000005532.6;ENSRNOP00000072465.2	pep	primary_assembly:mRatBN7.2:13:88670358:88732224:-1 gene:ENSRNOG00000004127.8 transcript:ENSRNOT00000005532.7 gene_biotype:protein_coding transcript_biotype:protein_coding gene_symbol:Cep170 description:centrosomal protein 170 [Source:RGD Symbol;Acc:621868];primary_assembly:mRatBN7.2:13:88670358:88732224:-1 gene:ENSRNOG00000004127.8 transcript:ENSRNOT00000079763.2 gene_biotype:protein_coding trans…		4				7.64235	48.79									113.793			#NUM!						38.8882	45.3683	57.0521	78.0461			42.6018
ENSRNOP00000005535	enolase 2	Eno2	ENSRNOP00000005535.6;ENSRNOP00000093168.1	ENSRNOP00000005535.6;ENSRNOP00000093168.1	pep	primary_assembly:mRatBN7.2:4:157572088:157580980:-1 gene:ENSRNOG00000013141.7 transcript:ENSRNOT00000005535.7 gene_biotype:protein_coding transcript_biotype:protein_coding gene_symbol:Eno2 description:enolase 2 [Source:RGD Symbol;Acc:2554];primary_assembly:mRatBN7.2:4:157572098:157580946:-1 gene:ENSRNOG00000013141.7 transcript:ENSRNOT00000105821.1 gene_biotype:protein_coding transcript_biotype:pr…		8	1322.66	1402.76	1096.15	1308.54	1424.25	1057.89	1621.21	1525.49	1415.93	1257.19	1125.4	1100.26	1218.77	1188.81	1170.45	1291.28	1056.7	1310.96	1340.07	1133.11	1328.36	1235.18	1117.99	1124.9	1175.93	1312.66	1238.13	1158.48	1385.91
ENSRNOP00000005568	trafficking protein particle complex subunit 6B	Trappc6b	ENSRNOP00000005568.4;ENSRNOP00000088355.1	ENSRNOP00000005568.4;ENSRNOP00000088355.1	pep	primary_assembly:mRatBN7.2:6:76740902:76752024:-1 gene:ENSRNOG00000004103.6 transcript:ENSRNOT00000005568.6 gene_biotype:protein_coding transcript_biotype:protein_coding gene_symbol:Trappc6b description:trafficking protein particle complex subunit 6B [Source:RGD Symbol;Acc:1309325];primary_assembly:mRatBN7.2:6:76741425:76752024:-1 gene:ENSRNOG00000004103.6 transcript:ENSRNOT00000107823.1 gene_bio…		3	110.796		118.525			97.3228			79.241			96.9902		58.3955				96.8644	106.125	101.352	101.353	79.9719		113.529	151.132	214.895	90.4912	141.131	97.9602
ENSRNOP00000005571	transportin 2	Tnpo2	ENSRNOP00000005571.6	ENSRNOP00000005571.6	pep	primary_assembly:mRatBN7.2:19:23099401:23119256:-1 gene:ENSRNOG00000003970.7 transcript:ENSRNOT00000005571.7 gene_biotype:protein_coding transcript_biotype:protein_coding gene_symbol:Tnpo2 description:transportin 2 [Source:RGD Symbol;Acc:1310356]		1			148.702	158.513	144.931	120.862	94.6283	110.629			191.147							218.802	146.33	279.285		131.62	188.635	150.351	173.987	243.375		241.824
ENSRNOP00000005577	ribosomal protein S29	Rps29	ENSRNOP00000005577.5;ENSRNOP00000040703.3;ENSRNOP00000044909.2;ENSRNOP00000097962.1	ENSRNOP00000005577.5;ENSRNOP00000040703.3;ENSRNOP00000044909.2;ENSRNOP00000097962.1	pep	primary_assembly:mRatBN7.2:6:87635230:87636636:-1 gene:ENSRNOG00000004196.8 transcript:ENSRNOT00000005577.8 gene_biotype:protein_coding transcript_biotype:protein_coding gene_symbol:Rps29 description:ribosomal protein S29 [Source:RGD Symbol;Acc:3596];primary_assembly:mRatBN7.2:1:21261896:21262066:-1 gene:ENSRNOG00000068524.1 transcript:ENSRNOT00000050726.5 gene_biotype:protein_coding transcript_b…		2	16.3146	57.7801	90.1882	114.784	77.8449	85.8016	119.528		55.3882	59.5499	88.5438	64.4392	89.4609	87.684	69.7388	92.8045	37.7972	108.234	119.726	51.2906	65.3832	78.8333	286.386	134.983	139.301	334.9		110.771	84.6221
ENSRNOP00000005583	dynein, axonemal, heavy chain 9	Dnah9	ENSRNOP00000005583.8;ENSRNOP00000088487.1	ENSRNOP00000005583.8;ENSRNOP00000088487.1	pep	primary_assembly:mRatBN7.2:10:50497700:50864949:-1 gene:ENSRNOG00000004171.8 transcript:ENSRNOT00000005583.8 gene_biotype:protein_coding transcript_biotype:protein_coding gene_symbol:Dnah9 description:dynein, axonemal, heavy chain 9 [Source:RGD Symbol;Acc:621799];primary_assembly:mRatBN7.2:10:50497688:50864949:-1 gene:ENSRNOG00000004171.8 transcript:ENSRNOT00000111079.1 gene_biotype:protein_codin…		1	93.97	71.3334		124.945		156.725	165.982	139.671				92.2354										113.936	374.55	164.786	231.53	311.34		262.997
ENSRNOP00000005588	ribosomal protein L26	Rpl26	ENSRNOP00000005588.5	ENSRNOP00000005588.5	pep	primary_assembly:mRatBN7.2:10:53610421:53613966:1 gene:ENSRNOG00000004214.8 transcript:ENSRNOT00000005588.8 gene_biotype:protein_coding transcript_biotype:protein_coding gene_symbol:Rpl26 description:ribosomal protein L26 [Source:RGD Symbol;Acc:1310607]		6	217.712	237.617	265.685	345.069	194.655	214.421	257.087	257.166	247.2	197.8	275.689	294.41	192.809	239.452	251.149	304.677	287.346	324.701	369.451	312.65	159.224	312.604	522.846	401.089	523.529	657.111	184.009	754.403	311.087
ENSRNOP00000005608	alpha-1,6-mannosyl-glycoprotein 2-beta-N-acetylglucosaminyltransferase	Mgat2	ENSRNOP00000005608.3	ENSRNOP00000005608.3	pep	primary_assembly:mRatBN7.2:6:87656349:87658177:1 gene:ENSRNOG00000004234.6 transcript:ENSRNOT00000005608.6 gene_biotype:protein_coding transcript_biotype:protein_coding gene_symbol:Mgat2 description:alpha-1,6-mannosyl-glycoprotein 2-beta-N-acetylglucosaminyltransferase [Source:RGD Symbol;Acc:620098]		2			156.439	301.053		17.8975								77.3945	218.267				51.8727	76.3958		221.184	204.01	118.438	142.36	230.221		148.969
ENSRNOP00000005612	enolase 3	Eno3	ENSRNOP00000005612.4;ENSRNOP00000093682.1	ENSRNOP00000005612.4;ENSRNOP00000093682.1	pep	primary_assembly:mRatBN7.2:10:55370557:55375919:1 gene:ENSRNOG00000004078.8 transcript:ENSRNOT00000005612.7 gene_biotype:protein_coding transcript_biotype:protein_coding gene_symbol:Eno3 description:enolase 3 [Source:RGD Symbol;Acc:2555];primary_assembly:mRatBN7.2:10:55366975:55375921:1 gene:ENSRNOG00000004078.8 transcript:ENSRNOT00000096738.1 gene_biotype:protein_coding transcript_biotype:protei…		16	3255.11	3389.21	2944.71	2573.41	4048.5	2013.83	2898.66	2363.53	2607.88	2114.99	2248.94	2579.07	2178.54	2468.85	2395.59	2635.5	2549.4	3036.56	2549.46	3481.72	3327.95	2554.66	1463.43	2031.08	2256.17	1377.12	2830.69	2009.62	2811.82
ENSRNOP00000005615			ENSRNOP00000005615.2	ENSRNOP00000005615.2	pep	primary_assembly:mRatBN7.2:X:26976061:27013181:1 gene:ENSRNOG00000004160.4 transcript:ENSRNOT00000005615.4 gene_biotype:protein_coding transcript_biotype:protein_coding		1				92.984							75.3651								91.4048		49.621	98.6418	169.623	129.163	175.437	303.738		146.145
ENSRNOP00000005619	Rho GTPase activating protein 30	Arhgap30	ENSRNOP00000005619.6	ENSRNOP00000005619.6	pep	primary_assembly:mRatBN7.2:13:83822283:83854885:1 gene:ENSRNOG00000004192.8 transcript:ENSRNOT00000005619.8 gene_biotype:protein_coding transcript_biotype:protein_coding gene_symbol:Arhgap30 description:Rho GTPase activating protein 30 [Source:RGD Symbol;Acc:1561419]		3			109.423				19.3433				164.656				128.699		52.6111			111.753		80.3618	140.203	153.181	195.966	73.9846		73.7884	129.541
ENSRNOP00000005620			ENSRNOP00000005620.5;ENSRNOP00000089883.1;ENSRNOP00000094649.1	ENSRNOP00000005620.5;ENSRNOP00000089883.1;ENSRNOP00000094649.1	pep	primary_assembly:mRatBN7.2:X:27027435:27054754:1 gene:ENSRNOG00000004249.7 transcript:ENSRNOT00000005620.7 gene_biotype:protein_coding transcript_biotype:protein_coding;primary_assembly:mRatBN7.2:X:27027425:27054754:1 gene:ENSRNOG00000004249.7 transcript:ENSRNOT00000104011.1 gene_biotype:protein_coding transcript_biotype:protein_coding;primary_assembly:mRatBN7.2:X:27027425:27053850:1 gene:ENSRNOG…		1		36.9838		102.643		87.9752																155.798	237.739	157.263	195.828	199.081		162.997
ENSRNOP00000005640	deoxyhypusine hydroxylase	Dohh	ENSRNOP00000005640.4;ENSRNOP00000093565.1	ENSRNOP00000005640.4;ENSRNOP00000093565.1	pep	primary_assembly:mRatBN7.2:7:8321466:8326260:-1 gene:ENSRNOG00000004259.7 transcript:ENSRNOT00000005640.7 gene_biotype:protein_coding transcript_biotype:protein_coding gene_symbol:Dohh description:deoxyhypusine hydroxylase [Source:RGD Symbol;Acc:1304783];primary_assembly:mRatBN7.2:7:8321466:8326287:-1 gene:ENSRNOG00000004259.7 transcript:ENSRNOT00000112038.1 gene_biotype:protein_coding transcript…		5	369.363	262.874	425.539	580.281	684.252	434.909	494.374	503.653	303.856	258.132	740.446		287.788	339.43	322.834	295.713	232.251	443.572	410.81	524.971	355.324	592.891	578.332	392.608	499.785	956.314	360.198	462.153	406.997
ENSRNOP00000005654	MON2 homolog, regulator of endosome-to-Golgi trafficking	Mon2	ENSRNOP00000005654.5;ENSRNOP00000039600.6	ENSRNOP00000005654.5;ENSRNOP00000039600.6	pep	primary_assembly:mRatBN7.2:7:58651075:58727744:-1 gene:ENSRNOG00000004185.9 transcript:ENSRNOT00000005654.7 gene_biotype:protein_coding transcript_biotype:protein_coding gene_symbol:Mon2 description:MON2 homolog, regulator of endosome-to-Golgi trafficking [Source:RGD Symbol;Acc:1308808];primary_assembly:mRatBN7.2:7:58651075:58727744:-1 gene:ENSRNOG00000004185.9 transcript:ENSRNOT00000045130.7 gen…		7	98.8332	96.5438	125.405	159.469	138.445	102.829	98.5208	98.3724	108.246	56.3801	50.1976	90.1324	86.8733	77.5852	75.698	103.846	64.9964	116.936	126.184	145.926	89.5165	142.559	297.212	156.497	215.984	319.488	80.0381	234.531	127.19
ENSRNOP00000005656	deoxyhypusine synthase	Dhps	ENSRNOP00000005656.3	ENSRNOP00000005656.3	pep	primary_assembly:mRatBN7.2:19:23082448:23086881:-1 gene:ENSRNOG00000004219.8 transcript:ENSRNOT00000005656.6 gene_biotype:protein_coding transcript_biotype:protein_coding gene_symbol:Dhps description:deoxyhypusine synthase [Source:RGD Symbol;Acc:1303326]		2												63.7495						94.6176				54.7989	99.7595		88.3227			70.4388
ENSRNOP00000005658	vacuole membrane protein 1	Vmp1	ENSRNOP00000005658.2;ENSRNOP00000093091.1;ENSRNOP00000093672.1	ENSRNOP00000005658.2;ENSRNOP00000093091.1;ENSRNOP00000093672.1	pep	primary_assembly:mRatBN7.2:10:71405880:71505007:-1 gene:ENSRNOG00000003967.4 transcript:ENSRNOT00000005658.4 gene_biotype:protein_coding transcript_biotype:protein_coding gene_symbol:Vmp1 description:vacuole membrane protein 1 [Source:RGD Symbol;Acc:70367];primary_assembly:mRatBN7.2:10:71405912:71504975:-1 gene:ENSRNOG00000003967.4 transcript:ENSRNOT00000109003.1 gene_biotype:protein_coding trans…		2	172.467	165.668	166.897	228.796	209.223	205.75	193.456	232.472	192.867	151.343	104.338	92.0875	78.8673	87.0342	194.693	135.614	76.1635	181.727	180.801	218.751	157.099	220.972	262.87	215.304	266.272	267.559	177.335	271.419	153.656
ENSRNOP00000005661	peptidyl-tRNA hydrolase 2	Ptrh2	ENSRNOP00000005661.2;ENSRNOP00000084315.1	ENSRNOP00000005661.2;ENSRNOP00000084315.1	pep	primary_assembly:mRatBN7.2:10:71504956:71515398:1 gene:ENSRNOG00000004288.6 transcript:ENSRNOT00000005661.6 gene_biotype:protein_coding transcript_biotype:protein_coding gene_symbol:Ptrh2 description:peptidyl-tRNA hydrolase 2 [Source:RGD Symbol;Acc:1306819];primary_assembly:mRatBN7.2:10:71512453:71513783:1 gene:ENSRNOG00000004288.6 transcript:ENSRNOT00000111620.1 gene_biotype:protein_coding trans…		3	43.3854	39.0103	72.5579	71.3574	45.4296	44.6379	52.4201	48.1555	40.498				17.5636	9.07861				59.3069	60.7174	45.5364	63.8154	62.0227	72.1933	71.7436	82.242	80.2863	60.3511	62.7526	56.1546
ENSRNOP00000005663	ankyrin repeat and SOCS box-containing 12	Asb12	ENSRNOP00000005663.4;ENSRNOP00000068355.1	ENSRNOP00000005663.4;ENSRNOP00000068355.1	pep	primary_assembly:mRatBN7.2:X:60328328:60415619:-1 gene:ENSRNOG00000004197.8 transcript:ENSRNOT00000005663.7 gene_biotype:protein_coding transcript_biotype:protein_coding gene_symbol:Asb12 description:ankyrin repeat and SOCS box-containing 12 [Source:RGD Symbol;Acc:1561142];primary_assembly:mRatBN7.2:X:60329190:60339551:-1 gene:ENSRNOG00000004197.8 transcript:ENSRNOT00000076012.2 gene_biotype:prot…		2	68.5663	92.2463	33.1286	40.848	42.2128	57.0354	65.7482	40.4635	67.7863	39.3383	76.3247	79.5879	34.1162	72.1676	57.8127		81.6537	54.1245	46.9306		26.9646		127.891	22.8328	29.323		37.954
ENSRNOP00000005665	ATP-binding cassette, subfamily A (ABC1), member 8a	Abca8a	ENSRNOP00000005665.6;ENSRNOP00000059943.4	ENSRNOP00000005665.6;ENSRNOP00000059943.4	pep	primary_assembly:mRatBN7.2:10:95002334:95070412:-1 gene:ENSRNOG00000004147.8 transcript:ENSRNOT00000005665.7 gene_biotype:protein_coding transcript_biotype:protein_coding gene_symbol:Abca8a description:ATP-binding cassette, subfamily A (ABC1), member 8a [Source:RGD Symbol;Acc:1307333];primary_assembly:mRatBN7.2:10:95002334:95072375:-1 gene:ENSRNOG00000004147.8 transcript:ENSRNOT00000065947.5 gene…		13	210.009	198.467	84.5361	69.2966	145.43	164.524	211.939	214.929	186.375	136.537	194.265	195.52	157.627	193.859	196.692	167.19	173.142	131.647	114.711	75.3949	143.243	129.615	55.7874	113.305	100.308	79.2827	212.419	91.9075	129.406
ENSRNOP00000005677	sterol O-acyltransferase 1	Soat1	ENSRNOP00000005677.2	ENSRNOP00000005677.2	pep	primary_assembly:mRatBN7.2:13:68552317:68597494:-1 gene:ENSRNOG00000004111.4 transcript:ENSRNOT00000005677.4 gene_biotype:protein_coding transcript_biotype:protein_coding gene_symbol:Soat1 description:sterol O-acyltransferase 1 [Source:RGD Symbol;Acc:621641]		5			65.9848	63.5184	43.8321	27.5385	56.2854	15.3882				56.2704	80.252	39.2187			49.3922	35.5522	57.6675	78.9196	8.52802	73.3725	160.861	94.5303	130.403	280.735	6.30845	136.852	32.3349
ENSRNOP00000005715	integrator complex subunit 7	Ints7	ENSRNOP00000005715.6	ENSRNOP00000005715.6	pep	primary_assembly:mRatBN7.2:13:103155090:103208592:1 gene:ENSRNOG00000004263.7 transcript:ENSRNOT00000005715.7 gene_biotype:protein_coding transcript_biotype:protein_coding gene_symbol:Ints7 description:integrator complex subunit 7 [Source:RGD Symbol;Acc:1308014]		2																47.9912							64.384	50.3895	44.9699	28.7802
ENSRNOP00000005719	microsomal glutathione S-transferase 3	Mgst3	ENSRNOP00000005719.4;ENSRNOP00000089717.1	ENSRNOP00000005719.4;ENSRNOP00000089717.1	pep	primary_assembly:mRatBN7.2:13:79526541:79547411:-1 gene:ENSRNOG00000004245.8 transcript:ENSRNOT00000005719.8 gene_biotype:protein_coding transcript_biotype:protein_coding gene_symbol:Mgst3 description:microsomal glutathione S-transferase 3 [Source:RGD Symbol;Acc:1306373];primary_assembly:mRatBN7.2:13:79526541:79532869:-1 gene:ENSRNOG00000004245.8 transcript:ENSRNOT00000097875.1 gene_biotype:prote…		4	510.222	561.76	562.186	396.36	135.833	943.308	436.441	348.633	655.239	339.06	438.358	509.874	295.124	435.794	563.648	398.929	342.3	764.974	809.558	189.175	1292.96	309.427	189.521	463.41	218.09	179.231	839.142	302.613	394.527
ENSRNOP00000005722	DEP domain containing MTOR-interacting protein	Deptor	ENSRNOP00000005722.6;ENSRNOP00000080538.1;ENSRNOP00000097828.1	ENSRNOP00000005722.6;ENSRNOP00000080538.1;ENSRNOP00000097828.1	pep	primary_assembly:mRatBN7.2:7:86514988:86663778:1 gene:ENSRNOG00000004328.9 transcript:ENSRNOT00000005722.9 gene_biotype:protein_coding transcript_biotype:protein_coding gene_symbol:Deptor description:DEP domain containing MTOR-interacting protein [Source:RGD Symbol;Acc:1561030];primary_assembly:mRatBN7.2:7:86514988:86666888:1 gene:ENSRNOG00000004328.9 transcript:ENSRNOT00000119008.1 gene_biotype:…		4	94.5193	215.329	125.669	126.784	104.232	208.18	201.022	232.168	309.032	140.846	134.06	97.2445	212.099	123.938	169.748	184.545	255.033	97.1007	135.571	148.662	192.286	150.329	115.819	54.0858	101.449	126.416	213.304	155.811	146.182
ENSRNOP00000005726	torsin family 3, member A	Tor3a	ENSRNOP00000005726.3	ENSRNOP00000005726.3	pep	primary_assembly:mRatBN7.2:13:68769605:68798475:-1 gene:ENSRNOG00000004307.7 transcript:ENSRNOT00000005726.5 gene_biotype:protein_coding transcript_biotype:protein_coding gene_symbol:Tor3a description:torsin family 3, member A [Source:RGD Symbol;Acc:1310101]		3	60.8753		43.2831	26.3346			40.7188	62.5185	40.7629	35.3595	26.5011			26.2948	63.9607	74.471		72.2786		32.0368		60.2496	43.3326	79.2167	90.2584	112.981	20.2124	60.4512
ENSRNOP00000005746	TIMP metallopeptidase inhibitor 3	Timp3	ENSRNOP00000005746.3	ENSRNOP00000005746.3	pep	primary_assembly:mRatBN7.2:7:17521919:17571839:-1 gene:ENSRNOG00000004303.6 transcript:ENSRNOT00000005746.6 gene_biotype:protein_coding transcript_biotype:protein_coding gene_symbol:Timp3 description:TIMP metallopeptidase inhibitor 3 [Source:RGD Symbol;Acc:3865]		1							95.1114																144.052	84.6749
ENSRNOP00000005770	protein kinase N1	Pkn1	ENSRNOP00000005770.4;ENSRNOP00000082261.1;ENSRNOP00000086181.1	ENSRNOP00000005770.4;ENSRNOP00000082261.1;ENSRNOP00000086181.1	pep	primary_assembly:mRatBN7.2:19:24442130:24470107:1 gene:ENSRNOG00000004131.7 transcript:ENSRNOT00000005770.5 gene_biotype:protein_coding transcript_biotype:protein_coding gene_symbol:Pkn1 description:protein kinase N1 [Source:RGD Symbol;Acc:69308];primary_assembly:mRatBN7.2:19:24442122:24470107:1 gene:ENSRNOG00000004131.7 transcript:ENSRNOT00000116583.1 gene_biotype:protein_coding transcript_bioty…		5	229.371	75.7665	256.797	168.286	222.543	130.319	268.724		282.158	167.883	56.4888	127.079	109.134	106.401	145.939	134.034	148.764	217.273	252.968	277.886	133.788	151.342	226.896	263.972	211.565	535.973	227.296	347.071	183.078
ENSRNOP00000005781	glutaredoxin 5	Glrx5	ENSRNOP00000005781.5	ENSRNOP00000005781.5	pep	primary_assembly:mRatBN7.2:6:123988134:123998545:1 gene:ENSRNOG00000004206.6 transcript:ENSRNOT00000005781.6 gene_biotype:protein_coding transcript_biotype:protein_coding gene_symbol:Glrx5 description:glutaredoxin 5 [Source:RGD Symbol;Acc:1308383]		1	323.467	261.11	331.125	241.054	176.573	385.063	265.342	266.099	305.695	214.402	251.269	237.011	245.76	241.696	243.046	200.497	199.493	381.965	453.116	134.388	451.496	199.263	149.654	209.263	190.581	164.598	361.994	210.914	364.583
ENSRNOP00000005786	eukaryotic translation initiation factor 3, subunit H	Eif3h	ENSRNOP00000005786.4;ENSRNOP00000058501.4	ENSRNOP00000005786.4;ENSRNOP00000058501.4	pep	primary_assembly:mRatBN7.2:7:83091039:83152147:-1 gene:ENSRNOG00000004252.7 transcript:ENSRNOT00000005786.7 gene_biotype:protein_coding transcript_biotype:protein_coding gene_symbol:Eif3h description:eukaryotic translation initiation factor 3, subunit H [Source:RGD Symbol;Acc:735178];primary_assembly:mRatBN7.2:7:83091039:83105508:-1 gene:ENSRNOG00000004252.7 transcript:ENSRNOT00000061786.5 gene_b…		3	131.354	111.687	114.356	162.593	137.278	135.288	145.998	101.371	116.884	63.2142	119.266	115.396	56.1907	127.307	101.076	99.219	68.1701	129.282	102.928	101.1	100.364	131.848	215.362	142.013	192.099	229.534	129.326	188.039	110.485
ENSRNOP00000005794	LLP homolog, long-term synaptic facilitation factor	Llph	ENSRNOP00000005794.4	ENSRNOP00000005794.4	pep	primary_assembly:mRatBN7.2:7:55735400:55740339:1 gene:ENSRNOG00000004316.7 transcript:ENSRNOT00000005794.7 gene_biotype:protein_coding transcript_biotype:protein_coding gene_symbol:Llph description:LLP homolog, long-term synaptic facilitation factor [Source:RGD Symbol;Acc:1308261]		2		17.9211	44.4443	68.4219	53.5721	64.0821	57.1629	41.0811	54.4477	38.3645	40.1708	148.957	78.1114	166.085	57.6124	51.0941	113.272	48.8748		55.0783	47.1893	61.5301	106.778	143.714	111.169	234.404		156.769	61.9558
ENSRNOP00000005815	mitochondrial ribosomal protein L13	Mrpl13	ENSRNOP00000005815.3	ENSRNOP00000005815.3	pep	primary_assembly:mRatBN7.2:7:86951541:86973577:-1 gene:ENSRNOG00000004401.7 transcript:ENSRNOT00000005815.7 gene_biotype:protein_coding transcript_biotype:protein_coding gene_symbol:Mrpl13 description:mitochondrial ribosomal protein L13 [Source:RGD Symbol;Acc:1359587]		4						33.6492	241.119	97.5557	159.768		224.824							72.0237	135.921		96.0879		147.706		102.541	156.718		99.0023
ENSRNOP00000005834	mitochondrial translational initiation factor 2	Mtif2	ENSRNOP00000005834.6	ENSRNOP00000005834.6	pep	primary_assembly:mRatBN7.2:14:103270247:103285724:1 gene:ENSRNOG00000004161.8 transcript:ENSRNOT00000005834.7 gene_biotype:protein_coding transcript_biotype:protein_coding gene_symbol:Mtif2 description:mitochondrial translational initiation factor 2 [Source:RGD Symbol;Acc:1303046]		4	246.285	222.33	247.723	141.186	219.451	241.392	216.767	295.284	277.283	282.45	290.05	350.093	466.224	375.396	414.546	389.5	399.884	160.456	203.124	93.8507	254.678	228.042	145.608	228.506	329.703	286.018	123.574	250.703	248.319
ENSRNOP00000005837	PHD finger protein 5A	Phf5a	ENSRNOP00000005837.3;ENSRNOP00000095542.1	ENSRNOP00000005837.3;ENSRNOP00000095542.1	pep	primary_assembly:mRatBN7.2:7:113378471:113385035:-1 gene:ENSRNOG00000024170.6 transcript:ENSRNOT00000005837.5 gene_biotype:protein_coding transcript_biotype:protein_coding gene_symbol:Phf5a description:PHD finger protein 5A [Source:RGD Symbol;Acc:621555];primary_assembly:mRatBN7.2:7:113378471:113385460:-1 gene:ENSRNOG00000024170.6 transcript:ENSRNOT00000113004.1 gene_biotype:protein_coding transc…		2	87.3832		116.171	144.68	135.618	97.3483	100.187	72.1777	99.3428	217.003	137.282	160.369	254.51	140.271	156.792	123.263	134.847	115.184	152.231	169.982	88.3167	200.133	237.529	203.924	257.475	486.063	73.9093	226.783	111.987
ENSRNOP00000005855	BRISC and BRCA1 A complex member 2	Babam2	ENSRNOP00000005855.4	ENSRNOP00000005855.4	pep	primary_assembly:mRatBN7.2:6:24369022:24747411:-1 gene:ENSRNOG00000004364.5 transcript:ENSRNOT00000005855.5 gene_biotype:protein_coding transcript_biotype:protein_coding gene_symbol:Babam2 description:BRISC and BRCA1 A complex member 2 [Source:RGD Symbol;Acc:735111]		3	100.846	173.77	61.983	175.73	255.753	88.2442		138.286	75.754	97.8789		65.239	97.9654						67.4976	133.266		55.7823	299.166	49.283		86.9836	105.462	226.64	125.967
ENSRNOP00000005863	lipin 1	Lpin1	ENSRNOP00000005863.5;ENSRNOP00000069689.2;ENSRNOP00000080344.1	ENSRNOP00000005863.5;ENSRNOP00000069689.2;ENSRNOP00000080344.1	pep	primary_assembly:mRatBN7.2:6:39312748:39380176:-1 gene:ENSRNOG00000004377.7 transcript:ENSRNOT00000005863.7 gene_biotype:protein_coding transcript_biotype:protein_coding gene_symbol:Lpin1 description:lipin 1 [Source:RGD Symbol;Acc:1307646];primary_assembly:mRatBN7.2:6:39312748:39417097:-1 gene:ENSRNOG00000004377.7 transcript:ENSRNOT00000084155.2 gene_biotype:protein_coding transcript_biotype:prot…		1		40.1999	50.3581	985.869		20.8	48.5433											53.2348	28.6303							76.6741	46.743
ENSRNOP00000005872	ribosomal protein S27a	Rps27a	ENSRNOP00000005872.1;ENSRNOP00000048664.1	ENSRNOP00000005872.1;ENSRNOP00000048664.1	pep	primary_assembly:mRatBN7.2:14:103285734:103288011:-1 gene:ENSRNOG00000004426.4 transcript:ENSRNOT00000005872.4 gene_biotype:protein_coding transcript_biotype:protein_coding gene_symbol:Rps27a description:ribosomal protein S27a [Source:RGD Symbol;Acc:6489478];primary_assembly:mRatBN7.2:5:133180212:133180805:-1 gene:ENSRNOG00000034246.3 transcript:ENSRNOT00000049535.3 gene_biotype:protein_coding tr…		6	1558.39	1709.3	1845.31	1668.8	1702.41	1523.11	1428.81	1907.95	1435.1	2134.86	2409.04	2149.16	2165.31	2049.86	2065.88	1906.82	2616.03	1277.18	1527.53	1841.55	1468.2	1709.8	2721.33	1949.43	2201.26	4079.06	1356	2538.16	1885.21
ENSRNOP00000005873	general transcription factor 2A subunit 1	Gtf2a1	ENSRNOP00000005873.1;ENSRNOP00000086237.1	ENSRNOP00000005873.1;ENSRNOP00000086237.1	pep	primary_assembly:mRatBN7.2:6:110488931:110521128:-1 gene:ENSRNOG00000004300.6 transcript:ENSRNOT00000005873.4 gene_biotype:protein_coding transcript_biotype:protein_coding gene_symbol:Gtf2a1 description:general transcription factor 2A subunit 1 [Source:RGD Symbol;Acc:69246];primary_assembly:mRatBN7.2:6:110488931:110519199:-1 gene:ENSRNOG00000004300.6 transcript:ENSRNOT00000104002.1 gene_biotype:p…		1			104.309	157.487	139.537	231.348	180.807	146.271								162.41			154.851	156.445		212.022	392.963	222.258	220.277	407.067	144.089	272.212
ENSRNOP00000005881	stonin 2	Ston2	ENSRNOP00000005881.4	ENSRNOP00000005881.4	pep	primary_assembly:mRatBN7.2:6:110567485:110676376:-1 gene:ENSRNOG00000004458.5 transcript:ENSRNOT00000005881.5 gene_biotype:protein_coding transcript_biotype:protein_coding gene_symbol:Ston2 description:stonin 2 [Source:RGD Symbol;Acc:1311502]		2		78.6608	56.7633	51.5556	106.252	50.0446	87.5347	55.3624	84.6411		79.6722	73.3276	42.6549	47.5121	50.0602	62.9428	126.349	64.8694	58.5622			64.8294	55.8204	94.1464	91.6653	52.5817	97.072	66.0015	85.229
ENSRNOP00000005903	D-glutamate cyclase	Dglucy	ENSRNOP00000005903.6;ENSRNOP00000082039.1	ENSRNOP00000005903.6;ENSRNOP00000082039.1	pep	primary_assembly:mRatBN7.2:6:120055460:120130910:1 gene:ENSRNOG00000004442.8 transcript:ENSRNOT00000005903.8 gene_biotype:protein_coding transcript_biotype:protein_coding gene_symbol:Dglucy description:D-glutamate cyclase [Source:RGD Symbol;Acc:1311756];primary_assembly:mRatBN7.2:6:120055460:120130910:1 gene:ENSRNOG00000004442.8 transcript:ENSRNOT00000117375.1 gene_biotype:protein_coding transcri…		6	195.429	239.86	157.996	114.201	85.3805	241.727	140.354	154.454	123.771	207.098	143.99	171.821	183.388	147.329	127.223	102.934	125.135	203.511	160.499	76.2607	290.288	114.05	119.631	162.035	88.1557	89.5165	198.349	86.6504	94.7057
ENSRNOP00000005909	tetraspanin 8	Tspan8	ENSRNOP00000005909.4;ENSRNOP00000077213.1	ENSRNOP00000005909.4;ENSRNOP00000077213.1	pep	primary_assembly:mRatBN7.2:7:51445074:51479356:1 gene:ENSRNOG00000004411.7 transcript:ENSRNOT00000005909.7 gene_biotype:protein_coding transcript_biotype:protein_coding gene_symbol:Tspan8 description:tetraspanin 8 [Source:RGD Symbol;Acc:621783];primary_assembly:mRatBN7.2:7:51445074:51473855:1 gene:ENSRNOG00000004411.7 transcript:ENSRNOT00000100493.1 gene_biotype:protein_coding transcript_biotype:…		1	202.637		1116.19	967.701	1266.15	765.121	756.354		1102.38	723.987	357.413	512.26	398.415	569.225	370.367	491.411	764.098	759.736	923.141	1326.56	750.744	1074.99		617.465			465.297	543.876	805.992
ENSRNOP00000005930	leukotriene A4 hydrolase	Lta4h	ENSRNOP00000005930.4	ENSRNOP00000005930.4	pep	primary_assembly:mRatBN7.2:7:27969789:28001600:1 gene:ENSRNOG00000004494.6 transcript:ENSRNOT00000005930.5 gene_biotype:protein_coding transcript_biotype:protein_coding gene_symbol:Lta4h description:leukotriene A4 hydrolase [Source:RGD Symbol;Acc:1311333]		20	235.365	251.828	274.815	499.316	254.891	227.557	286.848	239.009	212.63	371.426	389.72	385.012	393.945	408.742	418.099	408.333	406.727	264.176	371.689	298.799	226.735	381.199	747.878	481.117	509.203	1218.67	232.318	567.82	274.938
ENSRNOP00000005934	transcobalamin 2	Tcn2	ENSRNOP00000005934.2;ENSRNOP00000077856.1	ENSRNOP00000005934.2;ENSRNOP00000077856.1	pep	primary_assembly:mRatBN7.2:14:78813492:78828489:-1 gene:ENSRNOG00000004280.5 transcript:ENSRNOT00000005934.4 gene_biotype:protein_coding transcript_biotype:protein_coding gene_symbol:Tcn2 description:transcobalamin 2 [Source:RGD Symbol;Acc:620681];primary_assembly:mRatBN7.2:14:78813343:78824964:-1 gene:ENSRNOG00000004280.5 transcript:ENSRNOT00000093962.1 gene_biotype:protein_coding transcript_bio…		4			36.6714	96.5297			80.0016	31.1343		78.9317	52.8191	36.1561		69.302	61.2907	41.2349			64.6866	81.1781	88.5667		448.444	302.54	99.5808	280.045	74.1132	172.92	100.919
ENSRNOP00000005961	adenylosuccinate synthase	Adss	ENSRNOP00000005961.5	ENSRNOP00000005961.5	pep	primary_assembly:mRatBN7.2:13:89769244:89799604:-1 gene:ENSRNOG00000004481.6 transcript:ENSRNOT00000005961.6 gene_biotype:protein_coding transcript_biotype:protein_coding gene_symbol:Adss description:adenylosuccinate synthase [Source:RGD Symbol;Acc:1310508]		7	234.368	196.663	150.562	173.984	156.65	207.07	172.001	221.427	164.329	169.808	236.665	292.813	149.404	236.071	384.705	346.345	218.316	164.461	184	165.976	229.691	135.774	129.28	192.121	143.318	200.317	176.685	130.998	111.78
ENSRNOP00000005977	centrosomal protein 131	Cep131	ENSRNOP00000005977.6	ENSRNOP00000005977.6	pep	primary_assembly:mRatBN7.2:10:105346015:105370380:-1 gene:ENSRNOG00000004430.8 transcript:ENSRNOT00000005977.7 gene_biotype:protein_coding transcript_biotype:protein_coding gene_symbol:Cep131 description:centrosomal protein 131 [Source:RGD Symbol;Acc:1307745]		1	29.7152	41.0795					20.6442											21.3868			20.0647	36.386	25.989	23.2565	24.2216		15.392		13.5415
ENSRNOP00000005995	insulin-like growth factor 1	Igf1	ENSRNOP00000005995.5;ENSRNOP00000035899.5;ENSRNOP00000070124.1;ENSRNOP00000097781.1	ENSRNOP00000005995.5;ENSRNOP00000035899.5;ENSRNOP00000070124.1;ENSRNOP00000097781.1	pep	primary_assembly:mRatBN7.2:7:22282930:22355870:1 gene:ENSRNOG00000004517.9 transcript:ENSRNOT00000005995.6 gene_biotype:protein_coding transcript_biotype:protein_coding gene_symbol:Igf1 description:insulin-like growth factor 1 [Source:RGD Symbol;Acc:2868];primary_assembly:mRatBN7.2:7:22288218:22339156:1 gene:ENSRNOG00000004517.9 transcript:ENSRNOT00000038780.7 gene_biotype:protein_coding transcri…		1		78.3412	91.5019	116.666	94.3008	59.4286					113.759	125.307	105.245	119.363		122.345	131.558	61.3961	106.874	129.052		89.6102	172.958	165.067	147.039	334.552		231.917	73.87
ENSRNOP00000005996	pescadillo ribosomal biogenesis factor 1	Pes1	ENSRNOP00000005996.3;ENSRNOP00000076758.1	ENSRNOP00000005996.3;ENSRNOP00000076758.1	pep	primary_assembly:mRatBN7.2:14:78850709:78867134:1 gene:ENSRNOG00000004515.5 transcript:ENSRNOT00000005996.5 gene_biotype:protein_coding transcript_biotype:protein_coding gene_symbol:Pes1 description:pescadillo ribosomal biogenesis factor 1 [Source:RGD Symbol;Acc:1559814];primary_assembly:mRatBN7.2:14:78855542:78867134:1 gene:ENSRNOG00000004515.5 transcript:ENSRNOT00000113283.1 gene_biotype:protei…		3	143.386	168.827	223.318	356.417	249.254	156.633	231.37	202.079	228.775	142.718		268.882		304.483		108.703	581.552	197.042	247.35	311.707	45.7925	299.627	565.662	439.971	531.487	711.425		495.47	253.805
ENSRNOP00000005997			ENSRNOP00000005997.6	ENSRNOP00000005997.6	pep	primary_assembly:mRatBN7.2:X:77377781:77443900:1 gene:ENSRNOG00000004512.8 transcript:ENSRNOT00000005997.8 gene_biotype:protein_coding transcript_biotype:protein_coding		5	282.88	243.444	323.85	227.863	183.991	391.709	203.391	252.683	285.519	166.079	145.725	133.758	169.773	128.188	138.891	119.914	108.096	391.513	342.292	167.128	493.342	177.462	180.11	208.465	168.477	148.885	373.38	158.767	280.954
ENSRNOP00000006020	retinol dehydrogenase 14	Rdh14	ENSRNOP00000006020.4	ENSRNOP00000006020.4	pep	primary_assembly:mRatBN7.2:6:33156569:33161712:1 gene:ENSRNOG00000039551.4 transcript:ENSRNOT00000006020.7 gene_biotype:protein_coding transcript_biotype:protein_coding gene_symbol:Rdh14 description:retinol dehydrogenase 14 [Source:RGD Symbol;Acc:1565196]		5	82.766	77.7023	76.5917	48.3076	77.9901	96.7102	64.8285	72.0144	92.354	61.1306	44.7797	37.0846	55.9081	43.9832	47.9142	39.6538	37.0724	85.8576	88.421	49.4286	108.268	72.3164	57.7644	44.7305	55.6084	91.559	77.5554	44.338	65.8974
ENSRNOP00000006055	C-type lectin domain family 3, member B	Clec3b	ENSRNOP00000006055.4	ENSRNOP00000006055.4	pep	primary_assembly:mRatBN7.2:8:122810149:122815835:1 gene:ENSRNOG00000004540.8 transcript:ENSRNOT00000006055.8 gene_biotype:protein_coding transcript_biotype:protein_coding gene_symbol:Clec3b description:C-type lectin domain family 3, member B [Source:RGD Symbol;Acc:1311031]		2	1164.13	806.6	309.7	401.627	280.641	443.06	592.11	1033.51	399.13	502.444	395.831	414.601	397.229	411.506	402.258	392.716	403.737	312.793	333.856	334.971	328.545	353.761	507.562	452.162	657.684	879.897	395.742	258.893	392.162
ENSRNOP00000006070	decorin	Dcn	ENSRNOP00000006070.4;ENSRNOP00000086944.1;ENSRNOP00000088475.1	ENSRNOP00000006070.4;ENSRNOP00000086944.1;ENSRNOP00000088475.1	pep	primary_assembly:mRatBN7.2:7:32281252:32321270:1 gene:ENSRNOG00000004554.7 transcript:ENSRNOT00000006070.7 gene_biotype:protein_coding transcript_biotype:protein_coding gene_symbol:Dcn description:decorin [Source:RGD Symbol;Acc:61895];primary_assembly:mRatBN7.2:7:32284389:32321270:1 gene:ENSRNOG00000004554.7 transcript:ENSRNOT00000116661.1 gene_biotype:protein_coding transcript_biotype:protein_co…		11	2408.07	1807.03	674.759	864.984	888.313	1101.05	1074.84	2635.49	1088.03	1022.34	998.143	1030.1	997.007	1086.42	831.949	1087.17	1115.36	720.143	727.372	1159.1	940.586	881.83	3404.71	1476.66	3008.5	2539.14	1024.7	1860.82	876.003
ENSRNOP00000006087	epidermal growth factor receptor	Egfr	ENSRNOP00000006087.3;ENSRNOP00000078445.1;ENSRNOP00000080460.1	ENSRNOP00000006087.3;ENSRNOP00000078445.1;ENSRNOP00000080460.1	pep	primary_assembly:mRatBN7.2:14:91177067:91344382:1 gene:ENSRNOG00000004332.5 transcript:ENSRNOT00000006087.3 gene_biotype:protein_coding transcript_biotype:protein_coding gene_symbol:Egfr description:epidermal growth factor receptor [Source:RGD Symbol;Acc:2543];primary_assembly:mRatBN7.2:14:91286480:91302348:1 gene:ENSRNOG00000004332.5 transcript:ENSRNOT00000111139.1 gene_biotype:protein_coding tr…		7	84.3487	88.9251	98.2442	154.297	134.581	104.119	110.533	90.3217	61.1832	39.6662	51.9992	110.559	99.6563	61.2965	114.089	106.247	90.9571	100.874	106.946	106.822	69.8172	142.005	248.387	166.825	198.881	276.761	48.0153	225.769	81.7757
ENSRNOP00000006093	anaphase promoting complex subunit 4	Anapc4	ENSRNOP00000006093.3;ENSRNOP00000078116.1	ENSRNOP00000006093.3;ENSRNOP00000078116.1	pep	primary_assembly:mRatBN7.2:14:58125995:58157770:-1 gene:ENSRNOG00000004130.5 transcript:ENSRNOT00000006093.5 gene_biotype:protein_coding transcript_biotype:protein_coding gene_symbol:Anapc4 description:anaphase promoting complex subunit 4 [Source:RGD Symbol;Acc:1306572];primary_assembly:mRatBN7.2:14:58125995:58157770:-1 gene:ENSRNOG00000004130.5 transcript:ENSRNOT00000118640.1 gene_biotype:protei…		2	4.54613	55.0676	36.4926	45.4987	37.1643		25.3365	41.1836	26.0064									20.2353	31.9574	40.7592		24.4954	61.8801	38.5004	44.895	63.6907		52.3552	21.9394
ENSRNOP00000006109	lumican	Lum	ENSRNOP00000006109.2	ENSRNOP00000006109.2	pep	primary_assembly:mRatBN7.2:7:32358990:32365793:1 gene:ENSRNOG00000004610.5 transcript:ENSRNOT00000006109.5 gene_biotype:protein_coding transcript_biotype:protein_coding gene_symbol:Lum description:lumican [Source:RGD Symbol;Acc:620984]		12	696.923	748.256	552.555	648.595	681.167	787.445	763.943	1117.78	619.709	1040.66	925.235	966.923	894.958	900.914	1031.15	1000.91	916.669	680.792	586.814	830.309	598.43	758.94	2309.67	947.522	2160.89	2166.77	668.791	986.261	777.538
ENSRNOP00000006128	tryptophanyl-tRNA synthetase 1	Wars1	ENSRNOP00000006128.3;ENSRNOP00000049063.3	ENSRNOP00000006128.3;ENSRNOP00000049063.3	pep	primary_assembly:mRatBN7.2:6:127776090:127806636:-1 gene:ENSRNOG00000004359.8 transcript:ENSRNOT00000006128.6 gene_biotype:protein_coding transcript_biotype:protein_coding gene_symbol:Wars1 description:tryptophanyl-tRNA synthetase 1 [Source:RGD Symbol;Acc:1308278];primary_assembly:mRatBN7.2:6:127776090:127806636:-1 gene:ENSRNOG00000004359.8 transcript:ENSRNOT00000050350.6 gene_biotype:protein_cod…		9	161.373	190.814	208.631	215.979	204.302	209.738	170.171	190.682	163.388	211.724	188.204	165.336	126.575	199.514	261.002	203.479	181.95	180.62	165.218	175.669	183.793	180.331	305.588	211.433	225.125	264.626	141.731	248.597	187.741
ENSRNOP00000006141	F11 receptor	F11r	ENSRNOP00000006141.3;ENSRNOP00000093065.1;ENSRNOP00000093956.1	ENSRNOP00000006141.3;ENSRNOP00000093065.1;ENSRNOP00000093956.1	pep	primary_assembly:mRatBN7.2:13:83873797:83897383:1 gene:ENSRNOG00000004414.6 transcript:ENSRNOT00000006141.6 gene_biotype:protein_coding transcript_biotype:protein_coding gene_symbol:F11r description:F11 receptor [Source:RGD Symbol;Acc:621842];primary_assembly:mRatBN7.2:13:83893341:83897383:1 gene:ENSRNOG00000004414.6 transcript:ENSRNOT00000094139.1 gene_biotype:protein_coding transcript_biotype:p…		2			106.937	53.6273		127.372	117.378		125.48		166.497		192.676	147.589									190.443					123.495
ENSRNOP00000006152	adhesion G protein-coupled receptor E5	Adgre5	ENSRNOP00000006152.7;ENSRNOP00000079017.1;ENSRNOP00000079224.1	ENSRNOP00000006152.7;ENSRNOP00000079017.1;ENSRNOP00000079224.1	pep	primary_assembly:mRatBN7.2:19:24398689:24418638:1 gene:ENSRNOG00000004489.8 transcript:ENSRNOT00000006152.8 gene_biotype:protein_coding transcript_biotype:protein_coding gene_symbol:Adgre5 description:adhesion G protein-coupled receptor E5 [Source:RGD Symbol;Acc:1305595];primary_assembly:mRatBN7.2:19:24398689:24418638:1 gene:ENSRNOG00000004489.8 transcript:ENSRNOT00000115153.1 gene_biotype:protei…		2		11.195	28.8839	41.2666						20.9314	37.1838		22.4462	14.757		19.3612	17.1668	22.7714	34.6949	30.216	19.0687	36.5294	106.482	71.9072	53.3464	81.8376		43.1414	22.8646
ENSRNOP00000006160	mitochondrial fission process 1	Mtfp1	ENSRNOP00000006160.3	ENSRNOP00000006160.3	pep	primary_assembly:mRatBN7.2:14:78968442:78972274:-1 gene:ENSRNOG00000004640.7 transcript:ENSRNOT00000006160.7 gene_biotype:protein_coding transcript_biotype:protein_coding gene_symbol:Mtfp1 description:mitochondrial fission process 1 [Source:RGD Symbol;Acc:1359705]		2	284.679	240.165	470.82	360.976	233.149	858.873	232.811	280.705	118.929	381.9	302.501	405.533	285.374	375.596	311.288	385.169	402.36	546.505	603.965	196.086	840.548	165.029	118.252	189.559	120.079	132.854	458.167	105.626	236.05
ENSRNOP00000006168	nuclear factor I/C	Nfic	ENSRNOP00000006168.6;ENSRNOP00000077960.1;ENSRNOP00000082074.1;ENSRNOP00000083709.1;ENSRNOP00000084268.1;ENSRNOP00000090255.1	ENSRNOP00000006168.6;ENSRNOP00000077960.1;ENSRNOP00000082074.1;ENSRNOP00000083709.1;ENSRNOP00000084268.1;ENSRNOP00000090255.1	pep	primary_assembly:mRatBN7.2:7:8282373:8307996:1 gene:ENSRNOG00000004505.8 transcript:ENSRNOT00000006168.8 gene_biotype:protein_coding transcript_biotype:protein_coding gene_symbol:Nfic description:nuclear factor I/C [Source:RGD Symbol;Acc:62016];primary_assembly:mRatBN7.2:7:8282360:8309936:1 gene:ENSRNOG00000004505.8 transcript:ENSRNOT00000093863.1 gene_biotype:protein_coding transcript_biotype:pr…		1		123.219	125.211		130.118				127.956		107.607	92.2776		86.214		102.436		127.97			128.397	112.41	175.404	88.3071	166.088			226.663
ENSRNOP00000006179	solute carrier family 35, member B1	Slc35b1	ENSRNOP00000006179.3;ENSRNOP00000090121.1	ENSRNOP00000006179.3;ENSRNOP00000090121.1	pep	primary_assembly:mRatBN7.2:10:80327945:80335274:1 gene:ENSRNOG00000004510.5 transcript:ENSRNOT00000006179.5 gene_biotype:protein_coding transcript_biotype:protein_coding gene_symbol:Slc35b1 description:solute carrier family 35, member B1 [Source:RGD Symbol;Acc:727783];primary_assembly:mRatBN7.2:10:80328175:80335273:1 gene:ENSRNOG00000004510.5 transcript:ENSRNOT00000102666.1 gene_biotype:protein_c…		1	224.517	279.347	275.672	365.758	264.656	260.904	224.771	245.613	252.119				119.043					288.238	260.971	348.542	341.654	374.358	682.23	408.634	525.03	653.269	212.451	490.042	276.051
ENSRNOP00000006184	myoglobin	Mb	ENSRNOP00000006184.3	ENSRNOP00000006184.3	pep	primary_assembly:mRatBN7.2:7:108759904:108767350:-1 gene:ENSRNOG00000004583.7 transcript:ENSRNOT00000006184.7 gene_biotype:protein_coding transcript_biotype:protein_coding gene_symbol:Mb description:myoglobin [Source:RGD Symbol;Acc:620411]		10	4694	4797.79	2839.22	1944.47	1783.61	3181.61	2304.99	3325.47	2337.46	2010.55	2203.08	1831.92	2022.59	2139.12	2700.93	2771.75	2171.96	3063.44	3282.62	1332.59	4318.52	1215.18	1221.39	2315.98	1134.2	686.551	4338.98	1715.67	1872.46
ENSRNOP00000006190	protein phosphatase 1 catalytic subunit beta	Ppp1cb	ENSRNOP00000006190.3	ENSRNOP00000006190.3	pep	primary_assembly:mRatBN7.2:6:23960999:23992824:-1 gene:ENSRNOG00000004612.5 transcript:ENSRNOT00000006190.5 gene_biotype:protein_coding transcript_biotype:protein_coding gene_symbol:Ppp1cb description:protein phosphatase 1 catalytic subunit beta [Source:RGD Symbol;Acc:3376]		11	582.631	607.665	501.388	476.486	489.839	542.371	551.081	589.007	574.702	395.99	437.883	497.821	525.827	454.777	457.828	421.503	379.118	512.238	511.499	473.923	575.609	438.578	626.99	555.53	528.198	588.924	487.222	550.929	516.695
ENSRNOP00000006200	thrombomodulin	Thbd	ENSRNOP00000006200.1	ENSRNOP00000006200.1	pep	primary_assembly:mRatBN7.2:3:135862835:135867193:-1 gene:ENSRNOG00000004687.4 transcript:ENSRNOT00000006200.4 gene_biotype:protein_coding transcript_biotype:protein_coding gene_symbol:Thbd description:thrombomodulin [Source:RGD Symbol;Acc:621299]		1	385.913	452.486	253.736	412.343		196.646	174.877		278.79	303.9		383.016		440.56	246.892	348.539	325.05	400.949	349.045	261.113	391.375	198.409	586.679	387.323	429.581	416.01		446.518	303.537
ENSRNOP00000006209	RAD21 cohesin complex component	Rad21	ENSRNOP00000006209.6;ENSRNOP00000095133.1	ENSRNOP00000006209.6;ENSRNOP00000095133.1	pep	primary_assembly:mRatBN7.2:7:83287870:83314817:-1 gene:ENSRNOG00000004420.6 transcript:ENSRNOT00000006209.6 gene_biotype:protein_coding transcript_biotype:protein_coding gene_symbol:Rad21 description:RAD21 cohesin complex component [Source:RGD Symbol;Acc:1594529];primary_assembly:mRatBN7.2:7:83288697:83314805:-1 gene:ENSRNOG00000004420.6 transcript:ENSRNOT00000116638.1 gene_biotype:protein_coding…		7	319.392	466.701	153.836	223.454	315.677	189.055	162.56	203.38	295.676	117.115	136.208	124.341	148.182	150.745	247.947	168.382	100.098	200.924	167.784	184.393	180.159	203.647	379.091	245.023	248.219	354.622	333.33	209.352	168.969
ENSRNOP00000006217	mitogen-activated protein kinase kinase 6	Map2k6	ENSRNOP00000006217.3	ENSRNOP00000006217.3	pep	primary_assembly:mRatBN7.2:10:95373204:95488293:1 gene:ENSRNOG00000004437.8 transcript:ENSRNOT00000006217.7 gene_biotype:protein_coding transcript_biotype:protein_coding gene_symbol:Map2k6 description:mitogen-activated protein kinase kinase 6 [Source:RGD Symbol;Acc:620666]		8	513.508	546.306	405.6	298.682	397.877	445.581	454.047	398.187	430.632	432.25	308.839	375.807	380.817	355.477	333.38	344.034	379.149	309.992	318.762	329.16	529.651	287.564	261.213	227.457	247.254	248.424	474.315	232.295	308.897
ENSRNOP00000006218	ras homolog family member T1	Rnf135	ENSRNOP00000006218.4;ENSRNOP00000074094.1;ENSRNOP00000074726.2;ENSRNOP00000090229.1;ENSRNOP00000092578.1;ENSRNOP00000097730.1	ENSRNOP00000006218.4;ENSRNOP00000074094.1;ENSRNOP00000074726.2;ENSRNOP00000090229.1;ENSRNOP00000092578.1;ENSRNOP00000097730.1	pep	primary_assembly:mRatBN7.2:10:65198747:65262761:1 gene:ENSRNOG00000004093.8 transcript:ENSRNOT00000006218.6 gene_biotype:protein_coding transcript_biotype:protein_coding gene_symbol:Rnf135 description:ras homolog family member T1 [Source:RGD Symbol;Acc:1307023];primary_assembly:mRatBN7.2:10:65198728:65262057:1 gene:ENSRNOG00000004093.8 transcript:ENSRNOT00000082685.2 gene_biotype:protein_coding t…		7	133.597	128.219	139.679	168.528	141.252	144.314	140.42	112.986	156.931	124.319	159.139	138.446	144.799	163.155	141.335	152.019		157.758	164.545	134.172	177.521	144.322	161.275	145.107	195.262	173.063	138.323	184.38	148.165
ENSRNOP00000006219	contactin 1	Cntn1	ENSRNOP00000006219.3;ENSRNOP00000071355.2	ENSRNOP00000006219.3;ENSRNOP00000071355.2	pep	primary_assembly:mRatBN7.2:7:123372792:123558541:1 gene:ENSRNOG00000004438.5 transcript:ENSRNOT00000006219.5 gene_biotype:protein_coding transcript_biotype:protein_coding gene_symbol:Cntn1 description:contactin 1 [Source:RGD Symbol;Acc:621300];primary_assembly:mRatBN7.2:7:123441350:123529306:1 gene:ENSRNOG00000004438.5 transcript:ENSRNOT00000080621.2 gene_biotype:protein_coding transcript_biotype…		1						214.595																		26.985	23.7309	36.9608
ENSRNOP00000006225	solute carrier family 38, member 10	Slc38a10	ENSRNOP00000006225.7;ENSRNOP00000081337.1;ENSRNOP00000086955.1	ENSRNOP00000006225.7;ENSRNOP00000081337.1;ENSRNOP00000086955.1	pep	primary_assembly:mRatBN7.2:10:105386836:105436636:-1 gene:ENSRNOG00000004604.9 transcript:ENSRNOT00000006225.9 gene_biotype:protein_coding transcript_biotype:protein_coding gene_symbol:Slc38a10 description:solute carrier family 38, member 10 [Source:RGD Symbol;Acc:1306356];primary_assembly:mRatBN7.2:10:105387377:105436609:-1 gene:ENSRNOG00000004604.9 transcript:ENSRNOT00000095802.1 gene_biotype:p…		2															18.8846								56.5413	49.8452				53.5995
ENSRNOP00000006234	keratocan	Kera	ENSRNOP00000006234.4	ENSRNOP00000006234.4	pep	primary_assembly:mRatBN7.2:7:32397382:32404837:1 gene:ENSRNOG00000004635.6 transcript:ENSRNOT00000006234.6 gene_biotype:protein_coding transcript_biotype:protein_coding gene_symbol:Kera description:keratocan [Source:RGD Symbol;Acc:1305816]		6	2454.34	1826.22	182.466	415.403	59.2978	344.597	397.547	2118.58	562.454	257.09	314.797	286.062	217.255	237.844	286.93	342.25	255.324		234.116	42.764	431.267	168.288		514.127	557.524	667.738	340.313	900.442
ENSRNOP00000006273	alpha-1-B glycoprotein	A1bg	ENSRNOP00000006273.4	ENSRNOP00000006273.4	pep	primary_assembly:mRatBN7.2:7:92494372:92498097:-1 gene:ENSRNOG00000004692.8 transcript:ENSRNOT00000006273.7 gene_biotype:protein_coding transcript_biotype:protein_coding gene_symbol:A1bg description:alpha-1-B glycoprotein [Source:RGD Symbol;Acc:69417]		17	493.89	349.356	364.285	884.276	482.658	277.389	605.238	450.194	193.601	390.932	505.442	475.504	479.206	450.568	506.134	449.175	560.135	574.792	439.202	535.508	360.618	816.232	1366.68	894.563	978.088	2351.67	296.417	1063.77	443.948
ENSRNOP00000006306	Cd48 molecule	Cd48	ENSRNOP00000006306.5;ENSRNOP00000079741.1	ENSRNOP00000006306.5;ENSRNOP00000079741.1	pep	primary_assembly:mRatBN7.2:13:84185559:84209142:1 gene:ENSRNOG00000004737.8 transcript:ENSRNOT00000006306.8 gene_biotype:protein_coding transcript_biotype:protein_coding gene_symbol:Cd48 description:Cd48 molecule [Source:RGD Symbol;Acc:620620];primary_assembly:mRatBN7.2:13:84185532:84204845:1 gene:ENSRNOG00000004737.8 transcript:ENSRNOT00000113999.1 gene_biotype:protein_coding transcript_biotype:…		3		160.741	212.057	220.636	148.226	177.798	169.798	165.847	182.012	198.08	217.476	109.362	171.492	118.329	154.986	344.329	219.131	226.978	186.746	174.58	135.059	283.19	539.949	297.973	401.139	568.068	147.014	369.655	221.168
ENSRNOP00000006314	presequence translocase associated motor 16	Pam16	ENSRNOP00000006314.4;ENSRNOP00000078930.1;ENSRNOP00000095881.1	ENSRNOP00000006314.4;ENSRNOP00000078930.1;ENSRNOP00000095881.1	pep	primary_assembly:mRatBN7.2:10:10943012:10950612:1 gene:ENSRNOG00000004608.6 transcript:ENSRNOT00000006314.6 gene_biotype:protein_coding transcript_biotype:protein_coding gene_symbol:Pam16 description:presequence translocase associated motor 16 [Source:RGD Symbol;Acc:1598163];primary_assembly:mRatBN7.2:10:10949131:10950649:1 gene:ENSRNOG00000004608.6 transcript:ENSRNOT00000106238.1 gene_biotype:pr…		1	174.889	163.471	274.741	178.899	104.741	259.022	264.702	140.411	195.858	135.665	56.0689	56.6912	110.756		52.6369	54.4594	97.2851	329.169	220.591	110.531	380.401	113.211	133.848	161.513	133.261	121.711	188.43	159.826	210.799
ENSRNOP00000006355	ADP-ribosylation factor 6	Arf6	ENSRNOP00000006355.5;ENSRNOP00000077772.1;ENSRNOP00000079011.1;ENSRNOP00000080368.1	ENSRNOP00000006355.5;ENSRNOP00000077772.1;ENSRNOP00000079011.1;ENSRNOP00000080368.1	pep	primary_assembly:mRatBN7.2:6:87840142:87874114:1 gene:ENSRNOG00000070951.1 transcript:ENSRNOT00000006355.6 gene_biotype:protein_coding transcript_biotype:protein_coding gene_symbol:Arf6 description:ADP-ribosylation factor 6 [Source:RGD Symbol;Acc:621279];primary_assembly:mRatBN7.2:6:87840679:87857061:1 gene:ENSRNOG00000070951.1 transcript:ENSRNOT00000101767.1 gene_biotype:protein_coding transcrip…		5	160.276	190.678	240.338	324.886	197.942	251.383	204.034	264.189	200.223	361.188	308.557	339.273	401.228	314.496	292.677	400.022	292.343	214.259	209.066	199.349	166.006	273.069	547.543	245.166	319.487	785.73	140.383	388.072	220.798
ENSRNOP00000006356	SEC24 homolog A, COPII coat complex component	Sec24a	ENSRNOP00000006356.5	ENSRNOP00000006356.5	pep	primary_assembly:mRatBN7.2:10:35949085:36024353:-1 gene:ENSRNOG00000004563.8 transcript:ENSRNOT00000006356.6 gene_biotype:protein_coding transcript_biotype:protein_coding gene_symbol:Sec24a description:SEC24 homolog A, COPII coat complex component [Source:RGD Symbol;Acc:1309451]		5	224.412	180.973	170.308	211.834	220.187	210.25	154.271		205.95	219.291	208.743	197.632	168.687	197.39	192.298	247.574	251.15	175.914	207.933	259.604	194.04	206.275	222.374	247.317	300.257	334.429	138.605	263.54	207.304
ENSRNOP00000006357	cysteine-rich with EGF-like domains 2	Creld2	ENSRNOP00000006357.5;ENSRNOP00000081306.1	ENSRNOP00000006357.5;ENSRNOP00000081306.1	pep	primary_assembly:mRatBN7.2:7:119909639:119916543:1 gene:ENSRNOG00000004659.6 transcript:ENSRNOT00000006357.6 gene_biotype:protein_coding transcript_biotype:protein_coding gene_symbol:Creld2 description:cysteine-rich with EGF-like domains 2 [Source:RGD Symbol;Acc:1310614];primary_assembly:mRatBN7.2:7:119909633:119915797:1 gene:ENSRNOG00000004659.6 transcript:ENSRNOT00000102244.1 gene_biotype:prote…		2			83.7588		23.9991	35.8759					37.9332	10.1515	43.4162	28.5372		72.6031	38.6855			22.7863		58.2292	79.9854	52.9432		110.415		59.2258	27.1967
ENSRNOP00000006359	ribosomal protein L19	Rpl19	ENSRNOP00000006359.4;ENSRNOP00000080853.1	ENSRNOP00000006359.4;ENSRNOP00000080853.1	pep	primary_assembly:mRatBN7.2:10:83022741:83052112:1 gene:ENSRNOG00000004741.6 transcript:ENSRNOT00000006359.6 gene_biotype:protein_coding transcript_biotype:protein_coding gene_symbol:Rpl19 description:ribosomal protein L19 [Source:RGD Symbol;Acc:621183];primary_assembly:mRatBN7.2:10:83019257:83052112:1 gene:ENSRNOG00000004741.6 transcript:ENSRNOT00000100994.1 gene_biotype:protein_coding transcript…		3	1161.76	814.254	1520	2102.67	1228.21	1653.64	2235.34	1521.99	1368.91	1564.27	1240.71	1237.18	1156.34	1170.5	1346.85	1704.05	866.556	1474.56	1490.64	1758.45	1227.25	1735.12	2095.12	1907.52	2004.74	2819.42	943.386	2159.13	1382.18
ENSRNOP00000006361	N-ethylmaleimide sensitive factor, vesicle fusing ATPase	Nsf	ENSRNOP00000006361.6;ENSRNOP00000073942.2;ENSRNOP00000095949.1	ENSRNOP00000006361.6;ENSRNOP00000073942.2;ENSRNOP00000095949.1	pep	primary_assembly:mRatBN7.2:10:88727912:88857386:-1 gene:ENSRNOG00000003905.7 transcript:ENSRNOT00000006361.7 gene_biotype:protein_coding transcript_biotype:protein_coding gene_symbol:Nsf description:N-ethylmaleimide sensitive factor, vesicle fusing ATPase [Source:RGD Symbol;Acc:621594];primary_assembly:mRatBN7.2:10:88727912:88835940:-1 gene:ENSRNOG00000003905.7 transcript:ENSRNOT00000087824.2 gen…		11	130.504	182.664	187.851	248.07	164.837	165.527	148.892	135.155	124.231	165.945	84.1809	100.216	130.002	114.399	72.0611	99.0925	76.9842	197.482	168.706	184.653	137.355	192.17	261.884	226.144	226.29	310.488	135.783	246.927	158.118
ENSRNOP00000006369	Sec23 homolog A, COPII coat complex component	Sec23a	ENSRNOP00000006369.4;ENSRNOP00000071102.2	ENSRNOP00000006369.4;ENSRNOP00000071102.2	pep	primary_assembly:mRatBN7.2:6:76658427:76706035:-1 gene:ENSRNOG00000004657.7 transcript:ENSRNOT00000006369.7 gene_biotype:protein_coding transcript_biotype:protein_coding gene_symbol:Sec23a description:Sec23 homolog A, COPII coat complex component [Source:RGD Symbol;Acc:1309103];primary_assembly:mRatBN7.2:6:76658427:76706035:-1 gene:ENSRNOG00000004657.7 transcript:ENSRNOT00000084611.2 gene_biotype…		15	231.033	216.801	229.679	326.443	218	221.494	215.384	304.385	204.816	255.777	235.478	248.796	236.545	277.193	261.971	241.53	274.915	214.443	218.643	257.84	173.233	288.836	390.393	311.169	423.432	600.541	195.906	348.499	216.428
ENSRNOP00000006373	reticulon 1	Rtn1	ENSRNOP00000006373.3	ENSRNOP00000006373.3	pep	primary_assembly:mRatBN7.2:6:90763220:90791976:-1 gene:ENSRNOG00000004794.9 transcript:ENSRNOT00000006373.5 gene_biotype:protein_coding transcript_biotype:protein_coding gene_symbol:Rtn1 description:reticulon 1 [Source:RGD Symbol;Acc:620986]		2	210.879	102.012	228.091	220.43	127.63	205.775		275.62	199.211	108.155			172.137	108.106	109.711		112.168	232.57	287.455	185.483	255.29	185.993		217.175		260.041	223.302	298.254	224.671
ENSRNOP00000006389	phospholipase C beta 1	Plcb1	ENSRNOP00000006389.7;ENSRNOP00000042533.5	ENSRNOP00000006389.7;ENSRNOP00000042533.5	pep	primary_assembly:mRatBN7.2:3:122060031:122771268:1 gene:ENSRNOG00000004810.9 transcript:ENSRNOT00000006389.7 gene_biotype:protein_coding transcript_biotype:protein_coding gene_symbol:Plcb1 description:phospholipase C beta 1 [Source:RGD Symbol;Acc:3344];primary_assembly:mRatBN7.2:3:122060031:122772869:1 gene:ENSRNOG00000004810.9 transcript:ENSRNOT00000051184.6 gene_biotype:protein_coding transcrip…		1			47.7107			43.5422	72.9147		33.524	34.3566										56.8512				78.3161	101.297	129.625	30.4923	99.3303
ENSRNOP00000006402	ENY2, transcription and export complex 2 subunit	Eny2	ENSRNOP00000006402.5;ENSRNOP00000078483.1;ENSRNOP00000078855.1;ENSRNOP00000083166.1	ENSRNOP00000006402.5;ENSRNOP00000078483.1;ENSRNOP00000078855.1;ENSRNOP00000083166.1	pep	primary_assembly:mRatBN7.2:7:75597342:75605897:1 gene:ENSRNOG00000004681.6 transcript:ENSRNOT00000006402.6 gene_biotype:protein_coding transcript_biotype:protein_coding gene_symbol:Eny2 description:ENY2, transcription and export complex 2 subunit [Source:RGD Symbol;Acc:1596439];primary_assembly:mRatBN7.2:7:75596316:75605897:1 gene:ENSRNOG00000004681.6 transcript:ENSRNOT00000109536.1 gene_biotype:…		1		148.403	156.125	274.564	261.196	183.535	155.579	187.492	204.535									276.294	230.417	311.18	164.399	323.015	464.837	378.11	277.051	483.403	191.687	462.166	213.306
ENSRNOP00000006403	Rho-associated coiled-coil containing protein kinase 2	Rock2	ENSRNOP00000006403.8;ENSRNOP00000073496.1;ENSRNOP00000088194.1;ENSRNOP00000091227.1	ENSRNOP00000006403.8;ENSRNOP00000073496.1;ENSRNOP00000088194.1;ENSRNOP00000091227.1	pep	primary_assembly:mRatBN7.2:6:39679371:39766576:1 gene:ENSRNOG00000004496.8 transcript:ENSRNOT00000006403.8 gene_biotype:protein_coding transcript_biotype:protein_coding gene_symbol:Rock2 description:Rho-associated coiled-coil containing protein kinase 2 [Source:RGD Symbol;Acc:3590];primary_assembly:mRatBN7.2:6:39679371:39774031:1 gene:ENSRNOG00000004496.8 transcript:ENSRNOT00000090816.2 gene_biot…		7	226.436	159.09	171.372	182.757	142.593	176.594	148.01	210.411	192.053	104.325	114.388	138.61	101.574	111.561	93.1068	144.113	122.894	160.572	165.396	140.686	105.444	174.099	244.153	172.299	225.369	257.01	130.071	233.977	174.034
ENSRNOP00000006407	CRK proto-oncogene, adaptor protein	Crk	ENSRNOP00000006407.2	ENSRNOP00000006407.2	pep	primary_assembly:mRatBN7.2:10:60530647:60553406:1 gene:ENSRNOG00000025792.5 transcript:ENSRNOT00000006407.5 gene_biotype:protein_coding transcript_biotype:protein_coding gene_symbol:Crk description:CRK proto-oncogene, adaptor protein [Source:RGD Symbol;Acc:2405]		6	250.374	179.496	234.486	249.512	251.225	349.61	308.804	242.082	277.081	285.376	300.245	354.627	264.828	324.267	382.171	281.706	312.876	292.436	252.331	249.599	288.151	314.637	319.186	212.109	247.732	249.748	307.231	235.041	262.521
ENSRNOP00000006408	signal-regulatory protein alpha	Sirpa	ENSRNOP00000006408.6;ENSRNOP00000069024.1	ENSRNOP00000006408.6;ENSRNOP00000069024.1	pep	primary_assembly:mRatBN7.2:3:116820372:116858098:1 gene:ENSRNOG00000004763.8 transcript:ENSRNOT00000006408.7 gene_biotype:protein_coding transcript_biotype:protein_coding gene_symbol:Sirpa description:signal-regulatory protein alpha [Source:RGD Symbol;Acc:3449];primary_assembly:mRatBN7.2:3:116819726:116856803:1 gene:ENSRNOG00000004763.8 transcript:ENSRNOT00000091935.2 gene_biotype:protein_coding …		5	41.5613		73.935	103.87	109.806	57.4339	41.6758	107.926		108.533	113.139	101.254	80.2144	54.1897	102.881		45.8479	80.1251	108.317	117.916	32.6033	110.316	289.049	150.931	182.521	349.029		186.513	85.8739
ENSRNOP00000006412	NADH:ubiquinone oxidoreductase complex assembly factor 5	Ndufaf5	ENSRNOP00000006412.4	ENSRNOP00000006412.4	pep	primary_assembly:mRatBN7.2:3:127507941:127537477:1 gene:ENSRNOG00000004784.7 transcript:ENSRNOT00000006412.7 gene_biotype:protein_coding transcript_biotype:protein_coding gene_symbol:Ndufaf5 description:NADH:ubiquinone oxidoreductase complex assembly factor 5 [Source:RGD Symbol;Acc:1309829]		5	225.512	143.03	114.851	286.224	177.007	376.405	278.072	330.549	397.637	402.64	347.95	364.58	514.306	339.611	520.95	396.838	397.874	423.853	360.354	236.159	475.569	277.803	188.213	189.823	237.813	174.016	306.599	200.193	277.235
ENSRNOP00000006423	syntrophin, beta 1	Sntb1	ENSRNOP00000006423.4	ENSRNOP00000006423.4	pep	primary_assembly:mRatBN7.2:7:87060926:87329315:-1 gene:ENSRNOG00000004821.7 transcript:ENSRNOT00000006423.6 gene_biotype:protein_coding transcript_biotype:protein_coding gene_symbol:Sntb1 description:syntrophin, beta 1 [Source:RGD Symbol;Acc:1307728]		17	196.817	379.16	389.609	281.759	266.66	212.66	214.232	212.259	192.612	197.536	201.972	198.28	213.332	231.234	231.978	174.714	239.172	305.29	288.036	256.321	382.675	204.617	126.568	109.623	235.89	181.724	213.009	165.545	303.941
ENSRNOP00000006438			ENSRNOP00000006438.5;ENSRNOP00000006741.7;ENSRNOP00000067100.3;ENSRNOP00000093532.1	ENSRNOP00000006438.5;ENSRNOP00000006741.7;ENSRNOP00000067100.3;ENSRNOP00000093532.1	pep	primary_assembly:mRatBN7.2:X:34877866:35222747:-1 gene:ENSRNOG00000004322.9 transcript:ENSRNOT00000006438.7 gene_biotype:protein_coding transcript_biotype:protein_coding;primary_assembly:mRatBN7.2:X:34877866:35222747:-1 gene:ENSRNOG00000004322.9 transcript:ENSRNOT00000006741.8 gene_biotype:protein_coding transcript_biotype:protein_coding;primary_assembly:mRatBN7.2:X:34877866:35222747:-1 gene:ENSR…		6	151.298	164.797	175.154	124.398	174.973		168.684	135.636	110.261	186.99	175.417	174.936	133.737	193.795	210.855	217	154.359	181.647	137.397	194.188	174.904	87.8302	296.536	176.08	260.976	400.811		212.389	113.257
ENSRNOP00000006443	reticulon 4	Rtn4	ENSRNOP00000006443.6	ENSRNOP00000006443.6	pep	primary_assembly:mRatBN7.2:14:103449930:103497686:1 gene:ENSRNOG00000004621.9 transcript:ENSRNOT00000006443.8 gene_biotype:protein_coding transcript_biotype:protein_coding gene_symbol:Rtn4 description:reticulon 4 [Source:RGD Symbol;Acc:620989]		16	429.74	435.792	508.28	555.316	450.057	377.02	413.761	465.501	447.316	364.496	456.949	467.589	333.867	468.219	408.942	462.045	373.666	581.032	487.082	462.958	394.694	427.447	440.673	496.753	404.647	393.648	376.811	403.573	512.297
ENSRNOP00000006452	ribokinase	Rbks	ENSRNOP00000006452.5;ENSRNOP00000080640.1	ENSRNOP00000006452.5;ENSRNOP00000080640.1	pep	primary_assembly:mRatBN7.2:6:24747293:24824290:1 gene:ENSRNOG00000004710.7 transcript:ENSRNOT00000006452.7 gene_biotype:protein_coding transcript_biotype:protein_coding gene_symbol:Rbks description:ribokinase [Source:RGD Symbol;Acc:1310064];primary_assembly:mRatBN7.2:6:24747730:24824290:1 gene:ENSRNOG00000004710.7 transcript:ENSRNOT00000098615.1 gene_biotype:protein_coding transcript_biotype:prot…		1	430.737	240.951	335.533	344.073	355.064	305.168	260.428	316.278	322.211	280.002	272.21	299.332	322.649	276.081			292.975	360.776	416.387	331.755	377.65	383.38	442.672	370.314	386.519	503.134	286.198	481.68	384.996
ENSRNOP00000006473	L-2-hydroxyglutarate dehydrogenase	L2hgdh	ENSRNOP00000006473.3;ENSRNOP00000086446.1	ENSRNOP00000006473.3;ENSRNOP00000086446.1	pep	primary_assembly:mRatBN7.2:6:88164440:88205536:-1 gene:ENSRNOG00000004857.5 transcript:ENSRNOT00000006473.5 gene_biotype:protein_coding transcript_biotype:protein_coding gene_symbol:L2hgdh description:L-2-hydroxyglutarate dehydrogenase [Source:RGD Symbol;Acc:1306250];primary_assembly:mRatBN7.2:6:88165770:88205578:-1 gene:ENSRNOG00000004857.5 transcript:ENSRNOT00000094336.1 gene_biotype:protein_co…		8	165.546	146.271	198.805	124.868	148.188	224.394	228.514	165.165	230.573	189.821	244.643	193.607	203.593	206.183	243.359	234.732	175.802	243.173	186.259	132.388	279.63	113.879	102.468	69.3242	136.042	113.81	269.041	141.202	203.017
[truncated: 4,577 more rows]
