# Supplementary material for: Degradable Magnesium Implants with Caerin 1.9-Polycaprolactone Coatings Provide Extended Antibacterial Resistance and Outstanding Biocompatibility
Source: Biomater Res. 2025 Oct 28;29:0257. doi: 10.34133/bmr.0257 (PMC12559799; doi:10.34133/bmr.0257)
Supplement: Supplementary 1 — Figs. S1 to S5 Tables S1 to S6 [file bmr.0257.f1.zip › Table S4 Supporting peptides.xlsx]

## Sheet: sheet1
Sequence	Modifications	Charge	Missed.Cleavages	PEP.IsProteinGroupSpecific	PEP.IsProteotypic	PG.Cscore	PG.ProteinAccessions	PG.ProteinDescriptions	PG.ProteinGroups	PG.ProteinNames	PG.Genes	CONTROL-1-1	CONTROL-1-2	CONTROL-1-3	CONTROL-2-1	CONTROL-2-2	CONTROL-2-3	CONTROL-3-1	CONTROL-3-2	CONTROL-3-3	QC8	QC-1	QC-2	QC-3	QC-4	QC-5	QC-6	QC-7	TIP-1	TIP-2	TIP-3	TIP-F3-1	TIP-F3-2	TIP-F3-3	TI-1	TI-2	TI-3	TI-F3-1	TI-F3-2	TI-F3-3
PITIFQER		2	0	FALSE	FALSE	0.865042	ENSRNOP00000040878.4	primary_assembly:mRatBN7.2:4:157962361:157966235:-1 gene:ENSRNOG00000018630.8 transcript:ENSRNOT00000050443.5 gene_biotype:protein_coding transcript_biotype:protein_coding gene_symbol:Gapdh description:glyceraldehyde-3-phosphate dehydrogenase [Source:RGD Symbol;Acc:2661]	ENSRNOP00000040878.4		pep	463694	520658	309649	317712	377838	276896	317831	430160	335224	285327	210146	230134	250264	227054	219221	217312	199378	285569	305156	352623	397199	298503	295565	260531	322993	356554	323270	299398	320680
EAFLLFDR		2	0	FALSE	FALSE	0.862634	ENSRNOP00000017838.3	"primary_assembly:mRatBN7.2:9:68437524:68458261:-1 gene:ENSRNOG00000013262.8 transcript:ENSRNOT00000017838.7 gene_biotype:protein_coding transcript_biotype:protein_coding gene_symbol:Myl1 description:myosin, light chain 1 [Source:RGD Symbol;Acc:1598796]"	ENSRNOP00000017838.3		pep	360396	184380	105902	258972	607013	227819	291266	410494	286501	909942	975165	706693	883939	886166	934046	848920	1.18138e+06	221589	249087	267022	246127	200804	320141	177700	245888	244324	304675	252308	240472
GSSFQTVSALFR		2	0	FALSE	FALSE	0.87826	ENSRNOP00000004295.7	primary_assembly:mRatBN7.2:10:51885913:51909699:1 gene:ENSRNOG00000049695.3 transcript:ENSRNOT00000004295.7 gene_biotype:protein_coding transcript_biotype:protein_coding gene_symbol:Myh4 description:myosin heavy chain 4 [Source:RGD Symbol;Acc:3139]	ENSRNOP00000004295.7		pep	348141	296870	238529	190951	362317	162832	289286	263405	321505	241769	277650	286958	235703	264279	269385	276458	311625	202433	181445	261288	277600	219516	173750	154868	176749	153572	267429	182615	255171
GYTLPPHCSR	C8(Carbamidomethyl)	2	1	TRUE	TRUE	0.87826	ENSRNOP00000022895.1	"primary_assembly:mRatBN7.2:1:79061456:79071720:1 gene:ENSRNOG00000016837.5 transcript:ENSRNOT00000022895.5 gene_biotype:protein_coding transcript_biotype:protein_coding gene_symbol:Ckm description:creatine kinase, M-type [Source:RGD Symbol;Acc:2358]"	ENSRNOP00000022895.1		pep	296164	254542	196902	256889	287950	177430	226542	69500.4	230760	226320	126075	165745	154285	272436	185562	193934	167098	197449	222356	241587	216528	208871	261159	164885	270958	225042	182654	200573	149716
LLFEELAR		2	0	FALSE	FALSE	0.850687	ENSRNOP00000069474.2	primary_assembly:mRatBN7.2:8:60057402:60079594:1 gene:ENSRNOG00000011329.8 transcript:ENSRNOT00000083666.2 gene_biotype:protein_coding transcript_biotype:protein_coding gene_symbol:Pkm description:pyruvate kinase M1/2 [Source:RGD Symbol;Acc:3337]	ENSRNOP00000069474.2		pep	285707	291565	198614	179610	252049	155221	258604	255889	277455	233509	222764	239873	240854	258924	242752	245406	271893	183311	200960	222625	229104	181754	115185	142392	167568	158227	227527	162273	215252
IWHHTFYNELR		2	0	FALSE	FALSE	0.871276	ENSRNOP00000096150.1	"primary_assembly:mRatBN7.2:10:105619745:105624232:-1 gene:ENSRNOG00000036701.5 transcript:ENSRNOT00000108494.1 gene_biotype:protein_coding transcript_biotype:protein_coding gene_symbol:Actg1 description:actin, gamma 1 [Source:RGD Symbol;Acc:1304556]"	ENSRNOP00000096150.1		pep	265730	212192	152434	134528	192669	160171	160259	157966	157950	13388.5	25081.8	29513.8	21257.3	28214.8	22780.6	23006.6	15284.4	160746	141189	144658	178970	145533	142837	140959	156933	93232.9	182380	113851	140399
ANLLQAEIEELR		2	0	FALSE	FALSE	0.87826	ENSRNOP00000004295.7	primary_assembly:mRatBN7.2:10:51885913:51909699:1 gene:ENSRNOG00000049695.3 transcript:ENSRNOT00000004295.7 gene_biotype:protein_coding transcript_biotype:protein_coding gene_symbol:Myh4 description:myosin heavy chain 4 [Source:RGD Symbol;Acc:3139]	ENSRNOP00000004295.7		pep	254302	255719	106084	45110.6	153564	171070	152053	99181.2	206103	55502.8	244416	250910	192711	231421	238855	81243.9	310617	86754.6	86793.9	38620.7	71807	149437	66678.6	69195.6	32283.7	35998.4	208528	136683	156768
EGLLLWCQR	C7(Carbamidomethyl)	2	1	FALSE	FALSE	0.87826	ENSRNOP00000068851.2	"primary_assembly:mRatBN7.2:6:98998556:99093031:-1 gene:ENSRNOG00000056756.2 transcript:ENSRNOT00000091560.2 gene_biotype:protein_coding transcript_biotype:protein_coding gene_symbol:Actn1 description:actinin, alpha 1 [Source:RGD Symbol;Acc:70907]"	ENSRNOP00000068851.2		pep	250527	248943	167339	151866	232720	186017	211813	241425	208461	258528	217201	222948	253374	223115	221219	240302	259136	162785	162075	195564	225963	155817	118242	136496	130091	93229.8	240046	129382	157734
DIVPGDIVEVAVGDK		2	0	FALSE	FALSE	0.873983	ENSRNOP00000091865.1	primary_assembly:mRatBN7.2:1:181026608:181044834:-1 gene:ENSRNOG00000047124.3 transcript:ENSRNOT00000106738.1 gene_biotype:protein_coding transcript_biotype:protein_coding gene_symbol:AABR07005775.1 description:ATPase sarcoplasmic/endoplasmic reticulum Ca2+ transporting 1 [Source:RGD Symbol;Acc:621293]	ENSRNOP00000091865.1		pep	215362	229344	162361	153746	244945	144251	195308	183674	220817	239506	316549	326693	274949	320286	392099	372820	349840	154369	168371	166774	180031	141639	77432.6	152720	123466	74035.9	167011	139590	183438
EQGFLSFWR		2	0	TRUE	TRUE	0.85966	ENSRNOP00000014704.2	primary_assembly:mRatBN7.2:16:46072939:46076733:1 gene:ENSRNOG00000010830.5 transcript:ENSRNOT00000014704.5 gene_biotype:protein_coding transcript_biotype:protein_coding gene_symbol:Slc25a4 description:solute carrier family 25 member 4 [Source:RGD Symbol;Acc:620352]	ENSRNOP00000014704.2		pep	203912	189094	203246	149708	123252	233970	172607	181085	220412	79379.6	79860.9	76209.7	83510.3	65772.8	69878.1	23036.6	127346	205568	239164	110354	278646	106645	73855.9	101959	104559	77896.2	235598	105743	204237
DQLIVNLLK		2	0	FALSE	FALSE	0.87144	ENSRNOP00000017468.1	primary_assembly:mRatBN7.2:1:97371823:97381243:1 gene:ENSRNOG00000013009.3 transcript:ENSRNOT00000017468.3 gene_biotype:protein_coding transcript_biotype:protein_coding gene_symbol:Ldha description:lactate dehydrogenase A [Source:RGD Symbol;Acc:2996]	ENSRNOP00000017468.1		pep	201046	195052	122245	151490	227613	127091	190251	213478	208451	233840	238098	237167	227791	233795	250540	246435	238009	153702	158891	173485	175962	129945	141778	127123	150458	148869	169686	149287	161069
VLNASAIPEGQFIDSK		2	0	FALSE	FALSE	0.87826	ENSRNOP00000004295.7	primary_assembly:mRatBN7.2:10:51885913:51909699:1 gene:ENSRNOG00000049695.3 transcript:ENSRNOT00000004295.7 gene_biotype:protein_coding transcript_biotype:protein_coding gene_symbol:Myh4 description:myosin heavy chain 4 [Source:RGD Symbol;Acc:3139]	ENSRNOP00000004295.7		pep	193345	240842	188727	12112.8	296789	12937.4	227314	22244.6	13819.8	2773.95	3446.8	206323	257597	208604	253043	2915.37	15119.7	176838	201911	3119.98	222890	233830	6329.31	10814.3	204063	14274.5	12400.8	9995.58	17228.8
IAEQELLDASER		2	0	FALSE	FALSE	0.87826	ENSRNOP00000004295.7	primary_assembly:mRatBN7.2:10:51885913:51909699:1 gene:ENSRNOG00000049695.3 transcript:ENSRNOT00000004295.7 gene_biotype:protein_coding transcript_biotype:protein_coding gene_symbol:Myh4 description:myosin heavy chain 4 [Source:RGD Symbol;Acc:3139]	ENSRNOP00000004295.7		pep	191756	226869	101734	97330.8	93499.5	130044	109278	146044	115490	128798	119869	125743	144795	126480	113712	123505	127710	110222	122176	89746.3	125356	80986.5	56031.3	142275	70209.8	38973.4	149151	103642	92915.8
MSLLLFDR	M1(Oxidation)	2	0	TRUE	TRUE	0.836002	ENSRNOP00000092870.1	primary_assembly:mRatBN7.2:8:49242020:49252411:-1 gene:ENSRNOG00000006595.5 transcript:ENSRNOT00000105962.1 gene_biotype:protein_coding transcript_biotype:protein_coding gene_symbol:Htr3a description:5-hydroxytryptamine receptor 3A [Source:RGD Symbol;Acc:61818]	ENSRNOP00000092870.1		pep	185916	171738	102166	226968	528236	191605	260552	343967	254505	817567	819870	779439	795896	795041	806128	759796	1.05845e+06	197368	217384	233133	216012	177982	287226	138520	214507	220354	262235	201954	205606
AGLLGTLEEMR		2	0	FALSE	FALSE	0.869393	ENSRNOP00000046362.3	primary_assembly:mRatBN7.2:10:51923355:51946295:1 gene:ENSRNOG00000049695.3 transcript:ENSRNOT00000045718.5 gene_biotype:protein_coding transcript_biotype:protein_coding gene_symbol:Myh4 description:myosin heavy chain 4 [Source:RGD Symbol;Acc:3139]	ENSRNOP00000046362.3		pep	184178	150682	178461	158109	359820	140833	229095	158433	239109	148502	130627	115121	84030.6	112569	114372	121186	164731	133444	130027	226320	193603	205851	162800	97091.9	171673	86329.4	160769	169694	205240
SGFIEEDELGSILK		2	0	TRUE	TRUE	0.852946	ENSRNOP00000058825.3	primary_assembly:mRatBN7.2:7:109772593:109784561:-1 gene:ENSRNOG00000006471.6 transcript:ENSRNOT00000067635.4 gene_biotype:protein_coding transcript_biotype:protein_coding	ENSRNOP00000058825.3		pep	182924	192608	129348	130217	282335	96100.1	163237	160468	142629	9932.35	276689	256270	8698.04	262628	280503	74773.9	275282	97750.2	105154	195181	102992	139685	132657	108541	124954	97766.2	95749.1	127731	116257
LSVEALNSLTGEFK		2	0	TRUE	TRUE	0.87826	ENSRNOP00000022895.1	"primary_assembly:mRatBN7.2:1:79061456:79071720:1 gene:ENSRNOG00000016837.5 transcript:ENSRNOT00000022895.5 gene_biotype:protein_coding transcript_biotype:protein_coding gene_symbol:Ckm description:creatine kinase, M-type [Source:RGD Symbol;Acc:2358]"	ENSRNOP00000022895.1		pep	180346	213554	129342	127025	272850	127005	160603	124296	161956	159278	165621	175618	172228	195192	187466	184693	198824	116502	118811	156021	162898	123959	131605	100971	109228	83862.9	112158	99705.1	124997
AAVPSGASTGIYEALELR		2	0	FALSE	FALSE	0.860742	ENSRNOP00000064663.1;ENSRNOP00000073191.1	"primary_assembly:mRatBN7.2:3:57576709:57578013:1 gene:ENSRNOG00000028543.3 transcript:ENSRNOT00000031418.3 gene_biotype:protein_coding transcript_biotype:protein_coding gene_symbol:AABR07052523.1 description:enolase 1, (alpha), pseudogene 1 [Source:RGD Symbol;Acc:1587670];primary_assembly:mRatBN7.2:5:160719951:160731336:1 gene:ENSRNOG00000017895.8 transcript:ENSRNOT00000081579.2 gene_biotype:pro…	ENSRNOP00000064663.1;ENSRNOP00000073191.1		pep	174883	181872	137420	163277	341564	135326	173520	181896	175052	287155	1553.24	7215.04	267977	2114.3	292449	250340	247395	155467	174318	195786	205063	1578.42	193350	155887	176842	160610	8122.32	152366	135486
FPNAEFAEITK		2	0	FALSE	FALSE	0.873626	ENSRNOP00000003921.2	primary_assembly:mRatBN7.2:14:17607415:17622814:-1 gene:ENSRNOG00000002911.6 transcript:ENSRNOT00000003921.5 gene_biotype:protein_coding transcript_biotype:protein_coding gene_symbol:Alb description:albumin [Source:RGD Symbol;Acc:2085]	ENSRNOP00000003921.2		pep	172597	149929	142801	155764	174501	129479	188042	136344	119204	159725	159505	154640	168290	162236	164485	175217	152988	146674	121528	138864	146442	161728	160562	174337	161321	233527	144937	158679	138664
LLVVYPWTQR		2	0	FALSE	FALSE	0.850436	ENSRNOP00000068875.2	"primary_assembly:mRatBN7.2:1:158218358:158231777:-1 gene:ENSRNOG00000047098.3 transcript:ENSRNOT00000087661.2 gene_biotype:protein_coding transcript_biotype:protein_coding gene_symbol:Hbb-b1 description:hemoglobin, beta adult major chain [Source:RGD Symbol;Acc:1595848]"	ENSRNOP00000068875.2		pep	172158	171817	135194	108615	299583	78011.6	137417	82597.3	109066	84655.4	120506	166674	90718.2	148760	175563	113498	176395	75825.5	98115.9	134046	138272	110556	334883	173525	187308	300316	89264.4	167497	159182
IDFDEFLK		2	0	TRUE	FALSE	0.869145	ENSRNOP00000020348.5;ENSRNOP00000084039.1	"primary_assembly:mRatBN7.2:3:153513276:153516029:-1 gene:ENSRNOG00000015155.7 transcript:ENSRNOT00000020348.7 gene_biotype:protein_coding transcript_biotype:protein_coding gene_symbol:Tnnc2 description:troponin C2, fast skeletal type [Source:RGD Symbol;Acc:1311973];primary_assembly:mRatBN7.2:3:153513271:153514652:-1 gene:ENSRNOG00000015155.7 transcript:ENSRNOT00000098001.1 gene_biotype:protein_c…	ENSRNOP00000020348.5;ENSRNOP00000084039.1		pep	171141	186503	140996	135021	193083	122950	157473	182382	168893	196692	183269	192779	214867	192511	170559	192999	213176	123440	132171	139625	155976	113340	107892	115774	124701	75081.4	133018	112294	140478
SSDAEMAVFGEAAPYLR	Acetyl (Protein N-term);M6(Oxidation)	2	2	FALSE	FALSE	0.869393	ENSRNOP00000046362.3	primary_assembly:mRatBN7.2:10:51923355:51946295:1 gene:ENSRNOG00000049695.3 transcript:ENSRNOT00000045718.5 gene_biotype:protein_coding transcript_biotype:protein_coding gene_symbol:Myh4 description:myosin heavy chain 4 [Source:RGD Symbol;Acc:3139]	ENSRNOP00000046362.3		pep	167449	146110	118081	121422	202176	106192	151534	91731.6	164675	114959	207891	242828	121393	253957	310584	306532	227253	106699	103708	135680	136264	93085.5	85301.8	78903.6	103113	53741.1	152616	88678.2	126851
TVMGDFAQFVDK		2	0	FALSE	FALSE	0.873626	ENSRNOP00000003921.2	primary_assembly:mRatBN7.2:14:17607415:17622814:-1 gene:ENSRNOG00000002911.6 transcript:ENSRNOT00000003921.5 gene_biotype:protein_coding transcript_biotype:protein_coding gene_symbol:Alb description:albumin [Source:RGD Symbol;Acc:2085]	ENSRNOP00000003921.2		pep	161339	154085	142792	150719	158833	100354	164248	129551	136244	235814	231723	215116	248872	209028	208506	28173.8	236024	107335	149239	166958	89930	166673	132615	150336	163455	229556	131086	182196	141684
DFNMPLTISR		2	0	FALSE	FALSE	0.875843	ENSRNOP00000072185.1	primary_assembly:mRatBN7.2:16:9855927:9918449:-1 gene:ENSRNOG00000059166.2 transcript:ENSRNOT00000085414.2 gene_biotype:protein_coding transcript_biotype:protein_coding gene_symbol:Ldb3 description:LIM domain binding 3 [Source:RGD Symbol;Acc:1564875]	ENSRNOP00000072185.1		pep	160075	178312	119638	74206.2	116752	62143.4	128549	115330	134629	139009	156449	167738	145979	159375	147230	155878	178971	85138.3	72092.5	84920.2	64160.4	79592	26260.8	80812.4	83193.6	37351.7	114558	81501.4	111218
HDCDLLR	C3(Carbamidomethyl)	2	1	FALSE	FALSE	0.87826	ENSRNOP00000004295.7	primary_assembly:mRatBN7.2:10:51885913:51909699:1 gene:ENSRNOG00000049695.3 transcript:ENSRNOT00000004295.7 gene_biotype:protein_coding transcript_biotype:protein_coding gene_symbol:Myh4 description:myosin heavy chain 4 [Source:RGD Symbol;Acc:3139]	ENSRNOP00000004295.7		pep	158594	161967	105341	84281.3	113614	87325.7	97720.4	108219	107767	94054.3	110783	104089	102168	110544	98958.2	82142.4	143687	114476	113666	122801	116787	109415	63207.9	102563	124500	94934.9	144107	113938	140567
DIDDLELTLAK		2	0	FALSE	FALSE	0.87826	ENSRNOP00000004295.7	primary_assembly:mRatBN7.2:10:51885913:51909699:1 gene:ENSRNOG00000049695.3 transcript:ENSRNOT00000004295.7 gene_biotype:protein_coding transcript_biotype:protein_coding gene_symbol:Myh4 description:myosin heavy chain 4 [Source:RGD Symbol;Acc:3139]	ENSRNOP00000004295.7		pep	158558	176568	118744	89226.3	160900	96670	95289.2	121711	150849	188393	218714	213269	1713.05	190299	257199	207676	287166	67623.8	88316.5	112369	78647.9	82328.2	98608.6	99425.1	97209.5	83204.5	120196	121454	112288
YGPNELPAEEGK		2	0	FALSE	FALSE	0.873983	ENSRNOP00000091865.1	primary_assembly:mRatBN7.2:1:181026608:181044834:-1 gene:ENSRNOG00000047124.3 transcript:ENSRNOT00000106738.1 gene_biotype:protein_coding transcript_biotype:protein_coding gene_symbol:AABR07005775.1 description:ATPase sarcoplasmic/endoplasmic reticulum Ca2+ transporting 1 [Source:RGD Symbol;Acc:621293]	ENSRNOP00000091865.1		pep	156479	174712	106837	113871	160306	111619	169023	189206	154978	108568	96124.1	78103.4	108560	91011.3	103675	105959	98737.9	109437	113522	107244	127234	108347	105081	117525	102103	115029	125284	119366	126021
SYELPDGQVITIGNER		2	0	FALSE	FALSE	0.871276	ENSRNOP00000096150.1	"primary_assembly:mRatBN7.2:10:105619745:105624232:-1 gene:ENSRNOG00000036701.5 transcript:ENSRNOT00000108494.1 gene_biotype:protein_coding transcript_biotype:protein_coding gene_symbol:Actg1 description:actin, gamma 1 [Source:RGD Symbol;Acc:1304556]"	ENSRNOP00000096150.1		pep	155864	168533	35650.7	8931.57	169861	128854	8246.39	12509.5	142817	175346	18313.2	6096.26	19082.5	4334.02	196951	5074.47	178893	114722	109840	126876	6949.55	13550.1	6997.89	6027.57	112290	10161.4	23371.5	92699.8	112351
AGLLGLLEEMR	M10(Oxidation)	2	0	FALSE	FALSE	0.87826	ENSRNOP00000004295.7	primary_assembly:mRatBN7.2:10:51885913:51909699:1 gene:ENSRNOG00000049695.3 transcript:ENSRNOT00000004295.7 gene_biotype:protein_coding transcript_biotype:protein_coding gene_symbol:Myh4 description:myosin heavy chain 4 [Source:RGD Symbol;Acc:3139]	ENSRNOP00000004295.7		pep	153071	156831	85663.7	72151.7	79798.2	142910	96294.9	120424	95303.1	26223.7	34003.3	38574.1	24334.1	35678.8	44370.1	41827.9	56616.5	102409	106021	68131.8	122663	69214.9	39422	116766	39731.5	17613.2	141684	57184.9	67335
FFQMVGLK		2	0	TRUE	TRUE	0.852946	ENSRNOP00000058825.3	primary_assembly:mRatBN7.2:7:109772593:109784561:-1 gene:ENSRNOG00000006471.6 transcript:ENSRNOT00000067635.4 gene_biotype:protein_coding transcript_biotype:protein_coding	ENSRNOP00000058825.3		pep	151919	166505	98857.3	111718	165176	92879.9	137274	173035	128236	120651	94185.2	119134	116238	101932	98341.4	71560.9	132840	77847.3	84860.4	140097	114937	136309	142330	99819.3	148711	155551	95062.2	116956	112612
VIFLENYR		2	0	FALSE	FALSE	0.861158	ENSRNOP00000028636.4;ENSRNOP00000085985.1	"primary_assembly:mRatBN7.2:1:203690533:203705360:1 gene:ENSRNOG00000021090.6 transcript:ENSRNOT00000028636.6 gene_biotype:protein_coding transcript_biotype:protein_coding gene_symbol:Pygm description:glycogen phosphorylase, muscle associated [Source:RGD Symbol;Acc:3461];primary_assembly:mRatBN7.2:1:203690533:203705360:1 gene:ENSRNOG00000021090.6 transcript:ENSRNOT00000097542.1 gene_biotype:prote…	ENSRNOP00000028636.4;ENSRNOP00000085985.1		pep	146212	134282	86831.6	97650.4	121215	83456.8	119616	90805.7	122914	69596.8	71133.9	73975.8	72497.5	74669.6	73230.5	86084.1	105822	79621.6	78863.1	116994	97476.2	84683.2	53930.2	72981.4	100849	73154.8	120495	96048	109926
VPPPLPQFGR		2	0	FALSE	FALSE	0.857515	ENSRNOP00000069574.2;ENSRNOP00000089864.1	"primary_assembly:mRatBN7.2:2:23079920:23110430:-1 gene:ENSRNOG00000055450.2 transcript:ENSRNOT00000084002.2 gene_biotype:protein_coding transcript_biotype:protein_coding gene_symbol:Ckmt2 description:creatine kinase, mitochondrial 2 [Source:RGD Symbol;Acc:61977];primary_assembly:mRatBN7.2:2:23079918:23100113:-1 gene:ENSRNOG00000055450.2 transcript:ENSRNOT00000118630.1 gene_biotype:protein_coding…	ENSRNOP00000069574.2;ENSRNOP00000089864.1		pep	139831	108585	169179	115323	76815.9	198136	135753	110045	183230	168141	185677	183567	172698	172018	181066	188995	168246	198405	218148	60451.4	302576	67611.6	31424.9	79127.1	67483.8	38748.7	175436	75529.7	194144
IQLVEEELDR		2	0	FALSE	FALSE	0.866722	ENSRNOP00000048499.3	primary_assembly:mRatBN7.2:8:67641011:67662297:-1 gene:ENSRNOG00000018184.9 transcript:ENSRNOT00000048044.6 gene_biotype:protein_coding transcript_biotype:protein_coding gene_symbol:Tpm1 description:tropomyosin 1 [Source:RGD Symbol;Acc:3898]	ENSRNOP00000048499.3		pep	139315	151358	91936	81365.1	108967	144353	140302	242764	121616	140546	128305	86909.5	138455	112710	153689	140952	165402	87776.5	94183.8	121885	86242.5	113377	64035.9	105904	93792.4	112576	146694	154733	75451.2
APQVSTPTLVEAAR		2	0	FALSE	FALSE	0.873626	ENSRNOP00000003921.2	primary_assembly:mRatBN7.2:14:17607415:17622814:-1 gene:ENSRNOG00000002911.6 transcript:ENSRNOT00000003921.5 gene_biotype:protein_coding transcript_biotype:protein_coding gene_symbol:Alb description:albumin [Source:RGD Symbol;Acc:2085]	ENSRNOP00000003921.2		pep	139217	119205	77539	112476	102054	89537	100444	123098	74779.5	101897	108032	109955	107329	100599	97940.1	104951	99972.5	98813.6	94310.1	104613	83507.2	108275	156363	120378	116240	204418	89122.5	141283	86932.6
AAYLQNLNSADLLK		2	0	FALSE	FALSE	0.87826	ENSRNOP00000004295.7	primary_assembly:mRatBN7.2:10:51885913:51909699:1 gene:ENSRNOG00000049695.3 transcript:ENSRNOT00000004295.7 gene_biotype:protein_coding transcript_biotype:protein_coding gene_symbol:Myh4 description:myosin heavy chain 4 [Source:RGD Symbol;Acc:3139]	ENSRNOP00000004295.7		pep	138059	165471	85899.2	89200	70884.6	113739	112267	153067	101220	151067	128835	84669.7	170976	113429	146723	128783	82143.4	101815	101819	72251.6	114765	82568.7	54619.1	93687	60123.7	62562	125312	64193.4	67445.2
DTQLHLDDALR		2	0	FALSE	FALSE	0.87826	ENSRNOP00000004295.7	primary_assembly:mRatBN7.2:10:51885913:51909699:1 gene:ENSRNOG00000049695.3 transcript:ENSRNOT00000004295.7 gene_biotype:protein_coding transcript_biotype:protein_coding gene_symbol:Myh4 description:myosin heavy chain 4 [Source:RGD Symbol;Acc:3139]	ENSRNOP00000004295.7		pep	136187	139508	91338.3	83818.6	128571	83171	98079.4	113340	88133.1	107598	92340.1	98190.8	105072	92717	96409.3	100428	81496.4	83399.8	83134.2	88916.1	114637	89925	83474.6	75365.1	86478.5	73300.9	94597.8	80142.1	93203.9
GNPTVEVDLHTAK		2	0	FALSE	FALSE	0.870158	ENSRNOP00000005535.6;ENSRNOP00000093168.1	primary_assembly:mRatBN7.2:4:157572088:157580980:-1 gene:ENSRNOG00000013141.7 transcript:ENSRNOT00000005535.7 gene_biotype:protein_coding transcript_biotype:protein_coding gene_symbol:Eno2 description:enolase 2 [Source:RGD Symbol;Acc:2554];primary_assembly:mRatBN7.2:4:157572098:157580946:-1 gene:ENSRNOG00000013141.7 transcript:ENSRNOT00000105821.1 gene_biotype:protein_coding transcript_biotype:pr…	ENSRNOP00000005535.6;ENSRNOP00000093168.1		pep	135344	157125	114243	121763	162326	114075	134388	151331	131124	105824	97065.5	112526	109670	108082	110258	112207	105188	124745	118251	140536	135655	122683	124428	115587	121849	117775	139041	111398	118776
VVLAYEPVWAIGTGK		2	0	FALSE	FALSE	0.87056	ENSRNOP00000020647.4	primary_assembly:mRatBN7.2:4:157615386:157619050:-1 gene:ENSRNOG00000015290.7 transcript:ENSRNOT00000020647.7 gene_biotype:protein_coding transcript_biotype:protein_coding gene_symbol:Tpi1 description:triosephosphate isomerase 1 [Source:RGD Symbol;Acc:3896]	ENSRNOP00000020647.4		pep	133693	129450	100440	101671	173512	100616	121161	144315	126169	154665	174251	176651	161711	162690	174831	169094	208081	100336	113229	125099	115977	106837	87277.6	80892.8	88255.1	88532.7	125102	102594	95593.7
QFLEELLTTQCDR	C11(Carbamidomethyl)	2	1	TRUE	FALSE	0.865142	ENSRNOP00000023944.3;ENSRNOP00000088080.1	"primary_assembly:mRatBN7.2:1:181829743:181832545:1 gene:ENSRNOG00000017645.7 transcript:ENSRNOT00000023944.7 gene_biotype:protein_coding transcript_biotype:protein_coding gene_symbol:Mylpf description:myosin light chain, phosphorylatable, fast skeletal muscle [Source:RGD Symbol;Acc:3141];primary_assembly:mRatBN7.2:1:181830655:181832545:1 gene:ENSRNOG00000017645.7 transcript:ENSRNOT00000112797.1 …	ENSRNOP00000023944.3;ENSRNOP00000088080.1		pep	131262	146142	92767.8	83715.5	226174	86345.5	109747	146783	121921	201158	199082	198305	203904	9416.85	207021	173884	198733	84027	75268.9	114008	111800	115155	85612.2	67351.5	77206.7	75562.4	97825.6	75180.1	100157
GDNQSPIELHTK		2	0	FALSE	FALSE	0.866464	ENSRNOP00000083954.1	primary_assembly:mRatBN7.2:2:86770420:86784280:-1 gene:ENSRNOG00000010079.7 transcript:ENSRNOT00000105296.1 gene_biotype:protein_coding transcript_biotype:protein_coding gene_symbol:Ca3 description:carbonic anhydrase 3 [Source:RGD Symbol;Acc:2241]	ENSRNOP00000083954.1		pep	124539	115283	26116.7	27553.1	18535.4	64826.7	33704.8	109456	9737	80731.2	58863.7	58823.6	72197.7	55913	57784.8	66799.1	65917.6	35710	26964.1	28701.4	33651.5	30481.7	43046.5	58794.8	29463	9205.13	103694	13161	29718.5
IFGVTTLDIVR		2	0	TRUE	FALSE	0.853679	ENSRNOP00000001958.2;ENSRNOP00000090657.1	primary_assembly:mRatBN7.2:12:20894262:20907271:-1 gene:ENSRNOG00000001440.5 transcript:ENSRNOT00000001958.5 gene_biotype:protein_coding transcript_biotype:protein_coding gene_symbol:Mdh2 description:malate dehydrogenase 2 [Source:RGD Symbol;Acc:619719];primary_assembly:mRatBN7.2:12:20894262:20901591:-1 gene:ENSRNOG00000001440.5 transcript:ENSRNOT00000112030.1 gene_biotype:protein_coding transcri…	ENSRNOP00000001958.2;ENSRNOP00000090657.1		pep	124014	121662	133287	111787	100442	169046	124993	119719	151031	71150.3	65686.8	67723.1	61650.9	62794.1	63809.3	67485.2	83786.7	143822	154768	85206.1	220790	87120.4	68299	81719.1	77523.6	59486.1	164486	69953.3	143953
ITLPVDFVTADK		2	0	FALSE	FALSE	0.860355	ENSRNOP00000073523.1	primary_assembly:mRatBN7.2:X:71271440:71287418:1 gene:ENSRNOG00000058249.2 transcript:ENSRNOT00000077604.2 gene_biotype:protein_coding transcript_biotype:protein_coding	ENSRNOP00000073523.1		pep	123867	135744	110247	92573.5	159057	97601	114723	117150	107515	115559	117580	119585	123846	128702	130507	133384	136324	90942.3	105187	96207.1	105371	98185.3	85406.6	71707.2	93071.3	80008.7	111148	94619.5	113866
IAFQYGITDLR		2	0	FALSE	FALSE	0.866536	ENSRNOP00000074295.2;ENSRNOP00000081963.1	primary_assembly:mRatBN7.2:7:22930350:23015957:-1 gene:ENSRNOG00000056493.2 transcript:ENSRNOT00000079235.2 gene_biotype:protein_coding transcript_biotype:protein_coding gene_symbol:Mybpc1 description:myosin binding protein C1 [Source:RGD Symbol;Acc:735102];primary_assembly:mRatBN7.2:7:22930350:23015957:-1 gene:ENSRNOG00000056493.2 transcript:ENSRNOT00000108545.1 gene_biotype:protein_coding trans…	ENSRNOP00000074295.2;ENSRNOP00000081963.1		pep	123690	124600	78582.7	57454.5	101806	62425.4	80505.7	72712.5	94518	65906	70530.4	71167.1	70256.6	71217.4	79488.1	67111.5	79598.1	63841.9	63251.1	85928.9	84904.3	64998.6	51676.9	54098.7	53517.4	40096	93806.2	50151.8	70294.6
GGDDLDPNYVLSSR		2	0	TRUE	TRUE	0.87826	ENSRNOP00000022895.1	"primary_assembly:mRatBN7.2:1:79061456:79071720:1 gene:ENSRNOG00000016837.5 transcript:ENSRNOT00000022895.5 gene_biotype:protein_coding transcript_biotype:protein_coding gene_symbol:Ckm description:creatine kinase, M-type [Source:RGD Symbol;Acc:2358]"	ENSRNOP00000022895.1		pep	123345	121781	81544.8	106382	231041	64792.4	46505.4	217202	81086.4	139904	102033	117079	108897	99547.7	68246.3	102340	150938	39234.3	75230	96982.3	72780.4	80467.7	158813	53250.5	87638.5	217590	50619.2	98013.2	100025
TPGAMEHELVLHQLR		3	0	FALSE	FALSE	0.87826	ENSRNOP00000004295.7	primary_assembly:mRatBN7.2:10:51885913:51909699:1 gene:ENSRNOG00000049695.3 transcript:ENSRNOT00000004295.7 gene_biotype:protein_coding transcript_biotype:protein_coding gene_symbol:Myh4 description:myosin heavy chain 4 [Source:RGD Symbol;Acc:3139]	ENSRNOP00000004295.7		pep	122567	157878	108677	110159	138854	99594.8	29376.2	130120	101467	93183.6	67041.2	84070.6	97414.6	66273.9	80798	66013.3	67478.4	93057.2	80540.2	88299.9	104667	123439	84351.1	85688.4	90851.9	106555	114448	103636	89427.6
LYEQHLGK		2	0	FALSE	FALSE	0.87826	ENSRNOP00000004295.7	primary_assembly:mRatBN7.2:10:51885913:51909699:1 gene:ENSRNOG00000049695.3 transcript:ENSRNOT00000004295.7 gene_biotype:protein_coding transcript_biotype:protein_coding gene_symbol:Myh4 description:myosin heavy chain 4 [Source:RGD Symbol;Acc:3139]	ENSRNOP00000004295.7		pep	118967	115645	84877.7	76978.1	114306	78084.5	114796	120522	126366	73965.1	80310.4	66935.8	81723.4	79559.2	86203.7	85750.8	77695	74668.5	89327.4	99442	91988.5	92696.1	72167.7	81679.7	100048	110645	93630.5	87090	101709
PVSPLLLASGMAR		2	0	FALSE	FALSE	0.87826	ENSRNOP00000022895.1	"primary_assembly:mRatBN7.2:1:79061456:79071720:1 gene:ENSRNOG00000016837.5 transcript:ENSRNOT00000022895.5 gene_biotype:protein_coding transcript_biotype:protein_coding gene_symbol:Ckm description:creatine kinase, M-type [Source:RGD Symbol;Acc:2358]"	ENSRNOP00000022895.1		pep	113218	107871	77435.3	71036.5	244791	107428	113217	94577.6	109619	78125.3	181474	68580	80744.9	125389	201327	223180	129232	84475.3	82335.6	93124.6	91083.2	98230.1	88458.9	63044.3	61968.9	58759.3	92280.6	70450.2	93349.1
GAAQNIIPASTGAAK		2	0	FALSE	FALSE	0.865042	ENSRNOP00000040878.4	primary_assembly:mRatBN7.2:4:157962361:157966235:-1 gene:ENSRNOG00000018630.8 transcript:ENSRNOT00000050443.5 gene_biotype:protein_coding transcript_biotype:protein_coding gene_symbol:Gapdh description:glyceraldehyde-3-phosphate dehydrogenase [Source:RGD Symbol;Acc:2661]	ENSRNOP00000040878.4		pep	110920	103758	74695.5	84481.8	99419.4	102803	120750	266882	109985	153441	82807.9	73654.4	138626	90988.6	67803.8	100743	139180	22822	57069.8	56261.8	22124.5	114609	131862	36806.8	70752.5	254330	126455	172274	23900.5
HVLATLGEK		2	0	FALSE	FALSE	0.862634	ENSRNOP00000017838.3	"primary_assembly:mRatBN7.2:9:68437524:68458261:-1 gene:ENSRNOG00000013262.8 transcript:ENSRNOT00000017838.7 gene_biotype:protein_coding transcript_biotype:protein_coding gene_symbol:Myl1 description:myosin, light chain 1 [Source:RGD Symbol;Acc:1598796]"	ENSRNOP00000017838.3		pep	108132	125994	77183.7	80760.4	106164	64319.6	76949.4	115449	100514	74926.2	76476.5	75968.8	77024.9	67100.4	51491.6	70669.7	101103	65462.9	54744.9	108317	78849.4	73531.1	72852.1	80291.4	92791.6	115908	62739.2	87011.6	93387.5
YAAELHLVHWNPK		3	0	FALSE	FALSE	0.866464	ENSRNOP00000083954.1	primary_assembly:mRatBN7.2:2:86770420:86784280:-1 gene:ENSRNOG00000010079.7 transcript:ENSRNOT00000105296.1 gene_biotype:protein_coding transcript_biotype:protein_coding gene_symbol:Ca3 description:carbonic anhydrase 3 [Source:RGD Symbol;Acc:2241]	ENSRNOP00000083954.1		pep	107625	116276	22305.7	20028.6	14993.3	69876.6	26070.7	82412.2	7421.23	20744.4	18625.2	20875.3	17979.9	18386.3	15546.1	18870.4	14206.9	29483.1	24261	18428.1	25258	24952.3	33161.3	46187.1	18947.7	9594.67	90759.8	10306.6	27926.9
NLTEEMAGLDETIAK		2	0	FALSE	FALSE	0.87826	ENSRNOP00000004295.7	primary_assembly:mRatBN7.2:10:51885913:51909699:1 gene:ENSRNOG00000049695.3 transcript:ENSRNOT00000004295.7 gene_biotype:protein_coding transcript_biotype:protein_coding gene_symbol:Myh4 description:myosin heavy chain 4 [Source:RGD Symbol;Acc:3139]	ENSRNOP00000004295.7		pep	107560	127714	58641	29087.3	35783.3	48251.1	60723.5	73506	74229.4	102944	4606.37	94193.9	94984.6	86164.7	94809.6	85951.5	109637	41159.1	48711.2	28386.5	59769.7	39357.5	12673.9	46197.1	19177.9	19133.2	82103.6	44721.2	41021.2
DFNMPLTISSLK		2	0	FALSE	FALSE	0.868416	ENSRNOP00000022387.6	primary_assembly:mRatBN7.2:2:230952248:231120266:-1 gene:ENSRNOG00000016419.7 transcript:ENSRNOT00000022387.6 gene_biotype:protein_coding transcript_biotype:protein_coding gene_symbol:Pdlim5 description:PDZ and LIM domain 5 [Source:RGD Symbol;Acc:621076]	ENSRNOP00000022387.6		pep	107042	122915	75091.9	50034.1	65992.4	61589.7	53115.2	85580	59181.7	101737	117749	115027	113607	111376	124681	124640	117937	35444.9	59276.7	58751.1	62785.6	51560.3	28799	56353.7	44129.5	23391	56488	39758.7	55124.8
LISWYDNEYGYSNR		2	0	FALSE	FALSE	0.865042	ENSRNOP00000040878.4	primary_assembly:mRatBN7.2:4:157962361:157966235:-1 gene:ENSRNOG00000018630.8 transcript:ENSRNOT00000050443.5 gene_biotype:protein_coding transcript_biotype:protein_coding gene_symbol:Gapdh description:glyceraldehyde-3-phosphate dehydrogenase [Source:RGD Symbol;Acc:2661]	ENSRNOP00000040878.4		pep	105353	111303	86681.6	92070.1	123138	89775.3	109344	117479	98516.4	150752	97179.4	106700	141935	106300	101406	104384	113896	95226.9	91683.4	104944	117177	91852.8	92144.4	76730.2	84026.9	100069	99353.2	76299.2	91533.4
SIHTLFGDK		2	0	FALSE	FALSE	0.873626	ENSRNOP00000003921.2	primary_assembly:mRatBN7.2:14:17607415:17622814:-1 gene:ENSRNOG00000002911.6 transcript:ENSRNOT00000003921.5 gene_biotype:protein_coding transcript_biotype:protein_coding gene_symbol:Alb description:albumin [Source:RGD Symbol;Acc:2085]	ENSRNOP00000003921.2		pep	105330	82765.8	90134.8	110223	123999	82847.5	114845	130329	63272	91301.2	91174.3	96714.4	98427.1	97454.4	90353.5	104055	103186	99495.7	97896.7	107523	81106.9	122469	202296	141970	140052	246759	89148.9	175568	94307.2
DFYELEPHK		2	0	FALSE	FALSE	0.861158	ENSRNOP00000028636.4;ENSRNOP00000085985.1	"primary_assembly:mRatBN7.2:1:203690533:203705360:1 gene:ENSRNOG00000021090.6 transcript:ENSRNOT00000028636.6 gene_biotype:protein_coding transcript_biotype:protein_coding gene_symbol:Pygm description:glycogen phosphorylase, muscle associated [Source:RGD Symbol;Acc:3461];primary_assembly:mRatBN7.2:1:203690533:203705360:1 gene:ENSRNOG00000021090.6 transcript:ENSRNOT00000097542.1 gene_biotype:prote…	ENSRNOP00000028636.4;ENSRNOP00000085985.1		pep	104691	77540.8	70171.3	72790.7	101622	66531.4	85061.1	105980	88990.2	74014.8	81117.3	76454.4	77932	83366.9	75929.7	85404.1	76147.2	77996.3	70855.3	81156.7	89194.8	69607.4	55696	71537	70557.2	47776.1	83878.9	57274.7	84848.4
ENQSILITGESGAGK		2	0	FALSE	FALSE	0.87826	ENSRNOP00000004295.7	primary_assembly:mRatBN7.2:10:51885913:51909699:1 gene:ENSRNOG00000049695.3 transcript:ENSRNOT00000004295.7 gene_biotype:protein_coding transcript_biotype:protein_coding gene_symbol:Myh4 description:myosin heavy chain 4 [Source:RGD Symbol;Acc:3139]	ENSRNOP00000004295.7		pep	103816	107663	19822.3	91684.6	29777.6	111578	26866.9	107453	23541.2	98900	11620.6	84546.5	97765.7	97015.3	70523.7	103288	117529	21587.9	79435.6	28262.9	21872.3	20687.5	94523.6	76459.6	108314	112947	101303	90564.8	22574
IEDEQALGMQLQK		2	0	FALSE	FALSE	0.87826	ENSRNOP00000004295.7	primary_assembly:mRatBN7.2:10:51885913:51909699:1 gene:ENSRNOG00000049695.3 transcript:ENSRNOT00000004295.7 gene_biotype:protein_coding transcript_biotype:protein_coding gene_symbol:Myh4 description:myosin heavy chain 4 [Source:RGD Symbol;Acc:3139]	ENSRNOP00000004295.7		pep	102734	97686	101337	86467.4	4593.97	78163	11152.2	113017	93115.4	6317.02	96104.5	94489.2	97812.6	92195	7181.96	91414	96310	70273.3	63658.7	99573.2	75477	100315	72274.6	83927.5	92974.5	103922	78449.3	95821.7	94404.5
GADPEETILNAFK		2	0	FALSE	FALSE	0.865502	ENSRNOP00000039707.6;ENSRNOP00000076784.1;ENSRNOP00000077578.1	primary_assembly:mRatBN7.2:12:34454218:34461190:-1 gene:ENSRNOG00000030848.6 transcript:ENSRNOT00000050368.6 gene_biotype:protein_coding transcript_biotype:protein_coding gene_symbol:Myl2 description:myosin light chain 2 [Source:RGD Symbol;Acc:1564245];primary_assembly:mRatBN7.2:12:34454218:34460366:-1 gene:ENSRNOG00000030848.6 transcript:ENSRNOT00000095667.1 gene_biotype:protein_coding transcrip…	ENSRNOP00000039707.6;ENSRNOP00000076784.1;ENSRNOP00000077578.1		pep	102424	101077	26854.2	9862.88	1663.65	165893	35448.8	58790.5	24907.7	165633	188048	175452	182872	183452	196311	44956.8	213883	32866.7	20808.2	5805.91	49015.6	21309.3	44445.9	54081.8	15385.9	8780.4	151712	10230.9	16052.7
IQLELNQVK		2	0	FALSE	FALSE	0.87826	ENSRNOP00000004295.7	primary_assembly:mRatBN7.2:10:51885913:51909699:1 gene:ENSRNOG00000049695.3 transcript:ENSRNOT00000004295.7 gene_biotype:protein_coding transcript_biotype:protein_coding gene_symbol:Myh4 description:myosin heavy chain 4 [Source:RGD Symbol;Acc:3139]	ENSRNOP00000004295.7		pep	98681.9	103621	85358.6	84489	109003	64175.7	47833.3	93443.1	94516.1	130345	115781	119516	114021	119568	105078	122450	156123	52347.7	76575.4	89941.6	10514.4	12113.5	110523	64603.7	63598.8	132944	63564.7	122594	75375.3
GEAGAAGPSGPAGPR		2	0	TRUE	TRUE	0.863197	ENSRNOP00000016423.7	primary_assembly:mRatBN7.2:4:32563381:32598867:1 gene:ENSRNOG00000011292.7 transcript:ENSRNOT00000016423.7 gene_biotype:protein_coding transcript_biotype:protein_coding gene_symbol:Col1a2 description:collagen type I alpha 2 chain [Source:RGD Symbol;Acc:621351]	ENSRNOP00000016423.7		pep	96898	83994.9	21508	49462.6	28926.5	53647.5	46476.5	134987	53525.9	54185.7	51029.6	49984.2	50361.7	51865.4	51607.5	53210.8	50620.8	16289.1	26432.1	29272	34138	32064	105145	66735.7	94135.8	110006	42396.4	84731	20008.4
FVEGLPINDFSR		2	0	TRUE	FALSE	0.864728	ENSRNOP00000011429.5;ENSRNOP00000088696.1	primary_assembly:mRatBN7.2:14:95630306:95645925:-1 gene:ENSRNOG00000008103.8 transcript:ENSRNOT00000011429.8 gene_biotype:protein_coding transcript_biotype:protein_coding gene_symbol:Mdh1 description:malate dehydrogenase 1 [Source:RGD Symbol;Acc:3072];primary_assembly:mRatBN7.2:14:95630306:95640911:-1 gene:ENSRNOG00000008103.8 transcript:ENSRNOT00000094321.1 gene_biotype:protein_coding transcript…	ENSRNOP00000011429.5;ENSRNOP00000088696.1		pep	96664.3	96015.8	93218.5	52851.1	87158.4	99458.8	76572.1	89408.8	92777.5	117570	119404	117216	122700	113567	125809	125982	131021	49220.1	69914.2	53901.9	100075	46606	47323.4	64997.2	58259	51078.7	108218	64442.2	69213.4
CCTLPEAQR	C1(Carbamidomethyl);C2(Carbamidomethyl)	2	2	FALSE	FALSE	0.873626	ENSRNOP00000003921.2	primary_assembly:mRatBN7.2:14:17607415:17622814:-1 gene:ENSRNOG00000002911.6 transcript:ENSRNOT00000003921.5 gene_biotype:protein_coding transcript_biotype:protein_coding gene_symbol:Alb description:albumin [Source:RGD Symbol;Acc:2085]	ENSRNOP00000003921.2		pep	95436.7	83760.9	84487.7	59784	42604	66825.7	39718.2	107555	31966.8	118727	59381	69408.8	47563.3	66763.5	40645.8	51849.3	99147	69284.8	84063.7	95315.2	47997.3	56361.6	67351.4	98711.2	121055	217386	24511.5	134664	62408.7
MEIDDLASNMEVISK		2	0	FALSE	FALSE	0.87826	ENSRNOP00000004295.7	primary_assembly:mRatBN7.2:10:51885913:51909699:1 gene:ENSRNOG00000049695.3 transcript:ENSRNOT00000004295.7 gene_biotype:protein_coding transcript_biotype:protein_coding gene_symbol:Myh4 description:myosin heavy chain 4 [Source:RGD Symbol;Acc:3139]	ENSRNOP00000004295.7		pep	94228.7	119310	54860.1	39536.5	39071.8	55833.4	63783.3	66546.4	65151.6	88955.8	83746	86376.9	91545.8	85144.1	87340.2	92005.4	100121	40667.9	43749	39848.7	65981.3	50229	13576.6	57580.1	32205.8	21597.2	68473.5	44528.9	44333.2
VVAGVASALAHK		2	0	FALSE	FALSE	0.850436	ENSRNOP00000068875.2	"primary_assembly:mRatBN7.2:1:158218358:158231777:-1 gene:ENSRNOG00000047098.3 transcript:ENSRNOT00000087661.2 gene_biotype:protein_coding transcript_biotype:protein_coding gene_symbol:Hbb-b1 description:hemoglobin, beta adult major chain [Source:RGD Symbol;Acc:1595848]"	ENSRNOP00000068875.2		pep	94005.1	102851	103571	171847	135468	124828	180153	118474	138072	78452.2	73257.5	77839.6	92076.4	78327.6	83737.7	79215	101212	123280	142294	176186	136212	152122	282716	224584	207193	448776	112032	172691	171310
SVMLQIAATELEK		2	0	TRUE	FALSE	0.855172	ENSRNOP00000027487.7;ENSRNOP00000068190.2	"primary_assembly:mRatBN7.2:1:197594813:197597560:1 gene:ENSRNOG00000020276.8 transcript:ENSRNOT00000027487.8 gene_biotype:protein_coding transcript_biotype:protein_coding gene_symbol:Tnni2 description:troponin I2, fast skeletal type [Source:RGD Symbol;Acc:62050];primary_assembly:mRatBN7.2:1:197594813:197597560:1 gene:ENSRNOG00000020276.8 transcript:ENSRNOT00000076187.3 gene_biotype:protein_codin…	ENSRNOP00000027487.7;ENSRNOP00000068190.2		pep	93911	118451	86608.9	49160.9	130274	40495.4	72246.5	62772.8	101000	48444.7	77620.9	81968.4	56327.2	75266.9	73077.9	65368.2	115899	58869.8	56224.9	79802.8	69223.6	54123.9	43958.4	47668.6	51311.3	32507.9	59558.5	63091.9	56416.7
GYEDWLLSEIR		2	0	TRUE	TRUE	0.874531	ENSRNOP00000026812.3	primary_assembly:mRatBN7.2:1:202159082:202175012:-1 gene:ENSRNOG00000019745.6 transcript:ENSRNOT00000026812.6 gene_biotype:protein_coding transcript_biotype:protein_coding gene_symbol:Actn3 description:actinin alpha 3 [Source:RGD Symbol;Acc:621792]	ENSRNOP00000026812.3		pep	93535.4	90990.9	55690.2	51275	106180	39363.5	67658.3	68374.5	73795.5	10830.4	46484.2	17007.4	7304.3	42185.6	45666.9	28213.9	55959.8	50047.6	42595.6	67614.7	66665.3	69192.8	38419.5	29199.1	51832.8	31342.4	57567.6	43676.3	51567.7
LASELLEWIR		2	0	FALSE	FALSE	0.875811	ENSRNOP00000024098.5;ENSRNOP00000079744.1	primary_assembly:mRatBN7.2:17:58143334:58210622:1 gene:ENSRNOG00000017833.8 transcript:ENSRNOT00000024098.8 gene_biotype:protein_coding transcript_biotype:protein_coding gene_symbol:Actn2 description:actinin alpha 2 [Source:RGD Symbol;Acc:1308097];primary_assembly:mRatBN7.2:17:58142625:58210622:1 gene:ENSRNOG00000017833.8 transcript:ENSRNOT00000101663.1 gene_biotype:protein_coding transcript_biot…	ENSRNOP00000024098.5;ENSRNOP00000079744.1		pep	93282.1	96864.1	60469.2	43947.5	80493	57897.2	55822.8	69848.6	59949.6	22775.8	20905.9	26078.8	21184.3	21852.1	17278.4	10734.3	46500.8	49250.6	47746.9	45583.1	54649.4	50210.3	40727.8	37145	41694.8	28878	63749.8	41241.5	55986.1
GYSFVTTAER		2	0	FALSE	FALSE	0.870064	ENSRNOP00000073101.2	"primary_assembly:mRatBN7.2:1:231746548:231759554:-1 gene:ENSRNOG00000058039.2 transcript:ENSRNOT00000083468.2 gene_biotype:protein_coding transcript_biotype:protein_coding gene_symbol:Acta2 description:actin alpha 2, smooth muscle [Source:RGD Symbol;Acc:621676]"	ENSRNOP00000073101.2		pep	92835.3	118831	77812.7	73977.2	101926	72000	93745.2	126131	90815.7	73638.4	73774.5	74139.6	83794.6	83029.3	20255.6	88458.9	96685.6	71776.3	70998	78984	88696.7	90300.4	66475.7	67972.5	77426.9	83321.8	75169.5	110174	76880.7
IGLFGGAGVGK		2	0	TRUE	TRUE	0.865934	ENSRNOP00000003965.3	primary_assembly:mRatBN7.2:7:515460:567273:1 gene:ENSRNOG00000002840.5 transcript:ENSRNOT00000003965.5 gene_biotype:protein_coding transcript_biotype:protein_coding gene_symbol:Atp5f1b description:ATP synthase F1 subunit beta [Source:RGD Symbol;Acc:621368]	ENSRNOP00000003965.3		pep	92480.3	83914	88314.8	69291.6	38658.8	93026.9	63560.5	70436.1	72736.8	47843.5	65538.8	66861.3	52645.4	63192.8	63889.9	52517.1	70371.8	105168	94215.9	56899.4	129566	54960.3	30005	67381.6	69183.5	45420.9	117257	62951.1	101742
MFLWMVTR	M1(Oxidation)	2	0	FALSE	FALSE	0.87826	ENSRNOP00000004295.7	primary_assembly:mRatBN7.2:10:51885913:51909699:1 gene:ENSRNOG00000049695.3 transcript:ENSRNOT00000004295.7 gene_biotype:protein_coding transcript_biotype:protein_coding gene_symbol:Myh4 description:myosin heavy chain 4 [Source:RGD Symbol;Acc:3139]	ENSRNOP00000004295.7		pep	92301	112441	95937.1	47273.3	117768	29690.6	40715.5	48181.3	62174.2	16606.6	19325.5	16850.8	17096.6	14993.9	16673.5	13500.8	23531.5	66919	52492.4	59918.9	72851.4	61725.9	43820.7	53694.3	56169.8	43458.4	46396.1	47374.7	59560.9
ALPFWNEEIAPK		2	0	TRUE	TRUE	0.87031	ENSRNOP00000018227.4	primary_assembly:mRatBN7.2:14:80681776:80683940:-1 gene:ENSRNOG00000013532.8 transcript:ENSRNOT00000018227.8 gene_biotype:protein_coding transcript_biotype:protein_coding gene_symbol:Pgam2 description:phosphoglycerate mutase 2 [Source:RGD Symbol;Acc:3313]	ENSRNOP00000018227.4		pep	91923.2	86325.4	75787.3	103677	250807	81829.1	105623	139008	127387	225682	262408	269812	247453	286094	296736	278507	312401	57037	103937	92248.6	75236.4	85457.6	119652	70511.6	88846.3	88122.2	94409.8	102961	86512.9
DQGGYEDFVEGLR		2	0	FALSE	FALSE	0.862634	ENSRNOP00000017838.3	"primary_assembly:mRatBN7.2:9:68437524:68458261:-1 gene:ENSRNOG00000013262.8 transcript:ENSRNOT00000017838.7 gene_biotype:protein_coding transcript_biotype:protein_coding gene_symbol:Myl1 description:myosin, light chain 1 [Source:RGD Symbol;Acc:1598796]"	ENSRNOP00000017838.3		pep	91707.3	94287.2	73871.7	7045.23	81699.2	53405.8	76235.4	93888.3	74975.4	7551.77	10407.1	80632.9	8716.32	89825.9	11073.3	12350.1	101573	8080.12	5995.46	8576.68	64361.2	16018.1	58272.5	43169.3	54595.5	87348.2	8982.02	48044	62946.4
DLLLDPAWEK		2	0	FALSE	FALSE	0.87826	ENSRNOP00000068851.2	"primary_assembly:mRatBN7.2:6:98998556:99093031:-1 gene:ENSRNOG00000056756.2 transcript:ENSRNOT00000091560.2 gene_biotype:protein_coding transcript_biotype:protein_coding gene_symbol:Actn1 description:actinin, alpha 1 [Source:RGD Symbol;Acc:70907]"	ENSRNOP00000068851.2		pep	91319	84573.3	51333.2	54685.4	111308	72639.2	49577.1	64386.1	84205.1	55077.8	73499.5	76025.2	44629.3	77581.7	51882.2	68776.2	93599.6	63027.6	71586.1	68229.6	56209.9	37926.4	32733.8	22290.4	19908.6	13077.5	72169.2	33389.4	39688.2
DFQLFGSPLGK		2	0	FALSE	FALSE	0.871443	ENSRNOP00000012725.8	primary_assembly:mRatBN7.2:8:103767995:103816511:-1 gene:ENSRNOG00000030625.7 transcript:ENSRNOT00000012725.9 gene_biotype:protein_coding transcript_biotype:protein_coding gene_symbol:Tf description:transferrin [Source:RGD Symbol;Acc:3845]	ENSRNOP00000012725.8		pep	90470.5	76010.3	90726.2	150361	126469	83252.7	106634	103186	51404.8	182511	192015	204279	196282	198490	217378	217472	205993	90039.2	117571	119482	57186.2	109492	183936	144953	172149	287673	77794.7	145828	89350.4
ILNPAAIPEGQFIDSR		2	0	FALSE	FALSE	0.87826	ENSRNOP00000024186.3	primary_assembly:mRatBN7.2:15:28446550:28468217:-1 gene:ENSRNOG00000016983.6 transcript:ENSRNOT00000024186.4 gene_biotype:protein_coding transcript_biotype:protein_coding gene_symbol:Myh7 description:myosin heavy chain 7 [Source:RGD Symbol;Acc:62030]	ENSRNOP00000024186.3		pep	89408.8	80672.5	21104	9149.98	766.493	7310.23	33071.6	46838.9	25839	125991	132513	125948	121180	116597	174075	5059.32	158612	32729.1	17372.1	6959.02	40628.4	20385.7	38942.1	51952.9	21720	8920.55	12059	11602.3	14799.2
AVGIVATTGVSTEIGK		2	0	FALSE	FALSE	0.873983	ENSRNOP00000091865.1	primary_assembly:mRatBN7.2:1:181026608:181044834:-1 gene:ENSRNOG00000047124.3 transcript:ENSRNOT00000106738.1 gene_biotype:protein_coding transcript_biotype:protein_coding gene_symbol:AABR07005775.1 description:ATPase sarcoplasmic/endoplasmic reticulum Ca2+ transporting 1 [Source:RGD Symbol;Acc:621293]	ENSRNOP00000091865.1		pep	88883.9	108225	70224.6	56812.7	40386.2	50232	78227.3	79428.9	99847.1	83759.8	12512.5	12634.5	76499.5	7186.59	62224.5	10176.9	56640.3	64183.4	57840.5	64010.9	78158.8	52970.2	37394.5	65606.4	64861.1	33540.8	70423.3	53178.4	73187.8
ALVFQPVTELK		2	0	FALSE	FALSE	0.867482	ENSRNOP00000070507.1;ENSRNOP00000075742.1	"primary_assembly:mRatBN7.2:7:129235040:129259192:1 gene:ENSRNOG00000057988.2 transcript:ENSRNOT00000078579.2 gene_biotype:protein_coding transcript_biotype:protein_coding gene_symbol:Pfkm description:phosphofructokinase, muscle [Source:RGD Symbol;Acc:68419];primary_assembly:mRatBN7.2:7:129221653:129259192:1 gene:ENSRNOG00000057988.2 transcript:ENSRNOT00000088376.2 gene_biotype:protein_coding tra…	ENSRNOP00000070507.1;ENSRNOP00000075742.1		pep	88733.2	106337	71390.4	56091.7	88246.1	37520.4	63225.8	85913.1	72481.5	77154.3	69759.4	75351.8	77954.6	72212.1	77087.1	74217.2	85779.4	47401.7	42729.7	58235.8	43312.4	51488.1	40894.6	45106.5	48388.2	39302.4	54132.8	45005.2	59708.5
DPLNETVVGLYQK		2	0	FALSE	FALSE	0.87826	ENSRNOP00000004295.7	primary_assembly:mRatBN7.2:10:51885913:51909699:1 gene:ENSRNOG00000049695.3 transcript:ENSRNOT00000004295.7 gene_biotype:protein_coding transcript_biotype:protein_coding gene_symbol:Myh4 description:myosin heavy chain 4 [Source:RGD Symbol;Acc:3139]	ENSRNOP00000004295.7		pep	88350.4	88452.4	80887.6	82985.7	139100	88165.5	85076.9	113119	90322.3	104329	101995	112705	103614	105859	95931.5	116491	108967	67367.5	70265.9	82935.2	14235.6	83212.9	82009.1	61701.4	75314.4	81225.8	98206.7	69318.6	68368.3
GYEEWLLNEIR		2	0	FALSE	FALSE	0.87826	ENSRNOP00000068851.2	"primary_assembly:mRatBN7.2:6:98998556:99093031:-1 gene:ENSRNOG00000056756.2 transcript:ENSRNOT00000091560.2 gene_biotype:protein_coding transcript_biotype:protein_coding gene_symbol:Actn1 description:actinin, alpha 1 [Source:RGD Symbol;Acc:70907]"	ENSRNOP00000068851.2		pep	88338.7	76057.4	40050	37117.6	35630.7	87034	57395.8	62888.6	63323.2	39469.6	43915.7	34538.6	39062.8	34859.2	37433.4	34489.3	60126.1	54918.4	48445.4	34545.9	66569.1	39580	29602.5	44631.4	28927.4	21554.7	103184	41468	46162.2
PYILAEELR		2	0	TRUE	FALSE	0.875811	ENSRNOP00000024098.5;ENSRNOP00000079744.1	primary_assembly:mRatBN7.2:17:58143334:58210622:1 gene:ENSRNOG00000017833.8 transcript:ENSRNOT00000024098.8 gene_biotype:protein_coding transcript_biotype:protein_coding gene_symbol:Actn2 description:actinin alpha 2 [Source:RGD Symbol;Acc:1308097];primary_assembly:mRatBN7.2:17:58142625:58210622:1 gene:ENSRNOG00000017833.8 transcript:ENSRNOT00000101663.1 gene_biotype:protein_coding transcript_biot…	ENSRNOP00000024098.5;ENSRNOP00000079744.1		pep	87663.4	87991	60942.6	51352.5	47487.1	127691	66293.4	111996	79484.5	82554.1	62124.2	67953.5	76902.2	64044.3	70201.3	69959.1	74473.6	72972.5	79942.3	52540.7	113674	45613	32265.3	67783.6	38366.5	25472.4	127322	47974.9	71489.5
AVYAQDPLYPPGPPAFPK		2	0	FALSE	FALSE	0.87826	ENSRNOP00000082190.1	primary_assembly:mRatBN7.2:3:61652439:61924741:-1 gene:ENSRNOG00000069271.1 transcript:ENSRNOT00000114553.1 gene_biotype:protein_coding transcript_biotype:protein_coding gene_symbol:Ttn description:titin [Source:RGD Symbol;Acc:621114]	ENSRNOP00000082190.1		pep	87489.2	96092.1	61626.6	50949.9	58758.9	29008.8	50098.8	70565.2	68063.7	73981.5	79779.3	85201	81101.4	84122.1	78537	84887.9	82498.2	60656.4	50007	63378.5	66248.3	50922.7	26315.1	39547.8	46090.6	29355.1	47331.8	37994.2	63145.8
LASADIETYLLEK		2	0	FALSE	FALSE	0.87826	ENSRNOP00000004295.7	primary_assembly:mRatBN7.2:10:51885913:51909699:1 gene:ENSRNOG00000049695.3 transcript:ENSRNOT00000004295.7 gene_biotype:protein_coding transcript_biotype:protein_coding gene_symbol:Myh4 description:myosin heavy chain 4 [Source:RGD Symbol;Acc:3139]	ENSRNOP00000004295.7		pep	87458.1	101535	58425.4	57696.3	121242	75481.1	84583.5	74096.9	93002.7	164107	184452	178082	158839	163604	204259	174718	179610	50648.1	50924.2	71409.5	80140.5	64529	53787.9	48455.7	56569.9	52869.3	85889.6	60992.6	68141.9
VFADYEEYIK		2	0	FALSE	FALSE	0.861158	ENSRNOP00000028636.4;ENSRNOP00000085985.1	"primary_assembly:mRatBN7.2:1:203690533:203705360:1 gene:ENSRNOG00000021090.6 transcript:ENSRNOT00000028636.6 gene_biotype:protein_coding transcript_biotype:protein_coding gene_symbol:Pygm description:glycogen phosphorylase, muscle associated [Source:RGD Symbol;Acc:3461];primary_assembly:mRatBN7.2:1:203690533:203705360:1 gene:ENSRNOG00000021090.6 transcript:ENSRNOT00000097542.1 gene_biotype:prote…	ENSRNOP00000028636.4;ENSRNOP00000085985.1		pep	86463	98233.5	66243.2	68047.7	99143.3	55506.1	82901.9	84598.1	88547	68427	60816.6	54498.1	81940.2	66620.2	65359.3	68494.1	90248.1	62692.8	61763.4	93677.5	70112.8	67668.6	46474.9	50803.1	73058.8	28895.6	69562.2	61231.1	68799.9
PLPTIEWLR		2	0	FALSE	FALSE	0.87826	ENSRNOP00000082190.1	primary_assembly:mRatBN7.2:3:61652439:61924741:-1 gene:ENSRNOG00000069271.1 transcript:ENSRNOT00000114553.1 gene_biotype:protein_coding transcript_biotype:protein_coding gene_symbol:Ttn description:titin [Source:RGD Symbol;Acc:621114]	ENSRNOP00000082190.1		pep	84335.2	88892.9	64897.9	42400.4	90173	51440.2	58379.3	62903.6	67577.8	28517.7	25283.3	25268.4	22376.7	23101.7	21944.3	21971.9	31259.6	50898.2	48158.2	59783.5	65990.4	54370.9	32294.6	35805.2	42127.9	28059.6	69906.7	36019.3	57157.6
TLEDQVSELK		2	0	FALSE	FALSE	0.87826	ENSRNOP00000004295.7	primary_assembly:mRatBN7.2:10:51885913:51909699:1 gene:ENSRNOG00000049695.3 transcript:ENSRNOT00000004295.7 gene_biotype:protein_coding transcript_biotype:protein_coding gene_symbol:Myh4 description:myosin heavy chain 4 [Source:RGD Symbol;Acc:3139]	ENSRNOP00000004295.7		pep	83636.9	102340	63794.9	67864.9	23703.2	83650.1	46665.1	151460	55857.7	96506.8	52955.4	66053.9	76067.7	71898.5	39435.8	63916.8	107541	65119.5	96545.8	65382.8	82152.2	43142.5	34363.8	85334.9	29364.2	63513.7	71874.4	67366.6	54761.7
IVSNASCTTNCLAPLAK	C7(Carbamidomethyl);C11(Carbamidomethyl)	2	2	FALSE	FALSE	0.865042	ENSRNOP00000040878.4	primary_assembly:mRatBN7.2:4:157962361:157966235:-1 gene:ENSRNOG00000018630.8 transcript:ENSRNOT00000050443.5 gene_biotype:protein_coding transcript_biotype:protein_coding gene_symbol:Gapdh description:glyceraldehyde-3-phosphate dehydrogenase [Source:RGD Symbol;Acc:2661]	ENSRNOP00000040878.4		pep	82855	77958.8	65498.3	51231.6	63763.9	56139	77724.7	66832.1	67254.1	76743.1	80709.7	72377.9	80263.5	63898.3	81732.7	80187.5	63108.7	63938.2	60878.9	50860.8	70321.1	56900.4	42566	42299.1	52215.4	47874.4	66051.8	42215.8	63214
VEGDLAGHGQEVLISLFK		3	0	TRUE	TRUE	0.865237	ENSRNOP00000006184.3	primary_assembly:mRatBN7.2:7:108759904:108767350:-1 gene:ENSRNOG00000004583.7 transcript:ENSRNOT00000006184.7 gene_biotype:protein_coding transcript_biotype:protein_coding gene_symbol:Mb description:myoglobin [Source:RGD Symbol;Acc:620411]	ENSRNOP00000006184.3		pep	82591.6	81569.6	52321.3	39001.4	45193.1	68419	49269.5	66086.2	47306.7	43094.7	33976.7	29624.4	39963.4	26161.4	26572.2	24501.8	54478.5	46606.5	59160.4	32712.8	61625.4	29261.6	23751.1	45451	24941.6	18916.8	69281.7	46756.7	46590.7
CNGVLEGIR	C1(Carbamidomethyl)	2	1	FALSE	FALSE	0.87826	ENSRNOP00000004295.7	primary_assembly:mRatBN7.2:10:51885913:51909699:1 gene:ENSRNOG00000049695.3 transcript:ENSRNOT00000004295.7 gene_biotype:protein_coding transcript_biotype:protein_coding gene_symbol:Myh4 description:myosin heavy chain 4 [Source:RGD Symbol;Acc:3139]	ENSRNOP00000004295.7		pep	82360.5	83291.5	70017	36931.1	57263.2	36821	39246.3	205188	47608.1	140397	88061.5	70725.1	124358	65816.3	54565.4	55218.7	130323	37343.6	47398.8	63764.1	47459.6	46245.7	30951	45959.3	48798.6	134190	54885.6	45713.9	55690.9
LVIIESDLER		2	0	FALSE	FALSE	0.866722	ENSRNOP00000048499.3	primary_assembly:mRatBN7.2:8:67641011:67662297:-1 gene:ENSRNOG00000018184.9 transcript:ENSRNOT00000048044.6 gene_biotype:protein_coding transcript_biotype:protein_coding gene_symbol:Tpm1 description:tropomyosin 1 [Source:RGD Symbol;Acc:3898]	ENSRNOP00000048499.3		pep	81879.3	125690	27689.2	14750.7	71497.3	44804	32055.1	63572	85688.6	46962.1	37781.9	42762.4	25260	38155.2	35467	40907.2	95512.7	15393.6	21504.4	35607.4	47567.3	23810.2	9437.94	6997.98	8679.48	3262.31	54267.3	19178.5	26498.5
DLYANNVMSGGTTMYPGIADR	M8(Oxidation)	2	0	TRUE	TRUE	0.840039	ENSRNOP00000024084.3	"primary_assembly:mRatBN7.2:19:51883715:51886742:-1 gene:ENSRNOG00000017786.7 transcript:ENSRNOT00000024084.7 gene_biotype:protein_coding transcript_biotype:protein_coding gene_symbol:Acta1 description:actin, alpha 1, skeletal muscle [Source:RGD Symbol;Acc:2025]"	ENSRNOP00000024084.3		pep	81607.9	69416.7	64654.2	48766.1	65003.3	48904.8	69332.4	49082.8	57250.8	51734.9	54629.5	53589.8	50019.6	57582.9	70834.5	59949.2	46938.4	50918.7	35756.2	55566.7	64805.5	45983.7	47300.8	49243.6	45573.1	34319.8	59113.2	42547	51838.6
VIGSGCNLDSAR	C6(Carbamidomethyl)	2	1	FALSE	FALSE	0.87144	ENSRNOP00000017468.1	primary_assembly:mRatBN7.2:1:97371823:97381243:1 gene:ENSRNOG00000013009.3 transcript:ENSRNOT00000017468.3 gene_biotype:protein_coding transcript_biotype:protein_coding gene_symbol:Ldha description:lactate dehydrogenase A [Source:RGD Symbol;Acc:2996]	ENSRNOP00000017468.1		pep	81450.1	85955.6	67412.1	98872.4	141085	77598.9	120428	156937	98143.7	91036.8	48267.4	55871	87485.3	63212.1	78250.6	67110.6	79237.1	86183	95839.8	117109	96063.3	113376	99705	85562.6	101457	124370	65015.6	94840.7	82671.1
TGAIVDVPVGDELLGR		2	0	TRUE	FALSE	0.869002	ENSRNOP00000022892.4;ENSRNOP00000084192.1	primary_assembly:mRatBN7.2:18:71292374:71300794:1 gene:ENSRNOG00000017032.6 transcript:ENSRNOT00000022892.6 gene_biotype:protein_coding transcript_biotype:protein_coding gene_symbol:Atp5f1a description:ATP synthase F1 subunit alpha [Source:RGD Symbol;Acc:619993];primary_assembly:mRatBN7.2:18:71293956:71300794:1 gene:ENSRNOG00000017032.6 transcript:ENSRNOT00000102563.1 gene_biotype:protein_coding …	ENSRNOP00000022892.4;ENSRNOP00000084192.1		pep	81122.5	78154.5	86523.3	68801.7	66767.9	114623	81143.3	71535.6	106871	115407	137502	145400	135776	149570	146460	164855	165644	100352	109231	55354.4	130570	67345.8	44062.9	57471.1	43568.6	38164.5	103270	60630.5	114167
SLPSVETLGCTSVICSDK	C10(Carbamidomethyl);C15(Carbamidomethyl)	2	2	FALSE	FALSE	0.873983	ENSRNOP00000091865.1	primary_assembly:mRatBN7.2:1:181026608:181044834:-1 gene:ENSRNOG00000047124.3 transcript:ENSRNOT00000106738.1 gene_biotype:protein_coding transcript_biotype:protein_coding gene_symbol:AABR07005775.1 description:ATPase sarcoplasmic/endoplasmic reticulum Ca2+ transporting 1 [Source:RGD Symbol;Acc:621293]	ENSRNOP00000091865.1		pep	81006.3	74063.7	72993.3	75964.3	106218	79987.9	105027	80399.7	105062	86508.9	75326.4	78425.9	90240.2	78425.5	86529.9	84892.9	72368.6	85403.8	71806	77858.5	107881	80876.6	56351.9	68238.7	66689.9	53289.9	99614.2	58041.9	82166.7
YFPTQALNFAFK		2	0	FALSE	FALSE	0.855034	ENSRNOP00000015913.3	primary_assembly:mRatBN7.2:X:116031803:116034967:1 gene:ENSRNOG00000039980.5 transcript:ENSRNOT00000015085.7 gene_biotype:protein_coding transcript_biotype:protein_coding gene_symbol:Slc25a5 description:solute carrier family 25 member 5 [Source:RGD Symbol;Acc:620353]	ENSRNOP00000015913.3		pep	80723.9	68725.4	93044.7	106332	116821	137584	122756	121348	107328	76926.7	74988.1	70659	73438.2	68608.4	72541.9	68151.9	95655.9	115164	115607	79595.3	134645	78395.9	60790.4	54525.9	67232.4	63665.4	127952	76315.7	99287.4
GQTVQQVYNSVGALAK		2	0	TRUE	TRUE	0.869393	ENSRNOP00000046362.3	primary_assembly:mRatBN7.2:10:51923355:51946295:1 gene:ENSRNOG00000049695.3 transcript:ENSRNOT00000045718.5 gene_biotype:protein_coding transcript_biotype:protein_coding gene_symbol:Myh4 description:myosin heavy chain 4 [Source:RGD Symbol;Acc:3139]	ENSRNOP00000046362.3		pep	79923.7	54562.5	83787.5	59299.5	80546.5	55878.5	117565	43987.5	80830.8	62001.3	70600.3	65038.2	60753.1	64493.3	72407	70979.7	65406.9	54865.3	39395.2	59448.8	67223.6	8893.21	57707.3	37160.8	68088	69310.7	65977.5	70085.9	87340
LSVDLRPLK		2	0	FALSE	FALSE	0.866536	ENSRNOP00000074295.2;ENSRNOP00000081963.1	primary_assembly:mRatBN7.2:7:22930350:23015957:-1 gene:ENSRNOG00000056493.2 transcript:ENSRNOT00000079235.2 gene_biotype:protein_coding transcript_biotype:protein_coding gene_symbol:Mybpc1 description:myosin binding protein C1 [Source:RGD Symbol;Acc:735102];primary_assembly:mRatBN7.2:7:22930350:23015957:-1 gene:ENSRNOG00000056493.2 transcript:ENSRNOT00000108545.1 gene_biotype:protein_coding trans…	ENSRNOP00000074295.2;ENSRNOP00000081963.1		pep	79912.4	91516	39574.2	29687.7	42660.6	42351.7	55457.3	54218.7	48623	25946.2	31837.5	30351.2	25795.2	28124.9	30209.1	32389.8	24805.8	38083.2	35892.1	26764.1	46035	29412.9	29070.9	37385	26559.1	21406.6	53114.1	30011.3	36195.7
VLGNPSNEEMNAK		2	0	FALSE	FALSE	0.862634	ENSRNOP00000017838.3	"primary_assembly:mRatBN7.2:9:68437524:68458261:-1 gene:ENSRNOG00000013262.8 transcript:ENSRNOT00000017838.7 gene_biotype:protein_coding transcript_biotype:protein_coding gene_symbol:Myl1 description:myosin, light chain 1 [Source:RGD Symbol;Acc:1598796]"	ENSRNOP00000017838.3		pep	78496.5	87908	65941.2	66253.5	88043.1	61838.4	80735.6	91103.1	78297.9	67094.5	68750.8	66800.3	77925.2	56359.1	70259.5	70251.3	65092.9	63018.4	63095.1	74359.6	68862.7	69668.6	71702	69049.3	73038.7	93212.2	78790.3	74728.4	74092.4
LGEYGFQNAILVR		2	0	FALSE	FALSE	0.873626	ENSRNOP00000003921.2	primary_assembly:mRatBN7.2:14:17607415:17622814:-1 gene:ENSRNOG00000002911.6 transcript:ENSRNOT00000003921.5 gene_biotype:protein_coding transcript_biotype:protein_coding gene_symbol:Alb description:albumin [Source:RGD Symbol;Acc:2085]	ENSRNOP00000003921.2		pep	78197.7	75099.1	53098.3	1422.48	46551.4	885.51	53276	63693.9	42036.1	103511	95563.4	92788.6	107013	94496.1	91925.4	91035.7	91141	63304.4	57011.5	60386.2	83200.9	5600.47	70307.8	68750	64013.8	93635.9	53547.4	61484.8	54928
VHPISTMIK		2	0	FALSE	FALSE	0.87144	ENSRNOP00000017468.1	primary_assembly:mRatBN7.2:1:97371823:97381243:1 gene:ENSRNOG00000013009.3 transcript:ENSRNOT00000017468.3 gene_biotype:protein_coding transcript_biotype:protein_coding gene_symbol:Ldha description:lactate dehydrogenase A [Source:RGD Symbol;Acc:2996]	ENSRNOP00000017468.1		pep	77609	93023.5	65173.3	44595.2	48454.6	44725.8	59504.8	79130.9	39818.2	42640.3	36117.4	24244.3	40514.9	42550.5	26688.9	25989.5	37980.3	34634	42028.5	51887.3	43683.8	52112.1	42254.9	39704.4	39534.5	84077.6	30010.1	35429.2	62007.8
AAYLTSLNSADLLK		2	0	TRUE	TRUE	0.869393	ENSRNOP00000046362.3	primary_assembly:mRatBN7.2:10:51923355:51946295:1 gene:ENSRNOG00000049695.3 transcript:ENSRNOT00000045718.5 gene_biotype:protein_coding transcript_biotype:protein_coding gene_symbol:Myh4 description:myosin heavy chain 4 [Source:RGD Symbol;Acc:3139]	ENSRNOP00000046362.3		pep	77181	72430.8	77938.8	88011.6	162619	68873.4	112406	93378.3	22258.6	171398	155154	177580	163275	155132	3756.6	172001	191082	70640.1	81406.1	100952	76842.9	79509.9	86226.8	59397.3	76600	105251	88231.4	94563.4	79657.4
DGLALCALIHR	C6(Carbamidomethyl)	2	1	TRUE	TRUE	0.874531	ENSRNOP00000026812.3	primary_assembly:mRatBN7.2:1:202159082:202175012:-1 gene:ENSRNOG00000019745.6 transcript:ENSRNOT00000026812.6 gene_biotype:protein_coding transcript_biotype:protein_coding gene_symbol:Actn3 description:actinin alpha 3 [Source:RGD Symbol;Acc:621792]	ENSRNOP00000026812.3		pep	77154	69864.5	52861	39947.1	70886	27083.7	62524.3	42800.2	48150.1	18469.1	21366.4	22922.7	18662	22459.3	21862.3	24010.4	25722.4	44394.5	31898	49254.9	50154.8	48799.8	32896.1	27612.6	39116.8	18434.7	39883.5	26925.7	42358.3
GETGPSGPAGPTGAR		2	0	FALSE	FALSE	0.87826	ENSRNOP00000005311.5;ENSRNOP00000081946.1	primary_assembly:mRatBN7.2:10:79883622:79900624:1 gene:ENSRNOG00000003897.7 transcript:ENSRNOT00000005311.7 gene_biotype:protein_coding transcript_biotype:protein_coding gene_symbol:Col1a1 description:collagen type I alpha 1 chain [Source:RGD Symbol;Acc:61817];primary_assembly:mRatBN7.2:10:79883622:79900624:1 gene:ENSRNOG00000003897.7 transcript:ENSRNOT00000115180.1 gene_biotype:protein_coding tr…	ENSRNOP00000005311.5;ENSRNOP00000081946.1		pep	76436.7	58174.8	33251.5	51364.3	37862.1	46516.5	41665.7	89103.9	52263.4	49337.4	33269.5	44072.8	40525.7	42577.5	35402.7	45285.1	51774.6	24778.4	41150.1	42192.2	41921.2	35705.8	69035.9	56040.8	85926.8	83584.7	38638.3	61871.1	31090.4
VVLPMELPIR		2	0	TRUE	TRUE	0.875794	ENSRNOP00000046414.3	primary_assembly:mRatBN7.2:MT:7006:7689:1 gene:ENSRNOG00000030371.3 transcript:ENSRNOT00000043693.3 gene_biotype:protein_coding transcript_biotype:protein_coding gene_symbol:Mt-co2 description:mitochondrially encoded cytochrome c oxidase II [Source:RGD Symbol;Acc:621872]	ENSRNOP00000046414.3		pep	76392.4	64580.5	86620.8	63804.8	52894.1	122778	69151.6	69832.5	91577.6	99003.9	90575.4	88980.8	100711	82131.6	93641	95274.5	101762	97439.7	100263	38409.2	129134	50931.4	30340.9	45838.4	46589	39850.7	104499	38812.6	84384
AIAELGIYPAVDPLDSTSR		2	0	TRUE	TRUE	0.865934	ENSRNOP00000003965.3	primary_assembly:mRatBN7.2:7:515460:567273:1 gene:ENSRNOG00000002840.5 transcript:ENSRNOT00000003965.5 gene_biotype:protein_coding transcript_biotype:protein_coding gene_symbol:Atp5f1b description:ATP synthase F1 subunit beta [Source:RGD Symbol;Acc:621368]	ENSRNOP00000003965.3		pep	75936	77153.4	71550.7	65672.5	63894.7	96330.3	74594.1	72297.3	92883.9	93685.7	126425	122225	96130.8	126396	128805	139464	132112	87695	88472.3	55285	117831	61789.2	38865.7	59062.1	49495.9	38176.4	105471	53989.8	86115.9
AGEDVQLLIPFK		2	0	FALSE	FALSE	0.87826	ENSRNOP00000082190.1	primary_assembly:mRatBN7.2:3:61652439:61924741:-1 gene:ENSRNOG00000069271.1 transcript:ENSRNOT00000114553.1 gene_biotype:protein_coding transcript_biotype:protein_coding gene_symbol:Ttn description:titin [Source:RGD Symbol;Acc:621114]	ENSRNOP00000082190.1		pep	74892.2	83215.6	57443.3	48337.4	86826.2	44671	58431.3	65467.4	65065.2	69622.7	79649.7	85192.3	78691.5	77778.6	90195.4	84151	81619.8	27547.9	49745.8	65775.2	46940.1	54835	33447.8	36360.7	44871.8	28390.3	51109.6	40054.6	48913.9
ESTLHLVLR		2	0	FALSE	FALSE	0.845083	ENSRNOP00000005872.1;ENSRNOP00000048664.1	"primary_assembly:mRatBN7.2:14:103285734:103288011:-1 gene:ENSRNOG00000004426.4 transcript:ENSRNOT00000005872.4 gene_biotype:protein_coding transcript_biotype:protein_coding gene_symbol:Rps27a description:ribosomal protein S27a [Source:RGD Symbol;Acc:6489478];primary_assembly:mRatBN7.2:5:133180212:133180805:-1 gene:ENSRNOG00000034246.3 transcript:ENSRNOT00000049535.3 gene_biotype:protein_coding t…	ENSRNOP00000005872.1;ENSRNOP00000048664.1		pep	74743.1	73877.1	69437.1	60682.3	81653.2	56083.6	46675.1	59993.6	48529.9	42182.1	56519.9	52500.1	52884.2	51943.5	42846.7	50017.1	39654.7	62572.7	67384.9	66800.6	57319.1	57046.6	116840	60703.5	66762	116372	55081.6	49418.2	70850.1
LPLQDVYK		2	0	FALSE	FALSE	0.868346	ENSRNOP00000013608.4;ENSRNOP00000070901.1	primary_assembly:mRatBN7.2:8:79341558:79344787:-1 gene:ENSRNOG00000009439.7 transcript:ENSRNOT00000013608.7 gene_biotype:protein_coding transcript_biotype:protein_coding gene_symbol:Eef1a1 description:eukaryotic translation elongation factor 1 alpha 1 [Source:RGD Symbol;Acc:67387];primary_assembly:mRatBN7.2:X:148480789:148482555:1 gene:ENSRNOG00000051885.2 transcript:ENSRNOT00000089027.2 gene_bio…	ENSRNOP00000013608.4;ENSRNOP00000070901.1		pep	73922.2	70699.6	59224.6	81208.9	59941.3	79267.9	79980.8	91605.7	76101.2	92956.9	69417.6	67104.1	90761.1	64875.2	73865.1	78884.4	67969.9	62253.5	76056.2	75280.9	63014.8	80089	95731.1	81710.5	99027.7	173198	71696.2	93114.9	69266.9
IMNVIGEPIDER		2	0	TRUE	TRUE	0.865934	ENSRNOP00000003965.3	primary_assembly:mRatBN7.2:7:515460:567273:1 gene:ENSRNOG00000002840.5 transcript:ENSRNOT00000003965.5 gene_biotype:protein_coding transcript_biotype:protein_coding gene_symbol:Atp5f1b description:ATP synthase F1 subunit beta [Source:RGD Symbol;Acc:621368]	ENSRNOP00000003965.3		pep	73752.6	78312.1	92880.4	56879.5	47120.6	76224.8	43549	77637	84769.4	101879	72888.8	90738.8	97039.7	91196.8	68576.1	81829.9	112365	92502.8	84649.8	54334.7	92745.8	44490.5	26332.6	47782.4	46108.6	47302.3	85458.1	50799.8	93868.3
VFLENVIR		2	0	TRUE	FALSE	0.865283	ENSRNOP00000039602.3;ENSRNOP00000071163.1;ENSRNOP00000074659.1;ENSRNOP00000079614.1;ENSRNOP00000080829.1;ENSRNOP00000080971.1;ENSRNOP00000087751.1;ENSRNOP00000087795.1;ENSRNOP00000091037.1;ENSRNOP00000091116.1;ENSRNOP00000091524.1;ENSRNOP00000093704.1	"primary_assembly:mRatBN7.2:2:183825994:183832048:-1 gene:ENSRNOG00000032224.5 transcript:ENSRNOT00000040210.5 gene_biotype:protein_coding transcript_biotype:protein_coding;primary_assembly:mRatBN7.2:17:42480313:42485370:1 gene:ENSRNOG00000054017.2 transcript:ENSRNOT00000080490.2 gene_biotype:protein_coding transcript_biotype:protein_coding;primary_assembly:mRatBN7.2:17:42698025:42698958:1 gene:E…	ENSRNOP00000039602.3;ENSRNOP00000071163.1;ENSRNOP00000074659.1;ENSRNOP00000079614.1;ENSRNOP00000080829.1;ENSRNOP00000080971.1;ENSRNOP00000087751.1;ENSRNOP00000087795.1;ENSRNOP00000091037.1;ENSRNOP00000091116.1;ENSRNOP00000091524.1;ENSRNOP00000093704.1		pep	72791	73176.5	98741.6	136190	84548.1	130004	139107	149126	119668	92920.1	120262	102738	126885	107687	139056	138674	113089	127809	130176	123005	115451	117815	173469	173324	192525	328140	105054	210172	117668
QAFTQQIEELK		2	0	FALSE	FALSE	0.87826	ENSRNOP00000004295.7	primary_assembly:mRatBN7.2:10:51885913:51909699:1 gene:ENSRNOG00000049695.3 transcript:ENSRNOT00000004295.7 gene_biotype:protein_coding transcript_biotype:protein_coding gene_symbol:Myh4 description:myosin heavy chain 4 [Source:RGD Symbol;Acc:3139]	ENSRNOP00000004295.7		pep	72751.9	84237.2	54766.8	62543.7	78691.2	62437.2	62814.2	76226	66512.9	77098	72547.3	71258.7	71219.1	74044.5	78607.2	77954	67553.8	53510.7	53428	57011.5	69331.5	55739.5	70577.1	58844	62063.4	83426.3	70519.8	58287.9	54554.3
NNLLQAELEELR		2	0	TRUE	TRUE	0.87826	ENSRNOP00000024186.3	primary_assembly:mRatBN7.2:15:28446550:28468217:-1 gene:ENSRNOG00000016983.6 transcript:ENSRNOT00000024186.4 gene_biotype:protein_coding transcript_biotype:protein_coding gene_symbol:Myh7 description:myosin heavy chain 7 [Source:RGD Symbol;Acc:62030]	ENSRNOP00000024186.3		pep	72684.7	80622.5	17113.1	5362.81	1043.29	110319	21119.6	36713.5	14198.7	67151.3	82090.8	82729.3	77703.2	73353.4	77423	22656.9	92907.4	16933.5	9813.3	3732.93	20909.8	11480.3	30117.1	39914.5	11846.1	2827.72	133991	5517.24	8848.65
GDQALSFLK	Acetyl (Protein N-term)	2	2	TRUE	TRUE	0.85966	ENSRNOP00000014704.2	primary_assembly:mRatBN7.2:16:46072939:46076733:1 gene:ENSRNOG00000010830.5 transcript:ENSRNOT00000014704.5 gene_biotype:protein_coding transcript_biotype:protein_coding gene_symbol:Slc25a4 description:solute carrier family 25 member 4 [Source:RGD Symbol;Acc:620352]	ENSRNOP00000014704.2		pep	72267.7	63521.7	67624.9	58891.2	52940.2	94135.9	83623.5	77480.8	90048.6	103527	123202	128910	101921	129897	139811	135310	143630	90958	92445	52233.8	82076.3	52285.8	20336.7	51649.7	55511.2	42499.4	97991.1	57960	86112.5
VGEAVNLVIPFQGK		2	0	FALSE	FALSE	0.866536	ENSRNOP00000074295.2;ENSRNOP00000081963.1	primary_assembly:mRatBN7.2:7:22930350:23015957:-1 gene:ENSRNOG00000056493.2 transcript:ENSRNOT00000079235.2 gene_biotype:protein_coding transcript_biotype:protein_coding gene_symbol:Mybpc1 description:myosin binding protein C1 [Source:RGD Symbol;Acc:735102];primary_assembly:mRatBN7.2:7:22930350:23015957:-1 gene:ENSRNOG00000056493.2 transcript:ENSRNOT00000108545.1 gene_biotype:protein_coding trans…	ENSRNOP00000074295.2;ENSRNOP00000081963.1		pep	71315.3	85093.8	32868.3	30490.6	74254.8	43854.4	53714.6	52229.9	55648.5	33236.5	36453.5	43252.6	31345.6	43770.9	40881.4	41072	40018.8	40517.9	40973.9	27520.6	49396.5	28350.8	23165.2	32149.5	27965.1	17945.7	47571.9	29162.3	37740.3
DAVLDAWAEDVDLR		2	0	FALSE	FALSE	0.866632	ENSRNOP00000015331.7	primary_assembly:mRatBN7.2:8:60057798:60079590:1 gene:ENSRNOG00000011329.8 transcript:ENSRNOT00000015332.8 gene_biotype:protein_coding transcript_biotype:protein_coding gene_symbol:Pkm description:pyruvate kinase M1/2 [Source:RGD Symbol;Acc:3337]	ENSRNOP00000015331.7		pep	71276.6	83281.9	45828.7	55433.5	79644.7	51489	63658.5	58780.2	68025	88469.7	131878	133344	106583	129987	141277	135956	132849	54641.4	54907.6	64485.1	58912	57858.7	40436.1	48458.1	55657	40248.1	58198.9	56971.4	61095
FLASVSTVLTSK		2	0	FALSE	FALSE	0.864161	ENSRNOP00000041451.3	"primary_assembly:mRatBN7.2:10:15307815:15338130:-1 gene:ENSRNOG00000029886.4 transcript:ENSRNOT00000052292.5 gene_biotype:protein_coding transcript_biotype:protein_coding gene_symbol:Hba-a2 description:hemoglobin alpha, adult chain 1 [Source:RGD Symbol;Acc:2782]"	ENSRNOP00000041451.3		pep	71270.2	51317.3	25220.2	44120.7	46092.4	32635	48017.6	51051.3	34447.2	52419	33073	36152.2	42659.4	34298.4	35081.6	36013.7	56659.9	35605.4	29298.2	42261.2	40383	46403.7	87641	69674.5	68934.1	170274	26368.1	52594	42694.1
NLTEELAGLDETIAK		2	0	FALSE	FALSE	0.854114	ENSRNOP00000004147.3	primary_assembly:mRatBN7.2:10:51770177:51793992:1 gene:ENSRNOG00000046276.3 transcript:ENSRNOT00000004147.6 gene_biotype:protein_coding transcript_biotype:protein_coding gene_symbol:Myh3 description:myosin heavy chain 3 [Source:RGD Symbol;Acc:3138]	ENSRNOP00000004147.3		pep	70017.2	85981.8	38990.2	21023.8	25491.7	31461.1	41582.8	45215.1	47312.7	72158.3	57166.3	64527.8	64852.2	58526.2	82352.5	57638.5	57937.4	27485.8	31980.3	20320	41523.4	26037	8977.91	31206.8	13172.9	12681.1	49284.7	26487.2	27450.9
NICYVITHGDAK	C3(Carbamidomethyl)	2	1	TRUE	FALSE	0.865142	ENSRNOP00000023944.3;ENSRNOP00000088080.1	"primary_assembly:mRatBN7.2:1:181829743:181832545:1 gene:ENSRNOG00000017645.7 transcript:ENSRNOT00000023944.7 gene_biotype:protein_coding transcript_biotype:protein_coding gene_symbol:Mylpf description:myosin light chain, phosphorylatable, fast skeletal muscle [Source:RGD Symbol;Acc:3141];primary_assembly:mRatBN7.2:1:181830655:181832545:1 gene:ENSRNOG00000017645.7 transcript:ENSRNOT00000112797.1 …	ENSRNOP00000023944.3;ENSRNOP00000088080.1		pep	69824.8	72424	62659.7	83320.1	1911.54	77325.4	84215.6	108939	89080.6	602.447	80859.5	661.102	80736.8	77727.7	99186.3	599.439	43063.9	22990.2	79036.3	923.249	104371	89794.4	1393.95	42323	46360.7	80464	78452.3	75664.1	77789.3
YNEVLTQCCTESDK	C8(Carbamidomethyl);C9(Carbamidomethyl)	2	2	FALSE	FALSE	0.873626	ENSRNOP00000003921.2	primary_assembly:mRatBN7.2:14:17607415:17622814:-1 gene:ENSRNOG00000002911.6 transcript:ENSRNOT00000003921.5 gene_biotype:protein_coding transcript_biotype:protein_coding gene_symbol:Alb description:albumin [Source:RGD Symbol;Acc:2085]	ENSRNOP00000003921.2		pep	69516.4	72232.5	58973.5	59130.1	45363.4	39910.4	64905.1	51051.8	51480.4	50786.3	90617.6	74788.7	61384.8	69207.8	81509.6	78258.4	66224.2	61162.8	57497.5	62355.2	35682.3	64414	89640.2	71185.5	75903.1	114417	65935.7	98965.1	57817.6
SGNPYITLSSQDINNK		2	0	TRUE	TRUE	0.874531	ENSRNOP00000026812.3	primary_assembly:mRatBN7.2:1:202159082:202175012:-1 gene:ENSRNOG00000019745.6 transcript:ENSRNOT00000026812.6 gene_biotype:protein_coding transcript_biotype:protein_coding gene_symbol:Actn3 description:actinin alpha 3 [Source:RGD Symbol;Acc:621792]	ENSRNOP00000026812.3		pep	69268.5	60909.2	46842.2	29510.9	30604.5	21981.6	46471.3	38733	43819.5	30376.3	36958	40153.8	30580.1	38874.4	35144.1	40405.7	40232.7	26351.5	21130.6	46966.7	27144.4	42763.8	34424.1	27639.1	42154	27795.8	31635.4	29049.1	39896.6
EITALAPSTMK		2	0	FALSE	FALSE	0.871276	ENSRNOP00000096150.1	"primary_assembly:mRatBN7.2:10:105619745:105624232:-1 gene:ENSRNOG00000036701.5 transcript:ENSRNOT00000108494.1 gene_biotype:protein_coding transcript_biotype:protein_coding gene_symbol:Actg1 description:actin, gamma 1 [Source:RGD Symbol;Acc:1304556]"	ENSRNOP00000096150.1		pep	69184.3	61157.5	38906.4	20437.2	38833.5	36888.8	50409.4	53173.9	52994.3	29195.4	32862.1	30660.1	25208.1	36182.6	26106.2	32335.2	78235.2	29261.6	19422.4	23400.6	37263.4	27636.2	25069.8	27917.6	25882.6	16392.9	58163.8	41208.6	37591.2
EFTLEFSR		2	0	FALSE	FALSE	0.873983	ENSRNOP00000091865.1	primary_assembly:mRatBN7.2:1:181026608:181044834:-1 gene:ENSRNOG00000047124.3 transcript:ENSRNOT00000106738.1 gene_biotype:protein_coding transcript_biotype:protein_coding gene_symbol:AABR07005775.1 description:ATPase sarcoplasmic/endoplasmic reticulum Ca2+ transporting 1 [Source:RGD Symbol;Acc:621293]	ENSRNOP00000091865.1		pep	68567.4	68121.4	50045.1	57702.6	67466	47953.1	64396.3	116421	70076.6	57302.7	59569	51296.8	66187.4	51442.2	66284.2	56490.6	76363.7	38808	47058.3	60392.9	54906.4	46083.5	28603.1	43875.6	43968.4	51035	56293.1	59843.9	45471.5
DNYGELADCCAK	C9(Carbamidomethyl);C10(Carbamidomethyl)	2	2	FALSE	FALSE	0.873626	ENSRNOP00000003921.2	primary_assembly:mRatBN7.2:14:17607415:17622814:-1 gene:ENSRNOG00000002911.6 transcript:ENSRNOT00000003921.5 gene_biotype:protein_coding transcript_biotype:protein_coding gene_symbol:Alb description:albumin [Source:RGD Symbol;Acc:2085]	ENSRNOP00000003921.2		pep	68147.4	60757.4	67917.4	80957.5	68115.9	45250.3	67289.1	92475.8	55068.8	65571.5	56356	57495.4	3651.45	49990.4	50893	63828.7	71175	68039.7	73492.9	87117.6	49146.7	69619.6	80673.1	89508.8	92472.3	107614	47879.5	106376	60785.2
MFAAFPTTK		2	0	FALSE	FALSE	0.864161	ENSRNOP00000041451.3	"primary_assembly:mRatBN7.2:10:15307815:15338130:-1 gene:ENSRNOG00000029886.4 transcript:ENSRNOT00000052292.5 gene_biotype:protein_coding transcript_biotype:protein_coding gene_symbol:Hba-a2 description:hemoglobin alpha, adult chain 1 [Source:RGD Symbol;Acc:2782]"	ENSRNOP00000041451.3		pep	67527.5	56404.1	30309.2	31619.1	14861.9	19031.2	54723.3	22316.9	38970.2	23978	55439.2	54414	24515.2	51161.7	30572.9	48138.4	72296	29239.2	29267.4	44538.6	18784.8	40829.9	41043	102130	97378.3	172010	22721.7	90811.9	58808.6
AAFDMFDADGGGDISVK		2	0	TRUE	FALSE	0.869145	ENSRNOP00000020348.5;ENSRNOP00000084039.1	"primary_assembly:mRatBN7.2:3:153513276:153516029:-1 gene:ENSRNOG00000015155.7 transcript:ENSRNOT00000020348.7 gene_biotype:protein_coding transcript_biotype:protein_coding gene_symbol:Tnnc2 description:troponin C2, fast skeletal type [Source:RGD Symbol;Acc:1311973];primary_assembly:mRatBN7.2:3:153513271:153514652:-1 gene:ENSRNOG00000015155.7 transcript:ENSRNOT00000098001.1 gene_biotype:protein_c…	ENSRNOP00000020348.5;ENSRNOP00000084039.1		pep	66246.1	74482	53388.5	1418.15	2638.03	41118.1	46988.9	41736.5	66562.2	81757.1	73351.5	69857.3	80430.6	63437.8	71442.8	65546.4	73234.9	1435.58	34027.9	54641.2	55558.3	2014.57	32867.5	994.362	38884.9	22560.8	29042.8	33213.6	41963.6
ELWDTLYQLETDK		2	0	FALSE	FALSE	0.870458	ENSRNOP00000049386.3;ENSRNOP00000075571.2	"primary_assembly:mRatBN7.2:1:197652431:197669535:1 gene:ENSRNOG00000020332.9 transcript:ENSRNOT00000040598.6 gene_biotype:protein_coding transcript_biotype:protein_coding gene_symbol:Tnnt3 description:troponin T3, fast skeletal type [Source:RGD Symbol;Acc:3883];primary_assembly:mRatBN7.2:1:197664237:197667213:1 gene:ENSRNOG00000020332.9 transcript:ENSRNOT00000080339.2 gene_biotype:protein_coding…	ENSRNOP00000049386.3;ENSRNOP00000075571.2		pep	65685	69519.8	42217.8	33294.5	51188.3	28694.1	33454.5	72072.5	47368.6	55688.1	37513.1	42974.2	51277.5	39618.1	33651	37705.3	52999.8	31703.3	35306.2	41781.2	41156.1	37393	27154.5	31531.7	40128.8	29074.7	39291.8	29750	40897.8
VLNASAIPEGQYIDSK		2	0	FALSE	FALSE	0.862541	ENSRNOP00000004236.7	primary_assembly:mRatBN7.2:10:51856738:51883236:1 gene:ENSRNOG00000065740.1 transcript:ENSRNOT00000004236.7 gene_biotype:protein_coding transcript_biotype:protein_coding gene_symbol:Myh2 description:myosin heavy chain 2 [Source:RGD Symbol;Acc:620354]	ENSRNOP00000004236.7		pep	65672.1	65745.8	31465.5	43800.2	26271	72418.3	19388.5	116582	25757.3	90981.9	68155.6	100478	86391.6	79842.4	42624.3	57380.5	80381.5	37655.3	94613	8380.74	84501	18410.2	31360.5	63279.2	19263.1	24597.2	46166	30574.5	31391.6
ALSDHHVYLEGTLLK		3	0	FALSE	FALSE	0.872781	ENSRNOP00000068764.2	"primary_assembly:mRatBN7.2:1:181402275:181406182:-1 gene:ENSRNOG00000052802.2 transcript:ENSRNOT00000080988.2 gene_biotype:protein_coding transcript_biotype:protein_coding gene_symbol:Aldoa description:aldolase, fructose-bisphosphate A [Source:RGD Symbol;Acc:2089]"	ENSRNOP00000068764.2		pep	65418	61077.6	47054.6	43805.9	57934.1	50485.4	73675.5	77113.6	58594.4	15726.7	16001.7	18128.7	16466.1	17313.6	16308.6	14639.3	15893.9	53289.5	33130.3	55695.4	7649.76	60610.9	35862.6	38592.7	54070.2	43772.7	57118.8	42712.7	50270.3
HPYFYAPELLYYAEK		3	0	FALSE	FALSE	0.873626	ENSRNOP00000003921.2	primary_assembly:mRatBN7.2:14:17607415:17622814:-1 gene:ENSRNOG00000002911.6 transcript:ENSRNOT00000003921.5 gene_biotype:protein_coding transcript_biotype:protein_coding gene_symbol:Alb description:albumin [Source:RGD Symbol;Acc:2085]	ENSRNOP00000003921.2		pep	65229.8	64509.9	69555.2	75735.8	79361.2	51287.4	80259.4	64271.4	42437.3	32435.9	21507.3	16711.2	31654.9	15974.1	17273.5	14568.9	41472	63791.5	59776.1	62612.5	43750.1	64224.1	116794	80112.9	80853.6	158206	44608.6	91625.1	49237.9
LTGAVMHYGNMK		2	0	FALSE	FALSE	0.87826	ENSRNOP00000004295.7	primary_assembly:mRatBN7.2:10:51885913:51909699:1 gene:ENSRNOG00000049695.3 transcript:ENSRNOT00000004295.7 gene_biotype:protein_coding transcript_biotype:protein_coding gene_symbol:Myh4 description:myosin heavy chain 4 [Source:RGD Symbol;Acc:3139]	ENSRNOP00000004295.7		pep	65059.3	83766.4	53318.3	42809.7	73172.5	38688.7	59288.6	52934.3	55720.1	46150.7	39111	33995.3	39781.6	31993.1	42977.4	38972.1	38415.8	43257.8	37354.1	57784.2	60537.9	43056	41594.6	40490.5	48450.2	51516.7	48574	39820.6	44363
EPMTVSSDQMAK		2	0	FALSE	FALSE	0.866464	ENSRNOP00000083954.1	primary_assembly:mRatBN7.2:2:86770420:86784280:-1 gene:ENSRNOG00000010079.7 transcript:ENSRNOT00000105296.1 gene_biotype:protein_coding transcript_biotype:protein_coding gene_symbol:Ca3 description:carbonic anhydrase 3 [Source:RGD Symbol;Acc:2241]	ENSRNOP00000083954.1		pep	64836	93320.8	21425.7	19184.1	13705.7	80376.9	30839	96424.1	6103.07	77333.1	57594.5	55771	83569.4	48702.1	58005.3	51595.9	76464.1	24291.7	16876	24082.9	29831.3	31634.4	28648.2	51754.6	22038.1	11397.9	112855	8337.11	21442.7
GQTVQQVYNAVGALAK		2	0	FALSE	FALSE	0.87826	ENSRNOP00000004295.7	primary_assembly:mRatBN7.2:10:51885913:51909699:1 gene:ENSRNOG00000049695.3 transcript:ENSRNOT00000004295.7 gene_biotype:protein_coding transcript_biotype:protein_coding gene_symbol:Myh4 description:myosin heavy chain 4 [Source:RGD Symbol;Acc:3139]	ENSRNOP00000004295.7		pep	64722.7	78953.7	39513.6	28444.3	19537.7	30608.2	26579.6	48022.7	24254	41370.3	16013.5	34660.3	25287.6	28382.1	18479.2	23467.1	28937.2	49850.2	45883.9	33215.3	59087.5	28852.8	14485.7	39796	27946.2	15736.9	25132.9	23084.7	28448.3
NAYEESLDQLETLK		2	0	FALSE	FALSE	0.87826	ENSRNOP00000004295.7	primary_assembly:mRatBN7.2:10:51885913:51909699:1 gene:ENSRNOG00000049695.3 transcript:ENSRNOT00000004295.7 gene_biotype:protein_coding transcript_biotype:protein_coding gene_symbol:Myh4 description:myosin heavy chain 4 [Source:RGD Symbol;Acc:3139]	ENSRNOP00000004295.7		pep	64628.7	53350	49184.1	49243.7	60568.4	17267.5	42095.9	70749.9	40093.2	103616	107599	98770.9	99431.7	98730	82828.3	89943.4	112135	27468	39536.2	46956.4	44570.7	37063.2	45194.5	34982.5	46191.4	48773.4	36275.3	54461.3	54211.4
HADSVAELGEQIDNLQR		3	0	FALSE	FALSE	0.87826	ENSRNOP00000004295.7	primary_assembly:mRatBN7.2:10:51885913:51909699:1 gene:ENSRNOG00000049695.3 transcript:ENSRNOT00000004295.7 gene_biotype:protein_coding transcript_biotype:protein_coding gene_symbol:Myh4 description:myosin heavy chain 4 [Source:RGD Symbol;Acc:3139]	ENSRNOP00000004295.7		pep	64393.2	69334.3	51607.8	44469.2	75724.4	43087.1	56297.2	59456.9	50433.3	54791.4	41244.1	50500.7	33460.2	48614.8	43250.9	44936	80889.7	35549.7	41677	52190.4	47906.3	55664	35614.2	49188.4	47006	54813	49361.3	63243.5	49334.8
VAEQELLDASER		2	0	FALSE	FALSE	0.869393	ENSRNOP00000046362.3	primary_assembly:mRatBN7.2:10:51923355:51946295:1 gene:ENSRNOG00000049695.3 transcript:ENSRNOT00000045718.5 gene_biotype:protein_coding transcript_biotype:protein_coding gene_symbol:Myh4 description:myosin heavy chain 4 [Source:RGD Symbol;Acc:3139]	ENSRNOP00000046362.3		pep	64114.5	57862.4	69056.2	68033.6	118719	50371.5	75810.1	79598.2	70394.3	82398.5	62439.6	56558.8	71838.3	64362.7	66866.6	75068.5	68862.6	57782.6	56407.4	96636.3	59354.1	81203.1	75237.2	42549.7	79359.9	58162.2	48529.3	73276.2	80411.5
YWHDTCFR	C6(Carbamidomethyl)	2	1	FALSE	FALSE	0.87826	ENSRNOP00000074052.1;ENSRNOP00000088085.1	primary_assembly:mRatBN7.2:X:134555694:134614926:1 gene:ENSRNOG00000000875.9 transcript:ENSRNOT00000084594.2 gene_biotype:protein_coding transcript_biotype:protein_coding;primary_assembly:mRatBN7.2:X:134601030:134614928:1 gene:ENSRNOG00000000875.9 transcript:ENSRNOT00000110431.1 gene_biotype:protein_coding transcript_biotype:protein_coding	ENSRNOP00000074052.1;ENSRNOP00000088085.1		pep	63234	76838.4	27647	19529.8	20389.5	49554.2	37839.3	60269.3	39298.3	37907.6	36314.2	35533.7	35458.4	37499.4	35690.4	37572	37387.1	37298.6	36018.3	15926.1	38120.9	20498.4	27831.1	42807.5	18221.8	13576.7	75558	28384.6	28587.4
PHPYPALTPEQK		2	0	TRUE	TRUE	0.794308	ENSRNOP00000069507.2	"primary_assembly:mRatBN7.2:1:181402275:181406182:-1 gene:ENSRNOG00000052802.2 transcript:ENSRNOT00000087928.2 gene_biotype:protein_coding transcript_biotype:protein_coding gene_symbol:Aldoa description:aldolase, fructose-bisphosphate A [Source:RGD Symbol;Acc:2089]"	ENSRNOP00000069507.2		pep	63227	80780.4	69430.5	53884.4	68221	57648.5	66809.1	74541.1	73976.6	58914.5	69025.5	61103.1	71323.6	63482.8	60493.6	69147.8	69809.4	69320.7	60755.4	71360.7	67211	58845.5	54427.2	47719.9	62296	46063.2	73309.8	54538.3	76106.9
SALAHALQSSR		2	0	FALSE	FALSE	0.87826	ENSRNOP00000004295.7	primary_assembly:mRatBN7.2:10:51885913:51909699:1 gene:ENSRNOG00000049695.3 transcript:ENSRNOT00000004295.7 gene_biotype:protein_coding transcript_biotype:protein_coding gene_symbol:Myh4 description:myosin heavy chain 4 [Source:RGD Symbol;Acc:3139]	ENSRNOP00000004295.7		pep	62334.9	63232.3	42323.3	30697.1	26060.1	44653.6	48724.8	72441	42818.9	41475.3	50497.3	38341.4	49267.6	32407.2	44082.1	49009.5	32244.1	44407.4	53823.3	28326.8	54551.5	23435.4	16294.1	42342.5	23055.5	17882.1	56167.3	27333.7	32443.9
VGEATETALTTLVEK		2	0	FALSE	FALSE	0.873983	ENSRNOP00000091865.1	primary_assembly:mRatBN7.2:1:181026608:181044834:-1 gene:ENSRNOG00000047124.3 transcript:ENSRNOT00000106738.1 gene_biotype:protein_coding transcript_biotype:protein_coding gene_symbol:AABR07005775.1 description:ATPase sarcoplasmic/endoplasmic reticulum Ca2+ transporting 1 [Source:RGD Symbol;Acc:621293]	ENSRNOP00000091865.1		pep	62060.2	65541.9	10912	57631.7	68960.5	53103.7	55589.3	64736.7	55979.3	62957.8	63740.2	62809.2	69171.9	63162	75391.3	68500.1	62836.2	49008.3	50420.1	56177.9	64748.7	46021.2	41813.4	49403	45160.4	46709.4	51783.3	37961.5	46103.9
GQSIDDMIPAQK		2	0	TRUE	TRUE	0.87826	ENSRNOP00000022895.1	"primary_assembly:mRatBN7.2:1:79061456:79071720:1 gene:ENSRNOG00000016837.5 transcript:ENSRNOT00000022895.5 gene_biotype:protein_coding transcript_biotype:protein_coding gene_symbol:Ckm description:creatine kinase, M-type [Source:RGD Symbol;Acc:2358]"	ENSRNOP00000022895.1		pep	62034.9	74662.7	63008.2	73039.6	123166	99814.4	103483	136051	85286.3	83757.3	59358.4	55687.2	95199.2	69614.7	63089.3	58705.5	99202	63914.2	52807.4	85055.8	80528.4	78988.7	90697.2	63764	65340.6	35957.6	89637.2	94651.4	48789.5
ARPEFTLPVHFYGR		3	0	FALSE	FALSE	0.861158	ENSRNOP00000028636.4;ENSRNOP00000085985.1	"primary_assembly:mRatBN7.2:1:203690533:203705360:1 gene:ENSRNOG00000021090.6 transcript:ENSRNOT00000028636.6 gene_biotype:protein_coding transcript_biotype:protein_coding gene_symbol:Pygm description:glycogen phosphorylase, muscle associated [Source:RGD Symbol;Acc:3461];primary_assembly:mRatBN7.2:1:203690533:203705360:1 gene:ENSRNOG00000021090.6 transcript:ENSRNOT00000097542.1 gene_biotype:prote…	ENSRNOP00000028636.4;ENSRNOP00000085985.1		pep	60953.5	81119.4	45477.7	42946.5	47030.6	30411	52006	44818.2	53737.5	4218.93	4298.09	4164.44	4209.15	4492.44	3518.24	3781.46	3868.55	51408.7	51152.8	56431.8	46294	34787.3	37329.3	37658.4	44188	35188.1	47961.7	42099	59557.2
NIFDFNALK		2	0	FALSE	FALSE	0.87276	ENSRNOP00000097832.1	primary_assembly:mRatBN7.2:5:114619959:114654728:1 gene:ENSRNOG00000009889.7 transcript:ENSRNOT00000103908.1 gene_biotype:protein_coding transcript_biotype:protein_coding gene_symbol:Pgm1 description:phosphoglucomutase 1 [Source:RGD Symbol;Acc:3316]	ENSRNOP00000097832.1		pep	60521.3	52441.7	42917.1	34755.3	59013.6	40537.7	54159	48066.7	58541	26987.5	25236.1	23170.1	27896.5	23515.6	24832.5	24894	25998	39754.5	43941.2	51171.9	54773.3	36870.6	20502.8	37990.2	36353.4	22200.1	46423	32887	51108.3
EAEAAVFHR		2	0	FALSE	FALSE	0.850687	ENSRNOP00000069474.2	primary_assembly:mRatBN7.2:8:60057402:60079594:1 gene:ENSRNOG00000011329.8 transcript:ENSRNOT00000083666.2 gene_biotype:protein_coding transcript_biotype:protein_coding gene_symbol:Pkm description:pyruvate kinase M1/2 [Source:RGD Symbol;Acc:3337]	ENSRNOP00000069474.2		pep	60462.1	86304.6	63305.9	51423	90244.8	56146.5	70473.6	81596.7	74084.7	65402.3	55367.9	57066.2	64493.3	58779.6	47600	57305.1	76995.1	47131.2	53903.8	63834	61356.3	62988.5	35500.3	40987.8	40076.1	45298.9	62852.4	52328.8	77374
VPGLIEGNEYR		2	0	FALSE	FALSE	0.87826	ENSRNOP00000082190.1	primary_assembly:mRatBN7.2:3:61652439:61924741:-1 gene:ENSRNOG00000069271.1 transcript:ENSRNOT00000114553.1 gene_biotype:protein_coding transcript_biotype:protein_coding gene_symbol:Ttn description:titin [Source:RGD Symbol;Acc:621114]	ENSRNOP00000082190.1		pep	60268.9	59933.8	46508	38873.6	51960.6	42913.7	43200.2	57628.5	52487.3	58267.9	54093.8	56827.9	65260.1	55814.2	53545.5	57429.6	53537.3	37833.2	36909.4	46961.8	42810.4	39883.6	41034.7	35538.4	41943.9	35709	51061.6	31854.7	47638.9
IGEEYISDLDQLR		2	0	FALSE	FALSE	0.861158	ENSRNOP00000028636.4;ENSRNOP00000085985.1	"primary_assembly:mRatBN7.2:1:203690533:203705360:1 gene:ENSRNOG00000021090.6 transcript:ENSRNOT00000028636.6 gene_biotype:protein_coding transcript_biotype:protein_coding gene_symbol:Pygm description:glycogen phosphorylase, muscle associated [Source:RGD Symbol;Acc:3461];primary_assembly:mRatBN7.2:1:203690533:203705360:1 gene:ENSRNOG00000021090.6 transcript:ENSRNOT00000097542.1 gene_biotype:prote…	ENSRNOP00000028636.4;ENSRNOP00000085985.1		pep	59927.9	69943.1	53245.6	58275.2	68523.7	46647.6	57660.8	58520.2	53293	59489.7	51113.9	49056.7	61071.4	50880.5	64347.6	54929.4	58269.1	54633.8	49643.5	80202.7	67680.3	62933.4	53827.9	57404	53130.7	40334	60717.4	45500.9	50003.2
CCSGSLVER	C1(Carbamidomethyl);C2(Carbamidomethyl)	2	2	FALSE	FALSE	0.873626	ENSRNOP00000003921.2	primary_assembly:mRatBN7.2:14:17607415:17622814:-1 gene:ENSRNOG00000002911.6 transcript:ENSRNOT00000003921.5 gene_biotype:protein_coding transcript_biotype:protein_coding gene_symbol:Alb description:albumin [Source:RGD Symbol;Acc:2085]	ENSRNOP00000003921.2		pep	59630.7	71479.6	58283.8	53300.4	38723.4	30773.1	39155.9	78452.1	23891.5	58776.6	38932.8	44643.7	39169	40031.8	29238.9	24841.8	63087.3	41837.6	45331.1	68142	30356.1	64791.9	63419.8	73395.9	88397.5	125614	23822.1	77721.3	41802.7
HQGVMVGMGQK		2	0	FALSE	FALSE	0.871276	ENSRNOP00000096150.1	"primary_assembly:mRatBN7.2:10:105619745:105624232:-1 gene:ENSRNOG00000036701.5 transcript:ENSRNOT00000108494.1 gene_biotype:protein_coding transcript_biotype:protein_coding gene_symbol:Actg1 description:actin, gamma 1 [Source:RGD Symbol;Acc:1304556]"	ENSRNOP00000096150.1		pep	59261.7	69454.4	47667.3	27664	47638.4	40210.2	35335.3	64630	43527	47180.8	48914.3	36162.4	51043.8	41924.8	33864	32047.4	47620.2	28878.2	32182.5	42610	38728.3	41675.5	32789.1	36772.1	44927.9	54407.8	40499.9	36317.1	48336.9
YNTFGEALK		2	0	FALSE	FALSE	0.866464	ENSRNOP00000083954.1	primary_assembly:mRatBN7.2:2:86770420:86784280:-1 gene:ENSRNOG00000010079.7 transcript:ENSRNOT00000105296.1 gene_biotype:protein_coding transcript_biotype:protein_coding gene_symbol:Ca3 description:carbonic anhydrase 3 [Source:RGD Symbol;Acc:2241]	ENSRNOP00000083954.1		pep	59107.7	65340.2	9804.92	11106.7	5604.29	34070.4	16933.6	71282	3988.3	32525.6	28061.1	27047.5	39212.8	29139.1	29268.1	30552.1	34170.1	12548.2	11991.7	13984.3	10943.7	12618.6	11056.7	26432.7	11252	6360.48	56639.7	9428.5	11824
ALGQNPTQAEVLR		2	0	FALSE	FALSE	0.876822	ENSRNOP00000028458.2	primary_assembly:mRatBN7.2:8:110738661:110744815:1 gene:ENSRNOG00000020955.6 transcript:ENSRNOT00000028458.6 gene_biotype:protein_coding transcript_biotype:protein_coding gene_symbol:Myl3 description:myosin light chain 3 [Source:RGD Symbol;Acc:3142]	ENSRNOP00000028458.2		pep	59007.9	57771	40990	25806.6	3970.47	95556.4	16358.8	36081.4	19275.1	71039	69811.2	59710.6	87043.2	71143.4	50377.7	72608.5	67700.3	57305.9	57827.9	7098.45	72337	20093.8	31595.2	39628.8	18623.2	4917.64	133405	7405.62	29197
YPVTGLFEGR		2	0	FALSE	FALSE	0.871501	ENSRNOP00000015908.6	primary_assembly:mRatBN7.2:16:74520157:74590140:-1 gene:ENSRNOG00000011754.7 transcript:ENSRNOT00000015908.7 gene_biotype:protein_coding transcript_biotype:protein_coding gene_symbol:Myom2 description:myomesin 2 [Source:RGD Symbol;Acc:631437]	ENSRNOP00000015908.6		pep	58732.2	59081.1	59471	53545.5	76556.7	47861.5	60043.5	79756.8	61714.4	70964.4	57688.4	52881	73198.5	50695.9	62995.1	60550.1	54274.1	44968.4	49761.8	55279.7	63779.9	52930.7	38547.1	22418	44815.3	41564.4	61514.9	38186.9	43611.2
EDQIFPMNPPK		2	0	FALSE	FALSE	0.862541	ENSRNOP00000004236.7	primary_assembly:mRatBN7.2:10:51856738:51883236:1 gene:ENSRNOG00000065740.1 transcript:ENSRNOT00000004236.7 gene_biotype:protein_coding transcript_biotype:protein_coding gene_symbol:Myh2 description:myosin heavy chain 2 [Source:RGD Symbol;Acc:620354]	ENSRNOP00000004236.7		pep	58599.9	61191.2	23632.4	11868.2	11058.5	48597.3	18457.2	65522.2	40347.5	55439.5	32514.3	45357.4	51857	46030.7	31154.3	37515.9	70312.8	27886.7	43093.3	2470.47	36846.8	7712.59	6927.75	15302	2966.03	3773.77	41042.4	11438.2	24381.1
GSLPITVTWLK		2	0	TRUE	TRUE	0.87826	ENSRNOP00000082190.1	primary_assembly:mRatBN7.2:3:61652439:61924741:-1 gene:ENSRNOG00000069271.1 transcript:ENSRNOT00000114553.1 gene_biotype:protein_coding transcript_biotype:protein_coding gene_symbol:Ttn description:titin [Source:RGD Symbol;Acc:621114]	ENSRNOP00000082190.1		pep	58487.8	60966.8	25248.9	23568.4	32205.9	37618.6	38212	48131.1	47676.4	22186.9	23714.8	24219.6	21911.8	21689.8	21667.5	22480.1	24173.4	35927.2	29002.1	38332.5	34856	37089.6	18584	22183.9	19086.2	15123.7	54434	26516.6	33603.3
WEQFYVMPLPR		2	0	FALSE	FALSE	0.87826	ENSRNOP00000082190.1	primary_assembly:mRatBN7.2:3:61652439:61924741:-1 gene:ENSRNOG00000069271.1 transcript:ENSRNOT00000114553.1 gene_biotype:protein_coding transcript_biotype:protein_coding gene_symbol:Ttn description:titin [Source:RGD Symbol;Acc:621114]	ENSRNOP00000082190.1		pep	58215.6	58000.5	41467.2	27388.8	46407.6	32558.3	35373.8	39306.7	42136.1	28569.1	34056.8	32385	31297.9	27842.7	27037.9	28532	38730.8	29455.6	27144.5	34015.1	39121.4	30319.3	15621.9	21178	22700.7	16668.9	45509.4	19449.8	34614.8
VLIAAHGNSLR		2	0	FALSE	FALSE	0.87031	ENSRNOP00000018227.4	primary_assembly:mRatBN7.2:14:80681776:80683940:-1 gene:ENSRNOG00000013532.8 transcript:ENSRNOT00000018227.8 gene_biotype:protein_coding transcript_biotype:protein_coding gene_symbol:Pgam2 description:phosphoglycerate mutase 2 [Source:RGD Symbol;Acc:3313]	ENSRNOP00000018227.4		pep	57835.9	51515.4	44356.3	24583.6	39493.5	20363.2	36856.4	32164.9	40180.2	25409.2	26728.1	28034.1	18995.1	25739.7	21867.8	28687.8	25365.4	38132.8	32919.8	33259.4	41947.7	24682.3	20339.1	23209.3	23178.5	20887.8	31430.9	20982.6	38581
GVNLPGAAVDLPAVSEK		2	0	FALSE	FALSE	0.866632	ENSRNOP00000015331.7	primary_assembly:mRatBN7.2:8:60057798:60079590:1 gene:ENSRNOG00000011329.8 transcript:ENSRNOT00000015332.8 gene_biotype:protein_coding transcript_biotype:protein_coding gene_symbol:Pkm description:pyruvate kinase M1/2 [Source:RGD Symbol;Acc:3337]	ENSRNOP00000015331.7		pep	57613.6	56044.5	33533.1	42958.5	70077.4	33169.9	47042.4	62637.9	58267.3	50644.2	37313.4	42241.1	46712.5	47241.1	42920.9	44430.6	56466.2	41575.5	46954.4	54422.1	41381.7	50569.2	30187	32333.9	42110.2	48537.5	38795.6	41828.8	47591.5
DLEALMLDR		2	0	FALSE	FALSE	0.87276	ENSRNOP00000097832.1	primary_assembly:mRatBN7.2:5:114619959:114654728:1 gene:ENSRNOG00000009889.7 transcript:ENSRNOT00000103908.1 gene_biotype:protein_coding transcript_biotype:protein_coding gene_symbol:Pgm1 description:phosphoglucomutase 1 [Source:RGD Symbol;Acc:3316]	ENSRNOP00000097832.1		pep	56260.8	61725.9	44333.5	37414.6	74190.9	36458.2	49845	46577.6	58828.4	54845.4	49005.6	50005.7	52698.6	44054.5	55117	52694.7	64643.6	39581.9	38464	57724.1	55274	40453	27565.3	38418.4	36891.2	31134.9	51676.6	36299.6	38331
VPIPTMPIR		2	0	TRUE	TRUE	0.87826	ENSRNOP00000082190.1	primary_assembly:mRatBN7.2:3:61652439:61924741:-1 gene:ENSRNOG00000069271.1 transcript:ENSRNOT00000114553.1 gene_biotype:protein_coding transcript_biotype:protein_coding gene_symbol:Ttn description:titin [Source:RGD Symbol;Acc:621114]	ENSRNOP00000082190.1		pep	56138.6	66701.7	61767.7	24311.7	27248.2	19905.6	19933.6	17112.3	22428.2	21698.6	44081	39128.7	23833	34947.7	32860.6	26114.3	40904.1	34917.3	25704.8	36187.9	53586.2	31164.9	14574.3	27366.6	29427.3	6945.87	32458.1	15363.9	37508.2
GIGWVPIGSLDVEK		2	0	FALSE	FALSE	0.87826	ENSRNOP00000068343.2	primary_assembly:mRatBN7.2:3:36614000:36811574:-1 gene:ENSRNOG00000006783.9 transcript:ENSRNOT00000076095.3 gene_biotype:protein_coding transcript_biotype:protein_coding gene_symbol:Neb description:nebulin [Source:RGD Symbol;Acc:1311134]	ENSRNOP00000068343.2		pep	56109.1	58839.7	38973.7	26772.4	46827.3	32782.6	40648.4	41071.1	42386.3	36701.3	39882.1	45625.1	39252.7	31437.3	35361.8	39936	40133.8	24829.3	29693.1	37300.1	36074.9	30856.8	14337.6	19832.2	22651.4	11196.1	43013.2	19846.3	32471.7
LALFNPDVSWDR		2	0	FALSE	FALSE	0.826543	ENSRNOP00000007567.4;ENSRNOP00000096418.1	"primary_assembly:mRatBN7.2:4:40002216:40008418:-1 gene:ENSRNOG00000005512.5 transcript:ENSRNOT00000007567.5 gene_biotype:protein_coding transcript_biotype:protein_coding gene_symbol:Ndufa4 description:NDUFA4, mitochondrial complex associated [Source:RGD Symbol;Acc:1584719];primary_assembly:mRatBN7.2:4:40002392:40023920:-1 gene:ENSRNOG00000005512.5 transcript:ENSRNOT00000112879.1 gene_biotype:pro…	ENSRNOP00000007567.4;ENSRNOP00000096418.1		pep	55938.7	47376.5	69361.5	41835.2	34116.1	58424.8	53191.2	54518.2	59430	57773.2	54019.1	51003.9	54829.3	51028.8	47379.8	48968.1	56301	69979.4	61778.8	29463.8	100674	35688.3	22904.1	30161.4	30488.1	23361.2	44515.3	29778.5	71580.3
VLYPNDNFFEGK		2	0	FALSE	FALSE	0.861158	ENSRNOP00000028636.4;ENSRNOP00000085985.1	"primary_assembly:mRatBN7.2:1:203690533:203705360:1 gene:ENSRNOG00000021090.6 transcript:ENSRNOT00000028636.6 gene_biotype:protein_coding transcript_biotype:protein_coding gene_symbol:Pygm description:glycogen phosphorylase, muscle associated [Source:RGD Symbol;Acc:3461];primary_assembly:mRatBN7.2:1:203690533:203705360:1 gene:ENSRNOG00000021090.6 transcript:ENSRNOT00000097542.1 gene_biotype:prote…	ENSRNOP00000028636.4;ENSRNOP00000085985.1		pep	55727.8	51921.8	40732.3	52234.1	69982.8	49098.4	48447.2	90693.9	44209.7	81277.6	60903	72163.2	86594.2	81523.4	75487.5	85654.6	79424.9	32962.7	44039.5	55007.3	44958.1	46856.3	44413.1	39287.2	55968.8	63878.8	47750.6	46841.4	45832.8
GSSVVAYEGQSWHDYCFHCK	C16(Carbamidomethyl);C19(Carbamidomethyl)	3	2	TRUE	FALSE	0.87826	ENSRNOP00000074052.1;ENSRNOP00000088085.1	primary_assembly:mRatBN7.2:X:134555694:134614926:1 gene:ENSRNOG00000000875.9 transcript:ENSRNOT00000084594.2 gene_biotype:protein_coding transcript_biotype:protein_coding;primary_assembly:mRatBN7.2:X:134601030:134614928:1 gene:ENSRNOG00000000875.9 transcript:ENSRNOT00000110431.1 gene_biotype:protein_coding transcript_biotype:protein_coding	ENSRNOP00000074052.1;ENSRNOP00000088085.1		pep	55671.4	42106.4	21429.5	16034	15112.1	47411.9	33402.6	39884	37238.9	27906.8	26050.2	26393.5	25663.4	23303.6	23168	24301.6	18544.6	25268.3	31505.1	11475.7	29093.7	15961.5	16118.1	27316.1	13477.4	11836.6	70184.3	20243.8	25073.7
HVLATLGER		2	0	TRUE	TRUE	0.876822	ENSRNOP00000028458.2	primary_assembly:mRatBN7.2:8:110738661:110744815:1 gene:ENSRNOG00000020955.6 transcript:ENSRNOT00000028458.6 gene_biotype:protein_coding transcript_biotype:protein_coding gene_symbol:Myl3 description:myosin light chain 3 [Source:RGD Symbol;Acc:3142]	ENSRNOP00000028458.2		pep	55545.2	62530	45531.6	19356.7	2859.62	90600.6	17885	29211.6	16795	84047.4	94291.2	88840.3	95778.1	84000.4	80537.9	79496.7	74444.1	50996.9	48235.4	4622.33	57105.3	18339.5	27849.8	36682.8	12376.9	4663.03	165832	6059.16	34468.7
TVPPAVPGVTFLSGGQSEEEASINLNAINK		3	0	FALSE	FALSE	0.872781	ENSRNOP00000068764.2	"primary_assembly:mRatBN7.2:1:181402275:181406182:-1 gene:ENSRNOG00000052802.2 transcript:ENSRNOT00000080988.2 gene_biotype:protein_coding transcript_biotype:protein_coding gene_symbol:Aldoa description:aldolase, fructose-bisphosphate A [Source:RGD Symbol;Acc:2089]"	ENSRNOP00000068764.2		pep	55540.9	63199.8	42895.5	40229.8	47237.5	40048.2	55349.9	68445.2	73310.6	48840.5	15606.2	13469.2	53088.8	38741.3	17189.2	21711	35426.7	40583.7	40028.6	42419.4	42272.4	42717.1	21807.8	32648.7	27578.1	26755.3	36672.5	39644.6	57125.7
DGLGLCALIHR	C6(Carbamidomethyl)	2	1	FALSE	FALSE	0.875811	ENSRNOP00000024098.5;ENSRNOP00000079744.1	primary_assembly:mRatBN7.2:17:58143334:58210622:1 gene:ENSRNOG00000017833.8 transcript:ENSRNOT00000024098.8 gene_biotype:protein_coding transcript_biotype:protein_coding gene_symbol:Actn2 description:actinin alpha 2 [Source:RGD Symbol;Acc:1308097];primary_assembly:mRatBN7.2:17:58142625:58210622:1 gene:ENSRNOG00000017833.8 transcript:ENSRNOT00000101663.1 gene_biotype:protein_coding transcript_biot…	ENSRNOP00000024098.5;ENSRNOP00000079744.1		pep	55005.4	55934.3	38668.2	23116.2	24567.1	58036.3	39292.3	46538.1	38797.7	16496.4	22435.2	14285.2	20350.8	14519.1	21533.3	20578.5	16348	44594.8	39729.9	24131.1	51234.4	26564	14917.3	32833.3	14460.7	9629.04	69514.3	17162.9	34085.7
AISEELDHALNDMTSI		2	0	TRUE	TRUE	0.866722	ENSRNOP00000048499.3	primary_assembly:mRatBN7.2:8:67641011:67662297:-1 gene:ENSRNOG00000018184.9 transcript:ENSRNOT00000048044.6 gene_biotype:protein_coding transcript_biotype:protein_coding gene_symbol:Tpm1 description:tropomyosin 1 [Source:RGD Symbol;Acc:3898]	ENSRNOP00000048499.3		pep	55003.1	50094.3	37363	34995.5	58394.9	36310.2	45194.2	36837.8	44560	39656.2	44752.3	36637.8	44932.1	34550.1	40793.5	38913.9	52918.5	32859.1	32264.8	46283.9	39036	43178.5	23812.3	30882.9	33420.7	21537.1	41703.2	28651.6	34376.7
VSDLTEGVPYYFR		2	0	FALSE	FALSE	0.87826	ENSRNOP00000082190.1	primary_assembly:mRatBN7.2:3:61652439:61924741:-1 gene:ENSRNOG00000069271.1 transcript:ENSRNOT00000114553.1 gene_biotype:protein_coding transcript_biotype:protein_coding gene_symbol:Ttn description:titin [Source:RGD Symbol;Acc:621114]	ENSRNOP00000082190.1		pep	54774.4	53305	34842.4	26800.6	41516.2	21288.2	27117.8	36777	42420	37718.1	30916.2	30959.6	29123.3	33788.3	34417	30350.7	46069.7	28017.3	27819.9	41102.4	42314.2	24694.4	13659.1	22137	21917.8	12735.7	31965.9	20192.5	30473.1
QLEDELVSLQK		2	0	FALSE	FALSE	0.866722	ENSRNOP00000048499.3	primary_assembly:mRatBN7.2:8:67641011:67662297:-1 gene:ENSRNOG00000018184.9 transcript:ENSRNOT00000048044.6 gene_biotype:protein_coding transcript_biotype:protein_coding gene_symbol:Tpm1 description:tropomyosin 1 [Source:RGD Symbol;Acc:3898]	ENSRNOP00000048499.3		pep	54721.2	62914.9	36701.1	34093	73278.2	31145.1	38784	82509.2	48422.5	67192.8	51394.3	54030.8	71956.8	52227.9	47362.9	57586.1	69541.1	39494	42218.6	54554.8	49414.6	38906.1	33210.3	27604.7	37009.4	55956.1	43033.8	47316.1	46816.8
EYLPIGGLADFCK	C12(Carbamidomethyl)	2	1	FALSE	FALSE	0.863487	ENSRNOP00000015956.4	primary_assembly:mRatBN7.2:19:9174318:9199994:1 gene:ENSRNOG00000011782.7 transcript:ENSRNOT00000015956.7 gene_biotype:protein_coding transcript_biotype:protein_coding gene_symbol:Got2 description:glutamic-oxaloacetic transaminase 2 [Source:RGD Symbol;Acc:2722]	ENSRNOP00000015956.4		pep	54558.5	46401.3	62937.9	48419.3	44751.2	66590.7	50500.7	53360	57428.7	90372.2	84309	88626.4	94675.2	84825.8	90499.2	92528	88933.7	54805.4	62441.3	38307.6	43864.4	40047.7	29025.2	37374.4	37846.5	28920.2	62490.7	26744.3	61212.1
GIGWVPIGSLDVVK		2	0	FALSE	FALSE	0.87826	ENSRNOP00000068343.2	primary_assembly:mRatBN7.2:3:36614000:36811574:-1 gene:ENSRNOG00000006783.9 transcript:ENSRNOT00000076095.3 gene_biotype:protein_coding transcript_biotype:protein_coding gene_symbol:Neb description:nebulin [Source:RGD Symbol;Acc:1311134]	ENSRNOP00000068343.2		pep	54204.7	59610.1	39015.2	29686.9	44926.1	32727.7	40005.2	38189.7	42647	30638.5	37820.3	45643.3	27434.3	40058.6	30824.6	37289	38453.3	31022.2	30781.7	33082.2	40224.2	33467.4	18657.7	23823.3	26971.3	14271.2	38116.1	23157.5	36988.1
VDFPQDQLATLTGR		2	0	TRUE	FALSE	0.853679	ENSRNOP00000001958.2;ENSRNOP00000090657.1	primary_assembly:mRatBN7.2:12:20894262:20907271:-1 gene:ENSRNOG00000001440.5 transcript:ENSRNOT00000001958.5 gene_biotype:protein_coding transcript_biotype:protein_coding gene_symbol:Mdh2 description:malate dehydrogenase 2 [Source:RGD Symbol;Acc:619719];primary_assembly:mRatBN7.2:12:20894262:20901591:-1 gene:ENSRNOG00000001440.5 transcript:ENSRNOT00000112030.1 gene_biotype:protein_coding transcri…	ENSRNOP00000001958.2;ENSRNOP00000090657.1		pep	53685.3	51582	66941.4	54478.6	39228.4	80025.6	57441.6	68557.3	72097	84389.4	80371.7	73445.6	77323.7	70881.2	81075.8	76101.6	128298	66293.1	89588.4	36263.6	85728	10493.9	40216.7	44953.2	45089.2	48619.1	82150.3	57969.2	61168.7
YLLPPDAPELVQAIK		2	0	FALSE	FALSE	0.87826	ENSRNOP00000068343.2	primary_assembly:mRatBN7.2:3:36614000:36811574:-1 gene:ENSRNOG00000006783.9 transcript:ENSRNOT00000076095.3 gene_biotype:protein_coding transcript_biotype:protein_coding gene_symbol:Neb description:nebulin [Source:RGD Symbol;Acc:1311134]	ENSRNOP00000068343.2		pep	53639.2	66112.2	40883.7	21667.1	39015	27538.3	36202.7	29422.5	36652.1	19043.5	18413.9	17497.4	29413.6	8211.97	15636.2	19324.4	14966.8	28073.4	22430.9	31332.6	38504.3	30294.1	12061.5	21242.9	21213.3	6277.06	42729.2	16792.4	29700
ELQAFENIEDEIK		2	0	TRUE	TRUE	0.860967	ENSRNOP00000009344.5	primary_assembly:mRatBN7.2:13:84670649:84680339:-1 gene:ENSRNOG00000006930.7 transcript:ENSRNOT00000009344.7 gene_biotype:protein_coding transcript_biotype:protein_coding gene_symbol:Casq1 description:calsequestrin 1 [Source:RGD Symbol;Acc:1586677]	ENSRNOP00000009344.5		pep	53638.2	50553.3	38364.6	36990.2	43365.2	32502	38967.5	58174.4	40584.1	61592.4	63336.8	57083.9	70495.8	55005.7	61741.9	58016.3	57508.3	38620.6	32016.3	50742.3	45166.5	37794	28178.1	41792.9	33260.2	33342	37685	33947.3	43915.3
FPGQLNADLR		2	0	FALSE	FALSE	0.872792	ENSRNOP00000013863.5	"primary_assembly:mRatBN7.2:3:8037799:8040296:-1 gene:ENSRNOG00000010170.6 transcript:ENSRNOT00000013863.6 gene_biotype:protein_coding transcript_biotype:protein_coding gene_symbol:Tubb4b description:tubulin, beta 4B class IVb [Source:RGD Symbol;Acc:735101]"	ENSRNOP00000013863.5		pep	53612.1	54414.2	61922.8	75829	59568.3	63209.3	60680.2	47610.7	58658.5	75028.2	74409.7	75522.6	75684.2	75104.8	74827	78924	73396.9	60022.3	66609.8	59483.6	55375.7	62901.8	130735	84293.2	97845.2	151343	52342.8	93918.3	63646.4
MIPCDFLIPVQTQHPIR	C4(Carbamidomethyl)	3	1	FALSE	FALSE	0.857094	ENSRNOP00000029515.3;ENSRNOP00000087782.1	primary_assembly:mRatBN7.2:1:86828216:86856086:-1 gene:ENSRNOG00000023150.6 transcript:ENSRNOT00000032613.5 gene_biotype:protein_coding transcript_biotype:protein_coding gene_symbol:Gpi description:glucose-6-phosphate isomerase [Source:RGD Symbol;Acc:2727];primary_assembly:mRatBN7.2:1:86828216:86856086:-1 gene:ENSRNOG00000023150.6 transcript:ENSRNOT00000097410.1 gene_biotype:protein_coding transc…	ENSRNOP00000029515.3;ENSRNOP00000087782.1		pep	53388.4	62814.4	44248.8	35375.5	51580.3	29038.1	43651	43464.5	45785.7	23054.1	19374.7	16965.8	22770	16180.7	13202.8	13328.1	20054.6	32594.9	31677.7	45781.9	32923.1	34795.3	24114.9	28097.6	36522.4	28288.4	33815.6	29543.5	43213.5
VTNGAFTGEISPGMIK		2	0	FALSE	FALSE	0.87056	ENSRNOP00000020647.4	primary_assembly:mRatBN7.2:4:157615386:157619050:-1 gene:ENSRNOG00000015290.7 transcript:ENSRNOT00000020647.7 gene_biotype:protein_coding transcript_biotype:protein_coding gene_symbol:Tpi1 description:triosephosphate isomerase 1 [Source:RGD Symbol;Acc:3896]	ENSRNOP00000020647.4		pep	53325.4	57092.9	46453.5	36330.2	36330.6	32584.7	44352	38200.1	49878.9	44013.8	55657.8	48288.8	42342.5	49576.9	53165.6	54383.3	49812.9	37298.5	32658.2	40730.9	42250.2	34115	25666.7	42888.1	43421.7	19254.2	46582.8	34995.5	48280.7
LHVDPENFR		2	0	FALSE	FALSE	0.850436	ENSRNOP00000068875.2	"primary_assembly:mRatBN7.2:1:158218358:158231777:-1 gene:ENSRNOG00000047098.3 transcript:ENSRNOT00000087661.2 gene_biotype:protein_coding transcript_biotype:protein_coding gene_symbol:Hbb-b1 description:hemoglobin, beta adult major chain [Source:RGD Symbol;Acc:1595848]"	ENSRNOP00000068875.2		pep	53027	44438.3	40619.9	100703	88292.1	89803.1	97842	77832.5	70975.5	90733.5	80141.9	81419.8	85637.4	90158.2	79250	98465.8	119229	87070.5	90695	116981	87895.5	114016	232360	176992	157923	358078	59800.3	135050	101842
DVFVPDDKEEFVK		2	1	TRUE	TRUE	0.87826	ENSRNOP00000024186.3	primary_assembly:mRatBN7.2:15:28446550:28468217:-1 gene:ENSRNOG00000016983.6 transcript:ENSRNOT00000024186.4 gene_biotype:protein_coding transcript_biotype:protein_coding gene_symbol:Myh7 description:myosin heavy chain 7 [Source:RGD Symbol;Acc:62030]	ENSRNOP00000024186.3		pep	52970.1	56230.6	12621.5	3715.87	342.012	93859.8	17810.4	22897.9	10722.7	70580.4	64597.5	78957.9	75375.3	81459	96111.6	86708.3	61747.5	12943.7	6664.64	2089.73	16270.6	6386.26	23319.1	28880.3	8106.86	3235.61	130204	3574.27	7603.78
AIVAGDQNVEYK		2	0	FALSE	FALSE	0.87826	ENSRNOP00000074052.1;ENSRNOP00000088085.1	primary_assembly:mRatBN7.2:X:134555694:134614926:1 gene:ENSRNOG00000000875.9 transcript:ENSRNOT00000084594.2 gene_biotype:protein_coding transcript_biotype:protein_coding;primary_assembly:mRatBN7.2:X:134601030:134614928:1 gene:ENSRNOG00000000875.9 transcript:ENSRNOT00000110431.1 gene_biotype:protein_coding transcript_biotype:protein_coding	ENSRNOP00000074052.1;ENSRNOP00000088085.1		pep	52646.1	61008.5	25479.6	25175.5	20127.4	37193.7	33514.6	68835.6	39526.7	53240.1	32759.6	35681.1	44738.6	28678.6	36193.4	37706.1	43716.9	33567.7	41411.6	22104.7	38998.4	19422.3	26746.6	40697.4	16099.1	19308.2	52343.4	26845.1	23080.4
VVIGMDVAASEFYR		2	0	FALSE	FALSE	0.876254	ENSRNOP00000005612.4;ENSRNOP00000093682.1	primary_assembly:mRatBN7.2:10:55370557:55375919:1 gene:ENSRNOG00000004078.8 transcript:ENSRNOT00000005612.7 gene_biotype:protein_coding transcript_biotype:protein_coding gene_symbol:Eno3 description:enolase 3 [Source:RGD Symbol;Acc:2555];primary_assembly:mRatBN7.2:10:55366975:55375921:1 gene:ENSRNOG00000004078.8 transcript:ENSRNOT00000096738.1 gene_biotype:protein_coding transcript_biotype:protei…	ENSRNOP00000005612.4;ENSRNOP00000093682.1		pep	52297.3	60024.4	44510.9	41950.5	56695.4	38941.2	51341.2	49829.1	64252.1	60757.4	36829.1	40353.9	38625.4	36772.2	33433	39109.1	51717.3	39713.8	39258.3	53214	42551.4	41905.6	29530.6	28952.6	31603.5	33065.7	41249.8	34731.8	43533.3
VLGDVIEVHGK		2	0	TRUE	TRUE	0.855179	ENSRNOP00000055901.2	"primary_assembly:mRatBN7.2:8:51093441:51099157:1 gene:ENSRNOG00000010524.7 transcript:ENSRNOT00000059127.4 gene_biotype:protein_coding transcript_biotype:protein_coding gene_symbol:Cryab description:crystallin, alpha B [Source:RGD Symbol;Acc:2414]"	ENSRNOP00000055901.2		pep	52133	59483.7	34728.7	33297.8	37660.6	59160.1	22926.6	54045	42673.6	38468.2	52875.6	41876	44419.2	48666.5	46171.7	53193.8	49855.2	48972.8	47215.5	27099	43961.2	23564.2	50255.9	45561.3	32156.8	22311.1	93959.3	30721.2	37065
TVTAMDVVYALK		2	0	TRUE	FALSE	0.865283	ENSRNOP00000039602.3;ENSRNOP00000071163.1;ENSRNOP00000074659.1;ENSRNOP00000079614.1;ENSRNOP00000080829.1;ENSRNOP00000080971.1;ENSRNOP00000087751.1;ENSRNOP00000087795.1;ENSRNOP00000091037.1;ENSRNOP00000091116.1;ENSRNOP00000091524.1;ENSRNOP00000093704.1	"primary_assembly:mRatBN7.2:2:183825994:183832048:-1 gene:ENSRNOG00000032224.5 transcript:ENSRNOT00000040210.5 gene_biotype:protein_coding transcript_biotype:protein_coding;primary_assembly:mRatBN7.2:17:42480313:42485370:1 gene:ENSRNOG00000054017.2 transcript:ENSRNOT00000080490.2 gene_biotype:protein_coding transcript_biotype:protein_coding;primary_assembly:mRatBN7.2:17:42698025:42698958:1 gene:E…	ENSRNOP00000039602.3;ENSRNOP00000071163.1;ENSRNOP00000074659.1;ENSRNOP00000079614.1;ENSRNOP00000080829.1;ENSRNOP00000080971.1;ENSRNOP00000087751.1;ENSRNOP00000087795.1;ENSRNOP00000091037.1;ENSRNOP00000091116.1;ENSRNOP00000091524.1;ENSRNOP00000093704.1		pep	52059.6	55486.8	59739	79361.9	64632.9	59262.4	67820.8	65700.7	59556	99312	73809.9	66819.2	101787	69861.4	77405.5	74824.5	79050.4	57246.4	68974.4	78908.5	56788.7	81722.8	147436	87657.3	106893	131375	46282.1	90875.8	63676.1
SLCPVSWVSAWDDR	C3(Carbamidomethyl)	2	1	FALSE	FALSE	0.858187	ENSRNOP00000082719.1;ENSRNOP00000088849.1	primary_assembly:mRatBN7.2:2:196169371:196184807:1 gene:ENSRNOG00000066942.1 transcript:ENSRNOT00000113256.1 gene_biotype:protein_coding transcript_biotype:protein_coding;primary_assembly:mRatBN7.2:2:196169217:196184807:1 gene:ENSRNOG00000066942.1 transcript:ENSRNOT00000099164.1 gene_biotype:protein_coding transcript_biotype:protein_coding	ENSRNOP00000082719.1;ENSRNOP00000088849.1		pep	52028.6	46860.7	50665.5	37639.1	30134.2	68490.8	46029.7	43495.1	58354.5	29820.4	30187	28660.1	31404.1	26677.1	24879.5	24804.8	36123	51813.8	57449.9	28452.7	64038.2	31732.2	17418.6	24192.8	25512.7	20721.2	67131.5	25342.7	59025.7
YITPDQLADLYK		2	0	FALSE	FALSE	0.860742	ENSRNOP00000064663.1;ENSRNOP00000073191.1	"primary_assembly:mRatBN7.2:3:57576709:57578013:1 gene:ENSRNOG00000028543.3 transcript:ENSRNOT00000031418.3 gene_biotype:protein_coding transcript_biotype:protein_coding gene_symbol:AABR07052523.1 description:enolase 1, (alpha), pseudogene 1 [Source:RGD Symbol;Acc:1587670];primary_assembly:mRatBN7.2:5:160719951:160731336:1 gene:ENSRNOG00000017895.8 transcript:ENSRNOT00000081579.2 gene_biotype:pro…	ENSRNOP00000064663.1;ENSRNOP00000073191.1		pep	51923.6	47803	45486.8	37941	57430.1	33857	45428.5	42294.6	49233	69477	68062.2	62882.6	63376.3	65706.6	69646.7	70838.1	71620.1	32851.1	39034.3	34236	38948.7	46325.8	50002.6	42443.9	44471.2	75307.8	45640.2	59306.6	49037.3
YSLEPVAAELK		2	0	FALSE	FALSE	0.860355	ENSRNOP00000073523.1	primary_assembly:mRatBN7.2:X:71271440:71287418:1 gene:ENSRNOG00000058249.2 transcript:ENSRNOT00000077604.2 gene_biotype:protein_coding transcript_biotype:protein_coding	ENSRNOP00000073523.1		pep	51903.6	52426.2	34007.1	24055.7	96343.8	43198.9	31794.8	62065.5	51490	32051.5	19362.5	20012.5	28030.4	21778.5	20445.5	18641.1	53583.8	25517.3	31470.7	41031.2	45274.3	36857.7	13916.8	16315.5	27184	7383.92	42770.2	20716.1	34077.5
TLAYLFSGAAAAAEAESGGGGGK		3	0	FALSE	FALSE	0.87826	ENSRNOP00000004295.7	primary_assembly:mRatBN7.2:10:51885913:51909699:1 gene:ENSRNOG00000049695.3 transcript:ENSRNOT00000004295.7 gene_biotype:protein_coding transcript_biotype:protein_coding gene_symbol:Myh4 description:myosin heavy chain 4 [Source:RGD Symbol;Acc:3139]	ENSRNOP00000004295.7		pep	51879.3	65597.2	29933.3	12116.3	22635.3	20485.6	15928.7	5255.53	21395.1	22183.5	16018.1	19065.7	4583.35	19294.2	16841.4	17503	21162.1	25881.4	21093.7	13598.9	19759.8	16650.3	8029.85	21646.7	9527.16	7034.55	26911.6	18892.3	21165.4
DLGEQHFK		2	0	FALSE	FALSE	0.873626	ENSRNOP00000003921.2	primary_assembly:mRatBN7.2:14:17607415:17622814:-1 gene:ENSRNOG00000002911.6 transcript:ENSRNOT00000003921.5 gene_biotype:protein_coding transcript_biotype:protein_coding gene_symbol:Alb description:albumin [Source:RGD Symbol;Acc:2085]	ENSRNOP00000003921.2		pep	51787.6	33551.2	54835.9	94206.6	85096.2	60653.4	101790	77034.8	53740.1	80472.8	67283.9	45137.2	78642.3	59514.9	73092.2	81071.1	64262.9	71877.5	83945.2	90415.4	65084.8	87183.3	73393.3	92748.6	88845.5	167983	68222.7	105795	70435.4
GDWVTALASVTK		2	0	FALSE	FALSE	0.87826	ENSRNOP00000082190.1	primary_assembly:mRatBN7.2:3:61652439:61924741:-1 gene:ENSRNOG00000069271.1 transcript:ENSRNOT00000114553.1 gene_biotype:protein_coding transcript_biotype:protein_coding gene_symbol:Ttn description:titin [Source:RGD Symbol;Acc:621114]	ENSRNOP00000082190.1		pep	51759.2	53526.3	31528.7	26211	39090.8	30589.6	31399.6	21248.6	35206.1	33364	35135.4	35482	34463.5	32124.9	28509.4	32679.7	36793.1	31065.9	30802.2	31661.6	35809.8	26496.4	14509.9	21958.6	24452.3	11427.7	38440.7	22795.6	35209.3
DFLAGGIAAAVSK		2	0	TRUE	TRUE	0.85966	ENSRNOP00000014704.2	primary_assembly:mRatBN7.2:16:46072939:46076733:1 gene:ENSRNOG00000010830.5 transcript:ENSRNOT00000014704.5 gene_biotype:protein_coding transcript_biotype:protein_coding gene_symbol:Slc25a4 description:solute carrier family 25 member 4 [Source:RGD Symbol;Acc:620352]	ENSRNOP00000014704.2		pep	51753	42086.5	36021.1	32916.5	42892.3	54094.6	53572.9	54444.3	64074	67279.8	84344.1	63885.9	83428.3	62877.7	94556.4	73000.5	96098.5	35254	43919.9	33968.2	49196.5	31790.5	19883.7	38871.4	32468.8	29626.9	52911.7	34384.6	49967.5
LQTESGEYSR		2	0	FALSE	FALSE	0.87826	ENSRNOP00000004295.7	primary_assembly:mRatBN7.2:10:51885913:51909699:1 gene:ENSRNOG00000049695.3 transcript:ENSRNOT00000004295.7 gene_biotype:protein_coding transcript_biotype:protein_coding gene_symbol:Myh4 description:myosin heavy chain 4 [Source:RGD Symbol;Acc:3139]	ENSRNOP00000004295.7		pep	51686	53263.9	34363.2	33559	31143.6	44202.3	44739.8	75567.4	47104.8	33667.1	29097.8	33495.2	35665.7	32220.8	33793.1	40745.9	36188.2	30319.2	38039.6	28526.7	43869.8	30182.3	21522.5	33273.4	26917.3	23354.5	40545.6	32267.6	29277.3
LINDLTTQR		2	0	FALSE	FALSE	0.862541	ENSRNOP00000004236.7	primary_assembly:mRatBN7.2:10:51856738:51883236:1 gene:ENSRNOG00000065740.1 transcript:ENSRNOT00000004236.7 gene_biotype:protein_coding transcript_biotype:protein_coding gene_symbol:Myh2 description:myosin heavy chain 2 [Source:RGD Symbol;Acc:620354]	ENSRNOP00000004236.7		pep	51576.6	51260	43071.8	14059.3	4395.13	27211.6	3465.68	36765.9	38792	58010.6	48830.2	44814.9	36262.3	46960.6	7170.82	41137.7	93768.6	46701.8	77410.9	7328.61	60929.5	8047.8	4480.01	44908.2	11160.6	18846	16263.5	28840.2	45858.4
VDLIHDLPR		2	0	FALSE	FALSE	0.87826	ENSRNOP00000082190.1	primary_assembly:mRatBN7.2:3:61652439:61924741:-1 gene:ENSRNOG00000069271.1 transcript:ENSRNOT00000114553.1 gene_biotype:protein_coding transcript_biotype:protein_coding gene_symbol:Ttn description:titin [Source:RGD Symbol;Acc:621114]	ENSRNOP00000082190.1		pep	51515.3	51650.5	33892.6	29649.1	44871.3	30442.8	35708.1	31817.7	38300.6	27882.5	30530.9	30575.7	29291.5	29058.3	33386.9	30633.9	24815.3	30747.6	25894.8	32232	35981.3	31385.3	23702.1	23453.5	29467.6	17699.3	41658.6	21502.8	33790.7
IGIFSENEEVADR		2	0	FALSE	FALSE	0.873983	ENSRNOP00000091865.1	primary_assembly:mRatBN7.2:1:181026608:181044834:-1 gene:ENSRNOG00000047124.3 transcript:ENSRNOT00000106738.1 gene_biotype:protein_coding transcript_biotype:protein_coding gene_symbol:AABR07005775.1 description:ATPase sarcoplasmic/endoplasmic reticulum Ca2+ transporting 1 [Source:RGD Symbol;Acc:621293]	ENSRNOP00000091865.1		pep	51326	62291.1	44579.2	39615.3	66995.7	42407.2	56361.2	54146.8	51089.3	54601.6	61724.7	56835.8	58256.6	58044.1	60019.9	63892.8	56879.3	47716.8	41626.4	41751.4	47098.6	38873.8	35944.2	36198.6	32941	32897.2	43523.5	32647.1	46672.2
FGISEPLTSPK		2	0	FALSE	FALSE	0.87826	ENSRNOP00000082190.1	primary_assembly:mRatBN7.2:3:61652439:61924741:-1 gene:ENSRNOG00000069271.1 transcript:ENSRNOT00000114553.1 gene_biotype:protein_coding transcript_biotype:protein_coding gene_symbol:Ttn description:titin [Source:RGD Symbol;Acc:621114]	ENSRNOP00000082190.1		pep	51027.8	51200.2	29003.6	32104.9	56937.2	24712.4	23563.5	38950.3	35253.5	43642	31058.5	39929.2	32049.1	38714.4	29059.4	36668.6	41038.6	27067.3	28748.4	35779.6	29141.6	29616.2	25580.5	25124.1	32770.3	24071.3	30988.7	27323.8	27931.1
ITYGQCGDVLR	C6(Carbamidomethyl)	2	1	FALSE	FALSE	0.876822	ENSRNOP00000028458.2	primary_assembly:mRatBN7.2:8:110738661:110744815:1 gene:ENSRNOG00000020955.6 transcript:ENSRNOT00000028458.6 gene_biotype:protein_coding transcript_biotype:protein_coding gene_symbol:Myl3 description:myosin light chain 3 [Source:RGD Symbol;Acc:3142]	ENSRNOP00000028458.2		pep	50712.7	55926.3	40635.8	21853.5	4470.73	104088	19935	33598.1	21897.8	59808.4	61837.6	63175.5	69415.5	66645.7	55482.6	64639.9	71703.2	39923.1	46098.2	7209.98	67669.5	18730.3	31995.2	32225.3	16274.5	5144.11	142519	7368.98	26799.1
PGPPGGPIEFK		2	0	FALSE	FALSE	0.87826	ENSRNOP00000082190.1	primary_assembly:mRatBN7.2:3:61652439:61924741:-1 gene:ENSRNOG00000069271.1 transcript:ENSRNOT00000114553.1 gene_biotype:protein_coding transcript_biotype:protein_coding gene_symbol:Ttn description:titin [Source:RGD Symbol;Acc:621114]	ENSRNOP00000082190.1		pep	50679.8	34094.8	39038	33373.9	49012.6	34266.1	43664.8	35050.2	43737.6	43087.1	42950.5	41727.2	42217.1	38781.8	42788.5	44601.7	33141.3	33811.3	29444.4	37908.6	39629.2	34365.2	28854	26220.2	30807.6	23207.8	43278.6	23254.1	37666.7
NMLFSGTNIAAGK		2	0	FALSE	FALSE	0.873983	ENSRNOP00000091865.1	primary_assembly:mRatBN7.2:1:181026608:181044834:-1 gene:ENSRNOG00000047124.3 transcript:ENSRNOT00000106738.1 gene_biotype:protein_coding transcript_biotype:protein_coding gene_symbol:AABR07005775.1 description:ATPase sarcoplasmic/endoplasmic reticulum Ca2+ transporting 1 [Source:RGD Symbol;Acc:621293]	ENSRNOP00000091865.1		pep	50557.3	57945.4	27037.3	21199.7	81061.3	31311.8	33139.5	64561.6	55037.3	50984.9	31673	40565	41689.2	46549.6	28111.6	36168.2	78902.3	18001.6	19699.5	31974.1	23702.6	22461.8	26307.4	20009	17308.9	11543.4	39906	29782.9	38397.2
EWGYASHNGPEHWHELYPIAK		4	0	FALSE	FALSE	0.866464	ENSRNOP00000083954.1	primary_assembly:mRatBN7.2:2:86770420:86784280:-1 gene:ENSRNOG00000010079.7 transcript:ENSRNOT00000105296.1 gene_biotype:protein_coding transcript_biotype:protein_coding gene_symbol:Ca3 description:carbonic anhydrase 3 [Source:RGD Symbol;Acc:2241]	ENSRNOP00000083954.1		pep	50516.2	54020.5	9297.3	8614.45	5517.7	24129.5	13864.9	37969.4	3514.77	2952.44	3377.1	3851.73	4523.97	4109.18	3031.62	3167.78	2832.01	12322.6	10013.5	10634.6	11643.1	10177.1	11534.5	19089.2	8883.28	3941.54	4211.14	4217.15	12843.5
EQYEEEQEAK		2	0	FALSE	FALSE	0.87826	ENSRNOP00000004295.7	primary_assembly:mRatBN7.2:10:51885913:51909699:1 gene:ENSRNOG00000049695.3 transcript:ENSRNOT00000004295.7 gene_biotype:protein_coding transcript_biotype:protein_coding gene_symbol:Myh4 description:myosin heavy chain 4 [Source:RGD Symbol;Acc:3139]	ENSRNOP00000004295.7		pep	50485.5	48684.4	45272	39256.9	50782	42790.8	52961.1	78228.1	50956.2	55371	38464.1	38172.8	56356.1	39242.8	36641.7	45552	40152.7	28213.4	36322.9	42151.1	38275.8	34084	23032.3	38882.3	36186.7	47464.8	38255.4	30282.9	31810.5
VVFDDTFDR		2	0	FALSE	FALSE	0.866464	ENSRNOP00000083954.1	primary_assembly:mRatBN7.2:2:86770420:86784280:-1 gene:ENSRNOG00000010079.7 transcript:ENSRNOT00000105296.1 gene_biotype:protein_coding transcript_biotype:protein_coding gene_symbol:Ca3 description:carbonic anhydrase 3 [Source:RGD Symbol;Acc:2241]	ENSRNOP00000083954.1		pep	50127.1	55624.4	9978.71	12917.3	9705.43	18672.9	13503.5	72037.4	4967.19	83052	29013.1	11880.9	53160.4	24128.3	23766.9	28946.9	59824.8	17375.5	22675.3	17806.8	18689.2	16893.3	10119.4	32533.3	8747.08	2736.28	47437.4	5723.79	14981.7
ACDALYPPGPPSNPK	C2(Carbamidomethyl)	2	1	FALSE	FALSE	0.87826	ENSRNOP00000082190.1	primary_assembly:mRatBN7.2:3:61652439:61924741:-1 gene:ENSRNOG00000069271.1 transcript:ENSRNOT00000114553.1 gene_biotype:protein_coding transcript_biotype:protein_coding gene_symbol:Ttn description:titin [Source:RGD Symbol;Acc:621114]	ENSRNOP00000082190.1		pep	50070.6	48397.7	51144.1	40539.6	71986.8	40278.6	56092.2	58521.6	62570.3	44901.8	42147.1	31527.5	46407.4	42390.5	35401.9	44614.2	50406.2	44643	44861.9	50793.5	45214.7	48423.6	26676.5	33752.3	35359.3	25399.3	47570.2	40022.6	50243.2
SLFASAENEPPVPLVGNWRPPQPIK		3	0	TRUE	TRUE	0.866464	ENSRNOP00000083954.1	primary_assembly:mRatBN7.2:2:86770420:86784280:-1 gene:ENSRNOG00000010079.7 transcript:ENSRNOT00000105296.1 gene_biotype:protein_coding transcript_biotype:protein_coding gene_symbol:Ca3 description:carbonic anhydrase 3 [Source:RGD Symbol;Acc:2241]	ENSRNOP00000083954.1		pep	50055.5	53136.4	6871.36	6001.81	2739.46	19061.7	8943.85	28674.9	1401.27	8377.17	5744.27	3699.15	8960.43	2542.52	2616.1	1453.5	9404.42	10527.4	5999.9	6206.28	11827.3	5915.24	6895.58	13254.4	3428.42	1108.21	41116.9	1846.1	6030.37
EAFQLFDR		2	0	FALSE	FALSE	0.876822	ENSRNOP00000028458.2	primary_assembly:mRatBN7.2:8:110738661:110744815:1 gene:ENSRNOG00000020955.6 transcript:ENSRNOT00000028458.6 gene_biotype:protein_coding transcript_biotype:protein_coding gene_symbol:Myl3 description:myosin light chain 3 [Source:RGD Symbol;Acc:3142]	ENSRNOP00000028458.2		pep	50003.1	53196.6	34683.8	11982.1	2770.1	47420	7623.63	24773.4	6405.9	64959.5	78445.7	76971	67900.3	76786.5	70770.4	63041	106895	16433.3	28546.3	5695.04	21646.4	15584.3	27261.2	22498.1	20367.3	18424.9	78166.2	13251.3	22069.9
ISDAVAALDPVDLR		2	0	FALSE	FALSE	0.871501	ENSRNOP00000015908.6	primary_assembly:mRatBN7.2:16:74520157:74590140:-1 gene:ENSRNOG00000011754.7 transcript:ENSRNOT00000015908.7 gene_biotype:protein_coding transcript_biotype:protein_coding gene_symbol:Myom2 description:myomesin 2 [Source:RGD Symbol;Acc:631437]	ENSRNOP00000015908.6		pep	49818.6	47926.5	38271.6	32199.8	46671.2	27569.5	35859.2	36857.5	42061.6	43191.3	40417	34856.8	37181.2	33720	41222.3	35714.3	50535.4	24287.9	31502.7	47218.3	41719.7	34364.1	22268.6	29996.7	34063.8	22661.2	34077.2	29657.6	31203.3
ADSAEYSVMTTGGQSSAK		2	0	FALSE	FALSE	0.866536	ENSRNOP00000074295.2;ENSRNOP00000081963.1	primary_assembly:mRatBN7.2:7:22930350:23015957:-1 gene:ENSRNOG00000056493.2 transcript:ENSRNOT00000079235.2 gene_biotype:protein_coding transcript_biotype:protein_coding gene_symbol:Mybpc1 description:myosin binding protein C1 [Source:RGD Symbol;Acc:735102];primary_assembly:mRatBN7.2:7:22930350:23015957:-1 gene:ENSRNOG00000056493.2 transcript:ENSRNOT00000108545.1 gene_biotype:protein_coding trans…	ENSRNOP00000074295.2;ENSRNOP00000081963.1		pep	49581.5	65309.7	28298.5	24133.8	31058.1	33144.8	34367.5	45873.8	32831.1	38550.7	31393.7	33844.7	41909.9	30958.8	32466	30151.7	29710.1	26088.2	25735.3	21271.5	34376.9	23366.6	18495.7	29278.3	21302.9	19173.7	37204	24466.9	21864.8
GYNAQEYYDR		2	0	FALSE	FALSE	0.861158	ENSRNOP00000028636.4;ENSRNOP00000085985.1	"primary_assembly:mRatBN7.2:1:203690533:203705360:1 gene:ENSRNOG00000021090.6 transcript:ENSRNOT00000028636.6 gene_biotype:protein_coding transcript_biotype:protein_coding gene_symbol:Pygm description:glycogen phosphorylase, muscle associated [Source:RGD Symbol;Acc:3461];primary_assembly:mRatBN7.2:1:203690533:203705360:1 gene:ENSRNOG00000021090.6 transcript:ENSRNOT00000097542.1 gene_biotype:prote…	ENSRNOP00000028636.4;ENSRNOP00000085985.1		pep	49537.3	37120.9	29746.6	26041.2	26407.5	14140.8	29215.1	18367.1	32504.5	8826.09	17365	19814.3	8124.47	14479.9	8045.09	15813	21032.6	17154.4	20576.4	32009.4	20350.5	24474.5	17511.8	17863.2	26781.4	24063.5	16270.6	37449.8	26308.9
ELPSWILMR		2	0	TRUE	FALSE	0.851552	ENSRNOP00000029426.4;ENSRNOP00000078995.1	primary_assembly:mRatBN7.2:12:9424874:9428236:1 gene:ENSRNOG00000027049.7 transcript:ENSRNOT00000033537.6 gene_biotype:protein_coding transcript_biotype:protein_coding gene_symbol:Atp5mf description:ATP synthase membrane subunit f [Source:RGD Symbol;Acc:1596067];primary_assembly:mRatBN7.2:12:9421579:9428236:1 gene:ENSRNOG00000027049.7 transcript:ENSRNOT00000104742.1 gene_biotype:protein_coding tr…	ENSRNOP00000029426.4;ENSRNOP00000078995.1		pep	49064.1	43109.6	52611.3	40339.2	32454.9	71480.2	43469.1	51170.1	52902.2	29687.1	24685.6	20873.8	30090.6	19368.2	17120.1	16483	28182.7	44923	44463.3	28855.2	49191	32731.5	20228.4	28929.2	30498.7	31269.1	57804.1	27219.1	48965
IGGIGTVPVGR		2	0	FALSE	FALSE	0.868346	ENSRNOP00000013608.4;ENSRNOP00000070901.1	primary_assembly:mRatBN7.2:8:79341558:79344787:-1 gene:ENSRNOG00000009439.7 transcript:ENSRNOT00000013608.7 gene_biotype:protein_coding transcript_biotype:protein_coding gene_symbol:Eef1a1 description:eukaryotic translation elongation factor 1 alpha 1 [Source:RGD Symbol;Acc:67387];primary_assembly:mRatBN7.2:X:148480789:148482555:1 gene:ENSRNOG00000051885.2 transcript:ENSRNOT00000089027.2 gene_bio…	ENSRNOP00000013608.4;ENSRNOP00000070901.1		pep	49052.1	43338.4	36933.1	34166.2	23896.5	20365.2	28280.6	36386.2	40417.3	44051.4	34607.1	40978.4	30176.5	35086.4	30140.3	37416.8	58204.3	38231.8	42052.7	38387.9	26223.5	36774.5	31741.8	39100.4	44903	70616.4	27400	65588.6	42601
NPFLDFLQK		2	0	FALSE	FALSE	0.860154	ENSRNOP00000025248.6	primary_assembly:mRatBN7.2:2:190598700:190619938:1 gene:ENSRNOG00000018656.7 transcript:ENSRNOT00000025248.7 gene_biotype:protein_coding transcript_biotype:protein_coding gene_symbol:Ampd1 description:adenosine monophosphate deaminase 1 [Source:RGD Symbol;Acc:2109]	ENSRNOP00000025248.6		pep	48876.6	43873.8	25426.7	25813.3	41143.4	30901.4	37837.6	41021.9	36718.5	17395.1	18743.1	17078.3	18142.4	16564.6	17828.1	16649.9	23732.9	25422.3	23252.6	36274.6	27950.2	35663.3	19950.5	21891.4	24617.5	15671.8	37642.7	18100	31239.3
IGVEEFSTLVAES		2	0	TRUE	TRUE	0.852946	ENSRNOP00000058825.3	primary_assembly:mRatBN7.2:7:109772593:109784561:-1 gene:ENSRNOG00000006471.6 transcript:ENSRNOT00000067635.4 gene_biotype:protein_coding transcript_biotype:protein_coding	ENSRNOP00000058825.3		pep	48650.4	48742.5	26714.5	38172.5	64326.1		43494.7	43920	46957.4	56951.4	96853.1	99778.8	61417.9	106911	117763	140599	100370	34376.9	31305.3	48742.3	33815.8	33415.6	35918.7	29084.5	33590.8			33092.7	36337.7
EEQAEPDGTEVADK		2	0	FALSE	FALSE	0.87826	ENSRNOP00000004295.7	primary_assembly:mRatBN7.2:10:51885913:51909699:1 gene:ENSRNOG00000049695.3 transcript:ENSRNOT00000004295.7 gene_biotype:protein_coding transcript_biotype:protein_coding gene_symbol:Myh4 description:myosin heavy chain 4 [Source:RGD Symbol;Acc:3139]	ENSRNOP00000004295.7		pep	48534.6	6522.05	6983.39	4466.69	7018.25	17207.5	10148.2	25141.1	6329.82	49400.5	4912.01	41958.2	2237.23	5602.23	2631.45	5061.61	5885.93	22335.9	28173.1	29991.7	16993.3	4147.82	9382.25	22157.2	11517.3	24120.9	2871.23	14006.9	6363.47
DYYFALAHTVR		2	0	FALSE	FALSE	0.861158	ENSRNOP00000028636.4;ENSRNOP00000085985.1	"primary_assembly:mRatBN7.2:1:203690533:203705360:1 gene:ENSRNOG00000021090.6 transcript:ENSRNOT00000028636.6 gene_biotype:protein_coding transcript_biotype:protein_coding gene_symbol:Pygm description:glycogen phosphorylase, muscle associated [Source:RGD Symbol;Acc:3461];primary_assembly:mRatBN7.2:1:203690533:203705360:1 gene:ENSRNOG00000021090.6 transcript:ENSRNOT00000097542.1 gene_biotype:prote…	ENSRNOP00000028636.4;ENSRNOP00000085985.1		pep	48472.3	41607.7	42158	49103.2	56459.3	35544.1	51511.1	47534.6	41928.5	35536.8	27062.9	38073.2	39519.7	36918.1	39954.9	39611.3	28633.2	52222.6	46542.7	49659.6	64973	33524.6	32190.2	37216.8	36474.7	31233.7	35635.1	31950.6	44151.8
ADYNVLPASENPLLR		2	0	FALSE	FALSE	0.87826	ENSRNOP00000068343.2	primary_assembly:mRatBN7.2:3:36614000:36811574:-1 gene:ENSRNOG00000006783.9 transcript:ENSRNOT00000076095.3 gene_biotype:protein_coding transcript_biotype:protein_coding gene_symbol:Neb description:nebulin [Source:RGD Symbol;Acc:1311134]	ENSRNOP00000068343.2		pep	48002.2	44082.5	30343.9	17175.3	47254.4	24854.5	37942.1	20003.8	40132.3	26692.4	43577	30122.1	22209.7	29172.8	40102.2	34179.2	54060.5	23264.5	20267.3	27416.3	22411.6	24121.2	19782.3	12410.7	26975.7	12975.2	38527.3	23827	22186.2
GSSFQTVSALHR		2	0	FALSE	FALSE	0.87826	ENSRNOP00000024186.3	primary_assembly:mRatBN7.2:15:28446550:28468217:-1 gene:ENSRNOG00000016983.6 transcript:ENSRNOT00000024186.4 gene_biotype:protein_coding transcript_biotype:protein_coding gene_symbol:Myh7 description:myosin heavy chain 7 [Source:RGD Symbol;Acc:62030]	ENSRNOP00000024186.3		pep	47741	51082.7	11482.7	2254.58	247.069	60592.7	10780.5	18537.4	7348.93	34701.9	32088.2	40752.2	30165.2	35010.5	36939.8	33371.2	39678.1	11550.5	5488.85	1357.57	10614.2	5383.14	21924.4	19785.3	6509.2	4622.87	87865.6	3013.83	5456.28
YGLGVPIESEPIVAR		2	0	FALSE	FALSE	0.87826	ENSRNOP00000082190.1	primary_assembly:mRatBN7.2:3:61652439:61924741:-1 gene:ENSRNOG00000069271.1 transcript:ENSRNOT00000114553.1 gene_biotype:protein_coding transcript_biotype:protein_coding gene_symbol:Ttn description:titin [Source:RGD Symbol;Acc:621114]	ENSRNOP00000082190.1		pep	47614.1	49365.9	36255.9	27056.6	47869.1	37760.8	46492.6	40047.7	48331.8	32100.3	45462.8	50100.8	45402.9	47677.6	49148.7	53967.4	52576.8	18700.2	29229.8	30973.5	25090.9	37922.4	22652.2	22786.3	26879.3	19714.6	51089.7	27237.1	36911.2
LLSNLFANYAGADAPVDK		2	0	TRUE	TRUE	0.87826	ENSRNOP00000024186.3	primary_assembly:mRatBN7.2:15:28446550:28468217:-1 gene:ENSRNOG00000016983.6 transcript:ENSRNOT00000024186.4 gene_biotype:protein_coding transcript_biotype:protein_coding gene_symbol:Myh7 description:myosin heavy chain 7 [Source:RGD Symbol;Acc:62030]	ENSRNOP00000024186.3		pep	47548.9	52193.7	17416.3	4282.63	364.303	61554.1	19188.4	25932.2	13367	43940.4	43181.8	48841.2	43486.8	43478.4	40865.1	44303	41630.4	15910	8567.49	3044.06	18295.5	9505.5	19711.6	25911	10285.5	4736.82	88424.1	4652.16	8755.37
VIVVGNPANTNCLTASK	C12(Carbamidomethyl)	2	1	TRUE	FALSE	0.864728	ENSRNOP00000011429.5;ENSRNOP00000088696.1	primary_assembly:mRatBN7.2:14:95630306:95645925:-1 gene:ENSRNOG00000008103.8 transcript:ENSRNOT00000011429.8 gene_biotype:protein_coding transcript_biotype:protein_coding gene_symbol:Mdh1 description:malate dehydrogenase 1 [Source:RGD Symbol;Acc:3072];primary_assembly:mRatBN7.2:14:95630306:95640911:-1 gene:ENSRNOG00000008103.8 transcript:ENSRNOT00000094321.1 gene_biotype:protein_coding transcript…	ENSRNOP00000011429.5;ENSRNOP00000088696.1		pep	47328.4	48322.4	43438.4	32289.2	34837.3	39489.1	30389.4	38102.6	39261.4	39027.5	34098.5	37472.2	39011.3	31177.3	29852.8	36554.7	31420.7	46247	47035.5	29112.1	51739.2	27253.8	20123.8	32415.2	30678.9	23994.3	46312.9	25079.8	37329.3
ATDAEADVASLNR		2	0	FALSE	FALSE	0.866722	ENSRNOP00000048499.3	primary_assembly:mRatBN7.2:8:67641011:67662297:-1 gene:ENSRNOG00000018184.9 transcript:ENSRNOT00000048044.6 gene_biotype:protein_coding transcript_biotype:protein_coding gene_symbol:Tpm1 description:tropomyosin 1 [Source:RGD Symbol;Acc:3898]	ENSRNOP00000048499.3		pep	46982.5	60277.7	41601.8	62620.7	8792.51	46210.1	51550.8	107384	54946.9	79617.9	39692.7	38968	7457.15	42458.1	5046.76	45209	84840.9	6608.77	47902	8136.58	33323.5	8286.45	54797.4	6101.74	51775.1	78877.9	45066.7	74783.6	55447.8
VVDLLYWR		2	0	TRUE	TRUE	0.84292	ENSRNOP00000040760.2	primary_assembly:mRatBN7.2:14:103475637:103497617:1 gene:ENSRNOG00000004621.9 transcript:ENSRNOT00000042965.4 gene_biotype:protein_coding transcript_biotype:protein_coding gene_symbol:Rtn4 description:reticulon 4 [Source:RGD Symbol;Acc:620989]	ENSRNOP00000040760.2		pep	46823.4	44999.1	34459.5	28454.2	34465.1	29037.8	38098.8	41061.9	33101.7	11690.5	9953.59	11302.1	10678.4	11593.5	10083.6	11000	14542.6	31401	28538.7	28741.7	41870	19524.7	14268.3	25439.6	20537.9	15980.1	33703.7	18779.9	30717.1
GQTVEQVTNAVGALAK		2	0	FALSE	FALSE	0.862541	ENSRNOP00000004236.7	primary_assembly:mRatBN7.2:10:51856738:51883236:1 gene:ENSRNOG00000065740.1 transcript:ENSRNOT00000004236.7 gene_biotype:protein_coding transcript_biotype:protein_coding gene_symbol:Myh2 description:myosin heavy chain 2 [Source:RGD Symbol;Acc:620354]	ENSRNOP00000004236.7		pep	46693.2	49095.1	36138.2	22695.8	11779.1	48639.5	39427.7	51290.6	43003.8	37776.3	34894.7	33672.3	41144.9	34505.3	32669.8	35071	36457	48133.3	48443.1	5018.16	62615.9	17885.5	14038.2	42074.4	12483.5	13350	51553.6	21766.8	35150.4
AGTQIENIEEDFR		2	0	FALSE	FALSE	0.87826	ENSRNOP00000068851.2	"primary_assembly:mRatBN7.2:6:98998556:99093031:-1 gene:ENSRNOG00000056756.2 transcript:ENSRNOT00000091560.2 gene_biotype:protein_coding transcript_biotype:protein_coding gene_symbol:Actn1 description:actinin, alpha 1 [Source:RGD Symbol;Acc:70907]"	ENSRNOP00000068851.2		pep	46681.3	45776.8	29547.7	21694.8	40075	30448.7	29557.6	34054	32283.9	48445.7	46262.6	50748.2	44163.1	45310.6	40871.1	47721.6	53417.4	19623	19581.5	23011	27597.6	23496.4	20914.6	22989.8	18718.5	19617.6	38293.5	27750.8	32918
LEQQVDDLEGSLEQEK		2	0	FALSE	FALSE	0.87826	ENSRNOP00000004295.7	primary_assembly:mRatBN7.2:10:51885913:51909699:1 gene:ENSRNOG00000049695.3 transcript:ENSRNOT00000004295.7 gene_biotype:protein_coding transcript_biotype:protein_coding gene_symbol:Myh4 description:myosin heavy chain 4 [Source:RGD Symbol;Acc:3139]	ENSRNOP00000004295.7		pep	46289.4	47501.6	33704.7	32812.5	38594.3	37217.8	35567.5	39590.4	35579.1	48164.9	44080	38411.4	46240.2	40921.6	45913.6	43315.9	39304.7	34364.5	32336.2	33668.5	5641.41	36770.2	33410.4	34805	31729.5	34113.2	54880.7	32112.5	41426.4
FPFDVPSEPK		2	0	FALSE	FALSE	0.87826	ENSRNOP00000082190.1	primary_assembly:mRatBN7.2:3:61652439:61924741:-1 gene:ENSRNOG00000069271.1 transcript:ENSRNOT00000114553.1 gene_biotype:protein_coding transcript_biotype:protein_coding gene_symbol:Ttn description:titin [Source:RGD Symbol;Acc:621114]	ENSRNOP00000082190.1		pep	46286.7	52587.4	44281.3	37804.7	62960.1	31521.6	39571.6	51261.6	39768.9	58982.8	51615.3	56063.7	61265	55756.9	57121.8	62471.1	60871.7	32252.9	34507.9	50201.1	42755.2	36984.2	33997.8	31755.9	34954.4	31145	40007.7	31746.3	41594.4
TDDSQPWVLPVVR		2	0	FALSE	FALSE	0.857679	ENSRNOP00000022309.5	primary_assembly:mRatBN7.2:1:242359355:242380633:-1 gene:ENSRNOG00000016356.8 transcript:ENSRNOT00000022309.8 gene_biotype:protein_coding transcript_biotype:protein_coding gene_symbol:Got1 description:glutamic-oxaloacetic transaminase 1 [Source:RGD Symbol;Acc:2721]	ENSRNOP00000022309.5		pep	46183.9	46887.4	65847.5	47028.7	53345.9	55074.1	53179.8	53087.9	69388.4	58712.2	63515.1	63548.4	74686	63269.4	62876.2	74314.7	73154.8	72139.9	67474.8	42290.8	100091	33823.7	14429.1	33694.4	33031.1	23389.9	67882.8	36786.2	67075.1
NALAHALQSAR		2	0	FALSE	FALSE	0.87826	ENSRNOP00000024186.3	primary_assembly:mRatBN7.2:15:28446550:28468217:-1 gene:ENSRNOG00000016983.6 transcript:ENSRNOT00000024186.4 gene_biotype:protein_coding transcript_biotype:protein_coding gene_symbol:Myh7 description:myosin heavy chain 7 [Source:RGD Symbol;Acc:62030]	ENSRNOP00000024186.3		pep	45869	32236.5	40909.1	33199.9	46387	24058.7	40574.1	32325	35436.1	44527.5	46228.2	38501.3	51590.9	38024.8	52288.9	50037.3	39687.9	37858.8	30196.6	39135.5	31497.6	29105.8	38057.4	17973.9	33827.1	33617.5	38304.4	30266.8	37355.9
NPFVLPGPPK		2	0	FALSE	FALSE	0.87826	ENSRNOP00000082190.1	primary_assembly:mRatBN7.2:3:61652439:61924741:-1 gene:ENSRNOG00000069271.1 transcript:ENSRNOT00000114553.1 gene_biotype:protein_coding transcript_biotype:protein_coding gene_symbol:Ttn description:titin [Source:RGD Symbol;Acc:621114]	ENSRNOP00000082190.1		pep	45705.8	46288.5	38967.7	27293.6	50612.6	20117.9	15204.2	38346.2	31686.4	44570.9	39959.4	37004.7	39553.6	36524.5	40938.7	42071.2	38639.2	32391.8	32935	37318.1	40539.5	16770.4	18805.3	25982.2	21313.1	7770.85	30862.5	14521.1	19773.4
GCITIIGGGDTATCCAK	C2(Carbamidomethyl);C14(Carbamidomethyl);C15(Carbamidomethyl)	2	3	FALSE	FALSE	0.860355	ENSRNOP00000073523.1	primary_assembly:mRatBN7.2:X:71271440:71287418:1 gene:ENSRNOG00000058249.2 transcript:ENSRNOT00000077604.2 gene_biotype:protein_coding transcript_biotype:protein_coding	ENSRNOP00000073523.1		pep	45576	49442.6	42036	37343.4	55706.8	34650.9	45262.1	43435.5	41981.4	37520.9	38048.2	32768.2	45945.4	34692.3	45849	42646.1	32117.7	40325.8	35834	38947.9	44247	41573.8	29310.7	23195.8	32121.9	33375.6	41396.1	29211.4	36296
YSIQNTDSSSLLVIPQVTR		2	0	FALSE	FALSE	0.87826	ENSRNOP00000082190.1	primary_assembly:mRatBN7.2:3:61652439:61924741:-1 gene:ENSRNOG00000069271.1 transcript:ENSRNOT00000114553.1 gene_biotype:protein_coding transcript_biotype:protein_coding gene_symbol:Ttn description:titin [Source:RGD Symbol;Acc:621114]	ENSRNOP00000082190.1		pep	45489.9	55256.9	34445.6	24713.2	32654.8	28177.2	35320.2	29224.4	35163.9	36456.2	36992.6	36414.2	34732.4	36130.5	38311.8	35808	30547.3	29281.8	25012.6	33200.5	37268.4	26961.3	12657.3	21607.8	24380.4	12705.2	34808.8	17254.1	31384.4
VNVPVIGGHAGK		2	0	TRUE	FALSE	0.853679	ENSRNOP00000001958.2;ENSRNOP00000090657.1	primary_assembly:mRatBN7.2:12:20894262:20907271:-1 gene:ENSRNOG00000001440.5 transcript:ENSRNOT00000001958.5 gene_biotype:protein_coding transcript_biotype:protein_coding gene_symbol:Mdh2 description:malate dehydrogenase 2 [Source:RGD Symbol;Acc:619719];primary_assembly:mRatBN7.2:12:20894262:20901591:-1 gene:ENSRNOG00000001440.5 transcript:ENSRNOT00000112030.1 gene_biotype:protein_coding transcri…	ENSRNOP00000001958.2;ENSRNOP00000090657.1		pep	45463.2	31972.7	39882	28111.8	32385.9	90321	66660.2	57444.6	63546.9	47123.9	44618.3	27942.2	51165.1	39096	52674.6	58082	39764.8	58718.4	37844.7	15780.3	50193.4	32604.3	40508	25397.4	25151.1	30129.7	61887.2	39776.7	38452.3
FLPTVGGQLESAGQGFSYGK		2	0	FALSE	FALSE	0.859961	ENSRNOP00000011554.4	primary_assembly:mRatBN7.2:15:3644368:3652884:1 gene:ENSRNOG00000040122.4 transcript:ENSRNOT00000011554.7 gene_biotype:protein_coding transcript_biotype:protein_coding gene_symbol:Myoz1 description:myozenin 1 [Source:RGD Symbol;Acc:1561064]	ENSRNOP00000011554.4		pep	45108.1	46895.8	31180.4	31798.3	40175.3	33120.7	38898.1	34855.9	36321	46523.8	39311.9	43269.5	47708.3	41579.6	39719.4	42389.2	29981.8	40042	29637.3	36824.1	47185.3	35865.4	22475.8	25948.9	24262.6	13370.4	38189.5	18864.2	34566.5
TNATITELVIGNEYYFR		2	0	FALSE	FALSE	0.866536	ENSRNOP00000074295.2;ENSRNOP00000081963.1	primary_assembly:mRatBN7.2:7:22930350:23015957:-1 gene:ENSRNOG00000056493.2 transcript:ENSRNOT00000079235.2 gene_biotype:protein_coding transcript_biotype:protein_coding gene_symbol:Mybpc1 description:myosin binding protein C1 [Source:RGD Symbol;Acc:735102];primary_assembly:mRatBN7.2:7:22930350:23015957:-1 gene:ENSRNOG00000056493.2 transcript:ENSRNOT00000108545.1 gene_biotype:protein_coding trans…	ENSRNOP00000074295.2;ENSRNOP00000081963.1		pep	45088.1	46993.7	19424.4	16988	19096	23430.2	28412.4	34131.3	30586.4	26236.5	22245	18444.3	26568.3	14866.1	16791.7	18372.7	28314.4	20120.9	21658.9	14032.2	26175.9	12585.9	8353.28	17847.7	12611	10842.2	28652	18244.4	17925.6
EISILNIAR		2	0	FALSE	FALSE	0.87826	ENSRNOP00000082190.1	primary_assembly:mRatBN7.2:3:61652439:61924741:-1 gene:ENSRNOG00000069271.1 transcript:ENSRNOT00000114553.1 gene_biotype:protein_coding transcript_biotype:protein_coding gene_symbol:Ttn description:titin [Source:RGD Symbol;Acc:621114]	ENSRNOP00000082190.1		pep	44908	52564.9	39712.1	29183.5	44036.4	23148.2	32341.9	42990.1	37248.5	43749	39495.4	43423.4	43335.7	41400.9	35709.3	41183.7	43351.8	29278.3	25894.6	31985.3	28091.5	25989.1	19063.8	24569.2	24767.1	18330.9	32680.5	20016.3	34521.6
AGFAGDDAPR		2	0	FALSE	FALSE	0.871276	ENSRNOP00000096150.1	"primary_assembly:mRatBN7.2:10:105619745:105624232:-1 gene:ENSRNOG00000036701.5 transcript:ENSRNOT00000108494.1 gene_biotype:protein_coding transcript_biotype:protein_coding gene_symbol:Actg1 description:actin, gamma 1 [Source:RGD Symbol;Acc:1304556]"	ENSRNOP00000096150.1		pep	44905.1	36859.7	36265.4	79317.7	91720.9	111588	97161.9	111850	77300.3	37249	35045.5	21059.9	35135.4	24677.7	43581.4	24948.2	39253.9	46922.6	64524.4	90224.7	74303.5	88344.6	64669.8	46614	63677	176801	83700.4	84193.5	35850.8
LYTLVLTDPDAPSR		2	0	FALSE	FALSE	0.859458	ENSRNOP00000078626.1;ENSRNOP00000080426.1	primary_assembly:mRatBN7.2:12:39302840:39306644:1 gene:ENSRNOG00000001136.7 transcript:ENSRNOT00000103520.1 gene_biotype:protein_coding transcript_biotype:protein_coding gene_symbol:Pebp1 description:phosphatidylethanolamine binding protein 1 [Source:RGD Symbol;Acc:62017];primary_assembly:mRatBN7.2:12:39302872:39307862:1 gene:ENSRNOG00000001136.7 transcript:ENSRNOT00000115592.1 gene_biotype:prote…	ENSRNOP00000078626.1;ENSRNOP00000080426.1		pep	44708.3	39748	31582.3	21555.4	27463.4	26125.7	28331.1	35580.9	31118.2	34201.4	36167.3	39189	36556.1	37889.5	39858.4	40936.9	39145	31508.4	28907.6	25805.5	39875.9	25021.5	16296.5	27268.2	21863	13250.7	43911	21620.4	28604.2
SAANLIVEEEDLR		2	0	FALSE	FALSE	0.87826	ENSRNOP00000082190.1	primary_assembly:mRatBN7.2:3:61652439:61924741:-1 gene:ENSRNOG00000069271.1 transcript:ENSRNOT00000114553.1 gene_biotype:protein_coding transcript_biotype:protein_coding gene_symbol:Ttn description:titin [Source:RGD Symbol;Acc:621114]	ENSRNOP00000082190.1		pep	44636.1	50583	32551.5	23259.1	36245.3	30585.8	36674.1	31323.4	39975.6	40109.6	38259.2	40067.1	39099.7	39582.7	43030.3	42802.7	44426.9	24426.8	26226.6	32459.2	33716.4	26748.9	12922.9	21201.5	20544.8	12888.2	42252.9	20672.4	37156.7
ALGTNPTNAEVK		2	0	FALSE	FALSE	0.862634	ENSRNOP00000017838.3	"primary_assembly:mRatBN7.2:9:68437524:68458261:-1 gene:ENSRNOG00000013262.8 transcript:ENSRNOT00000017838.7 gene_biotype:protein_coding transcript_biotype:protein_coding gene_symbol:Myl1 description:myosin, light chain 1 [Source:RGD Symbol;Acc:1598796]"	ENSRNOP00000017838.3		pep	44470.9	43682.8	43956.4	52765.2	66813.5	64061.3	63643	47285.9	64269	39219.7	39100.2	28485.2	38131.4	30152.6	32678.5	54511.5	53510.1	37693.6	57122.2	66586.4	43152.6	60152.8	37994.1	42970.4	45553.2	79980.1	63415.5	82448.7	50665.8
LLERPPEFTLPLYNK		3	0	FALSE	FALSE	0.87826	ENSRNOP00000082190.1	primary_assembly:mRatBN7.2:3:61652439:61924741:-1 gene:ENSRNOG00000069271.1 transcript:ENSRNOT00000114553.1 gene_biotype:protein_coding transcript_biotype:protein_coding gene_symbol:Ttn description:titin [Source:RGD Symbol;Acc:621114]	ENSRNOP00000082190.1		pep	44269.5	45352.6	33738.6	26767.8	47555.6	31392.3	39783.9	35747.4	35339.8	16242.6	14604.8	14892.3	15994.9	12220.6	11653.4	11642.8	13675.3	30317	28272.3	34950	39242.5	34599.4	19904.5	22291.3	25647.6	13353.8	40685.7	22830.9	35362.8
LINELTAQR		2	0	FALSE	FALSE	0.87826	ENSRNOP00000004295.7	primary_assembly:mRatBN7.2:10:51885913:51909699:1 gene:ENSRNOG00000049695.3 transcript:ENSRNOT00000004295.7 gene_biotype:protein_coding transcript_biotype:protein_coding gene_symbol:Myh4 description:myosin heavy chain 4 [Source:RGD Symbol;Acc:3139]	ENSRNOP00000004295.7		pep	44255.7	51888.6	48733.1	1485.39	713.266	8756.83	949.611	8093.71	5110.44	102719	34517.6	49088.7	97405.7	48829.1	54910.4	33063	121133	8157.26	37190.3	39960.1	8734.75	1244.15	3667.73	39910.4	6524.49	70172.8	2436.95	2886.24	20604.2
IYVDDGLISLQVK		2	0	FALSE	FALSE	0.866632	ENSRNOP00000015331.7	primary_assembly:mRatBN7.2:8:60057798:60079590:1 gene:ENSRNOG00000011329.8 transcript:ENSRNOT00000015332.8 gene_biotype:protein_coding transcript_biotype:protein_coding gene_symbol:Pkm description:pyruvate kinase M1/2 [Source:RGD Symbol;Acc:3337]	ENSRNOP00000015331.7		pep	44187.7	52239	42349.6	37311.4	61895.5	33507	48735.6	44456.8	47555.2	50910.8	41484.9	48456.4	52572.7	48456.6	42190	47316.6	43971	37862.8	34754	46839.2	45070.6	41433.3	39635.9	29321.7	37878.7	33718	35170.8	34601.3	39684.8
NAENAIEALK		2	0	FALSE	FALSE	0.873983	ENSRNOP00000091865.1	primary_assembly:mRatBN7.2:1:181026608:181044834:-1 gene:ENSRNOG00000047124.3 transcript:ENSRNOT00000106738.1 gene_biotype:protein_coding transcript_biotype:protein_coding gene_symbol:AABR07005775.1 description:ATPase sarcoplasmic/endoplasmic reticulum Ca2+ transporting 1 [Source:RGD Symbol;Acc:621293]	ENSRNOP00000091865.1		pep	44048.7	44620.2	37241.9	24548.4	9282.46	28467.5	27821.3	37818.4	42950.4	21684.7	38718.3	32223.6	30684.9	39135.4	36398.6	39779.8	65974	26936	33013.8	34955.2	32260.6	14018.7	11882.5	34411.9	22433.3	26427.8	24052.3	29130	29480.6
LGDVYVNDAFGTAHR		3	0	FALSE	FALSE	0.860355	ENSRNOP00000073523.1	primary_assembly:mRatBN7.2:X:71271440:71287418:1 gene:ENSRNOG00000058249.2 transcript:ENSRNOT00000077604.2 gene_biotype:protein_coding transcript_biotype:protein_coding	ENSRNOP00000073523.1		pep	43955	46131.2	37968.6	27338.1	25722.6	28447.8	34211.1	25734.7	31260.3	21484.6	33127.2	33195.3	25365.9	28519.8	32723.3	27844.3	31639.8	30821.4	28167.7	36036.5	34211.2	31501.4	26393	31396.3	34855.3	32693.4	35817.2	30957.5	37310.8
SLNPQLGTDADK		2	0	FALSE	FALSE	0.87144	ENSRNOP00000017468.1	primary_assembly:mRatBN7.2:1:97371823:97381243:1 gene:ENSRNOG00000013009.3 transcript:ENSRNOT00000017468.3 gene_biotype:protein_coding transcript_biotype:protein_coding gene_symbol:Ldha description:lactate dehydrogenase A [Source:RGD Symbol;Acc:2996]	ENSRNOP00000017468.1		pep	43910.8	57166.1	47683.1	58846.7	55174.9	28008.3	48207.8	36807.1	53668	51662.8	17691.7	29431.3	26215	28181.1	12622.3	25575.1	53468.5	44109.9	57064.9	90681.9	53201	38635.2	22374.7	38527.4	32949.4	31310.6	22925.8	50750.1	38821.7
IDQLQEGCSYYFR	C8(Carbamidomethyl)	2	1	FALSE	FALSE	0.87826	ENSRNOP00000082190.1	primary_assembly:mRatBN7.2:3:61652439:61924741:-1 gene:ENSRNOG00000069271.1 transcript:ENSRNOT00000114553.1 gene_biotype:protein_coding transcript_biotype:protein_coding gene_symbol:Ttn description:titin [Source:RGD Symbol;Acc:621114]	ENSRNOP00000082190.1		pep	43851.5	19665	25309.7	24074.5	21187.4	21369.1	13468.1	43366.3	14262.3	37791.3	16559.1	35634.4	42872.5	16720.6	23616.2	18819.7	35327.3	24367.3	26308.2	13096.6	29513.3	24059.3	15254.3	9453.09	27457.3	22239.6	32289	20470.6	25427.5
SFSADQIAEFK	Acetyl (Protein N-term)	2	2	TRUE	TRUE	0.855645	ENSRNOP00000086625.1	"primary_assembly:mRatBN7.2:9:68437524:68448107:-1 gene:ENSRNOG00000013262.8 transcript:ENSRNOT00000112334.1 gene_biotype:protein_coding transcript_biotype:protein_coding gene_symbol:Myl1 description:myosin, light chain 1 [Source:RGD Symbol;Acc:1598796]"	ENSRNOP00000086625.1		pep	43682.6	41995.1	9100.63	26990.1	45131.6	28153.2	30433.7	31536.2	35518.3	29835.3	51884.1	43804.8	33649.5	38766.9	67659.9	43183.8	8116.89	19036.2	26062.3	33801.4	31300.7	29328.4	18803.3	17377.7	21224.9	35863	32822.1	39509.5	7610.16
LGSSEVEQVQLVVDGVK		3	0	TRUE	TRUE	0.87826	ENSRNOP00000022895.1	"primary_assembly:mRatBN7.2:1:79061456:79071720:1 gene:ENSRNOG00000016837.5 transcript:ENSRNOT00000022895.5 gene_biotype:protein_coding transcript_biotype:protein_coding gene_symbol:Ckm description:creatine kinase, M-type [Source:RGD Symbol;Acc:2358]"	ENSRNOP00000022895.1		pep	43641.3	42984.9	31965.1	31389.7	42239.3	24746.3	30721.7	39680.9	34409.5	62555.2	51654.4	47976.7	62232.4	48628.7	49241.1	51340.7	51300.5	32625.4	29810.7	48122.4	44777	29816	17602.2	30214.2	31027.1	27998.3	35644.4	26654.2	31496.3
IGAEVYHHLK		2	0	FALSE	FALSE	0.876254	ENSRNOP00000005612.4;ENSRNOP00000093682.1	primary_assembly:mRatBN7.2:10:55370557:55375919:1 gene:ENSRNOG00000004078.8 transcript:ENSRNOT00000005612.7 gene_biotype:protein_coding transcript_biotype:protein_coding gene_symbol:Eno3 description:enolase 3 [Source:RGD Symbol;Acc:2555];primary_assembly:mRatBN7.2:10:55366975:55375921:1 gene:ENSRNOG00000004078.8 transcript:ENSRNOT00000096738.1 gene_biotype:protein_coding transcript_biotype:protei…	ENSRNOP00000005612.4;ENSRNOP00000093682.1		pep	43620.9	41428.4	27392.8	30623.8	26729.8	17081.7	28347.1	33985.2	25667.6	22728.4	21677.3	22013.5	18327.1	16423.6	22949.5	28200.8	16950	25714.9	28735.8	31514.6	31103	21328.1	35720.9	22107.8	30289.6	37340.1	32927.5	25964.5	22425.3
GADPEDVITGAFK		2	0	TRUE	FALSE	0.865142	ENSRNOP00000023944.3;ENSRNOP00000088080.1	"primary_assembly:mRatBN7.2:1:181829743:181832545:1 gene:ENSRNOG00000017645.7 transcript:ENSRNOT00000023944.7 gene_biotype:protein_coding transcript_biotype:protein_coding gene_symbol:Mylpf description:myosin light chain, phosphorylatable, fast skeletal muscle [Source:RGD Symbol;Acc:3141];primary_assembly:mRatBN7.2:1:181830655:181832545:1 gene:ENSRNOG00000017645.7 transcript:ENSRNOT00000112797.1 …	ENSRNOP00000023944.3;ENSRNOP00000088080.1		pep	43578.6	23369.2	17987.4	6304.91	35397.2	19242.6	25375.3	1857.64	9239.08	40991	42455.9	39737.3	36378.4	35198.5	31404.4	35369.9	77350.7	19085.8	24141.1	27584.8	4009.67	21601.1	27194	18962	27199.3	35879.9	20069	29580.9	18663.9
IPVGPETLGR		2	0	TRUE	TRUE	0.865934	ENSRNOP00000003965.3	primary_assembly:mRatBN7.2:7:515460:567273:1 gene:ENSRNOG00000002840.5 transcript:ENSRNOT00000003965.5 gene_biotype:protein_coding transcript_biotype:protein_coding gene_symbol:Atp5f1b description:ATP synthase F1 subunit beta [Source:RGD Symbol;Acc:621368]	ENSRNOP00000003965.3		pep	43354	36203.4	55068.1	54271.4	35100.1	116621	39317	66069.5	51926.6	75372	59095.8	68340.6	76113.3	71921.8	62020.2	63162.5	76584.4	61358.5	71459.2	37095.4	67292.6	35797.3	49996.8	55368.4	46394.5	70470.9	78708.9	56933.2	61758.4
LSVVDQEK		2	0	FALSE	FALSE	0.876254	ENSRNOP00000005612.4;ENSRNOP00000093682.1	primary_assembly:mRatBN7.2:10:55370557:55375919:1 gene:ENSRNOG00000004078.8 transcript:ENSRNOT00000005612.7 gene_biotype:protein_coding transcript_biotype:protein_coding gene_symbol:Eno3 description:enolase 3 [Source:RGD Symbol;Acc:2555];primary_assembly:mRatBN7.2:10:55366975:55375921:1 gene:ENSRNOG00000004078.8 transcript:ENSRNOT00000096738.1 gene_biotype:protein_coding transcript_biotype:protei…	ENSRNOP00000005612.4;ENSRNOP00000093682.1		pep	43339.5	43025	47626.7	16065.1	20112.2	12309.2	23903.1	22405.4	26917.6	13037.4	40588.9	33174.1	20896.4	27179.3	19157.1	15235.3	63785.3	19006.6	23050	28806.7	16039.8	28214.7	6586.91	30260.6	26237	12564.9	25633.3	46726.2	39057.8
GFFPQTITQEYEAIK		2	0	FALSE	FALSE	0.87826	ENSRNOP00000068343.2	primary_assembly:mRatBN7.2:3:36614000:36811574:-1 gene:ENSRNOG00000006783.9 transcript:ENSRNOT00000076095.3 gene_biotype:protein_coding transcript_biotype:protein_coding gene_symbol:Neb description:nebulin [Source:RGD Symbol;Acc:1311134]	ENSRNOP00000068343.2		pep	43239	51427	28393	25133.3	37743.1	26241.3	32475.5	27473.9	31433.2	18354.1	18292.2	19004.5	19388.2	18472.2	16903.4	18076.6	16817.8	27515.2	24946.2	28173.5	39024.5	28857.2	14273.7	18327.1	15833.7	8160.81	38017.7	16206.3	27422.2
LFQEEFPGIPYPPDAAVECHR	C19(Carbamidomethyl)	3	1	TRUE	TRUE	0.862973	ENSRNOP00000024710.2	primary_assembly:mRatBN7.2:1:159932755:159940328:-1 gene:ENSRNOG00000018257.6 transcript:ENSRNOT00000024710.6 gene_biotype:protein_coding transcript_biotype:protein_coding gene_symbol:Hpx description:hemopexin [Source:RGD Symbol;Acc:62040]	ENSRNOP00000024710.2		pep	42997.3	46313.1	55836.8	67938.2	48702.6	36731.5	39454.4	23176.3	12673.8	51809.9	45571.4	41670	48440.6	42308.3	38342.7	39637.2	40219.1	58374.9	67760.7	72081.9	38896.6	67523.7	66523.8	97549.2	84705.3	124660	33808.7	85222.4	49228.7
LTLSALLDGK		2	0	FALSE	FALSE	0.862907	ENSRNOP00000008477.4	primary_assembly:mRatBN7.2:10:36532244:36559640:1 gene:ENSRNOG00000006375.7 transcript:ENSRNOT00000008477.6 gene_biotype:protein_coding transcript_biotype:protein_coding gene_symbol:Vdac1 description:voltage-dependent anion channel 1 [Source:RGD Symbol;Acc:621575]	ENSRNOP00000008477.4		pep	42974.3	46730.6	45029.6	20936.5	26313.2	32639.3	27035.7	20206.3	39808	24102.6	25532.3	28313.8	19426.2	24829.2	19653.8	23066.7	33187.7	27276	29660.5	22062.8	55013.1	17384	14296.9	21830.4	17755.7	12009.3	38328.1	21458.6	42184.3
TFVLEVMGR		2	0	FALSE	FALSE	0.867482	ENSRNOP00000070507.1;ENSRNOP00000075742.1	"primary_assembly:mRatBN7.2:7:129235040:129259192:1 gene:ENSRNOG00000057988.2 transcript:ENSRNOT00000078579.2 gene_biotype:protein_coding transcript_biotype:protein_coding gene_symbol:Pfkm description:phosphofructokinase, muscle [Source:RGD Symbol;Acc:68419];primary_assembly:mRatBN7.2:7:129221653:129259192:1 gene:ENSRNOG00000057988.2 transcript:ENSRNOT00000088376.2 gene_biotype:protein_coding tra…	ENSRNOP00000070507.1;ENSRNOP00000075742.1		pep	42899.8	45859.1	32056.3	22210.4	22183.7	15658.5	29435	27882	39312.8	20104.3	20796.6	19748.6	19020.1	20041.7	18529.1	18999	21366.3	18370.2	20856.9	24682.1	24490.4	19837.8	11847.1	19603.9	21316.6	20330.5	23195.4	18272.5	25401.5
FPVTGLIEGR		2	0	FALSE	FALSE	0.863386	ENSRNOP00000087945.1	primary_assembly:mRatBN7.2:9:110915943:111039344:1 gene:ENSRNOG00000057701.2 transcript:ENSRNOT00000095102.1 gene_biotype:protein_coding transcript_biotype:protein_coding gene_symbol:Myom1 description:myomesin 1 [Source:RGD Symbol;Acc:631436]	ENSRNOP00000087945.1		pep	42792.4	49836.2	50143.4	37544.1	50259.8	28566.7	29051.8	41638.3	31643.9	40327.8	25864.8	32012.4	36918.6	31576	31286.7	31892.3	38328.4	46147.8	43291	46533.6	64838.4	31549.5	25156	33718.2	29548.3	18807.4	28664.8	22197.3	35823.5
LLASIDIDHTQYK		2	0	FALSE	FALSE	0.854114	ENSRNOP00000004147.3	primary_assembly:mRatBN7.2:10:51770177:51793992:1 gene:ENSRNOG00000046276.3 transcript:ENSRNOT00000004147.6 gene_biotype:protein_coding transcript_biotype:protein_coding gene_symbol:Myh3 description:myosin heavy chain 3 [Source:RGD Symbol;Acc:3138]	ENSRNOP00000004147.3		pep	42744.9	46471.9	15727.5	25131	40028.9	27988.9	49536.7	55749.9	36934.1	30124.9	16370.3	25776.1	35918.5	25791.5	27807.9	32677.8	20017.1	14918	16200	36500	20682.6	36098.8	27513.2	22768.3	25344.9	17881.6	39975.8	18083.7	20609.1
LLLQVQHASK		2	0	FALSE	FALSE	0.855034	ENSRNOP00000015913.3	primary_assembly:mRatBN7.2:X:116031803:116034967:1 gene:ENSRNOG00000039980.5 transcript:ENSRNOT00000015085.7 gene_biotype:protein_coding transcript_biotype:protein_coding gene_symbol:Slc25a5 description:solute carrier family 25 member 5 [Source:RGD Symbol;Acc:620353]	ENSRNOP00000015913.3		pep	42648.2	42980.9	49775.1	43668.3	36452.7	61269.7	42291.6	50192.5	46454.4	27721.7	23834.5	31637.4	25691.3	30235.2	23415.6	28804.2	28244.1	53791.2	53056.8	31331.2	69543.3	27475	40037.1	31697.2	30878.1	24155.8	52802.9	31767.3	53966.2
YMVLVPSQLYTETPEK		2	0	FALSE	FALSE	0.87826	ENSRNOP00000074833.1	primary_assembly:mRatBN7.2:4:154980290:155036688:1 gene:ENSRNOG00000070375.1 transcript:ENSRNOT00000081488.2 gene_biotype:protein_coding transcript_biotype:protein_coding description:alpha-1-inhibitor III [Source:RGD Symbol;Acc:1584999]	ENSRNOP00000074833.1		pep	42573.1	41226.5	51019.3	62393.3	55848.9	32592.8	48389.8	26719.9	17946.9	62091.8	60654.2	60672.1	69192.1	59712.1	52341.2	56561	63511.6	41174.2	46117.9	60441.1	29476.1	67674.8	72547.9	64123	70428.2	124734	29878.1	76940.8	44998
QIIEQLSSGFFSPK		2	0	FALSE	FALSE	0.861158	ENSRNOP00000028636.4;ENSRNOP00000085985.1	"primary_assembly:mRatBN7.2:1:203690533:203705360:1 gene:ENSRNOG00000021090.6 transcript:ENSRNOT00000028636.6 gene_biotype:protein_coding transcript_biotype:protein_coding gene_symbol:Pygm description:glycogen phosphorylase, muscle associated [Source:RGD Symbol;Acc:3461];primary_assembly:mRatBN7.2:1:203690533:203705360:1 gene:ENSRNOG00000021090.6 transcript:ENSRNOT00000097542.1 gene_biotype:prote…	ENSRNOP00000028636.4;ENSRNOP00000085985.1		pep	42572.1	48397.7	30482.3	31280.6	57521.8	25474.5	35600.4	36285.4	34660.3	30759	34681	32922.3	35988.8	30495.5	32710	3841.45	38779.3	27636.3	26739.9	35711	32291.5	29832.3	27760	25300.7	28184.6	28210.4	30431.3	26801.6	29756.3
SSNYISSLEILR		2	0	FALSE	FALSE	0.87826	ENSRNOP00000082190.1	primary_assembly:mRatBN7.2:3:61652439:61924741:-1 gene:ENSRNOG00000069271.1 transcript:ENSRNOT00000114553.1 gene_biotype:protein_coding transcript_biotype:protein_coding gene_symbol:Ttn description:titin [Source:RGD Symbol;Acc:621114]	ENSRNOP00000082190.1		pep	42389.6	42938.5	36853	20753.7	44223.9	25684.9	36523.1	27948.3	36847.5	37290.9	38292.5	36500.7	34505.5	40700.8	35548.2	34508.2	37015.4	16381.5	20632.3	25408.5	25281.5	28137.7	13822.1	19957.3	21015.8	11741.2	38231.2	20328.6	31181.3
WLEVINITK		2	0	FALSE	FALSE	0.87826	ENSRNOP00000082190.1	primary_assembly:mRatBN7.2:3:61652439:61924741:-1 gene:ENSRNOG00000069271.1 transcript:ENSRNOT00000114553.1 gene_biotype:protein_coding transcript_biotype:protein_coding gene_symbol:Ttn description:titin [Source:RGD Symbol;Acc:621114]	ENSRNOP00000082190.1		pep	42348.5	46155.5	32202.6	23199.1	39876.7	27506.4	32890.4	36229	34842.8	19800.8	16809.4	18818.3	19670.1	17876.9	22984.6	18294	20346	29076.7	26735.5	32509	32753.5	25859.5	17736.6	19168.6	22049.7	14720.3	34848.5	18303.6	29614.3
VGEPSMSAMQR		2	0	TRUE	TRUE	0.874531	ENSRNOP00000026812.3	primary_assembly:mRatBN7.2:1:202159082:202175012:-1 gene:ENSRNOG00000019745.6 transcript:ENSRNOT00000026812.6 gene_biotype:protein_coding transcript_biotype:protein_coding gene_symbol:Actn3 description:actinin alpha 3 [Source:RGD Symbol;Acc:621792]	ENSRNOP00000026812.3		pep	42153.1	43181.3	30456.6	19484.8	39530.4	22749.5	40689	46994.3	39430.3	34229.4	26751.3	17213.1	35142.2	25167.1	22878.1	20220	34651.2	16496.1	15350.9	26444.1	26664.2	33765.5	14296.4	15507.2	25697.4	14153.7	23198.4	19756.7	22827.6
GADYLVTEVENGGSLGSK		2	0	FALSE	FALSE	0.866632	ENSRNOP00000015331.7	primary_assembly:mRatBN7.2:8:60057798:60079590:1 gene:ENSRNOG00000011329.8 transcript:ENSRNOT00000015332.8 gene_biotype:protein_coding transcript_biotype:protein_coding gene_symbol:Pkm description:pyruvate kinase M1/2 [Source:RGD Symbol;Acc:3337]	ENSRNOP00000015331.7		pep	42125.9	49079.9	32956.9	38199.4	45002.1	35120.1	42828.8	43533.1	37888	49086.2	35259.8	38969.9	42863.7	39944.2	39160.4	41872.2	37410.1	38646.7	36848	46927.5	52318.9	39880.3	20092.8	36595.7	36925.7	32876	37781.5	30871.1	42264.5
FTSVTDSLEQVLAK		2	0	FALSE	FALSE	0.87826	ENSRNOP00000068343.2	primary_assembly:mRatBN7.2:3:36614000:36811574:-1 gene:ENSRNOG00000006783.9 transcript:ENSRNOT00000076095.3 gene_biotype:protein_coding transcript_biotype:protein_coding gene_symbol:Neb description:nebulin [Source:RGD Symbol;Acc:1311134]	ENSRNOP00000068343.2		pep	42072.8	26002.5	27799.4	36151.3	59606.1	40116.7	42401.4	40400.9	46989.2	45340.6	48310.6	50361.8	44743.3	51030.1	58103.9	53649.9	49491.5	39039	39503.8	41697.5	47472.8	33684.4	26684.8	27829.3	28799.9	17237.5	50882.8	27523	35421.8
ATEPVISFYDK		2	0	TRUE	FALSE	0.857664	ENSRNOP00000067175.3;ENSRNOP00000074303.2	primary_assembly:mRatBN7.2:3:15916831:15923041:1 gene:ENSRNOG00000049056.3 transcript:ENSRNOT00000073840.3 gene_biotype:protein_coding transcript_biotype:protein_coding gene_symbol:AABR07051450.1 description:adenylate kinase 1 [Source:RGD Symbol;Acc:2076];primary_assembly:mRatBN7.2:3:15912485:15923037:1 gene:ENSRNOG00000049056.3 transcript:ENSRNOT00000091048.2 gene_biotype:protein_coding transcri…	ENSRNOP00000067175.3;ENSRNOP00000074303.2		pep	42033.9	44325.5	27536.2	31622.6	60244.9	42369.9	27099.7	56316.7	35437.1	42976.1	24525.7	24648.2	40607.9	28190.8	27830	28524.3	44269.9	32023.7	35435.6	41956.8	24664	30181.9	24023.7	10923.4	18373	31275.5	32606.3	12601.8	26585.5
FCGWFDAELSEK	C2(Carbamidomethyl)	2	1	TRUE	TRUE	0.87031	ENSRNOP00000018227.4	primary_assembly:mRatBN7.2:14:80681776:80683940:-1 gene:ENSRNOG00000013532.8 transcript:ENSRNOT00000018227.8 gene_biotype:protein_coding transcript_biotype:protein_coding gene_symbol:Pgam2 description:phosphoglycerate mutase 2 [Source:RGD Symbol;Acc:3313]	ENSRNOP00000018227.4		pep	41933.4	48169.6	34242.7	28366.4	48671	28149.3	40969.1	31283	47111.9	25910.9	28171	27226.4	26770.6	27939	25914.2	29729.5	28039.3	32578.6	24065.2	35510.6	48356.7	30882	20714.6	21493.4	20799	17346.2	32411.2	20153.6	39599.7
GIGWVPIGSVEVEK		2	0	FALSE	FALSE	0.87826	ENSRNOP00000068343.2	primary_assembly:mRatBN7.2:3:36614000:36811574:-1 gene:ENSRNOG00000006783.9 transcript:ENSRNOT00000076095.3 gene_biotype:protein_coding transcript_biotype:protein_coding gene_symbol:Neb description:nebulin [Source:RGD Symbol;Acc:1311134]	ENSRNOP00000068343.2		pep	41773.8	44603.6	28811.6	17959.1	39782.7	26242.9	28648.4	21705.5	31984.5	25095.9	33177	33064.7	24719.2	32220.4	27437	31333.7	33941	20588.3	21392.4	25802.8	28490.8	22814.9	11756	12194.9	15047.2	7444.35	29347.6	14884	21410
VPVQPSWLR		2	0	FALSE	FALSE	0.840272	ENSRNOP00000028401.1	primary_assembly:mRatBN7.2:1:85806146:85809068:1 gene:ENSRNOG00000020922.7 transcript:ENSRNOT00000028401.5 gene_biotype:protein_coding transcript_biotype:protein_coding gene_symbol:Hspb6 description:heat shock protein family B (small) member 6 [Source:RGD Symbol;Acc:621554]	ENSRNOP00000028401.1		pep	41586.4	41384.2	21089.5	22652.4	17467.4	60219	35804.9	41353.6	48970.9	41994.9	38716.1	34271.3	40498.3	37296.7	33220.3	39203.3	36949.5	38229	34375.4	18083.4	56267.8	21266	21061.6	26391.8	23566.5	13640.5	61824.5	14759	23943.9
VSGSLPINAQWFK		2	0	TRUE	TRUE	0.87826	ENSRNOP00000082190.1	primary_assembly:mRatBN7.2:3:61652439:61924741:-1 gene:ENSRNOG00000069271.1 transcript:ENSRNOT00000114553.1 gene_biotype:protein_coding transcript_biotype:protein_coding gene_symbol:Ttn description:titin [Source:RGD Symbol;Acc:621114]	ENSRNOP00000082190.1		pep	41530	45656.1	18908.9	15498	22963	22803.6	24059.9	26932.6	29233.6	16882.4	20506.8	19759.4	17881.7	19537.7	17346.3	17919.6	20187.5	21228	18277.3	26222	23922	21207.9	12216.2	11592.3	11008.1	8332.47	30164.5	14254.6	19215.8
FSNEEIAMATVTALR		2	0	FALSE	FALSE	0.872781	ENSRNOP00000068764.2	"primary_assembly:mRatBN7.2:1:181402275:181406182:-1 gene:ENSRNOG00000052802.2 transcript:ENSRNOT00000080988.2 gene_biotype:protein_coding transcript_biotype:protein_coding gene_symbol:Aldoa description:aldolase, fructose-bisphosphate A [Source:RGD Symbol;Acc:2089]"	ENSRNOP00000068764.2		pep	41468.2	48333.8	39259.3	31884.4	90083.3	26957.8	43984.3	41158.7	51056.6	38737.3	29377.7	27148.7	41452.5	24948.9	26532.7	27856.5	27396.4	35409.5	28874.7	44604.9	42920.9	43063.3	41814.4	24269.9	28120	25532.1	36052.2	22601.8	34410.3
DAGTIAGLNVLR		2	0	FALSE	FALSE	0.863401	ENSRNOP00000042159.6	primary_assembly:mRatBN7.2:8:41183264:41187259:1 gene:ENSRNOG00000034066.6 transcript:ENSRNOT00000044608.6 gene_biotype:protein_coding transcript_biotype:protein_coding gene_symbol:Hspa8 description:heat shock protein family A (Hsp70) member 8 [Source:RGD Symbol;Acc:621725]	ENSRNOP00000042159.6		pep	41396.7	42837.6	43446.4	47315.9	63786	57294.6	50830.3	61184.9	50788.8	77960.3	59758.4	42272.5	71611.2	45536.6	73366.7	60156.5	66901.9	33912.4	43706.8	44009	43356.1	45609.2	49509.4	44297.7	48250.6	76143.7	58295.2	60215.5	34934.2
VDQSILTGESVSVIK		2	0	FALSE	FALSE	0.873983	ENSRNOP00000091865.1	primary_assembly:mRatBN7.2:1:181026608:181044834:-1 gene:ENSRNOG00000047124.3 transcript:ENSRNOT00000106738.1 gene_biotype:protein_coding transcript_biotype:protein_coding gene_symbol:AABR07005775.1 description:ATPase sarcoplasmic/endoplasmic reticulum Ca2+ transporting 1 [Source:RGD Symbol;Acc:621293]	ENSRNOP00000091865.1		pep	41344.9	48104.5	39748.2	34104.3	40923.4	40659.2	44484.7	57841.2	38113.9	58115.7	45532	41811.4	46293.4	41927.2	46538.4	44433.8	53557.2	28017.1	33745.5	29770.8	43675	38399.3	31803.2	28089.1	30802.4	45698.7	44791.1	2461.54	39079.2
VAIQLNDTHPSLAIPELMR		3	0	FALSE	FALSE	0.861158	ENSRNOP00000028636.4;ENSRNOP00000085985.1	"primary_assembly:mRatBN7.2:1:203690533:203705360:1 gene:ENSRNOG00000021090.6 transcript:ENSRNOT00000028636.6 gene_biotype:protein_coding transcript_biotype:protein_coding gene_symbol:Pygm description:glycogen phosphorylase, muscle associated [Source:RGD Symbol;Acc:3461];primary_assembly:mRatBN7.2:1:203690533:203705360:1 gene:ENSRNOG00000021090.6 transcript:ENSRNOT00000097542.1 gene_biotype:prote…	ENSRNOP00000028636.4;ENSRNOP00000085985.1		pep	41292.7	67369.4	35952.1	31028.7	46427.1	26401.2	35291.3	42717	36322.4	24030.4	18722.2	15935.5	23712.1	13582	9918.22	11972.9	18834.7	32762.2	29509.8	45259.5	44144.6	28163.7	22396.7	27094.5	27930.3	25523	29480.8	16355.5	23691.7
VAPEEHPTLLTEAPLNPK		2	0	FALSE	FALSE	0.870064	ENSRNOP00000073101.2	"primary_assembly:mRatBN7.2:1:231746548:231759554:-1 gene:ENSRNOG00000058039.2 transcript:ENSRNOT00000083468.2 gene_biotype:protein_coding transcript_biotype:protein_coding gene_symbol:Acta2 description:actin alpha 2, smooth muscle [Source:RGD Symbol;Acc:621676]"	ENSRNOP00000073101.2		pep	40942.1	51417.7	31763.7	34967.8	40714.4	39326.3	42358.7	32668	37446.8	45684.4	51523.2	42046.9	45875.1	50059.1	61556.8	48173.6	32650.1	34846.9	27773.1	33819.8	45954	34829.8	1216.41	32251.1	31056.5	20250.9	45996.6	24385.3	29707.9
VENLTEGAIYYFR		2	0	FALSE	FALSE	0.87826	ENSRNOP00000082190.1	primary_assembly:mRatBN7.2:3:61652439:61924741:-1 gene:ENSRNOG00000069271.1 transcript:ENSRNOT00000114553.1 gene_biotype:protein_coding transcript_biotype:protein_coding gene_symbol:Ttn description:titin [Source:RGD Symbol;Acc:621114]	ENSRNOP00000082190.1		pep	40819.2	36497.5	30618.8	21975	36659.9	22129.4	31792	34733.3	32498.2	30494.1	33233.6	28460.2	36524.9	33583	35691.3	34895.1	32604.7	24647.2	25957.8	29892.9	35846.9	23252	12890	18844.3	19819.3	14966.8	35407.6	17953.4	30036
YNLPADLPQFIQAK		2	0	FALSE	FALSE	0.87826	ENSRNOP00000068343.2	primary_assembly:mRatBN7.2:3:36614000:36811574:-1 gene:ENSRNOG00000006783.9 transcript:ENSRNOT00000076095.3 gene_biotype:protein_coding transcript_biotype:protein_coding gene_symbol:Neb description:nebulin [Source:RGD Symbol;Acc:1311134]	ENSRNOP00000068343.2		pep	40770.2	45698.1	29252	21317	41839.5	24592.2	30081.5	28767.2	30949.1	29310.6	31431.9	31976.5	31772	31691.9	36580.6	34612.8	25947.6	26195.2	21627.4	27921.1	30979	22546.1	13906	16481.3	18551.6	8634.33	34931.8	10802.1	25383.2
TATPQQAQEVHEK		2	0	FALSE	FALSE	0.87056	ENSRNOP00000020647.4	primary_assembly:mRatBN7.2:4:157615386:157619050:-1 gene:ENSRNOG00000015290.7 transcript:ENSRNOT00000020647.7 gene_biotype:protein_coding transcript_biotype:protein_coding gene_symbol:Tpi1 description:triosephosphate isomerase 1 [Source:RGD Symbol;Acc:3896]	ENSRNOP00000020647.4		pep	40691.3	43485.2	37040.7	36302.5	52269.8	34870.8	46108.4	54096.7	45358.5	33922.4	36818.2	34385.8	42699.1	34725.4	35832.2	36784.7	36984.4	27121.2	30636.8	37007.8	37827.7	34665.9	29290.1	31818	33547.7	26351.2	34439.8	28018.5	31287.7
DELAPPTLDLDFR		2	0	FALSE	FALSE	0.87826	ENSRNOP00000082190.1	primary_assembly:mRatBN7.2:3:61652439:61924741:-1 gene:ENSRNOG00000069271.1 transcript:ENSRNOT00000114553.1 gene_biotype:protein_coding transcript_biotype:protein_coding gene_symbol:Ttn description:titin [Source:RGD Symbol;Acc:621114]	ENSRNOP00000082190.1		pep	40566.5	47543.9	35026.8	23886.1	50645	27031.2	30055.9	24070.1	34798.6	40982.8	60294.4	61660	45509.3	58592.5	69599.3	68039	60768.4	14936.4	24145.1	31825.4	26272.3	28740.4	16515.7	19097.3	22091.4	10916.7	28900.3	20714.2	39704.3
GSDFWVEAGHTK		2	0	FALSE	FALSE	0.87826	ENSRNOP00000082190.1	primary_assembly:mRatBN7.2:3:61652439:61924741:-1 gene:ENSRNOG00000069271.1 transcript:ENSRNOT00000114553.1 gene_biotype:protein_coding transcript_biotype:protein_coding gene_symbol:Ttn description:titin [Source:RGD Symbol;Acc:621114]	ENSRNOP00000082190.1		pep	40383.5	42542.8	28185.1	23046	36565.4	25249.2	28771.4	32762.6	29890	27655.2	29201.2	28858.6	27395.2	26653.9	26621.9	27798.4	24189.8	26305.9	21986.8	25030.5	29044.8	26010.1	20898.5	20322.5	23007.5	12073.3	35289.9	15659.4	28165.6
FFGNLMDASK		2	0	FALSE	FALSE	0.87276	ENSRNOP00000097832.1	primary_assembly:mRatBN7.2:5:114619959:114654728:1 gene:ENSRNOG00000009889.7 transcript:ENSRNOT00000103908.1 gene_biotype:protein_coding transcript_biotype:protein_coding gene_symbol:Pgm1 description:phosphoglucomutase 1 [Source:RGD Symbol;Acc:3316]	ENSRNOP00000097832.1		pep	40254.7	40318.8	29946.6	31246.5	35514.9	21529.6	29710.2	31432.4	30101.7	30038	23171.7	27814.1	31523	26992.7	21922	26976.4	26943.4	27629.8	27416.6	37349	33161	25960.3	17184.7	26198.1	30987	21968.2	27381.8	24041.1	32347.5
ESIFCIQYNVR	C5(Carbamidomethyl)	2	1	FALSE	FALSE	0.87826	ENSRNOP00000004295.7	primary_assembly:mRatBN7.2:10:51885913:51909699:1 gene:ENSRNOG00000049695.3 transcript:ENSRNOT00000004295.7 gene_biotype:protein_coding transcript_biotype:protein_coding gene_symbol:Myh4 description:myosin heavy chain 4 [Source:RGD Symbol;Acc:3139]	ENSRNOP00000004295.7		pep	39769	60089.3	34980.2	28167.8	74636.2	26762.6	43856.4	37942.5	45019.6	36306	37281.8	33181.5	44937.8	37028.1	51298.8	43007.7	51389.8	23138	26104.1	39496.3	44145.1	26998.3	26417.4	20631.1	27054.2	18773.4	43901.9	24128.8	27207.6
FEELNADLFR		2	0	FALSE	FALSE	0.863401	ENSRNOP00000042159.6	primary_assembly:mRatBN7.2:8:41183264:41187259:1 gene:ENSRNOG00000034066.6 transcript:ENSRNOT00000044608.6 gene_biotype:protein_coding transcript_biotype:protein_coding gene_symbol:Hspa8 description:heat shock protein family A (Hsp70) member 8 [Source:RGD Symbol;Acc:621725]	ENSRNOP00000042159.6		pep	39652	37217.3	28204	31344	38981.1	31988.2	31185.7	25260.9	35876.4	20096.1	39427.8	31754	32584.6	38497.3	37622.8	37240.6	40028.5	30676.8	32157.5	34948.8	30812.1	32872.2	37351.1	34691.1	35314	34180.4	35376.1	36287.9	33868.7
VVLEGPAPWGFR		2	0	FALSE	FALSE	0.856624	ENSRNOP00000018899.3;ENSRNOP00000092912.1	primary_assembly:mRatBN7.2:17:9124650:9139809:1 gene:ENSRNOG00000013653.6 transcript:ENSRNOT00000018899.4 gene_biotype:protein_coding transcript_biotype:protein_coding gene_symbol:Pdlim7 description:PDZ and LIM domain 7 [Source:RGD Symbol;Acc:628769];primary_assembly:mRatBN7.2:17:9124649:9139811:1 gene:ENSRNOG00000013653.6 transcript:ENSRNOT00000095625.1 gene_biotype:protein_coding transcript_bio…	ENSRNOP00000018899.3;ENSRNOP00000092912.1		pep	39637.8	32985.3	25412.3	22986.5	48233.6	19070.3	28556.3	31544.8	28629.4	34294.9	26245.1	21008.9	25467.6	18580.1	25479.7	29927.7	25193.7	17667.1	19384.7	23574.6	25701.6	26247.4	23625.9	10061.9	22599.4	12594	19004.5	20247.3	27007.2
HFSPEELK		2	0	TRUE	TRUE	0.855179	ENSRNOP00000055901.2	"primary_assembly:mRatBN7.2:8:51093441:51099157:1 gene:ENSRNOG00000010524.7 transcript:ENSRNOT00000059127.4 gene_biotype:protein_coding transcript_biotype:protein_coding gene_symbol:Cryab description:crystallin, alpha B [Source:RGD Symbol;Acc:2414]"	ENSRNOP00000055901.2		pep	39488	41095.5	23755.3	22742.3	27773.4	51621.3	25477.7	58409.9	40253.5	53935.6	44868.9	36501.7	46206.1	37488.3	55308.5	49325.9	37491.9	36110	30933.1	21295.8	28362.7	23762.4	36561.5	32931.3	25256.2	31676.6	101140	33430.9	35207.8
GIGWIPIGSLDQEK		2	0	FALSE	FALSE	0.87826	ENSRNOP00000068343.2	primary_assembly:mRatBN7.2:3:36614000:36811574:-1 gene:ENSRNOG00000006783.9 transcript:ENSRNOT00000076095.3 gene_biotype:protein_coding transcript_biotype:protein_coding gene_symbol:Neb description:nebulin [Source:RGD Symbol;Acc:1311134]	ENSRNOP00000068343.2		pep	39453.6	42179.4	25658.6	18059.4	33331.6	23991	31072.6	32989.9	32879.8	24305.9	33553.6	31581.9	28247.6	26164.1	28623.4	33612.1	32235.2	20179	19464.8	23557.5	25502.9	21891.5	10159	12597.6	14840.1	6348.28	33555.6	18137.9	24341.7
AGEPVNIPADVTGLPMPK		2	0	FALSE	FALSE	0.87826	ENSRNOP00000082190.1	primary_assembly:mRatBN7.2:3:61652439:61924741:-1 gene:ENSRNOG00000069271.1 transcript:ENSRNOT00000114553.1 gene_biotype:protein_coding transcript_biotype:protein_coding gene_symbol:Ttn description:titin [Source:RGD Symbol;Acc:621114]	ENSRNOP00000082190.1		pep	39355.4	42952.8	31291.1	21481.6	44172.8	21407.7	29157.8	28821.7	30331	42882.3	36722.7	40861.3	41927.5	41411.5	34945.1	43354.9	47529.7	25816.4	21375.2	30096.9	32443.1	29365.4	12127.6	19166.4	21221.4	14126.2	29500.6	18552.5	29361.8
SMTEQEQQQLIDDHFLFDK		3	0	TRUE	TRUE	0.87826	ENSRNOP00000022895.1	"primary_assembly:mRatBN7.2:1:79061456:79071720:1 gene:ENSRNOG00000016837.5 transcript:ENSRNOT00000022895.5 gene_biotype:protein_coding transcript_biotype:protein_coding gene_symbol:Ckm description:creatine kinase, M-type [Source:RGD Symbol;Acc:2358]"	ENSRNOP00000022895.1		pep	39307.9	38478.7	34671.5	24784.2	45603.9	26018.9	32826.8	33826.8	35865.1	53976.9	46021.7	52953.9	50029.7	44848.1	38828.5	42546	44782.6	30743.5	23149.1	29705.6	30537.9	36625	28907.4	22322.5	23757.7	25500.9	39295.5	28143.8	30253.5
IENLQEGCSYYFR	C8(Carbamidomethyl)	2	1	FALSE	FALSE	0.87826	ENSRNOP00000082190.1	primary_assembly:mRatBN7.2:3:61652439:61924741:-1 gene:ENSRNOG00000069271.1 transcript:ENSRNOT00000114553.1 gene_biotype:protein_coding transcript_biotype:protein_coding gene_symbol:Ttn description:titin [Source:RGD Symbol;Acc:621114]	ENSRNOP00000082190.1		pep	39166.6	17309.8	22763.5	21598.7	12296	19086.5	16579.2	38534	26353.6	34217.4	15006.3	31847.1	38497	15153.9	21256	16764.6	30924.1	21816.6	23314.1	11656.7	26253.6	20858.7	13529.4	8686.13	23924.3	19939.6	28845	8096.2	22491.1
LGLLLDCPR	C7(Carbamidomethyl)	2	1	TRUE	TRUE	0.862977	ENSRNOP00000009969.2	primary_assembly:mRatBN7.2:3:54434234:54449222:1 gene:ENSRNOG00000007461.4 transcript:ENSRNOT00000009969.4 gene_biotype:protein_coding transcript_biotype:protein_coding gene_symbol:Klhl41 description:kelch-like family member 41 [Source:RGD Symbol;Acc:620852]	ENSRNOP00000009969.2		pep	39152.6	43749.2	30957.4	31988.1	33977.3	41411.3	32168.3	49268.7	36295.1	36445.2	28726.2	26854.2	38041.6	29002.3	31732.4	31035.4	29958.9	37577	33157.6	36050.2	36235.9	32152.8	25384.3	27236.6	23835.8	20733.8	48504.7	23367.6	34480.6
DIEQTVGLPVTLTCR	C14(Carbamidomethyl)	2	1	TRUE	TRUE	0.87826	ENSRNOP00000082190.1	primary_assembly:mRatBN7.2:3:61652439:61924741:-1 gene:ENSRNOG00000069271.1 transcript:ENSRNOT00000114553.1 gene_biotype:protein_coding transcript_biotype:protein_coding gene_symbol:Ttn description:titin [Source:RGD Symbol;Acc:621114]	ENSRNOP00000082190.1		pep	39133.4	39990.8	29130.9	21180.6	40222.9	24868.7	28557.5	25135	33522.6	31082	40177.2	42220.3	30411.1	40162.4	39078.9	42791.9	46193.8	22130.1	24794.2	27216.6	29628	25568.6	14757.2	15723.1	19658.5	11683.6	34344.4	18484.3	28020.6
MGVGPPLDSIPTVAK		2	0	FALSE	FALSE	0.87826	ENSRNOP00000082190.1	primary_assembly:mRatBN7.2:3:61652439:61924741:-1 gene:ENSRNOG00000069271.1 transcript:ENSRNOT00000114553.1 gene_biotype:protein_coding transcript_biotype:protein_coding gene_symbol:Ttn description:titin [Source:RGD Symbol;Acc:621114]	ENSRNOP00000082190.1		pep	38994.8	41665.9	33779.7	18467.7	46252	30597.9	36384	18606.8	37248.8	25371.9	48833.4	48180.3	33143.5	46404.6	40717.3	45680.4	47382.1	21435.1	17653.3	18530.3	21639.9	30623	20574.1	18528.3	18576	15660.1	39160.9	22177.4	32639.5
GWEFMWNER		2	0	FALSE	FALSE	0.857515	ENSRNOP00000069574.2;ENSRNOP00000089864.1	"primary_assembly:mRatBN7.2:2:23079920:23110430:-1 gene:ENSRNOG00000055450.2 transcript:ENSRNOT00000084002.2 gene_biotype:protein_coding transcript_biotype:protein_coding gene_symbol:Ckmt2 description:creatine kinase, mitochondrial 2 [Source:RGD Symbol;Acc:61977];primary_assembly:mRatBN7.2:2:23079918:23100113:-1 gene:ENSRNOG00000055450.2 transcript:ENSRNOT00000118630.1 gene_biotype:protein_coding…	ENSRNOP00000069574.2;ENSRNOP00000089864.1		pep	38896.8	36110	54803	40495.3	13248.4	59077.8	39280.3	29858.1	56997.5	41322.3	33515.3	33270.3	43266.1	32422.3	27212	30028.4	38614.8	56433	61356.6	21900	76314.6	24863.1	8728.3	24302.9	23197.9	10785	53858.5	21472	51217.1
IPLHVFSPK		2	0	FALSE	FALSE	0.846773	ENSRNOP00000091918.1	primary_assembly:mRatBN7.2:2:231019267:231120244:-1 gene:ENSRNOG00000016419.7 transcript:ENSRNOT00000109323.1 gene_biotype:protein_coding transcript_biotype:protein_coding gene_symbol:Pdlim5 description:PDZ and LIM domain 5 [Source:RGD Symbol;Acc:621076]	ENSRNOP00000091918.1		pep	38879.4	46642.7	23264.2	16126.2	22735.2	31895.6	25440.2	20699.4	22487.7	14459.8	12918	14367.3	14815.2	13290.6	13751.2	13365.2	10862.1	25354	21715.2	16702.1	30221.8	15566.7	10043.6	19756.9	12131.6	4207.82	47517.7	9695.84	14625.7
MFSNQGVCTLEIR	C8(Carbamidomethyl)	2	1	FALSE	FALSE	0.866536	ENSRNOP00000074295.2;ENSRNOP00000081963.1	primary_assembly:mRatBN7.2:7:22930350:23015957:-1 gene:ENSRNOG00000056493.2 transcript:ENSRNOT00000079235.2 gene_biotype:protein_coding transcript_biotype:protein_coding gene_symbol:Mybpc1 description:myosin binding protein C1 [Source:RGD Symbol;Acc:735102];primary_assembly:mRatBN7.2:7:22930350:23015957:-1 gene:ENSRNOG00000056493.2 transcript:ENSRNOT00000108545.1 gene_biotype:protein_coding trans…	ENSRNOP00000074295.2;ENSRNOP00000081963.1		pep	38845.3	44276.7	23837.9	17446.9	22348.5	24839.2	25058.7	31245.6	29018.5	23528.1	25159.9	22581.8	26914.2	22630.2	23279.6	23248.9	22867.5	22785.4	20595	15182.9	28724	17057	12122.8	19014.5	15183.9	14380.3	33029.3	17577.1	19974.6
TGPNLHGLFGR		2	0	FALSE	FALSE	0.865237	ENSRNOP00000014058.4;ENSRNOP00000047596.1;ENSRNOP00000094836.1	"primary_assembly:mRatBN7.2:4:79651895:79654017:-1 gene:ENSRNOG00000010452.8 transcript:ENSRNOT00000014058.8 gene_biotype:protein_coding transcript_biotype:protein_coding gene_symbol:Cycs description:cytochrome c, somatic [Source:RGD Symbol;Acc:2451];primary_assembly:mRatBN7.2:10:35324053:35324370:-1 gene:ENSRNOG00000033559.2 transcript:ENSRNOT00000041273.2 gene_biotype:protein_coding transcript_…	ENSRNOP00000014058.4;ENSRNOP00000047596.1;ENSRNOP00000094836.1		pep	38837.5	39102.2	38039.4	27678.7	28408.1	40380	34002.3	26575.5	35156.6	16673	16841.2	16438.7	20117.6	15761.6	15706.7	15835.3	12392.4	40248.4	36430.1	22382.8	54552.9	22037.2	23477.6	24005.1	22981.6	18112.4	35790	17351.2	36970.6
YMCENQATISSK	C3(Carbamidomethyl)	2	1	FALSE	FALSE	0.873626	ENSRNOP00000003921.2	primary_assembly:mRatBN7.2:14:17607415:17622814:-1 gene:ENSRNOG00000002911.6 transcript:ENSRNOT00000003921.5 gene_biotype:protein_coding transcript_biotype:protein_coding gene_symbol:Alb description:albumin [Source:RGD Symbol;Acc:2085]	ENSRNOP00000003921.2		pep	38812.1	34898.9	35997.2	40517.3	40821.3	31656.5	45776.6	51318.1	30099.8	42830.4	37390.4	32898.6	49219.1	30568.4	36307.3	37168.6	36794.1	32166.2	36964.7	38524.8	29286.7	38361.6	53177.7	45195.3	46219	94985	35027.9	49866.9	30001.9
DDPIGNLNTAFEVAEK		2	0	TRUE	TRUE	0.874531	ENSRNOP00000026812.3	primary_assembly:mRatBN7.2:1:202159082:202175012:-1 gene:ENSRNOG00000019745.6 transcript:ENSRNOT00000026812.6 gene_biotype:protein_coding transcript_biotype:protein_coding gene_symbol:Actn3 description:actinin alpha 3 [Source:RGD Symbol;Acc:621792]	ENSRNOP00000026812.3		pep	38725.8	39370.6	28857.4	27296.3	50479.2	18435.4	37674.6	27062	34483.2	47219.8	58607.8	55316	50976.6	56384.2	56055	55986.8	61122.7	28019.8	21195.8	37054.5	32257	32117.3	17225.4	18445.2	25463.6	11710.9	23642	19624.9	30031.7
HIADLAGNPDLVLPVPAFNVINGGSHAGNK		4	0	FALSE	FALSE	0.876254	ENSRNOP00000005612.4;ENSRNOP00000093682.1	primary_assembly:mRatBN7.2:10:55370557:55375919:1 gene:ENSRNOG00000004078.8 transcript:ENSRNOT00000005612.7 gene_biotype:protein_coding transcript_biotype:protein_coding gene_symbol:Eno3 description:enolase 3 [Source:RGD Symbol;Acc:2555];primary_assembly:mRatBN7.2:10:55366975:55375921:1 gene:ENSRNOG00000004078.8 transcript:ENSRNOT00000096738.1 gene_biotype:protein_coding transcript_biotype:protei…	ENSRNOP00000005612.4;ENSRNOP00000093682.1		pep	38710.2	44781.6	32748.1	21068.1	37927.8	21127.1	33574.8	30386.5	33608.6	7258.49	4473.49	2837.56	6191.93	1361.04	2805.53	1933.4	5780.82	30455	21686	32940.3	38300.5	30783.7	9933.49	20426.2	19409	15685.7	28160.8	21470.9	29001.8
ATLTWTPPLEDGGSPIK		2	0	FALSE	FALSE	0.87826	ENSRNOP00000082190.1	primary_assembly:mRatBN7.2:3:61652439:61924741:-1 gene:ENSRNOG00000069271.1 transcript:ENSRNOT00000114553.1 gene_biotype:protein_coding transcript_biotype:protein_coding gene_symbol:Ttn description:titin [Source:RGD Symbol;Acc:621114]	ENSRNOP00000082190.1		pep	38619.4	38557.6	25347.9	21678.3	41616.9	25048.3	28990.6	37840.9	33133.5	47615.8	44220.9	41760.9	45801.1	40536.9	48057.5	48349.7	53811.9	18558.9	23765	29461.4	29946.1	27086.9	15119.8	16943.6	20128.7	14510.1	36860.3	21042.2	30231.6
PVVVQYPFK		2	0	FALSE	FALSE	0.87826	ENSRNOP00000082190.1	primary_assembly:mRatBN7.2:3:61652439:61924741:-1 gene:ENSRNOG00000069271.1 transcript:ENSRNOT00000114553.1 gene_biotype:protein_coding transcript_biotype:protein_coding gene_symbol:Ttn description:titin [Source:RGD Symbol;Acc:621114]	ENSRNOP00000082190.1		pep	38611.7	41396.3	26939.1	20238.8	27320.5	19764.8	24263.8	27362.9	31275.5	15955	18123.8	18395.6	15791.6	18675.4	17914.2	19692.7	17023.4	23760.4	19159.8	28362.9	31022.6	23818.6	12949.1	18518.2	19968.9	13954.4	30205.7	17635.1	27412.7
PAIPLPGPEPK		2	0	FALSE	FALSE	0.87826	ENSRNOP00000082190.1	primary_assembly:mRatBN7.2:3:61652439:61924741:-1 gene:ENSRNOG00000069271.1 transcript:ENSRNOT00000114553.1 gene_biotype:protein_coding transcript_biotype:protein_coding gene_symbol:Ttn description:titin [Source:RGD Symbol;Acc:621114]	ENSRNOP00000082190.1		pep	38573.7	46618.3	31010.7	27251.3	41615.4	25402.2	19674.3	33710.4	24452.3	36665.7	23201.8	29935	28847	25942.4	16697.3	21069.6	28891.5	20746.1	28003.9	32458.3	28670.5	28295.4	17191.8	15140.2	19881.8	11088.4	24622.5	15791.8	28262.2
VLEADPYFTVK		2	0	FALSE	FALSE	0.87826	ENSRNOP00000082190.1	primary_assembly:mRatBN7.2:3:61652439:61924741:-1 gene:ENSRNOG00000069271.1 transcript:ENSRNOT00000114553.1 gene_biotype:protein_coding transcript_biotype:protein_coding gene_symbol:Ttn description:titin [Source:RGD Symbol;Acc:621114]	ENSRNOP00000082190.1		pep	38554.1	39856.7	36093.8	25888	35692.4	29887	28912.4	38458.6	34776	38374	37166.5	36220.1	41183.9	38087.3	44552.9	45245	31698.7	30108.6	33668.8	31897.4	33563.8	25288.9	15843.3	26583.1	27332.6	12848.1	34408.6	21191.1	31222.2
EDKYEEEIK		2	1	FALSE	FALSE	0.866722	ENSRNOP00000048499.3	primary_assembly:mRatBN7.2:8:67641011:67662297:-1 gene:ENSRNOG00000018184.9 transcript:ENSRNOT00000048044.6 gene_biotype:protein_coding transcript_biotype:protein_coding gene_symbol:Tpm1 description:tropomyosin 1 [Source:RGD Symbol;Acc:3898]	ENSRNOP00000048499.3		pep	38338	35154.9	26335.1	27170.3	36822.1	28250.6	34794.7	40710.2	31102.7	33949.1	29465.7	26960.3	34088.9	28091.7	33182	33892.1	31216.7	27309.4	28429.1	32197	28701.4	25947.2	27559.5	25369.5	29732.9	26714	32470.8	28855	28015.1
DEYEAPTIVLDPTIK		2	0	FALSE	FALSE	0.87826	ENSRNOP00000082190.1	primary_assembly:mRatBN7.2:3:61652439:61924741:-1 gene:ENSRNOG00000069271.1 transcript:ENSRNOT00000114553.1 gene_biotype:protein_coding transcript_biotype:protein_coding gene_symbol:Ttn description:titin [Source:RGD Symbol;Acc:621114]	ENSRNOP00000082190.1		pep	38147.1	45071.3	30515.6	20663.3	44062.3	18948.4	18856.3	23962.9	26078.6	27492.1	40375	48804.1	36648.3	49653.1	45919.5	48499.3	53951.1	19596.8	24667.3	29455.2	32135.1	22036.5	13760.4	18428.5	16561.6	12708.9	28784.7	18003.8	29701.8
YYITIIDAPGHR		2	0	TRUE	TRUE	0.861928	ENSRNOP00000016947.4	primary_assembly:mRatBN7.2:3:168199994:168275071:-1 gene:ENSRNOG00000011624.8 transcript:ENSRNOT00000016947.5 gene_biotype:protein_coding transcript_biotype:protein_coding gene_symbol:Eef1a2 description:potassium voltage-gated channel subfamily Q member 2 [Source:RGD Symbol;Acc:621504]	ENSRNOP00000016947.4		pep	38118.7	34449.9	28851.3	43077.5	47880.3	58569.6	70353.3	50716.7	66620.6	27191.9	12030.1	24114.8	31664.2	28319	37522.5	33784.3	14647.4	52637.2	49749.9	45836	55350.3	30707.6	20413.6	33802.5	25740.5	31560.6	60993.3	16983.7	38204.6
NSFTIPSQPGIPEGVGAGK		2	0	FALSE	FALSE	0.87826	ENSRNOP00000082190.1	primary_assembly:mRatBN7.2:3:61652439:61924741:-1 gene:ENSRNOG00000069271.1 transcript:ENSRNOT00000114553.1 gene_biotype:protein_coding transcript_biotype:protein_coding gene_symbol:Ttn description:titin [Source:RGD Symbol;Acc:621114]	ENSRNOP00000082190.1		pep	37952.8	40262.3	27468.6	25432.6	29304.5	25879.5	24199.1	34190.6	32826.9	34006.7	35454	37615	30571.7	36375.6	34362.4	39436	41011.2	22498.9	26243.9	27735	21774.9	25199.5	22890	23808.7	27090.9	19365.6	30790.1	26037.6	25995
VTGLVEGLEYQFR		2	0	FALSE	FALSE	0.87826	ENSRNOP00000082190.1	primary_assembly:mRatBN7.2:3:61652439:61924741:-1 gene:ENSRNOG00000069271.1 transcript:ENSRNOT00000114553.1 gene_biotype:protein_coding transcript_biotype:protein_coding gene_symbol:Ttn description:titin [Source:RGD Symbol;Acc:621114]	ENSRNOP00000082190.1		pep	37947.4	36154.2	22704.4	22085.2	38295.7	24624.3	28604.7	26355.4	32559	24332.2	26648.6	23726.2	25934.6	22793.3	26844.2	25567.6	26263.4	20546.5	22341.8	27918.9	30266.1	27046	20195.1	17172.1	19466.2	12916.5	31924.4	18820.9	25215.6
GIGWVPIDSLEVEK		2	0	FALSE	FALSE	0.87826	ENSRNOP00000068343.2	primary_assembly:mRatBN7.2:3:36614000:36811574:-1 gene:ENSRNOG00000006783.9 transcript:ENSRNOT00000076095.3 gene_biotype:protein_coding transcript_biotype:protein_coding gene_symbol:Neb description:nebulin [Source:RGD Symbol;Acc:1311134]	ENSRNOP00000068343.2		pep	37850.6	43499.7	30035.2	19246.7	37664.3	24474.9	29749.4	34978.5	35497.2	27344.2	23802.2	22985.1	31121	24280.4	25069.2	22228.5	30222.3	26702.4	22201.4	26671.2	30690.9	28503.9	12033.8	17267	16849.8	9346.09	38267.1	15797.4	26913.6
SIFTSVPDTPDLLR		2	0	FALSE	FALSE	0.87826	ENSRNOP00000068343.2	primary_assembly:mRatBN7.2:3:36614000:36811574:-1 gene:ENSRNOG00000006783.9 transcript:ENSRNOT00000076095.3 gene_biotype:protein_coding transcript_biotype:protein_coding gene_symbol:Neb description:nebulin [Source:RGD Symbol;Acc:1311134]	ENSRNOP00000068343.2		pep	37805.6	37709.7	22630.6	22927	39434.3	26226.7	31463.7	28064.1	32543.7	29417.9	32718.1	32580.7	30407.5	31333.8	34554.3	30497.7	32769.7	26417.8	24329.9	31601.9	36051.5	26187.4	14148	17834.9	18551.6	8270.64	34322.8	13517.7	27012.5
AEDEEEINAELTAK		2	0	FALSE	FALSE	0.87826	ENSRNOP00000004295.7	primary_assembly:mRatBN7.2:10:51885913:51909699:1 gene:ENSRNOG00000049695.3 transcript:ENSRNOT00000004295.7 gene_biotype:protein_coding transcript_biotype:protein_coding gene_symbol:Myh4 description:myosin heavy chain 4 [Source:RGD Symbol;Acc:3139]	ENSRNOP00000004295.7		pep	37781.3	85754.7	59523.2	43440	66699	34163.8	56509.8	57854.1	52087.3	74996.8	55815.5	49661.9	84814.4	51581.7	52096.8	47717.6	57282.3	57672.6	47624	66266.4	58200.4	58974.7	31117.5	39913.6	32048.2	42142.4	4521.2	42192.3	23030.1
GCITIIGGGNTATCCAK	C2(Carbamidomethyl);C14(Carbamidomethyl);C15(Carbamidomethyl)	2	3	TRUE	TRUE	0.74711	ENSRNOP00000065201.2	primary_assembly:mRatBN7.2:2:42754639:42755856:1 gene:ENSRNOG00000026928.3 transcript:ENSRNOT00000036860.3 gene_biotype:protein_coding transcript_biotype:protein_coding gene_symbol:RGD1560402 description:similar to Phosphoglycerate kinase 1 [Source:RGD Symbol;Acc:1560402]	ENSRNOP00000065201.2		pep	37720	39700.1	35212.9	31817.8	45710.7	29414.6	37645	36705.9	35020.6	30766.5	30597.7	27095.2	38729.3	28608.2	38114	35334.2	26494.3	32714	30636.2	32421.4	37588.6	34790.5	24900.4	19258.6	27343.4	28601.8	35183.5	24115.6	30024.3
HLQIIYEINQR		2	0	FALSE	FALSE	0.861158	ENSRNOP00000028636.4;ENSRNOP00000085985.1	"primary_assembly:mRatBN7.2:1:203690533:203705360:1 gene:ENSRNOG00000021090.6 transcript:ENSRNOT00000028636.6 gene_biotype:protein_coding transcript_biotype:protein_coding gene_symbol:Pygm description:glycogen phosphorylase, muscle associated [Source:RGD Symbol;Acc:3461];primary_assembly:mRatBN7.2:1:203690533:203705360:1 gene:ENSRNOG00000021090.6 transcript:ENSRNOT00000097542.1 gene_biotype:prote…	ENSRNOP00000028636.4;ENSRNOP00000085985.1		pep	37615.9	43860.9	26102.9	19149.8	37842.7	17333.8	24635.3	26663.9	24524.6	8867.58	10163.5	9623.25	9883.43	9279.75	9535.59	7971.03	6952.75	26320.5	19290.8	22050.8	26462	18989	20121.2	18131.1	20055.8	13990	24592.9	16153.8	25228.9
ELLLPVLIK		2	0	FALSE	FALSE	0.87826	ENSRNOP00000082190.1	primary_assembly:mRatBN7.2:3:61652439:61924741:-1 gene:ENSRNOG00000069271.1 transcript:ENSRNOT00000114553.1 gene_biotype:protein_coding transcript_biotype:protein_coding gene_symbol:Ttn description:titin [Source:RGD Symbol;Acc:621114]	ENSRNOP00000082190.1		pep	37546.8	34824.4	28786.2	28001.2	46418.1	30968.7	29922.6	42072.1	33876.4	28709.9	31050.1	30420.5	29347	29877.7	33625.8	32891.9	33989.6	28191.7	28909.2	33435.3	31555.2	28034.3	19115.5	20747.3	24270	18851.2	38271.9	21183.2	27415.6
ELTYQTEEDRK		2	1	FALSE	FALSE	0.87826	ENSRNOP00000004295.7	primary_assembly:mRatBN7.2:10:51885913:51909699:1 gene:ENSRNOG00000049695.3 transcript:ENSRNOT00000004295.7 gene_biotype:protein_coding transcript_biotype:protein_coding gene_symbol:Myh4 description:myosin heavy chain 4 [Source:RGD Symbol;Acc:3139]	ENSRNOP00000004295.7		pep	37324.7	34741.4	23577.7	23836.9	28378.4	22649	27483	38169.7	24716.6	24780.5	24047.4	21060.6	25010.4	21353.4	19685.2	23640	25776	18355	24377.6	25963.3	23409.9	21605.9	27060.2	21340.6	27971.3	27683.7	28856.6	27721.9	20970.2
GNNVLADAIPITAAK		2	0	FALSE	FALSE	0.87826	ENSRNOP00000068343.2	primary_assembly:mRatBN7.2:3:36614000:36811574:-1 gene:ENSRNOG00000006783.9 transcript:ENSRNOT00000076095.3 gene_biotype:protein_coding transcript_biotype:protein_coding gene_symbol:Neb description:nebulin [Source:RGD Symbol;Acc:1311134]	ENSRNOP00000068343.2		pep	37184.5	37668.4	23823.7	15106.4	25494.4	14759.3	20186.5	22073.6	28288.5	18273	25865.9	29592	19669	30518.2	21708.1	28635.4	31513.9	17333.2	15673.5	19130.2	18760.2	15395.6	9758.76	12852.5	11651.6	7903.08	23019.8	13160.5	22289.8
ATGLIEGLDYQFR		2	0	FALSE	FALSE	0.87826	ENSRNOP00000082190.1	primary_assembly:mRatBN7.2:3:61652439:61924741:-1 gene:ENSRNOG00000069271.1 transcript:ENSRNOT00000114553.1 gene_biotype:protein_coding transcript_biotype:protein_coding gene_symbol:Ttn description:titin [Source:RGD Symbol;Acc:621114]	ENSRNOP00000082190.1		pep	37141	41063	29759.2	25898.7	37992.4	28963.2	25880.4	30594.4	35220.9	24202.2	26929.1	28528	24534.8	25534.4	31157.1	25332.1	24530.1	21076.4	24361	29683.6	25682.2	25251	19660.4	20416.3	23333.1	14934.5	33991.2	18656.5	25738.8
DAVTYTEHAK		2	0	TRUE	FALSE	0.865283	ENSRNOP00000039602.3;ENSRNOP00000071163.1;ENSRNOP00000074659.1;ENSRNOP00000079614.1;ENSRNOP00000080829.1;ENSRNOP00000080971.1;ENSRNOP00000087751.1;ENSRNOP00000087795.1;ENSRNOP00000091037.1;ENSRNOP00000091116.1;ENSRNOP00000091524.1;ENSRNOP00000093704.1	"primary_assembly:mRatBN7.2:2:183825994:183832048:-1 gene:ENSRNOG00000032224.5 transcript:ENSRNOT00000040210.5 gene_biotype:protein_coding transcript_biotype:protein_coding;primary_assembly:mRatBN7.2:17:42480313:42485370:1 gene:ENSRNOG00000054017.2 transcript:ENSRNOT00000080490.2 gene_biotype:protein_coding transcript_biotype:protein_coding;primary_assembly:mRatBN7.2:17:42698025:42698958:1 gene:E…	ENSRNOP00000039602.3;ENSRNOP00000071163.1;ENSRNOP00000074659.1;ENSRNOP00000079614.1;ENSRNOP00000080829.1;ENSRNOP00000080971.1;ENSRNOP00000087751.1;ENSRNOP00000087795.1;ENSRNOP00000091037.1;ENSRNOP00000091116.1;ENSRNOP00000091524.1;ENSRNOP00000093704.1		pep	37127.6	36464	45592.3	56968.4	37577.1	56361.9	46321.3	48206.3	42884.4	56140.5	60439.4	66574.8	55607.2	65946.4	54988.1	71170.7	70230.8	36328.8	50215	53739.8	34371.4	47380.6	124923	72512.4	95267.7	123555	32786.4	81897.3	48498.5
HPDYSVSLLLR		2	0	FALSE	FALSE	0.873626	ENSRNOP00000003921.2	primary_assembly:mRatBN7.2:14:17607415:17622814:-1 gene:ENSRNOG00000002911.6 transcript:ENSRNOT00000003921.5 gene_biotype:protein_coding transcript_biotype:protein_coding gene_symbol:Alb description:albumin [Source:RGD Symbol;Acc:2085]	ENSRNOP00000003921.2		pep	37098.6	38647	29297.6	44967.7	54184	39751.6	45440.1	46643.5	33116.6	17167.9	19056.7	20102.5	17845.7	19697.5	20942.3	19616.4	20349.5	33342.3	35038.2	37457.9	38501.6	36586.6	58317.9	38481.9	40769.1	74222.3	45659.6	47998.1	35205.4
LLEACTFHK	C5(Carbamidomethyl)	2	1	TRUE	TRUE	0.837951	ENSRNOP00000045637.2	primary_assembly:mRatBN7.2:8:103789784:103816511:-1 gene:ENSRNOG00000030625.7 transcript:ENSRNOT00000045628.6 gene_biotype:protein_coding transcript_biotype:protein_coding gene_symbol:Tf description:transferrin [Source:RGD Symbol;Acc:3845]	ENSRNOP00000045637.2		pep	36993.2	29101.1	41409.3	58924.1	40720.2	25146.4	41619.2	23278.6	18375.6	40691.8	38720.7	43830	37219	41273.6	37651.8	43185	40485.8	37234.9	46210.6	47553.1	25050.8	38579.6	66517.9	70087.3	62437	112097	23667.8	73091.1	35294.3
ETECTYFSTPLLLGK	C4(Carbamidomethyl)	2	1	TRUE	FALSE	0.853679	ENSRNOP00000001958.2;ENSRNOP00000090657.1	primary_assembly:mRatBN7.2:12:20894262:20907271:-1 gene:ENSRNOG00000001440.5 transcript:ENSRNOT00000001958.5 gene_biotype:protein_coding transcript_biotype:protein_coding gene_symbol:Mdh2 description:malate dehydrogenase 2 [Source:RGD Symbol;Acc:619719];primary_assembly:mRatBN7.2:12:20894262:20901591:-1 gene:ENSRNOG00000001440.5 transcript:ENSRNOT00000112030.1 gene_biotype:protein_coding transcri…	ENSRNOP00000001958.2;ENSRNOP00000090657.1		pep	36962.3	28800.1	33995.8	30654.2	30965.2	42610.4	36106.8	36667.4	46484.4	59259.4	64646.3	64514.7	63056	62283.5	67861.2	69446.6	73221.4	44432.3	46209.4	24428.6	57915.8	25403.3	20622.4	22676.5	24910.3	20366.7	48952.9	25064.6	41375.9
LAQESTMDVENDK		2	0	FALSE	FALSE	0.87826	ENSRNOP00000004295.7	primary_assembly:mRatBN7.2:10:51885913:51909699:1 gene:ENSRNOG00000049695.3 transcript:ENSRNOT00000004295.7 gene_biotype:protein_coding transcript_biotype:protein_coding gene_symbol:Myh4 description:myosin heavy chain 4 [Source:RGD Symbol;Acc:3139]	ENSRNOP00000004295.7		pep	36942.9	45934.8	26044.7	23153.8	23746.3	26110.5	28771.5	33224.8	28434.3	28098.4	25961.6	26960.3	30614.5	22092.3	26395.1	23845.9	26675.1	25813.6	26001.6	24955.7	27373.8	23158.6	10188	26836.8	14398.4	18348.4	31145.7	23932.1	21399.6
GLFIIDPNGVIK		2	0	TRUE	FALSE	0.842131	ENSRNOP00000079203.1;ENSRNOP00000085033.1	primary_assembly:mRatBN7.2:1:260002255:260014111:-1 gene:ENSRNOG00000010958.6 transcript:ENSRNOT00000118773.1 gene_biotype:protein_coding transcript_biotype:protein_coding gene_symbol:Prdx3 description:peroxiredoxin 3 [Source:RGD Symbol;Acc:620040];primary_assembly:mRatBN7.2:1:260001639:260013062:-1 gene:ENSRNOG00000010958.6 transcript:ENSRNOT00000115921.1 gene_biotype:protein_coding transcript_b…	ENSRNOP00000079203.1;ENSRNOP00000085033.1		pep	36941.4	29652.4	38987.3	31897.2	32601	55842	34754.3	35083.3	38361.3	39099.1	38293.5	45825.6	35147.4	39192	37828.5	45453.2	46411.1	46047.8	47571.5	24185.6	60602.8	25193.1	20206.8	23873.8	25553.3	23445.4	58883.2	22487.6	42441.9
LFFVSEPQSIR		2	0	TRUE	TRUE	0.87826	ENSRNOP00000082190.1	primary_assembly:mRatBN7.2:3:61652439:61924741:-1 gene:ENSRNOG00000069271.1 transcript:ENSRNOT00000114553.1 gene_biotype:protein_coding transcript_biotype:protein_coding gene_symbol:Ttn description:titin [Source:RGD Symbol;Acc:621114]	ENSRNOP00000082190.1		pep	36820.8	30760.5	23772.6	17943.1	35934.7	17026.7	17105.9	29027.9	29029.3	28828	31236.8	21963.7	27157.7	21404.8	31942.3	28549.9	37138.9	13264.3	18621.8	27153.9	23708.6	20368.6	17494	17955.9	17039.4	14457.6	29145.7	16416.7	18264.1
CVLSWLPPLDDGGAK	C1(Carbamidomethyl)	2	1	FALSE	FALSE	0.87826	ENSRNOP00000082190.1	primary_assembly:mRatBN7.2:3:61652439:61924741:-1 gene:ENSRNOG00000069271.1 transcript:ENSRNOT00000114553.1 gene_biotype:protein_coding transcript_biotype:protein_coding gene_symbol:Ttn description:titin [Source:RGD Symbol;Acc:621114]	ENSRNOP00000082190.1		pep	36757	41113.9	27947	15602.5	39256.7	18321.9	26135.5	36507.8	25104.7	27787.5	23386.5	26403.1	27290.3	17564.4	16900.9	15043.6	18064.1	21423.1	16465	27707.7	26676.4	27509.8	10034.2	14129.7	18320.5	17733.7	26610.6	16751.1	23179.5
DLTDYLMK	M7(Oxidation)	2	0	FALSE	FALSE	0.871276	ENSRNOP00000096150.1	"primary_assembly:mRatBN7.2:10:105619745:105624232:-1 gene:ENSRNOG00000036701.5 transcript:ENSRNOT00000108494.1 gene_biotype:protein_coding transcript_biotype:protein_coding gene_symbol:Actg1 description:actin, gamma 1 [Source:RGD Symbol;Acc:1304556]"	ENSRNOP00000096150.1		pep	36648.2	13626.7	27483.4	13012	5410.56	12285.6	18642.8	14605.3	26863	5997.89	23467.9	32705.1	7848.27	31072.8	19548	24054.1	53143	18748.4	18657.7	21543.9	13047.1	12412	3366.85	17465.3	16094.1	4806.76	27988.2	27692.3	29490.5
VDSSNGFLIDGYPR		2	0	TRUE	FALSE	0.857664	ENSRNOP00000067175.3;ENSRNOP00000074303.2	primary_assembly:mRatBN7.2:3:15916831:15923041:1 gene:ENSRNOG00000049056.3 transcript:ENSRNOT00000073840.3 gene_biotype:protein_coding transcript_biotype:protein_coding gene_symbol:AABR07051450.1 description:adenylate kinase 1 [Source:RGD Symbol;Acc:2076];primary_assembly:mRatBN7.2:3:15912485:15923037:1 gene:ENSRNOG00000049056.3 transcript:ENSRNOT00000091048.2 gene_biotype:protein_coding transcri…	ENSRNOP00000067175.3;ENSRNOP00000074303.2		pep	36418	40347.3	31537	16618.6	43677	24592.4	27478.9	36468.5	33316.6	35401.1	38434.9	34122.8	36418.4	36151.8	40391.9	40673.2	43255.1	24593.9	23793.4	30505.4	31063.2	23861.3	4574.87	15185	19762.3	3999.49	30960.8	14266.9	28035.3
IQLINNMLDK		2	0	FALSE	FALSE	0.860355	ENSRNOP00000073523.1	primary_assembly:mRatBN7.2:X:71271440:71287418:1 gene:ENSRNOG00000058249.2 transcript:ENSRNOT00000077604.2 gene_biotype:protein_coding transcript_biotype:protein_coding	ENSRNOP00000073523.1		pep	36387.3	41144.7	37764.8	37107.8	59463.9	36753.6	45470.2	47247.1	45523.9	15787.2	18755.5	17102.7	20110.8	18309.8	17572.3	19061.1	20393.7	31125.9	32326.3	42901.2	47421	40414.4	37469.5	34309	33615.6	54517.8	38761.2	38911	45455.8
SYLSEEMIAEFK		2	0	TRUE	FALSE	0.869145	ENSRNOP00000020348.5;ENSRNOP00000084039.1	"primary_assembly:mRatBN7.2:3:153513276:153516029:-1 gene:ENSRNOG00000015155.7 transcript:ENSRNOT00000020348.7 gene_biotype:protein_coding transcript_biotype:protein_coding gene_symbol:Tnnc2 description:troponin C2, fast skeletal type [Source:RGD Symbol;Acc:1311973];primary_assembly:mRatBN7.2:3:153513271:153514652:-1 gene:ENSRNOG00000015155.7 transcript:ENSRNOT00000098001.1 gene_biotype:protein_c…	ENSRNOP00000020348.5;ENSRNOP00000084039.1		pep	36151.8	33994	22180.2	12718	12776.9	14471.6	10425.3	19785	16326.4	24430.8	44680.4	20768.4	12925.5	14457	39367.7	8871.31	28284.2	15132.2	16322.6	20726.3	26237.8	11187.2	11499.2	11384	13990.7	8900.61	13681.8	17706.8	16626.9
LDIDSAPITAR		2	0	FALSE	FALSE	0.866632	ENSRNOP00000015331.7	primary_assembly:mRatBN7.2:8:60057798:60079590:1 gene:ENSRNOG00000011329.8 transcript:ENSRNOT00000015332.8 gene_biotype:protein_coding transcript_biotype:protein_coding gene_symbol:Pkm description:pyruvate kinase M1/2 [Source:RGD Symbol;Acc:3337]	ENSRNOP00000015331.7		pep	36076.6	31706	28842.4	38901.4	35843.6	26260.7	21768	85901.9	39412.4	54831.7	29981.5	39613.2	52405.1	45183.8	26840.3	32600.6	73027.4	38983.7	47403.5	57415.1	42031.8	32594.6	16389.7	40901.6	36408.5	59814.4	25414.5	42986.2	28858
YTLNPDLPQFLQAK		2	0	FALSE	FALSE	0.87826	ENSRNOP00000068343.2	primary_assembly:mRatBN7.2:3:36614000:36811574:-1 gene:ENSRNOG00000006783.9 transcript:ENSRNOT00000076095.3 gene_biotype:protein_coding transcript_biotype:protein_coding gene_symbol:Neb description:nebulin [Source:RGD Symbol;Acc:1311134]	ENSRNOP00000068343.2		pep	36074.1	38141.8	27852.3	20023.4	30077.3	21465.2	27767.6	21004.2	27472.6	20879.5	29623.4	30218.4	23334.7	27197.7	29624.9	26759.6	23603.5	21634.1	19984.9	24386.6	28869.2	21834.7	12165.5	16168.6	18715.5	8256.02	29582	15274.1	23747.1
VTNPAGEDVASIFLR		2	0	FALSE	FALSE	0.873367	ENSRNOP00000062025.1	primary_assembly:mRatBN7.2:1:94994104:95017584:-1 gene:ENSRNOG00000019627.6 transcript:ENSRNOT00000067754.2 gene_biotype:protein_coding transcript_biotype:protein_coding gene_symbol:Mybpc2 description:myosin binding protein C2 [Source:RGD Symbol;Acc:1311596]	ENSRNOP00000062025.1		pep	36036.1	21020.3	30156.4	31727.8	62055.4	28237.2	34958.6	27033.3	39077.3	42770.1	46270.9	46171.5	44958.1	48337.7	49590.2	50872	57397.4	31354.9	30150.2	42403.5	37747.9	36152.3	35301.8	20714.2	33272.9	21182.9	33457.2	22960	32771.4
ELADIAHR		2	0	FALSE	FALSE	0.872781	ENSRNOP00000068764.2	"primary_assembly:mRatBN7.2:1:181402275:181406182:-1 gene:ENSRNOG00000052802.2 transcript:ENSRNOT00000080988.2 gene_biotype:protein_coding transcript_biotype:protein_coding gene_symbol:Aldoa description:aldolase, fructose-bisphosphate A [Source:RGD Symbol;Acc:2089]"	ENSRNOP00000068764.2		pep	35999.2	39747.5	27894	19398.6	18538.1	11465.4	11294.9	6651.69	6020.81	12400.9	30091.7	20820.3	7809.71	16388.9	10024.4	2502.53	32719.6	19900.1	22558.6	24988.7	22386.3	20003.3	18898.7	23223.3	26991.5	9050.96	18945.1	28635.8	20849
MNVFNTEVR		2	0	FALSE	FALSE	0.873983	ENSRNOP00000091865.1	primary_assembly:mRatBN7.2:1:181026608:181044834:-1 gene:ENSRNOG00000047124.3 transcript:ENSRNOT00000106738.1 gene_biotype:protein_coding transcript_biotype:protein_coding gene_symbol:AABR07005775.1 description:ATPase sarcoplasmic/endoplasmic reticulum Ca2+ transporting 1 [Source:RGD Symbol;Acc:621293]	ENSRNOP00000091865.1		pep	35987.9	33762.7	22427	19935.8	36107.6	24668.6	29354.1	49784.3	34916.5	59989.2	25107.9	21722.3	38218.7	24478	25700.2	24505.2	38440.4	16674.3	17996.2	20391.8	17217.3	20606.4	23158.2	29509.2	18943.7	34187.4	30074.3	44226.3	23685.5
VNPCIGGVILFHETLYQK	C4(Carbamidomethyl)	3	1	FALSE	FALSE	0.872781	ENSRNOP00000068764.2	"primary_assembly:mRatBN7.2:1:181402275:181406182:-1 gene:ENSRNOG00000052802.2 transcript:ENSRNOT00000080988.2 gene_biotype:protein_coding transcript_biotype:protein_coding gene_symbol:Aldoa description:aldolase, fructose-bisphosphate A [Source:RGD Symbol;Acc:2089]"	ENSRNOP00000068764.2		pep	35931.1	35365.2	30370.2	12719.1	33362.7	14401.7	25974	16377.9	23509.4	11971.8	11322.3	11189.8	11278	10115.4	7174.45	9403.03	18127.1	14968.9	16194.8	15182.5	24277.4	13584.6	16630.5	7970.87	10682.8	6684.63	15348	15333.1	21875.9
VEVFDVPGPVLDLKPVVTNR		3	0	FALSE	FALSE	0.87826	ENSRNOP00000082190.1	primary_assembly:mRatBN7.2:3:61652439:61924741:-1 gene:ENSRNOG00000069271.1 transcript:ENSRNOT00000114553.1 gene_biotype:protein_coding transcript_biotype:protein_coding gene_symbol:Ttn description:titin [Source:RGD Symbol;Acc:621114]	ENSRNOP00000082190.1		pep	35708	36978.2	26737.3	20232	35440.4	23364.7	30415.4	22422.1	28945.2	16331.6	13790.5	14794.6	15695.4	13135.2	13197.1	13565.3	17697.1	23710.3	22532.4	25536.7	29547.5	23417.2	10718.5	16798.1	15449.5	8334.56	31690.1	14831	25718.9
VALVYGQMNEPPGAR		2	0	TRUE	TRUE	0.865934	ENSRNOP00000003965.3	primary_assembly:mRatBN7.2:7:515460:567273:1 gene:ENSRNOG00000002840.5 transcript:ENSRNOT00000003965.5 gene_biotype:protein_coding transcript_biotype:protein_coding gene_symbol:Atp5f1b description:ATP synthase F1 subunit beta [Source:RGD Symbol;Acc:621368]	ENSRNOP00000003965.3		pep	35577	33632.7	54399.6	35278.5	20615.4	53083.6	39888.7	40126.9	50478.8	50324.4	53175.2	50474.4	42051.2	50422	38875.7	49934.2	58767.9	45973.5	48505.9	30837.8	58622.3	30899.5	18092.8	32234.1	31778.2	33590.3	49400.1	35465.6	57437.9
MIAEAIPELK		2	0	TRUE	FALSE	0.853679	ENSRNOP00000001958.2;ENSRNOP00000090657.1	primary_assembly:mRatBN7.2:12:20894262:20907271:-1 gene:ENSRNOG00000001440.5 transcript:ENSRNOT00000001958.5 gene_biotype:protein_coding transcript_biotype:protein_coding gene_symbol:Mdh2 description:malate dehydrogenase 2 [Source:RGD Symbol;Acc:619719];primary_assembly:mRatBN7.2:12:20894262:20901591:-1 gene:ENSRNOG00000001440.5 transcript:ENSRNOT00000112030.1 gene_biotype:protein_coding transcri…	ENSRNOP00000001958.2;ENSRNOP00000090657.1		pep	35471.9	32106.9	34055.9	22366.6	27886.6	43239.5	31411	43465	40661.3	27055.2	31468.1	32467.8	36111.6	33904.4	27667.2	31693.1	51764.8	30265.7	33831.9	22387.5	40414.9	31812.7	7784.33	10793.8	6175.48	23950.1	31988.8	23149.7	34333.3
VPQLPITNFNR		2	0	FALSE	FALSE	0.869981	ENSRNOP00000027237.7	primary_assembly:mRatBN7.2:4:58034189:58061844:1 gene:ENSRNOG00000007281.8 transcript:ENSRNOT00000027237.8 gene_biotype:protein_coding transcript_biotype:protein_coding gene_symbol:Flnc description:filamin C [Source:RGD Symbol;Acc:1308807]	ENSRNOP00000027237.7		pep	35443.8	46651.4	26681.1	20433.5	30200.5	33951.9	23113.2	36988	35881.4	19389.1	20800.8	20670.1	21571.2	21256.6	18971.3	22097.4	20097.6	32333.3	26406.9	24307.1	40524.4	23322	26464.5	18511	15186.3	13811	42095.9	16454.3	27178.2
ANSEVAQWR		2	0	FALSE	FALSE	0.87826	ENSRNOP00000004295.7	primary_assembly:mRatBN7.2:10:51885913:51909699:1 gene:ENSRNOG00000049695.3 transcript:ENSRNOT00000004295.7 gene_biotype:protein_coding transcript_biotype:protein_coding gene_symbol:Myh4 description:myosin heavy chain 4 [Source:RGD Symbol;Acc:3139]	ENSRNOP00000004295.7		pep	35443.5	65226.8	78358.8	53417.5	53843	36767.8	47308.1	41753.9	85418.9	33594.1	21378.5	22841.1	47554.3	25613.4	23876.3	16998.9	79703.1	36255.1	57245.7	105193	23011	51482.7	14040.5	52936.8	31996.4	70651.7	46103.3	58378.6	66298.6
SAYLMGLNSADLLK		2	0	FALSE	FALSE	0.87826	ENSRNOP00000024186.3	primary_assembly:mRatBN7.2:15:28446550:28468217:-1 gene:ENSRNOG00000016983.6 transcript:ENSRNOT00000024186.4 gene_biotype:protein_coding transcript_biotype:protein_coding gene_symbol:Myh7 description:myosin heavy chain 7 [Source:RGD Symbol;Acc:62030]	ENSRNOP00000024186.3		pep	35257.8	35115.5	10415.8	3444.68	879.977	79127.1	14322.1	23656.5	8201.98	77502	74576.1	76688.4	92743.5	76889	84098.6	85285	91460.8	9387.79	5522.89	2139.69	11984.5	6878.05	17753.1	22921.8	9035.93	4722.29	89461.7	3722.08	4226.25
TVTNAVVTVPAYFNDSQR		2	0	FALSE	FALSE	0.863401	ENSRNOP00000042159.6	primary_assembly:mRatBN7.2:8:41183264:41187259:1 gene:ENSRNOG00000034066.6 transcript:ENSRNOT00000044608.6 gene_biotype:protein_coding transcript_biotype:protein_coding gene_symbol:Hspa8 description:heat shock protein family A (Hsp70) member 8 [Source:RGD Symbol;Acc:621725]	ENSRNOP00000042159.6		pep	35238.8	37940.3	34690.5	35709.2	21291.9	30377.9	21863.9	35056.6	20821.1	44848.3	41131	39901.6	48713.4	40725.6	41342.8	41348.2	42457.9	34999.7	38401.6	29719.2	28509	17572.9	35300.9	38065.5	41741.1	55273.4	31817.8	32452.9	28161.3
TCAYTNHTVLPEALER	C2(Carbamidomethyl)	3	1	FALSE	FALSE	0.861158	ENSRNOP00000028636.4;ENSRNOP00000085985.1	"primary_assembly:mRatBN7.2:1:203690533:203705360:1 gene:ENSRNOG00000021090.6 transcript:ENSRNOT00000028636.6 gene_biotype:protein_coding transcript_biotype:protein_coding gene_symbol:Pygm description:glycogen phosphorylase, muscle associated [Source:RGD Symbol;Acc:3461];primary_assembly:mRatBN7.2:1:203690533:203705360:1 gene:ENSRNOG00000021090.6 transcript:ENSRNOT00000097542.1 gene_biotype:prote…	ENSRNOP00000028636.4;ENSRNOP00000085985.1		pep	34797.8	30872.8	23013.5	17981.1	26883	14432.3	24262.5	29791.6	27707.7	25974.3	24865.2	19954.4	22955.8	23322.6	23484.7	26910.5	24893.9	17478.6	16161.4	21926.5	15928.6	18942	15745.6	20943.8	22767.6	20944.7	19158.1	23581.9	24524.7
IYTFEMQIIK		2	0	FALSE	FALSE	0.866536	ENSRNOP00000074295.2;ENSRNOP00000081963.1	primary_assembly:mRatBN7.2:7:22930350:23015957:-1 gene:ENSRNOG00000056493.2 transcript:ENSRNOT00000079235.2 gene_biotype:protein_coding transcript_biotype:protein_coding gene_symbol:Mybpc1 description:myosin binding protein C1 [Source:RGD Symbol;Acc:735102];primary_assembly:mRatBN7.2:7:22930350:23015957:-1 gene:ENSRNOG00000056493.2 transcript:ENSRNOT00000108545.1 gene_biotype:protein_coding trans…	ENSRNOP00000074295.2;ENSRNOP00000081963.1		pep	34546.7	46864.8	18519.7	17156.6	21109.4	18700.7	19569.6	27916.5	29279.9	12018.3	12491.3	12907.7	10557.5	12798.5	12867	12211.5	14199.3	19013.7	20965.9	15230.6	26276.3	13330.8	5544.67	16713.7	11226.2	10506.5	26589.3	9744.99	13309.7
ELEGEVENEQK		2	0	FALSE	FALSE	0.87826	ENSRNOP00000004295.7	primary_assembly:mRatBN7.2:10:51885913:51909699:1 gene:ENSRNOG00000049695.3 transcript:ENSRNOT00000004295.7 gene_biotype:protein_coding transcript_biotype:protein_coding gene_symbol:Myh4 description:myosin heavy chain 4 [Source:RGD Symbol;Acc:3139]	ENSRNOP00000004295.7		pep	34524.2	29207.5	18399.1	37026	33208	25559.6	31386.8	31855.4	44126.2	21816	12343	9987.64	5612.65	23103.5	9108.82	22161.8	23852.8	26044.8	43911.2	31200.4	45360.8	32717.1	13207.7	41204.6	23267.2	22616.4	14551.7	38285.9	28062.8
DLGATWVVLGHSER		3	0	FALSE	FALSE	0.87056	ENSRNOP00000020647.4	primary_assembly:mRatBN7.2:4:157615386:157619050:-1 gene:ENSRNOG00000015290.7 transcript:ENSRNOT00000020647.7 gene_biotype:protein_coding transcript_biotype:protein_coding gene_symbol:Tpi1 description:triosephosphate isomerase 1 [Source:RGD Symbol;Acc:3896]	ENSRNOP00000020647.4		pep	34431.7	33109.7	26546.3	23149.1	19048.8	17467.8	24007.8	26113.9	17388.8	16010.3	21008.8	16834.1	15078.5	13636.6	16593.7	8386.37	18393.9	24483.7	23809.6	25820.5	28266.4	23645.4	14442.4	22192.5	20748	20574.4	29065.8	23581.4	22481.4
AATESFASDPILYRPVAVALDTK		3	0	FALSE	FALSE	0.866632	ENSRNOP00000015331.7	primary_assembly:mRatBN7.2:8:60057798:60079590:1 gene:ENSRNOG00000011329.8 transcript:ENSRNOT00000015332.8 gene_biotype:protein_coding transcript_biotype:protein_coding gene_symbol:Pkm description:pyruvate kinase M1/2 [Source:RGD Symbol;Acc:3337]	ENSRNOP00000015331.7		pep	34301.8	47261.1	29002.7	27733.2	51126.9	23633.4	33317.1	33741.1	31154.1	29051.2	27290	23597	28109.2	23515.3	22870.9	22049.9	31242.4	31644.2	26409.5	34380	32910.6	28307.8	27689.1	23959.9	22984.3	27846	24284.7	26088.4	28158.6
IFANTPDSGCVLGMR	C10(Carbamidomethyl)	2	1	FALSE	FALSE	0.867482	ENSRNOP00000070507.1;ENSRNOP00000075742.1	"primary_assembly:mRatBN7.2:7:129235040:129259192:1 gene:ENSRNOG00000057988.2 transcript:ENSRNOT00000078579.2 gene_biotype:protein_coding transcript_biotype:protein_coding gene_symbol:Pfkm description:phosphofructokinase, muscle [Source:RGD Symbol;Acc:68419];primary_assembly:mRatBN7.2:7:129221653:129259192:1 gene:ENSRNOG00000057988.2 transcript:ENSRNOT00000088376.2 gene_biotype:protein_coding tra…	ENSRNOP00000070507.1;ENSRNOP00000075742.1		pep	34045.9	34093.2	25213.5	20146.5	20950.8	18679.1	24584.6	28941.4	26919.8	26041.1	18859.8	17724.8	26499.2	18178.6	17485.7	18877.1	19562.5	20856.8	17797.3	22054.1	23297.5	22339.1	15551.7	17517.9	23859.3	18129.9	21244.4	17632.1	22374.2
IEFTPEQIEEFK		2	0	FALSE	FALSE	0.876822	ENSRNOP00000028458.2	primary_assembly:mRatBN7.2:8:110738661:110744815:1 gene:ENSRNOG00000020955.6 transcript:ENSRNOT00000028458.6 gene_biotype:protein_coding transcript_biotype:protein_coding gene_symbol:Myl3 description:myosin light chain 3 [Source:RGD Symbol;Acc:3142]	ENSRNOP00000028458.2		pep	33961.4	31066.6	23405	16436.5	3448.81	73234.1	16373.7	20854.6	15590.4	48977.4	87504.5	47520.9	59507.9	50270.4	92544.7	65939.5	99577.2	23718.3	30578.6	5110.68	30991.3	14377.6	23607.2	19547.8	12281.2	3479.1	99201	5700.31	12514.4
STDAEMAIFGEAAPYLR	M6(Oxidation)	2	0	TRUE	TRUE	0.81502	ENSRNOP00000091446.1	primary_assembly:mRatBN7.2:10:52009425:52068951:1 gene:ENSRNOG00000067378.1 transcript:ENSRNOT00000118051.1 gene_biotype:protein_coding transcript_biotype:protein_coding description:myosin-13 [Source:RGD Symbol;Acc:9170104]	ENSRNOP00000091446.1		pep	33952.5	36671.1	28143.2	23997.8	52226.8	23744.2	30646.2	36518.6	35080.5	9847.27	71686.4	99358.5	75974.9	105934	81858.9	11919.3	61342.8	21917.2	23575.8	26347.9	23866.8	27797.5	23964.1	20434.4	24655.5	26914.6	23805	20929.1	26024.5
EQTMLPELDLR		2	0	FALSE	FALSE	0.87826	ENSRNOP00000082190.1	primary_assembly:mRatBN7.2:3:61652439:61924741:-1 gene:ENSRNOG00000069271.1 transcript:ENSRNOT00000114553.1 gene_biotype:protein_coding transcript_biotype:protein_coding gene_symbol:Ttn description:titin [Source:RGD Symbol;Acc:621114]	ENSRNOP00000082190.1		pep	33810	31610.9	17906.6	9442.84	32454.1	10682.3	14614.2	30920.7	15786.4	32047.2	35629.7	28654.6	38453.1	25558.8	31913.3	26735.7	39726.8	4268.19	8130.89	19943.1	7425.07	11942.1	9790.08	16641.2	15007.7	16474.5	12332.5	13745.3	10830.1
SFTSLVFPNGVER		2	0	FALSE	FALSE	0.87826	ENSRNOP00000082190.1	primary_assembly:mRatBN7.2:3:61652439:61924741:-1 gene:ENSRNOG00000069271.1 transcript:ENSRNOT00000114553.1 gene_biotype:protein_coding transcript_biotype:protein_coding gene_symbol:Ttn description:titin [Source:RGD Symbol;Acc:621114]	ENSRNOP00000082190.1		pep	33747.8	35382.2	29124.7	20234.4	49687.1	19481.1	25792.6	22106.9	36562.6	17637.7	28957.1	35447.1	20470.1	32976.2	26777.5	31098.5	36328.4	18030.4	23952.4	26088.3	19916.7	23124	17213.9	17549.8	19348.4	13229	28479.3	19685.4	22373.1
VYDTPGPCPSVNVK	C8(Carbamidomethyl)	2	1	FALSE	FALSE	0.87826	ENSRNOP00000082190.1	primary_assembly:mRatBN7.2:3:61652439:61924741:-1 gene:ENSRNOG00000069271.1 transcript:ENSRNOT00000114553.1 gene_biotype:protein_coding transcript_biotype:protein_coding gene_symbol:Ttn description:titin [Source:RGD Symbol;Acc:621114]	ENSRNOP00000082190.1		pep	33520.6	37987.6	26181.2	24596.5	30104.3	20057.3	16845.7	22839.9	24445.8	30080.9	15733.5	22723	17256.4	22370	13008.4	20876.6	21409.4	25291.6	23378.9	30099.5	33432	22676.2	8415.66	19628.1	21555.6	5289.51	31181.1	9457.51	21420.8
ASFNHFDR		2	0	FALSE	FALSE	0.87826	ENSRNOP00000068851.2	"primary_assembly:mRatBN7.2:6:98998556:99093031:-1 gene:ENSRNOG00000056756.2 transcript:ENSRNOT00000091560.2 gene_biotype:protein_coding transcript_biotype:protein_coding gene_symbol:Actn1 description:actinin, alpha 1 [Source:RGD Symbol;Acc:70907]"	ENSRNOP00000068851.2		pep	33489.5	37722.2	26597.2	25245.1	28505.4	30692.2	27470.4	37015.7	26392.1	22021.4	25202.7	21938.9	23537.1	23715.4	26756.6	26893.2	29376.9	23931.1	25583.8	28469.4	25820.2	23848.6	20203.2	20721.3	22552.1	15184.5	36223.4	21115.1	23023.7
MEGDLNEMEIQLNHANR		3	0	FALSE	FALSE	0.876802	ENSRNOP00000054082.5	primary_assembly:mRatBN7.2:10:51963510:51993232:1 gene:ENSRNOG00000068010.1 transcript:ENSRNOT00000057260.5 gene_biotype:protein_coding transcript_biotype:protein_coding gene_symbol:Myh8 description:myosin heavy chain 8 [Source:RGD Symbol;Acc:620356]	ENSRNOP00000054082.5		pep	33449.3	28432	28193.9	32182.1	46207.5	22462.3	30261.9	30441.1	35495.5	34584.1	26988.7	30282.3	30285	25287	24365.6	25362.3	27226.1	28320.4	25382.4	38138.5	30607.7	31614.8	26543.2	20721.2	34270.3	35671.7	25995.6	29529	31989.8
VELGIDLLAYGAK		2	0	FALSE	FALSE	0.859961	ENSRNOP00000011554.4	primary_assembly:mRatBN7.2:15:3644368:3652884:1 gene:ENSRNOG00000040122.4 transcript:ENSRNOT00000011554.7 gene_biotype:protein_coding transcript_biotype:protein_coding gene_symbol:Myoz1 description:myozenin 1 [Source:RGD Symbol;Acc:1561064]	ENSRNOP00000011554.4		pep	33124.9	31777.8	17620.4	20975.8	31678.9	21521.8	26020.2	30966.1	24941	22401.4	18593.4	16004.8	21191.7	18150.5	19806.5	20929.6	15069	23912.9	19831.9	24004	31999.1	21457.7	18080.5	12680.6	14061.7	8325.24	18457.4	11295.6	14306.7
AAAEGSSNVFSMFDQTQIQEFK		3	0	TRUE	FALSE	0.865142	ENSRNOP00000023944.3;ENSRNOP00000088080.1	"primary_assembly:mRatBN7.2:1:181829743:181832545:1 gene:ENSRNOG00000017645.7 transcript:ENSRNOT00000023944.7 gene_biotype:protein_coding transcript_biotype:protein_coding gene_symbol:Mylpf description:myosin light chain, phosphorylatable, fast skeletal muscle [Source:RGD Symbol;Acc:3141];primary_assembly:mRatBN7.2:1:181830655:181832545:1 gene:ENSRNOG00000017645.7 transcript:ENSRNOT00000112797.1 …	ENSRNOP00000023944.3;ENSRNOP00000088080.1		pep	33018.1	31264.9	24128	23356.6	42698.6	25660.9	26285.6	25715.3	27238.5	42244.1	44963	38124.1	38667.4	42572.5	44243.4	36567.7	39292	21840.2	23957.3	27989.8	28275.4	21549.3	18499	16815.2	16974.1	13945	29811.8	18075.3	21912.9
TCVADENAENCDK	C2(Carbamidomethyl);C11(Carbamidomethyl)	2	2	FALSE	FALSE	0.873626	ENSRNOP00000003921.2	primary_assembly:mRatBN7.2:14:17607415:17622814:-1 gene:ENSRNOG00000002911.6 transcript:ENSRNOT00000003921.5 gene_biotype:protein_coding transcript_biotype:protein_coding gene_symbol:Alb description:albumin [Source:RGD Symbol;Acc:2085]	ENSRNOP00000003921.2		pep	32767.7	27946.5	27641.9	32441.5	40905.5	29566.5	36293.6	43784.2	30287.2	35182.5	2652.28	32085.9	3179.22	28157.1	29858.6	31488	30043.5	23738.5	27465.4	28874.6	28106.3	33549.3	37876.2	38852.8	41417.3	7597.86	26055	35838.5	26711.5
VLDSPSAPVNLTVR		2	0	FALSE	FALSE	0.87826	ENSRNOP00000082190.1	primary_assembly:mRatBN7.2:3:61652439:61924741:-1 gene:ENSRNOG00000069271.1 transcript:ENSRNOT00000114553.1 gene_biotype:protein_coding transcript_biotype:protein_coding gene_symbol:Ttn description:titin [Source:RGD Symbol;Acc:621114]	ENSRNOP00000082190.1		pep	32705.9	33857.8	22523.7	20106.1	31490.8	26731.4	25747.2	26439.6	24101.2	25638.5	21705.6	23280.5	21240.6	23584	25404.7	24932	27364	18135	19129.6	23253.8	21566.8	22105.2	16254.7	14478.3	18064.2	15115	29842.6	19178.5	21934
ALSSMGANYSSYLAK		2	0	FALSE	FALSE	0.870458	ENSRNOP00000049386.3;ENSRNOP00000075571.2	"primary_assembly:mRatBN7.2:1:197652431:197669535:1 gene:ENSRNOG00000020332.9 transcript:ENSRNOT00000040598.6 gene_biotype:protein_coding transcript_biotype:protein_coding gene_symbol:Tnnt3 description:troponin T3, fast skeletal type [Source:RGD Symbol;Acc:3883];primary_assembly:mRatBN7.2:1:197664237:197667213:1 gene:ENSRNOG00000020332.9 transcript:ENSRNOT00000080339.2 gene_biotype:protein_coding…	ENSRNOP00000049386.3;ENSRNOP00000075571.2		pep	32626.4	37802.8	19654	15897.3	15843.2	22326.1	31018.7	22350.5	23251.3	11365.5	24010.6	22634.2	14929.3	21977.7	23289.5	25663.2	15147.7	14920.1	13049.4	16323.9	18280.4	20118.4	13739.7	16629.1	18772.5	16428.6	26333.4	16160.2	17501.1
HGLSDPSEITPPIQAQDMIVVPSAPGR		3	0	FALSE	FALSE	0.871501	ENSRNOP00000015908.6	primary_assembly:mRatBN7.2:16:74520157:74590140:-1 gene:ENSRNOG00000011754.7 transcript:ENSRNOT00000015908.7 gene_biotype:protein_coding transcript_biotype:protein_coding gene_symbol:Myom2 description:myomesin 2 [Source:RGD Symbol;Acc:631437]	ENSRNOP00000015908.6		pep	32624.9	28813	31467.6	16031.3	37181.8	18764	25095.3	12882.1	24305.2	22162.3	35135.5	30980.1	23368.5	30137.6	26846	25548.3	28825.7	13124.4	13526.9	16128.5	13898.3	23751.7	9566.36	11810.7	15304.2	7475.58	25720.3	16872.5	26438
EGVCPEGSIDSAPVK	C4(Carbamidomethyl)	2	1	FALSE	FALSE	0.871443	ENSRNOP00000012725.8	primary_assembly:mRatBN7.2:8:103767995:103816511:-1 gene:ENSRNOG00000030625.7 transcript:ENSRNOT00000012725.9 gene_biotype:protein_coding transcript_biotype:protein_coding gene_symbol:Tf description:transferrin [Source:RGD Symbol;Acc:3845]	ENSRNOP00000012725.8		pep	32614.8	30067.3	32430.6	46260.8	32347.1	24193.1	34052.3	26325.7	21101.7	33452.4	45537.1	31538.6	44303.4	35854.5	41092.5	43503.4	43815.9	36499.9	43823.8	45773.7	26615.8	41475.6	24852.4	53422.7	53146.6	88237.3	29063.4	66143	38550.8
FVFSLVDAMNGK		2	0	TRUE	FALSE	0.853679	ENSRNOP00000001958.2;ENSRNOP00000090657.1	primary_assembly:mRatBN7.2:12:20894262:20907271:-1 gene:ENSRNOG00000001440.5 transcript:ENSRNOT00000001958.5 gene_biotype:protein_coding transcript_biotype:protein_coding gene_symbol:Mdh2 description:malate dehydrogenase 2 [Source:RGD Symbol;Acc:619719];primary_assembly:mRatBN7.2:12:20894262:20901591:-1 gene:ENSRNOG00000001440.5 transcript:ENSRNOT00000112030.1 gene_biotype:protein_coding transcri…	ENSRNOP00000001958.2;ENSRNOP00000090657.1		pep	32586.4	27834.4	29309.3	25642.2	25318.8	44944.9	32323.6	28426.3	36729.8	20952.7	20113.7	19275	20250.3	18707.6	17730.2	17706.6	23982.7	29853.6	29311.5	18843.5	38763.2	21922.5	13649.3	14867.9	17973.1	14460.7	37280.2	18361.7	35743
GEFQILLDALDK		2	0	FALSE	FALSE	0.866464	ENSRNOP00000083954.1	primary_assembly:mRatBN7.2:2:86770420:86784280:-1 gene:ENSRNOG00000010079.7 transcript:ENSRNOT00000105296.1 gene_biotype:protein_coding transcript_biotype:protein_coding gene_symbol:Ca3 description:carbonic anhydrase 3 [Source:RGD Symbol;Acc:2241]	ENSRNOP00000083954.1		pep	32585.4	46258.6	12808.8	6785.15	5352.59	21595	2560.17	37061	5742.38	28484.6	885.253	1094.56	12830.8	2670.15	45806.9	4672.1		7936.76	8751.27	16819.9	15316.1	1446.98	6164.61	18482.2	14197.9	2407.37	22561.3	8763.78	13479.7
ITLDNAYMEK		2	0	FALSE	FALSE	0.866632	ENSRNOP00000015331.7	primary_assembly:mRatBN7.2:8:60057798:60079590:1 gene:ENSRNOG00000011329.8 transcript:ENSRNOT00000015332.8 gene_biotype:protein_coding transcript_biotype:protein_coding gene_symbol:Pkm description:pyruvate kinase M1/2 [Source:RGD Symbol;Acc:3337]	ENSRNOP00000015331.7		pep	32283.9	41305.8	32332.5	19467.9	33013.2	13195.1	25004.6	54439.8	35225.4	49450.7	34947.7	39111.7	40084.5	42190	21859.1	35029.4	56601.6	12648.3	19603	23398	12334.7	21293.8	55577.3	33107.6	32663	67977.7	19350.9	45844	36481.6
SYAAVVTNCHK	C9(Carbamidomethyl)	2	1	FALSE	FALSE	0.87826	ENSRNOP00000082190.1	primary_assembly:mRatBN7.2:3:61652439:61924741:-1 gene:ENSRNOG00000069271.1 transcript:ENSRNOT00000114553.1 gene_biotype:protein_coding transcript_biotype:protein_coding gene_symbol:Ttn description:titin [Source:RGD Symbol;Acc:621114]	ENSRNOP00000082190.1		pep	32241.7	32548.2	20000.8	21771	36025.8	24000.9	27490.5	29420.4	26443	20689.8	19536.3	20263.4	25952.1	19718.4	22828.3	21454.1	16548.9	20687.4	20184.8	23816.6	26414.7	24540.1	19364.4	16242	21670.5	14102	26901.8	15144.5	20067.9
DTSTTAWQIVSATVAR		2	0	FALSE	FALSE	0.87826	ENSRNOP00000082190.1	primary_assembly:mRatBN7.2:3:61652439:61924741:-1 gene:ENSRNOG00000069271.1 transcript:ENSRNOT00000114553.1 gene_biotype:protein_coding transcript_biotype:protein_coding gene_symbol:Ttn description:titin [Source:RGD Symbol;Acc:621114]	ENSRNOP00000082190.1		pep	32125.6	34875.4	22613.7	16073.2	33474.5	16843.1	20554.2	26224.9	25852.4	28883.8	29625.1	30601.3	25461.3	28451	26203	26946.2	28226.7	17588.4	18329.5	22940.5	23438.7	19701.8	12098.9	13496.7	14835.5	12550.9	27732.9	12894.6	22166.6
EILGYWVEYR		2	0	FALSE	FALSE	0.87826	ENSRNOP00000082190.1	primary_assembly:mRatBN7.2:3:61652439:61924741:-1 gene:ENSRNOG00000069271.1 transcript:ENSRNOT00000114553.1 gene_biotype:protein_coding transcript_biotype:protein_coding gene_symbol:Ttn description:titin [Source:RGD Symbol;Acc:621114]	ENSRNOP00000082190.1		pep	31917.5	31014.6	18188.6	8819.22	32602.7	22140.7	24941.2	20025	32814.9	21509.1	18394.4	11782.3	21160.7	17276.8	17372.4	17144.8	23574.1	13340.5	13443.6	17144.7	23193.8	13078.9	9039.47	8212.95	9766.23	3121.86	31677.1	13041.4	22837.8
FPFADVPAPDTYK		2	0	FALSE	FALSE	0.87826	ENSRNOP00000082190.1	primary_assembly:mRatBN7.2:3:61652439:61924741:-1 gene:ENSRNOG00000069271.1 transcript:ENSRNOT00000114553.1 gene_biotype:protein_coding transcript_biotype:protein_coding gene_symbol:Ttn description:titin [Source:RGD Symbol;Acc:621114]	ENSRNOP00000082190.1		pep	31903.1	32924.1	24618	22183.9	29998	29190.6	27981.3	25567	26154.9	27484.5	32701.3	32096.6	29742.7	32277	33020.9	35674.2	32294.7	25955.4	25543.8	26171.5	33430.2	24261.8	18551.6	16847	18039.1	11048.8	32230.5	14495.3	25854.6
DLFDPIIQDR		2	0	TRUE	TRUE	0.87826	ENSRNOP00000022895.1	"primary_assembly:mRatBN7.2:1:79061456:79071720:1 gene:ENSRNOG00000016837.5 transcript:ENSRNOT00000022895.5 gene_biotype:protein_coding transcript_biotype:protein_coding gene_symbol:Ckm description:creatine kinase, M-type [Source:RGD Symbol;Acc:2358]"	ENSRNOP00000022895.1		pep	31852.7	31926.7	25705.4	21411.8	33124.5	18317.3	22648.5	29058.3	25861	28805.8	25853.7	28151.9	26968.6	26728.5	28004.4	31778.4	31102.5	22293.7	20633.7	23320.5	26044.1	21970.7	327260	12774.4	17039.3	217187	22406.6	15755	30144.2
ILMPEQITIK		2	0	FALSE	FALSE	0.87826	ENSRNOP00000082190.1	primary_assembly:mRatBN7.2:3:61652439:61924741:-1 gene:ENSRNOG00000069271.1 transcript:ENSRNOT00000114553.1 gene_biotype:protein_coding transcript_biotype:protein_coding gene_symbol:Ttn description:titin [Source:RGD Symbol;Acc:621114]	ENSRNOP00000082190.1		pep	31815.6	27472.2	15580.5	18502.7	31158.4	15076.7	24218.7	30242.7	22956.2	12858.7	23408.5	21114.1	28404.1	18737.4	24501.5	25596.7	34108	10183	11402.1	18622.4	14075.5	19570.5	8018.91	10033.3	11715.8	15668.8	20283.6	15720.9	14192
GQHAAEIQPLAQSHATK		3	0	FALSE	FALSE	0.865237	ENSRNOP00000006184.3	primary_assembly:mRatBN7.2:7:108759904:108767350:-1 gene:ENSRNOG00000004583.7 transcript:ENSRNOT00000006184.7 gene_biotype:protein_coding transcript_biotype:protein_coding gene_symbol:Mb description:myoglobin [Source:RGD Symbol;Acc:620411]	ENSRNOP00000006184.3		pep	31804	34409.6	25247.9	23217.6	15652.7	23929.1	18586.2	40703.3	26517.6	26216.1	22573.9	17544.7	18423.2	15131.9	25034.6	24908.9	20938.6	18261.7	27104.3	26444.9	19491.7	16762.4	22099.9	27404.7	23769.9	9964.56	33816.9	28232.7	16445.9
LLPGNEYIFR		2	0	FALSE	FALSE	0.87826	ENSRNOP00000082190.1	primary_assembly:mRatBN7.2:3:61652439:61924741:-1 gene:ENSRNOG00000069271.1 transcript:ENSRNOT00000114553.1 gene_biotype:protein_coding transcript_biotype:protein_coding gene_symbol:Ttn description:titin [Source:RGD Symbol;Acc:621114]	ENSRNOP00000082190.1		pep	31773.7	27794.3	5868.61	6497.9	9026.16	3583.75	4280.21	28178.6	13841.1	21159.9	16201.7	18269.7	16865.2	17510.9	14181.6	14592.5	53700.1	4382.84	12167.4	7657.87	1660.02	2893.9		11661.9	7601.73	7397.83	5270.9	9756.14	6748.49
LGLTEEDSVYVFK		2	0	TRUE	TRUE	0.860967	ENSRNOP00000009344.5	primary_assembly:mRatBN7.2:13:84670649:84680339:-1 gene:ENSRNOG00000006930.7 transcript:ENSRNOT00000009344.7 gene_biotype:protein_coding transcript_biotype:protein_coding gene_symbol:Casq1 description:calsequestrin 1 [Source:RGD Symbol;Acc:1586677]	ENSRNOP00000009344.5		pep	31695.9	38738.3	25911	16049.2	24337.4	14215.8	16274.9	16989.8	18850.2	14037.2	13803.7	25061.2	15202.5	21800.9	11672.3	18239.2	22088.1	19053.2	19732.9	19775.4	21617.2	11741	16703.4	26263.7	17992.8	12704.7	22118.8	18740.8	23724.6
LDVAITGEPPPTATWLK		2	0	TRUE	TRUE	0.873367	ENSRNOP00000062025.1	primary_assembly:mRatBN7.2:1:94994104:95017584:-1 gene:ENSRNOG00000019627.6 transcript:ENSRNOT00000067754.2 gene_biotype:protein_coding transcript_biotype:protein_coding gene_symbol:Mybpc2 description:myosin binding protein C2 [Source:RGD Symbol;Acc:1311596]	ENSRNOP00000062025.1		pep	31644.4	21294.1	31884.1	28093.4	61136.7	20502.2	28224.2	19481	32173.7	35904.4	34602.2	36070.7	39296.1	35523.1	33450.5	42312.4	32175.7	27678.3	21523.8	48483.8	37034	42973.8	21698.5	15899.9	28295.2	15197.1	28475.9	14128.3	35688.4
NAAGVFSEPSESTGAITAR		2	0	FALSE	FALSE	0.87826	ENSRNOP00000082190.1	primary_assembly:mRatBN7.2:3:61652439:61924741:-1 gene:ENSRNOG00000069271.1 transcript:ENSRNOT00000114553.1 gene_biotype:protein_coding transcript_biotype:protein_coding gene_symbol:Ttn description:titin [Source:RGD Symbol;Acc:621114]	ENSRNOP00000082190.1		pep	31584.5	31850.4	22562.4	20115	27687.5	20003	21115.2	21977.2	24626.5	26152.5	23023.8	25111.1	24247.6	20083.8	22094	24004.2	21947.1	20293.1	22217.6	22611.4	21983.2	19141.5	11523.6	16923.3	11205.1	11415.1	25136.1	13225.2	21540
FGPGPPCVSK	C7(Carbamidomethyl)	2	1	FALSE	FALSE	0.87826	ENSRNOP00000082190.1	primary_assembly:mRatBN7.2:3:61652439:61924741:-1 gene:ENSRNOG00000069271.1 transcript:ENSRNOT00000114553.1 gene_biotype:protein_coding transcript_biotype:protein_coding gene_symbol:Ttn description:titin [Source:RGD Symbol;Acc:621114]	ENSRNOP00000082190.1		pep	31366.8	37214.4	27680.2	21784.2	31234.6	19389.5	21860.3	21605.9	24292.5	20046.3	24037.6	22137	19732.8	19288.7	21758.9	18853.8	23762.8	20519.6	22359.3	25336.1	28900.5	23450	13505.8	13236.1	15204.5	7070.32	28386.5	17824.7	25648.8
VGINYQPPTVVPGGDLAK		2	0	FALSE	FALSE	0.863321	ENSRNOP00000070868.2;ENSRNOP00000075232.2	"primary_assembly:mRatBN7.2:7:130090668:130196186:-1 gene:ENSRNOG00000053468.2 transcript:ENSRNOT00000081355.2 gene_biotype:protein_coding transcript_biotype:protein_coding gene_symbol:Tuba1b description:tubulin, alpha 1B [Source:RGD Symbol;Acc:1565476];primary_assembly:mRatBN7.2:7:130090665:130093644:-1 gene:ENSRNOG00000053468.2 transcript:ENSRNOT00000083156.2 gene_biotype:protein_coding transcr…	ENSRNOP00000070868.2;ENSRNOP00000075232.2		pep	31333.3	39239	31431	24733	31889.6	38116.7	35400.6	37258.2	32751.6	44695.1	42023.1	44232.2	46068.4	41800	41540.2	45257.9	41101.3	16560.5	32290.3	9424.98	12323.8	32220.1	51372.6	34492.3	30232.8	56225.8	32757.5	45025.3	33036.3
GIGWIPLDSVDHVR		2	0	FALSE	FALSE	0.87826	ENSRNOP00000068343.2	primary_assembly:mRatBN7.2:3:36614000:36811574:-1 gene:ENSRNOG00000006783.9 transcript:ENSRNOT00000076095.3 gene_biotype:protein_coding transcript_biotype:protein_coding gene_symbol:Neb description:nebulin [Source:RGD Symbol;Acc:1311134]	ENSRNOP00000068343.2		pep	31317	32174	23345.9	18722.4	27039.7	22034.9	22858.1	20538.3	23153.4	6418.4	5833.06	6115.6	5889.3	6501.72	5288.02	5965.04	9048.49	21304.8	17894.2	19857.8	25246.1	19369.8	11527	12867.9	15862.4	7348.08	23071.9	11025.5	17909.6
ALANSLACQGK	C8(Carbamidomethyl)	2	1	FALSE	FALSE	0.872781	ENSRNOP00000068764.2	"primary_assembly:mRatBN7.2:1:181402275:181406182:-1 gene:ENSRNOG00000052802.2 transcript:ENSRNOT00000080988.2 gene_biotype:protein_coding transcript_biotype:protein_coding gene_symbol:Aldoa description:aldolase, fructose-bisphosphate A [Source:RGD Symbol;Acc:2089]"	ENSRNOP00000068764.2		pep	31298.8	32805.9	35101.2	16570.7	16534.1	17456.7	27444.4	25657.5	24189.7	23366.6	14102.4	20845.3	15697.7	19141.4	11139.9	13290.9	39457.4	13326	13445.7	26866.7	8107.65	22364.3	29743.9	30073.3	39985.2	51885	7478.66	45563.2	21954.5
LQLLEPFDK		2	0	TRUE	FALSE	0.87826	ENSRNOP00000029144.3;ENSRNOP00000078865.1;ENSRNOP00000094788.1	primary_assembly:mRatBN7.2:7:113385653:113428261:1 gene:ENSRNOG00000024128.7 transcript:ENSRNOT00000038612.6 gene_biotype:protein_coding transcript_biotype:protein_coding gene_symbol:Aco2 description:aconitase 2 [Source:RGD Symbol;Acc:621360];primary_assembly:mRatBN7.2:7:113401245:113428261:1 gene:ENSRNOG00000024128.7 transcript:ENSRNOT00000099398.1 gene_biotype:protein_coding transcript_biotype:…	ENSRNOP00000029144.3;ENSRNOP00000078865.1;ENSRNOP00000094788.1		pep	31165	31421.1	33953.5	25856.7	25507	45914.6	32779.3	38507.5	40225.5	43283.1	34034	30969.2	41982.9	35622.1	36742.3	37039.2	36148.4	38791.9	40002.7	22354.4	61506	21466.6	12814.1	21735.7	16024.9	14400.7	45472	17309.5	35696.1
FDEFFSQGCAPGYK	C9(Carbamidomethyl)	2	1	FALSE	FALSE	0.871443	ENSRNOP00000012725.8	primary_assembly:mRatBN7.2:8:103767995:103816511:-1 gene:ENSRNOG00000030625.7 transcript:ENSRNOT00000012725.9 gene_biotype:protein_coding transcript_biotype:protein_coding gene_symbol:Tf description:transferrin [Source:RGD Symbol;Acc:3845]	ENSRNOP00000012725.8		pep	31102.8	26293.3	37884	59928.3	44861.7	33496.9	33602.2	49261.3	21638.9	74352.8	51468.8	53077	71422.1	52879	53017.9	57631.5	61804.4	35823.5	58330.8	51883.8	28709.2	45829.2	65157.2	68340.8	77410.5	166804	22801.2	82961.7	33487.3
TIDDLEDEVYAQK		2	0	FALSE	FALSE	0.862539	ENSRNOP00000022801.6	primary_assembly:mRatBN7.2:5:57770864:57779875:-1 gene:ENSRNOG00000016731.9 transcript:ENSRNOT00000022801.7 gene_biotype:protein_coding transcript_biotype:protein_coding gene_symbol:Tpm2 description:tropomyosin 2 [Source:RGD Symbol;Acc:1559479]	ENSRNOP00000022801.6		pep	31083.6	43786.1	26197.6	9114.92	20508.1	12178.1	11091.5	21783.1	14620	14559.2	29146.7	21391.5	13777.1	35708.5	19385.9	33215.3	40289.2	8775.7	10947.2	5023.62	6453.68	7589.56	18230	12151.9	6400.57	13435.5	13147.2	14680.4	21884.5
GVGFGLVDSEK		2	0	TRUE	TRUE	0.860967	ENSRNOP00000009344.5	primary_assembly:mRatBN7.2:13:84670649:84680339:-1 gene:ENSRNOG00000006930.7 transcript:ENSRNOT00000009344.7 gene_biotype:protein_coding transcript_biotype:protein_coding gene_symbol:Casq1 description:calsequestrin 1 [Source:RGD Symbol;Acc:1586677]	ENSRNOP00000009344.5		pep	31007.9	22833.9	16496.1	23608	50310.6	25502.7	17688.3	17619.4	40386.6	16148.8	27831.5	23802.1	10816.4	28561.4	23415.5	31392.8	74411.1	19864.6	25860.8	32626.6	15197.7	26925.4	14566	22154	22588.5	24253.4	22048.2	44975	24382.5
EDQVFSMNPPK		2	0	TRUE	TRUE	0.869393	ENSRNOP00000046362.3	primary_assembly:mRatBN7.2:10:51923355:51946295:1 gene:ENSRNOG00000049695.3 transcript:ENSRNOT00000045718.5 gene_biotype:protein_coding transcript_biotype:protein_coding gene_symbol:Myh4 description:myosin heavy chain 4 [Source:RGD Symbol;Acc:3139]	ENSRNOP00000046362.3		pep	30821.1	19716.5	29033.8	32415.5	83282.5	18388.8	29347.9	53514.3	19847.7	57125.2	35818.6	37865.4	49140.2	46977.7	28880.5	30225.3	71455.2	15930.3	19906.1	34660	13640	22812.4	39993.7	11098.5	20000.9	42657	14761.1	28097.1	34020.8
VTNEVGSSTCSAR	C10(Carbamidomethyl)	2	1	TRUE	TRUE	0.87826	ENSRNOP00000082190.1	primary_assembly:mRatBN7.2:3:61652439:61924741:-1 gene:ENSRNOG00000069271.1 transcript:ENSRNOT00000114553.1 gene_biotype:protein_coding transcript_biotype:protein_coding gene_symbol:Ttn description:titin [Source:RGD Symbol;Acc:621114]	ENSRNOP00000082190.1		pep	30772.7	29173.3	16448.2	13426.5	21409.5	21147.8	22211.9	30223.3	27183.5	23495.9	21529.6	20635.4	25494.3	19956.9	20448.4	21091.1	19667.6	16827.4	13887.5	19982.9	19633.4	19269.1	11966.7	13706	11092.7	11147.7	21189.8	11961	16404.9
SIQFVDWCPTGFK	C8(Carbamidomethyl)	2	1	FALSE	FALSE	0.863321	ENSRNOP00000070868.2;ENSRNOP00000075232.2	"primary_assembly:mRatBN7.2:7:130090668:130196186:-1 gene:ENSRNOG00000053468.2 transcript:ENSRNOT00000081355.2 gene_biotype:protein_coding transcript_biotype:protein_coding gene_symbol:Tuba1b description:tubulin, alpha 1B [Source:RGD Symbol;Acc:1565476];primary_assembly:mRatBN7.2:7:130090665:130093644:-1 gene:ENSRNOG00000053468.2 transcript:ENSRNOT00000083156.2 gene_biotype:protein_coding transcr…	ENSRNOP00000070868.2;ENSRNOP00000075232.2		pep	30739.5	24490	30573.7	22908.9	28007.3	26031.6	24109.2	33441	20142.4	27364.5	30486.7	28267.5	30711.4	27799	27379.1	27265.2	28536.5	25025.9	26206.6	25954	19256.6	28071.3	39522.6	28325.5	35960.1	45615.9	24633.2	36091.9	28352.3
FGDLSSASAIMGNPQVK		2	0	FALSE	FALSE	0.850436	ENSRNOP00000068875.2	"primary_assembly:mRatBN7.2:1:158218358:158231777:-1 gene:ENSRNOG00000047098.3 transcript:ENSRNOT00000087661.2 gene_biotype:protein_coding transcript_biotype:protein_coding gene_symbol:Hbb-b1 description:hemoglobin, beta adult major chain [Source:RGD Symbol;Acc:1595848]"	ENSRNOP00000068875.2		pep	30688.8	30014.8	23279.5	32215.6	19120.1	22142.5	30626.4	19084.8	20392.1	32505.2	28255.5	30916.6	35401	30273.5	27067.4	31690.9	33202.8	24635	23814.1	35276.4	25850.3	29431.4	47328.3	50776.3	53352.3	77767.6	14854	35657.9	35550.7
INIPADMVSVVAAK		2	0	FALSE	FALSE	0.87826	ENSRNOP00000068343.2	primary_assembly:mRatBN7.2:3:36614000:36811574:-1 gene:ENSRNOG00000006783.9 transcript:ENSRNOT00000076095.3 gene_biotype:protein_coding transcript_biotype:protein_coding gene_symbol:Neb description:nebulin [Source:RGD Symbol;Acc:1311134]	ENSRNOP00000068343.2		pep	30686	35633	17478.7	13709.2	40593.4	20813.9	25348.1	25773.5	24170.4	21091.3	22167.9	22243.7	21470.9	23061.7	23491.6	23060.3	23092.3	18233.6	16925.1	22417.8	25590.6	22675.4	9408.28	11663.8	12695.1	5535.66	21276	12021.7	17998.3
ELENEVENEQK		2	0	FALSE	FALSE	0.869393	ENSRNOP00000046362.3	primary_assembly:mRatBN7.2:10:51923355:51946295:1 gene:ENSRNOG00000049695.3 transcript:ENSRNOT00000045718.5 gene_biotype:protein_coding transcript_biotype:protein_coding gene_symbol:Myh4 description:myosin heavy chain 4 [Source:RGD Symbol;Acc:3139]	ENSRNOP00000046362.3		pep	30585.9	24859.9	27748.3	34651.9	30272.4	18348.2	30074.6	32363.1	26085.1	17714.1	13744.3	22582.4	22615.8	19131.6	24406.7	14336	27799.9	9609.51	20380.9	35828.7	10443.6	31616.8	35401.2	15946	26950.8	50614.9	22220.8	30940.1	16228.5
IIWEDIFPR		2	0	TRUE	TRUE	0.874396	ENSRNOP00000052593.2	"primary_assembly:mRatBN7.2:2:204705053:204760828:-1 gene:ENSRNOG00000016214.6 transcript:ENSRNOT00000055735.3 gene_biotype:protein_coding transcript_biotype:protein_coding gene_symbol:Agl description:amylo-alpha-1, 6-glucosidase, 4-alpha-glucanotransferase [Source:RGD Symbol;Acc:1306376]"	ENSRNOP00000052593.2		pep	30521.4	30664.4	24108.6	13274.4	21318.8	11512.7	16700.2	22066.6	22700.4	5460.29	5453.91	5910.32	5802	5705.17	4121.14	4207.45	7535.11	14173.4	15768.5	17378.2	19844.4	12980.7	7063.2	11690.6	13042.6	8869.62	18860.9	11049.7	20698.9
VNNSSLIGLGYTQTLK		2	0	FALSE	FALSE	0.862907	ENSRNOP00000008477.4	primary_assembly:mRatBN7.2:10:36532244:36559640:1 gene:ENSRNOG00000006375.7 transcript:ENSRNOT00000008477.6 gene_biotype:protein_coding transcript_biotype:protein_coding gene_symbol:Vdac1 description:voltage-dependent anion channel 1 [Source:RGD Symbol;Acc:621575]	ENSRNOP00000008477.4		pep	30496.3	32476.7	30063.5	9446.57	4967.75	34168.9	14072.2	29925.4	30872.7	21256.2	21197	22781.2	21809.1	21450.9	22339.6	22394.6	20642.2	25965.7	32389	14901.8	29675.3	6820.99	15281.6	19375	12015.8	18383.5	40882.4	17808	25880.5
SGHPGPVGPAGVR		2	0	FALSE	FALSE	0.863197	ENSRNOP00000016423.7	primary_assembly:mRatBN7.2:4:32563381:32598867:1 gene:ENSRNOG00000011292.7 transcript:ENSRNOT00000016423.7 gene_biotype:protein_coding transcript_biotype:protein_coding gene_symbol:Col1a2 description:collagen type I alpha 2 chain [Source:RGD Symbol;Acc:621351]	ENSRNOP00000016423.7		pep	30426.4	18833.8	3825.12	7258.46	4196.51	6076.5	6951.74	26414.3	6335.64	7201.15	11679	11567.4	10942.8	11003.8	9205.91	12171.8	9888.2	3646.78	4297.76	4705.54	4576.88	4424.87	44724.1	9603.75	39496.6	31104.8	5102.61	16250.9	5679.11
EVENVAITALEGLK		2	0	TRUE	FALSE	0.857515	ENSRNOP00000069574.2;ENSRNOP00000089864.1	"primary_assembly:mRatBN7.2:2:23079920:23110430:-1 gene:ENSRNOG00000055450.2 transcript:ENSRNOT00000084002.2 gene_biotype:protein_coding transcript_biotype:protein_coding gene_symbol:Ckmt2 description:creatine kinase, mitochondrial 2 [Source:RGD Symbol;Acc:61977];primary_assembly:mRatBN7.2:2:23079918:23100113:-1 gene:ENSRNOG00000055450.2 transcript:ENSRNOT00000118630.1 gene_biotype:protein_coding…	ENSRNOP00000069574.2;ENSRNOP00000089864.1		pep	30399.8	29103	40405.7	24777.4	27968.7	47129.5	32117.8	33676.7	34451.7	61677.6	65781.8	62995.3	69369.9	64850.8	70046.3	65964.9	63584.5	40991.9	38446.8	20444.3	53655.8	22578.1	12559	20131.3	19026.8	11938.2	36934.2	18989.3	40889.7
EFDDLPLAEQR		2	0	FALSE	FALSE	0.873983	ENSRNOP00000091865.1	primary_assembly:mRatBN7.2:1:181026608:181044834:-1 gene:ENSRNOG00000047124.3 transcript:ENSRNOT00000106738.1 gene_biotype:protein_coding transcript_biotype:protein_coding gene_symbol:AABR07005775.1 description:ATPase sarcoplasmic/endoplasmic reticulum Ca2+ transporting 1 [Source:RGD Symbol;Acc:621293]	ENSRNOP00000091865.1		pep	30303	50231.3	12310.2	37569.7	106049	30527.8	24779.3	108617	46939.8	62495.4	49537	19939.8	65851.4	31352.3	51587.9	48289.2	87952.3	18545.3	41937.6	46732.9	27413.2	28393.8	19310.1	14418.1	14894.8	30254.2	17506	39205	11669.8
YEETQAELEASQK		2	0	FALSE	FALSE	0.869393	ENSRNOP00000046362.3	primary_assembly:mRatBN7.2:10:51923355:51946295:1 gene:ENSRNOG00000049695.3 transcript:ENSRNOT00000045718.5 gene_biotype:protein_coding transcript_biotype:protein_coding gene_symbol:Myh4 description:myosin heavy chain 4 [Source:RGD Symbol;Acc:3139]	ENSRNOP00000046362.3		pep	30250.4	22916.6	30664.8	27414.8	48355.6	21113	30047.8	25567.6	31990.8	21338.3	23866.1	25679.8	24328.4	22607.9	23607.8	25799.4	25750.1	23322.8	20381.3	39898.8	25879.4	32043.9	21122.4	13861.1	21474.4	33332	24183.4	27232.9	35705.9
LTLAELNQVLYR		2	0	TRUE	TRUE	0.874396	ENSRNOP00000052593.2	"primary_assembly:mRatBN7.2:2:204705053:204760828:-1 gene:ENSRNOG00000016214.6 transcript:ENSRNOT00000055735.3 gene_biotype:protein_coding transcript_biotype:protein_coding gene_symbol:Agl description:amylo-alpha-1, 6-glucosidase, 4-alpha-glucanotransferase [Source:RGD Symbol;Acc:1306376]"	ENSRNOP00000052593.2		pep	30079.9	27648.7	22312	17813.6	29680.4	15328.3	20265.8	19208	23620.3	6968.04	7004.35	6767.17	6903.79	6274.23	6661.09	6278.49	6815.43	18429.7	19801	22232.6	26282.1	17198.2	10586.5	13992.7	13811.9	9647.36	22705.1	12672.6	19786.1
ANLLANNEYYFR		2	0	FALSE	FALSE	0.87826	ENSRNOP00000082190.1	primary_assembly:mRatBN7.2:3:61652439:61924741:-1 gene:ENSRNOG00000069271.1 transcript:ENSRNOT00000114553.1 gene_biotype:protein_coding transcript_biotype:protein_coding gene_symbol:Ttn description:titin [Source:RGD Symbol;Acc:621114]	ENSRNOP00000082190.1		pep	29974.6	30434.5	21700.6	22852.1	22830.6	21481.9	26557.7	26676	29068	16836.3	22806.9	17931.8	19504.2	19848.1	21818.1	24323.5	23467.9	24471.4	22392	25387.6	24783	22342.9	15562.1	17629.2	21366.9	16388.5	27859.9	17347.1	21937.9
WIAVTTEEIR		2	0	FALSE	FALSE	0.87826	ENSRNOP00000082190.1	primary_assembly:mRatBN7.2:3:61652439:61924741:-1 gene:ENSRNOG00000069271.1 transcript:ENSRNOT00000114553.1 gene_biotype:protein_coding transcript_biotype:protein_coding gene_symbol:Ttn description:titin [Source:RGD Symbol;Acc:621114]	ENSRNOP00000082190.1		pep	29969.3	30965.7	21708.2	19335.9	31892.2	26399.8	20685.9	31784.6	22869.2	24728.4	18055.9	18192.9	26966.1	18736.2	19429.5	18126.7	25976	16045.4	20620.1	26007.2	17633.7	17531.4	8927.15	9623.97	13447.3	17436.6	26174.8	13295.6	17666.1
TDSGAYILTATNPGGFAK		2	0	FALSE	FALSE	0.87826	ENSRNOP00000082190.1	primary_assembly:mRatBN7.2:3:61652439:61924741:-1 gene:ENSRNOG00000069271.1 transcript:ENSRNOT00000114553.1 gene_biotype:protein_coding transcript_biotype:protein_coding gene_symbol:Ttn description:titin [Source:RGD Symbol;Acc:621114]	ENSRNOP00000082190.1		pep	29890.1	26818.5	23304.7	18355.3	23429.8	22502	29385	19914.9	29788.6	15955.6	25018.3	22535.4	16002.3	24067.1	25559.5	28308.1	23319.3	25570.7	21010.7	19871.2	28518.6	18208	13636.2	16848.8	16526.2	9491.72	29474.1	16025.5	24174
LLWTVVSEDIQACR	C13(Carbamidomethyl)	2	1	FALSE	FALSE	0.87826	ENSRNOP00000082190.1	primary_assembly:mRatBN7.2:3:61652439:61924741:-1 gene:ENSRNOG00000069271.1 transcript:ENSRNOT00000114553.1 gene_biotype:protein_coding transcript_biotype:protein_coding gene_symbol:Ttn description:titin [Source:RGD Symbol;Acc:621114]	ENSRNOP00000082190.1		pep	29826.7	32093.3	16139.1	15777.5	30024.7	19243.4	21941.1	27266.7	25065.9	14109.5	10807.5	9934.6	10550.9	9010.52	7671.87	8818.83	13988.7	18233.6	16451	20673.5	24175.2	17339.1	12706.5	11986.5	11871.1	10475.7	22355.6	12642.2	17288.4
KIEFEQFLPMMQAISNNK		3	1	FALSE	FALSE	0.862634	ENSRNOP00000017838.3	"primary_assembly:mRatBN7.2:9:68437524:68458261:-1 gene:ENSRNOG00000013262.8 transcript:ENSRNOT00000017838.7 gene_biotype:protein_coding transcript_biotype:protein_coding gene_symbol:Myl1 description:myosin, light chain 1 [Source:RGD Symbol;Acc:1598796]"	ENSRNOP00000017838.3		pep	29762.9	30801.2	24212.7	26142.2	30156.1	21273.6	28627.5	28692.6	24758.7	1477.79	1418.54	2674.09	1856.61	615.832	564.674	6344.73	9159.74	21109.7	18535.6	26695.3	22932.7	22320.4	16929.7	15161.8	16407.4	19149.3	20930.9	20294	19222.1
PVVPPLIPPK		2	0	TRUE	FALSE	0.86798	ENSRNOP00000038327.4;ENSRNOP00000055633.4;ENSRNOP00000076828.1	"primary_assembly:mRatBN7.2:1:69306362:69316721:1 gene:ENSRNOG00000028041.8 transcript:ENSRNOT00000034957.7 gene_biotype:protein_coding transcript_biotype:protein_coding gene_symbol:Tnnt1 description:troponin T1, slow skeletal type [Source:RGD Symbol;Acc:621852];primary_assembly:mRatBN7.2:1:69306362:69316721:1 gene:ENSRNOG00000028041.8 transcript:ENSRNOT00000058843.6 gene_biotype:protein_coding t…	ENSRNOP00000038327.4;ENSRNOP00000055633.4;ENSRNOP00000076828.1		pep	29684.9	33790.9	6867.85	2013.64	147.864	78672.4	6949.07	20747.1	7212.03	41275.3	38590.6	42701.5	39929.4	41470.6	36590.1	40134	39324	8179.01	3350.23	1854.23	9368.05	5375.48	17351.9	19011.5	5947.86	468.84	115896	2087.76	3377.01
HALIIYDDLSK		2	0	TRUE	FALSE	0.869002	ENSRNOP00000022892.4;ENSRNOP00000084192.1	primary_assembly:mRatBN7.2:18:71292374:71300794:1 gene:ENSRNOG00000017032.6 transcript:ENSRNOT00000022892.6 gene_biotype:protein_coding transcript_biotype:protein_coding gene_symbol:Atp5f1a description:ATP synthase F1 subunit alpha [Source:RGD Symbol;Acc:619993];primary_assembly:mRatBN7.2:18:71293956:71300794:1 gene:ENSRNOG00000017032.6 transcript:ENSRNOT00000102563.1 gene_biotype:protein_coding …	ENSRNOP00000022892.4;ENSRNOP00000084192.1		pep	29635.3	25542.4	24979	20524.8	14495.4	28385.6	23151.2	20644.3	23315.4	19945.6	19808.2	23214.5	19692.7	20241.6	18081.9	18261.8	19052.7	29959.9	32057.1	14067.1	31523.2	16186.5	14248.6	19031.7	18482.8	18028.3	30216.3	16631	31096.1
VLGGLPDVVTIQEGK		2	0	FALSE	FALSE	0.863386	ENSRNOP00000087945.1	primary_assembly:mRatBN7.2:9:110915943:111039344:1 gene:ENSRNOG00000057701.2 transcript:ENSRNOT00000095102.1 gene_biotype:protein_coding transcript_biotype:protein_coding gene_symbol:Myom1 description:myomesin 1 [Source:RGD Symbol;Acc:631436]	ENSRNOP00000087945.1		pep	29603	28965.4	22751.9	17707.4	33947.6	19624	19383.6	24291.9	21522.9	30116.1	29063.7	27118	30299.7	24698	29541.1	27548.5	32314	16569	21817.8	27944.9	29339.2	14144.7	14555.5	18064.6	17726.6	11557.2	21034.1	15878.4	16878.4
EPSYTPGPPSAPR		2	0	FALSE	FALSE	0.87826	ENSRNOP00000082190.1	primary_assembly:mRatBN7.2:3:61652439:61924741:-1 gene:ENSRNOG00000069271.1 transcript:ENSRNOT00000114553.1 gene_biotype:protein_coding transcript_biotype:protein_coding gene_symbol:Ttn description:titin [Source:RGD Symbol;Acc:621114]	ENSRNOP00000082190.1		pep	29587.1	35572.5	21019.8	26482.8	34313	26253	28696.1	43168.8	30541.3	32873.4	21696.5	19917.9	33997.4	21329.9	25878.1	25167.2	28453.2	25114.9	26741.5	36075	30319.2	26507.4	20608	22423.5	24783.6	22917	33123.4	25399.1	24325.8
YSGDFGADAQGAMSK		2	0	FALSE	FALSE	0.865237	ENSRNOP00000006184.3	primary_assembly:mRatBN7.2:7:108759904:108767350:-1 gene:ENSRNOG00000004583.7 transcript:ENSRNOT00000006184.7 gene_biotype:protein_coding transcript_biotype:protein_coding gene_symbol:Mb description:myoglobin [Source:RGD Symbol;Acc:620411]	ENSRNOP00000006184.3		pep	29551.1	30836.7	18745	2448.44	1703.07	22376.5	4765.58	15117	17054.6	10881.4	19124	14967.7	14261	19442.3	14541.2	18861.3	17528.8	18012.5	17512.6	1645.64	43269.5	1897.72	3378.87	8093.82	4025.34	359.802	26807.8	2416.9	2206.73
TSDFDTVFFVR		2	0	FALSE	FALSE	0.873367	ENSRNOP00000062025.1	primary_assembly:mRatBN7.2:1:94994104:95017584:-1 gene:ENSRNOG00000019627.6 transcript:ENSRNOT00000067754.2 gene_biotype:protein_coding transcript_biotype:protein_coding gene_symbol:Mybpc2 description:myosin binding protein C2 [Source:RGD Symbol;Acc:1311596]	ENSRNOP00000062025.1		pep	29540.4	19670.1	37880.8	34633.8	74758.7	25491.2	28381.9	23786.3	29953.4	41624.2	44136.3	43260.5	45641.7	43347.8	45201	42361	52445.5	28144.7	27590.2	49222.1	33457.2	35763	37598.1	17807.7	29648.2	18970.6	27118.2	17375.3	31147
GLAGVENVSDLK		2	0	FALSE	FALSE	0.861158	ENSRNOP00000028636.4;ENSRNOP00000085985.1	"primary_assembly:mRatBN7.2:1:203690533:203705360:1 gene:ENSRNOG00000021090.6 transcript:ENSRNOT00000028636.6 gene_biotype:protein_coding transcript_biotype:protein_coding gene_symbol:Pygm description:glycogen phosphorylase, muscle associated [Source:RGD Symbol;Acc:3461];primary_assembly:mRatBN7.2:1:203690533:203705360:1 gene:ENSRNOG00000021090.6 transcript:ENSRNOT00000097542.1 gene_biotype:prote…	ENSRNOP00000028636.4;ENSRNOP00000085985.1		pep	29500.4	28469.5	19162.9	30068.7	33679.1	27288.7	34192.5	84049.2	28127.5	27754.3	19542	16875.3	39749.5	21025.8	22880.9	19761	25567.1	19321.7	17490.9	29323.2	23859	34613.6	20997.6	27774.2	26663.5	37224.1	28213.8	34293.6	23229.1
VYVSSFWPQDYKPDTHR		3	0	FALSE	FALSE	0.867993	ENSRNOP00000039064.5;ENSRNOP00000082346.1	primary_assembly:mRatBN7.2:10:11034035:11078101:1 gene:ENSRNOG00000005269.9 transcript:ENSRNOT00000048687.7 gene_biotype:protein_coding transcript_biotype:protein_coding gene_symbol:Srl description:sarcalumenin [Source:RGD Symbol;Acc:1306564];primary_assembly:mRatBN7.2:10:11059008:11078101:1 gene:ENSRNOG00000005269.9 transcript:ENSRNOT00000107270.1 gene_biotype:protein_coding transcript_biotype:p…	ENSRNOP00000039064.5;ENSRNOP00000082346.1		pep	29495.3	29804.6	21847.4	24616	23807.1	26360.3	36419.3	26944.5	30383.3	5780.44	7734.73	6265.38	7964.74	6453.64	7411.68	6516.02	5290.67	25383	26021.4	22474.3	33498.6	25408	14816.1	25497.7	21809	18901.5	28574.4	21570.5	23425
IVSNASCTTKCLAPLAK	C7(Carbamidomethyl);C11(Carbamidomethyl)	2	3	TRUE	TRUE	0.739666	ENSRNOP00000090136.1	primary_assembly:mRatBN7.2:4:161924737:161926069:1 gene:ENSRNOG00000069655.1 transcript:ENSRNOT00000098824.1 gene_biotype:protein_coding transcript_biotype:protein_coding	ENSRNOP00000090136.1		pep	29477	26903.2	21659.9	20697.9	26758.1	21587.2	27506.1	27444.1	23600.1	31633.9	25450.2	24803.3	32954.6	24027	24409	28350.7	29600.3	23165.7	23648.6	18051.4	23330.6	19247.3	17728.1	16750.1	20306.4	25588.7	24105.3	18314	23170.9
YGVGDPIFTEPVIAK		2	0	FALSE	FALSE	0.87826	ENSRNOP00000082190.1	primary_assembly:mRatBN7.2:3:61652439:61924741:-1 gene:ENSRNOG00000069271.1 transcript:ENSRNOT00000114553.1 gene_biotype:protein_coding transcript_biotype:protein_coding gene_symbol:Ttn description:titin [Source:RGD Symbol;Acc:621114]	ENSRNOP00000082190.1		pep	29456.3	30845	19727.7	19885.2	41724.1	23679.2	25188.9	25262.9	28811.7	33923.8	39183.4	32754.6	30299.9	42443.9	43144.4	41567.3	39617.5	21973.5	20975.3	26765.2	24066.2	22081	20112.9	14514.8	15498.9	11911.2	25111.6	13795.2	22313.4
FPLFTAVYK		2	0	TRUE	TRUE	0.853484	ENSRNOP00000074647.1	primary_assembly:mRatBN7.2:7:130844138:130851525:1 gene:ENSRNOG00000056457.2 transcript:ENSRNOT00000087662.2 gene_biotype:protein_coding transcript_biotype:protein_coding gene_symbol:Gpd1 description:glycerol-3-phosphate dehydrogenase 1 [Source:RGD Symbol;Acc:621381]	ENSRNOP00000074647.1		pep	29455.7	30621.8	30677.8	33843.4	62943.1	22839.7	34746.5	39166.4	36589.2	11170.3	9551.42	9149.65	14531.7	7822.31	12325.4	12545.4	8731.85	29178.1	26714	37425.3	35222.6	28616.7	22627.7	20397.6	26196.1	20516.1	25426.4	19763.2	27568.3
MEGDLNEMEIQLNHSNR		3	0	FALSE	FALSE	0.87826	ENSRNOP00000004295.7	primary_assembly:mRatBN7.2:10:51885913:51909699:1 gene:ENSRNOG00000049695.3 transcript:ENSRNOT00000004295.7 gene_biotype:protein_coding transcript_biotype:protein_coding gene_symbol:Myh4 description:myosin heavy chain 4 [Source:RGD Symbol;Acc:3139]	ENSRNOP00000004295.7		pep	29352.4	39708.5	16190.5	10291.8	9329.46	10708.3	13224	20466.4	16568.3	18104.8	13622.6	13593.4	16884.1	13268.5	11810.8	12427.4	13847.9	12063.8	13809.7	10713	15411.1	11016.9	4047.23	18998.3	8167.82	7419.87	10682.1	12154.7	10440.3
DFTPSGIAGAFR		2	0	TRUE	FALSE	0.851552	ENSRNOP00000029426.4;ENSRNOP00000078995.1	primary_assembly:mRatBN7.2:12:9424874:9428236:1 gene:ENSRNOG00000027049.7 transcript:ENSRNOT00000033537.6 gene_biotype:protein_coding transcript_biotype:protein_coding gene_symbol:Atp5mf description:ATP synthase membrane subunit f [Source:RGD Symbol;Acc:1596067];primary_assembly:mRatBN7.2:12:9421579:9428236:1 gene:ENSRNOG00000027049.7 transcript:ENSRNOT00000104742.1 gene_biotype:protein_coding tr…	ENSRNOP00000029426.4;ENSRNOP00000078995.1		pep	29028	26251.2	31835.5	17375.6	20285.2	30464.7	29406.6	17157.6	35386.7	29023.9	34580.7	35250.9	27442.3	34462.6	33886.9	37065.2	41192.9	30751.1	24138.1	12495.9	24307.4	15727.2	8795.42	15478.8	17594.2	11110.8	37440.6	19318	33074.7
DDDIAALVVDNGSGMCK	Acetyl (Protein N-term);C16(Carbamidomethyl)	2	3	FALSE	FALSE	0.818011	ENSRNOP00000088195.1	"primary_assembly:mRatBN7.2:12:11663109:11672877:1 gene:ENSRNOG00000034254.5 transcript:ENSRNOT00000105242.1 gene_biotype:protein_coding transcript_biotype:protein_coding gene_symbol:Actb description:actin, beta [Source:RGD Symbol;Acc:628837]"	ENSRNOP00000088195.1		pep	28970.7	30083.5	53648.5	68691.9	64275.7	50733.5	48051.9	43849.4	40909.5	113136	149283	160273	122342	166458	157168	158367	171946	43885.1	56147.8	68518.5	28341.3	73751.6	105456	87182.1	98682	119890	35143.2	99094.6	57894
EGQALASNVDYR		2	0	FALSE	FALSE	0.87826	ENSRNOP00000068343.2	primary_assembly:mRatBN7.2:3:36614000:36811574:-1 gene:ENSRNOG00000006783.9 transcript:ENSRNOT00000076095.3 gene_biotype:protein_coding transcript_biotype:protein_coding gene_symbol:Neb description:nebulin [Source:RGD Symbol;Acc:1311134]	ENSRNOP00000068343.2		pep	28961.5	29144.9	23068.6	15541.8	23903.8	16523.7	16127.2	27748.7	19424.7	22758.2	20100.5	19427.7	23367.8	20425.8	18075.8	21333.5	18114.7	17295.3	15410.9	17942.3	20021.6	10377.9	9672.72	12152	14403.6	9587.49	18779.5	8471.74	18330.2
DSTLIMQLLR		2	0	FALSE	FALSE	0.870186	ENSRNOP00000077932.1	"primary_assembly:mRatBN7.2:6:40935949:40966273:-1 gene:ENSRNOG00000051650.2 transcript:ENSRNOT00000115392.1 gene_biotype:protein_coding transcript_biotype:protein_coding gene_symbol:Ywhaq description:tyrosine 3-monooxygenase/tryptophan 5-monooxygenase activation protein, theta [Source:RGD Symbol;Acc:3979]"	ENSRNOP00000077932.1		pep	28870.8	31523.6	24632	26496.8	32715.6	25502.5	22471.4	35901.3	23651.8	20969	18971.1	19547.1	21467.5	18249	16860.4	18725.1	24279.1	24077.4	24489.4	25936.1	22839	30152.7	36120.3	27640.3	31034	50072.6	25515	32335.6	22543
PQNVVLPGPAPWGFR		2	0	FALSE	FALSE	0.864183	ENSRNOP00000017054.2	primary_assembly:mRatBN7.2:16:46352467:46383657:-1 gene:ENSRNOG00000012658.9 transcript:ENSRNOT00000017054.7 gene_biotype:protein_coding transcript_biotype:protein_coding gene_symbol:Pdlim3 description:PDZ and LIM domain 3 [Source:RGD Symbol;Acc:620427]	ENSRNOP00000017054.2		pep	28715.6	34359.8	16471.4	15199.9	23194.1	16030.9	17146.6	25640.5	22207.6	19558.1	22732.1	21563.6	21946.9	21598.3	21539.8	21099.5	20400.7	18845.1	17817.4	25223.3	20968.8	17841.3	14150.7	17341.7	16345.9	8753.46	22106.3	13639.3	21190.6
VGEALNLVIPFQGK		2	0	FALSE	FALSE	0.873367	ENSRNOP00000062025.1	primary_assembly:mRatBN7.2:1:94994104:95017584:-1 gene:ENSRNOG00000019627.6 transcript:ENSRNOT00000067754.2 gene_biotype:protein_coding transcript_biotype:protein_coding gene_symbol:Mybpc2 description:myosin binding protein C2 [Source:RGD Symbol;Acc:1311596]	ENSRNOP00000062025.1		pep	28647.5	17374.3	34600.2	23924.6	46224.4	19993.9	33675.6	16485.8	28587.9	14702.4	16185.7	17778.2	14544.5	16663.3	17043.3	20115.9	14969.2	25372	20244.1	39129.2	29748.1	31607.1	16533	12855	21835.7	12984.4	29490	14367.1	29116.1
GVSAGPGPMGLMGPR		2	0	FALSE	FALSE	0.863197	ENSRNOP00000016423.7	primary_assembly:mRatBN7.2:4:32563381:32598867:1 gene:ENSRNOG00000011292.7 transcript:ENSRNOT00000016423.7 gene_biotype:protein_coding transcript_biotype:protein_coding gene_symbol:Col1a2 description:collagen type I alpha 2 chain [Source:RGD Symbol;Acc:621351]	ENSRNOP00000016423.7		pep	28637	22275.6	2397.74	3619.88	2959.44	3719.45	3326.23	18835.5	5736.48	6490.25	6802.38	7624.98	6572.77	7560.19	5585.59	6054.32	8333.38	1499.74	1617.75	2936.12	2457.4	2454.87	13634	6920.73	12437.7	13253.8	2765.48	9556.91	2324.17
GEFITTVQQR		2	0	TRUE	FALSE	0.864728	ENSRNOP00000011429.5;ENSRNOP00000088696.1	primary_assembly:mRatBN7.2:14:95630306:95645925:-1 gene:ENSRNOG00000008103.8 transcript:ENSRNOT00000011429.8 gene_biotype:protein_coding transcript_biotype:protein_coding gene_symbol:Mdh1 description:malate dehydrogenase 1 [Source:RGD Symbol;Acc:3072];primary_assembly:mRatBN7.2:14:95630306:95640911:-1 gene:ENSRNOG00000008103.8 transcript:ENSRNOT00000094321.1 gene_biotype:protein_coding transcript…	ENSRNOP00000011429.5;ENSRNOP00000088696.1		pep	28630.6	26894.7	33336.4	27874.1	43464.7	72903.8	25016.7	80496.9	34487.8	45896.7	25230.5	31070.3	39706.3	36620.4	22338.6	34630.1	71030	25487.5	44414.5	36104.4	58923.3	26780.4	13311	32851.5	29669.8	12807.9	63299.2	26271.8	29038.1
ALDPLHPPGPPK		2	0	FALSE	FALSE	0.87826	ENSRNOP00000082190.1	primary_assembly:mRatBN7.2:3:61652439:61924741:-1 gene:ENSRNOG00000069271.1 transcript:ENSRNOT00000114553.1 gene_biotype:protein_coding transcript_biotype:protein_coding gene_symbol:Ttn description:titin [Source:RGD Symbol;Acc:621114]	ENSRNOP00000082190.1		pep	28588.6	29594.2	20542.4	17818.6	33006.8	19022.3	22131.9	21167.8	23276	18375.3	21599.4	22216.1	18259.6	22963.7	20278.3	23305.9	21078.5	19737.4	16770	21654.3	22350.2	20516	14911.3	14542	16333.6	9001.05	25098.7	14436.7	20737.6
VQTVPLTCNNPK	C8(Carbamidomethyl)	2	1	FALSE	FALSE	0.87826	ENSRNOP00000074833.1	primary_assembly:mRatBN7.2:4:154980290:155036688:1 gene:ENSRNOG00000070375.1 transcript:ENSRNOT00000081488.2 gene_biotype:protein_coding transcript_biotype:protein_coding description:alpha-1-inhibitor III [Source:RGD Symbol;Acc:1584999]	ENSRNOP00000074833.1		pep	28583.5	24708.4	36638.8	54462.9	42597	28866.3	60573	39735.2	17789.5	28982	28845.3	35320.6	39208.4	33830.2	44879.4	41195	42810.8	36673.7	47413.8	60179.8	27553.8	60643.3	99620	65255	89465.3	164663	26865.3	110819	39548.7
LQAIHLEGEK		2	0	FALSE	FALSE	0.871501	ENSRNOP00000015908.6	primary_assembly:mRatBN7.2:16:74520157:74590140:-1 gene:ENSRNOG00000011754.7 transcript:ENSRNOT00000015908.7 gene_biotype:protein_coding transcript_biotype:protein_coding gene_symbol:Myom2 description:myomesin 2 [Source:RGD Symbol;Acc:631437]	ENSRNOP00000015908.6		pep	28576.5	31419	22517.5	21311.2	31183.1	18275.1	23316.4	20661.4	21795.5	18276.3	16688.3	15910.2	17625.6	19000.3	19119.3	18404.2	18323.4	18969.5	19440.5	23396.7	20856.5	21845.3	20411.7	15220.6	18469.5	13847.1	20362	15284	19026.1
FGQNFLEK		2	0	FALSE	FALSE	0.867993	ENSRNOP00000039064.5;ENSRNOP00000082346.1	primary_assembly:mRatBN7.2:10:11034035:11078101:1 gene:ENSRNOG00000005269.9 transcript:ENSRNOT00000048687.7 gene_biotype:protein_coding transcript_biotype:protein_coding gene_symbol:Srl description:sarcalumenin [Source:RGD Symbol;Acc:1306564];primary_assembly:mRatBN7.2:10:11059008:11078101:1 gene:ENSRNOG00000005269.9 transcript:ENSRNOT00000107270.1 gene_biotype:protein_coding transcript_biotype:p…	ENSRNOP00000039064.5;ENSRNOP00000082346.1		pep	28511.6	30730.7	22388.1	18157.2	22595.1	20872.4	25853	24799.4	26092.5	17560.3	20472.4	21087.5	23591.8	19738.5	21962.7	22609.4	18526.9	23913.3	19475.2	16340.4	26932.4	17678.9	14442.2	15878.6	15121.1	10106	24972.6	15514.5	21847.2
MEIDDLASNMETVSK		2	0	FALSE	FALSE	0.869393	ENSRNOP00000046362.3	primary_assembly:mRatBN7.2:10:51923355:51946295:1 gene:ENSRNOG00000049695.3 transcript:ENSRNOT00000045718.5 gene_biotype:protein_coding transcript_biotype:protein_coding gene_symbol:Myh4 description:myosin heavy chain 4 [Source:RGD Symbol;Acc:3139]	ENSRNOP00000046362.3		pep	28441.4	26826.9	50620.4	40915.9	49804.4	26735.1	32770.5	24851.7	32135.1	28229.5	35029.9	37248.1	32376.3	34904.8	31482.5	34018.9	35959.5	34337.5	27926.9	52718.5	40615.3	3319.39	27294.2	26921.5	39612.9	37399.6	25552	28963.6	37870.6
GIGWLPLGSLEAEK		2	0	FALSE	FALSE	0.87826	ENSRNOP00000068343.2	primary_assembly:mRatBN7.2:3:36614000:36811574:-1 gene:ENSRNOG00000006783.9 transcript:ENSRNOT00000076095.3 gene_biotype:protein_coding transcript_biotype:protein_coding gene_symbol:Neb description:nebulin [Source:RGD Symbol;Acc:1311134]	ENSRNOP00000068343.2		pep	28411.3	29664.2	16860.4	10570.3	17429.1	11482.5	14161.6	14719	16651.5	10906.5	12840.2	15995.1	11494	6539.19	10797.3	13790.4	16258.1	11741.1	10418.9	15274	16154.5	10419.9	5755.38	8444	9850.59	4159.16	16670.8	8001.79	13170.3
EFEELVSFIQQR		2	0	TRUE	TRUE	0.87826	ENSRNOP00000082190.1	primary_assembly:mRatBN7.2:3:61652439:61924741:-1 gene:ENSRNOG00000069271.1 transcript:ENSRNOT00000114553.1 gene_biotype:protein_coding transcript_biotype:protein_coding gene_symbol:Ttn description:titin [Source:RGD Symbol;Acc:621114]	ENSRNOP00000082190.1		pep	28345.8	28191.1	19803	14162.3	20215.6	17606.5	16517.8	24691.9	18208.8	21152.3	17652.5	14244.5	21106.5	13359.6	15801.9	12492.6	17898	16856.5	15411.6	18131.9	21031.2	13965.8	9176.84	12372.7	13401.9	8681.44	24211.4	9294.47	15724.9
FAIQDISVEETSAK		2	0	FALSE	FALSE	0.87826	ENSRNOP00000068851.2	"primary_assembly:mRatBN7.2:6:98998556:99093031:-1 gene:ENSRNOG00000056756.2 transcript:ENSRNOT00000091560.2 gene_biotype:protein_coding transcript_biotype:protein_coding gene_symbol:Actn1 description:actinin, alpha 1 [Source:RGD Symbol;Acc:70907]"	ENSRNOP00000068851.2		pep	28321.6	33915	27524.4	24104.6	24755.9	35396.4	37343.9	33901.8	34278.8	35370.5	38105.8	33485.5	39567.8	32347.1	40320.1	40198	36412.4	26604.9	28317	26023.5	31726.7	28149.2	18687.2	19156	27067.9	19562.8	43684.4	27366.5	26942.3
LTVIEPAWER		2	0	TRUE	TRUE	0.87826	ENSRNOP00000082190.1	primary_assembly:mRatBN7.2:3:61652439:61924741:-1 gene:ENSRNOG00000069271.1 transcript:ENSRNOT00000114553.1 gene_biotype:protein_coding transcript_biotype:protein_coding gene_symbol:Ttn description:titin [Source:RGD Symbol;Acc:621114]	ENSRNOP00000082190.1		pep	28312	24218.4	14495.5	10195.4	33040.9	15133.5	18876.5	29078	23654	15314.1	14172	14198.7	17910	16765.8	15234.6	16176.8	30569.3	13273.1	17312.2	19668.2	16693.7	17832.3	1994.7	3992.23	2922.91	7020.41	18627.7	14024.7	15385.6
NQVAMNPTNTVFDAK		2	0	FALSE	FALSE	0.863401	ENSRNOP00000042159.6	primary_assembly:mRatBN7.2:8:41183264:41187259:1 gene:ENSRNOG00000034066.6 transcript:ENSRNOT00000044608.6 gene_biotype:protein_coding transcript_biotype:protein_coding gene_symbol:Hspa8 description:heat shock protein family A (Hsp70) member 8 [Source:RGD Symbol;Acc:621725]	ENSRNOP00000042159.6		pep	28309.2	29669	25979.3	20201.8	21882.4	17210.2	15153.9	18984.1	20402.7	29743.6	26812.7	27120.6	29716.4	27294.7	19799.4	26220.9	26636	19098.3	21094.5	21747.8	20754.7	20422	16739.8	25977.2	26652.8	37368.1	15856.6	23823.2	22549.4
NSETDTIIFIR		2	0	FALSE	FALSE	0.866536	ENSRNOP00000074295.2;ENSRNOP00000081963.1	primary_assembly:mRatBN7.2:7:22930350:23015957:-1 gene:ENSRNOG00000056493.2 transcript:ENSRNOT00000079235.2 gene_biotype:protein_coding transcript_biotype:protein_coding gene_symbol:Mybpc1 description:myosin binding protein C1 [Source:RGD Symbol;Acc:735102];primary_assembly:mRatBN7.2:7:22930350:23015957:-1 gene:ENSRNOG00000056493.2 transcript:ENSRNOT00000108545.1 gene_biotype:protein_coding trans…	ENSRNOP00000074295.2;ENSRNOP00000081963.1		pep	28270.6	19169.6	9572.26	2863.16	6109.62	3725.42	7196.73	4466.02	9706.87	5325.69	15249.2	19130.6	3168.53	17146.2	8375.64	13846.4	35999.4	2653.02	3648.82	2703.66	3208.36	1564.75	2222.52	5178.44	4737.6	4287.23	10127.4	10012.4	10508.7
EQDTSAHLER		2	0	FALSE	FALSE	0.87826	ENSRNOP00000004295.7	primary_assembly:mRatBN7.2:10:51885913:51909699:1 gene:ENSRNOG00000049695.3 transcript:ENSRNOT00000004295.7 gene_biotype:protein_coding transcript_biotype:protein_coding gene_symbol:Myh4 description:myosin heavy chain 4 [Source:RGD Symbol;Acc:3139]	ENSRNOP00000004295.7		pep	27986.2	24455.1	23063.4	17896.8	26496	21149.1	20944.1	35609.6	24211.6	24256.6	18685	18819.6	24401.9	16838.1	16501.4	17580.1	23399.4	16115.7	22048.7	23189.5	22776	20405	14530.7	20482.8	22661	26348.4	21833.6	21853.2	18496.3
GLFYPYNDSPELR		2	0	FALSE	FALSE	0.87826	ENSRNOP00000068343.2	primary_assembly:mRatBN7.2:3:36614000:36811574:-1 gene:ENSRNOG00000006783.9 transcript:ENSRNOT00000076095.3 gene_biotype:protein_coding transcript_biotype:protein_coding gene_symbol:Neb description:nebulin [Source:RGD Symbol;Acc:1311134]	ENSRNOP00000068343.2		pep	27978.6	25333.3	16811.8	13649.2	22781.7	15222.5	16854.2	17769.8	16485.5	16198.2	13409	13119	16591.5	14658	14491.9	14760	19656.7	13846.4	14947.8	16304.1	16950.4	8891.09	10031	8644.78	13197.8	7143.86	17573.5	9703.98	14257.7
SPFVVNVAPPLDLSK		2	0	FALSE	FALSE	0.869981	ENSRNOP00000027237.7	primary_assembly:mRatBN7.2:4:58034189:58061844:1 gene:ENSRNOG00000007281.8 transcript:ENSRNOT00000027237.8 gene_biotype:protein_coding transcript_biotype:protein_coding gene_symbol:Flnc description:filamin C [Source:RGD Symbol;Acc:1308807]	ENSRNOP00000027237.7		pep	27828.6	37293.3	21425.7	14640.5	20475.9	21598	16580.9	29980.4	24475.7	33110.3	49712.5	53872.8	34678.9	49116.8	52837.6	53125	55465.8	19495.2	23596.6	18179.1	18225.4	16164.8	17510.5	15437.9	15140.4	11826.4	27385.4	17951.7	20439.3
NVIIWGNHSSTQYPDVNHAK		3	0	TRUE	FALSE	0.864728	ENSRNOP00000011429.5;ENSRNOP00000088696.1	primary_assembly:mRatBN7.2:14:95630306:95645925:-1 gene:ENSRNOG00000008103.8 transcript:ENSRNOT00000011429.8 gene_biotype:protein_coding transcript_biotype:protein_coding gene_symbol:Mdh1 description:malate dehydrogenase 1 [Source:RGD Symbol;Acc:3072];primary_assembly:mRatBN7.2:14:95630306:95640911:-1 gene:ENSRNOG00000008103.8 transcript:ENSRNOT00000094321.1 gene_biotype:protein_coding transcript…	ENSRNOP00000011429.5;ENSRNOP00000088696.1		pep	27813.8	27370.2	30090.1	21401.4	24764.1	34493.3	30456.6	26306.2	29033.4	15627.4	16255.3	17259.5	20685.4	14677.4	19196.5	15441	14729.8	29881.3	29137.4	17070.2	33249.8	20006.4	16707.2	21757.8	17942.7	15859	39692.6	18491.5	25555.6
DALDIVYHR		2	0	FALSE	FALSE	0.87826	ENSRNOP00000068343.2	primary_assembly:mRatBN7.2:3:36614000:36811574:-1 gene:ENSRNOG00000006783.9 transcript:ENSRNOT00000076095.3 gene_biotype:protein_coding transcript_biotype:protein_coding gene_symbol:Neb description:nebulin [Source:RGD Symbol;Acc:1311134]	ENSRNOP00000068343.2		pep	27703.6	29049.5	18589.2	15699.5	24051.4	18470.7	19405.2	20182.3	19585.4	20303.5	16205.7	18646.5	19034.3	18406.1	15962.4	17017.4	16939.4	15889.8	16922.6	15834.8	21197.4	15740.4	13685.9	12586.9	13962.7	7266.97	12558.6	9777.06	16468.4
LIDDMVAQVLK		2	0	FALSE	FALSE	0.860708	ENSRNOP00000069080.1;ENSRNOP00000080037.1	primary_assembly:mRatBN7.2:1:134029772:134058025:-1 gene:ENSRNOG00000013949.8 transcript:ENSRNOT00000085988.2 gene_biotype:protein_coding transcript_biotype:protein_coding gene_symbol:Idh2 description:isocitrate dehydrogenase (NADP(+)) 2 [Source:RGD Symbol;Acc:1597139];primary_assembly:mRatBN7.2:1:134036753:134058025:-1 gene:ENSRNOG00000013949.8 transcript:ENSRNOT00000109065.1 gene_biotype:protei…	ENSRNOP00000069080.1;ENSRNOP00000080037.1		pep	27676.1	22629.9	18096	18798.3	15119.6	51380.5	26113.1	23376.4	30869.7	45028.3	43323.8	38776.3	35521.6	39175.7	40222.1	42036.8	44700.1	34804.8	31623.5	12066.3	51747.8	15883.1	12585.6	22290	14775.9	14085.3	52056	15201.6	28807.6
GIGWSPLGSLEAEK		2	0	FALSE	FALSE	0.87826	ENSRNOP00000068343.2	primary_assembly:mRatBN7.2:3:36614000:36811574:-1 gene:ENSRNOG00000006783.9 transcript:ENSRNOT00000076095.3 gene_biotype:protein_coding transcript_biotype:protein_coding gene_symbol:Neb description:nebulin [Source:RGD Symbol;Acc:1311134]	ENSRNOP00000068343.2		pep	27617.2	29544.9	20374	17570.3	32119.1	21039.2	23972.1	25530.9	24453.2	22521	22879	22817.3	25450.3	22240	23207.2	22885.9	23920.4	17371.1	17589	19089.2	23368	19832.3	9797.95	12001.6	13801.7	8958.18	27382.8	12798.6	19097.4
STGLIEGLEYEHR		2	0	FALSE	FALSE	0.87826	ENSRNOP00000082190.1	primary_assembly:mRatBN7.2:3:61652439:61924741:-1 gene:ENSRNOG00000069271.1 transcript:ENSRNOT00000114553.1 gene_biotype:protein_coding transcript_biotype:protein_coding gene_symbol:Ttn description:titin [Source:RGD Symbol;Acc:621114]	ENSRNOP00000082190.1		pep	27565.3	31922	15099.9	13810.3	17766.2	12827.3	16370.5	19173.8	15013.6	16238.1	12958.3	14675.2	14110.1	13171.6	13048.2	11850.5	11191	11807.4	12852.1	20751.6	14202.5	16983.5	14322	15872	16536.7	9231.9	18331	9062.88	13694.9
IIYGGSVTGATCK	C12(Carbamidomethyl)	2	1	FALSE	FALSE	0.87056	ENSRNOP00000020647.4	primary_assembly:mRatBN7.2:4:157615386:157619050:-1 gene:ENSRNOG00000015290.7 transcript:ENSRNOT00000020647.7 gene_biotype:protein_coding transcript_biotype:protein_coding gene_symbol:Tpi1 description:triosephosphate isomerase 1 [Source:RGD Symbol;Acc:3896]	ENSRNOP00000020647.4		pep	27537.3	33315.4	34966	22631.5	31386.4	20296.2	36303.9	16817.8	47645.2	32138.8	22994.9	23612.7	26088.9	27500.3	20390.7	28059.6	43774.2	37931.5	34830.8	49365.6	38536.4	34281.6	9207.1	30920.2	32095.8	20565.5	26845.7	40579.7	39574.3
PWALTFSYGR		2	0	FALSE	FALSE	0.872781	ENSRNOP00000068764.2	"primary_assembly:mRatBN7.2:1:181402275:181406182:-1 gene:ENSRNOG00000052802.2 transcript:ENSRNOT00000080988.2 gene_biotype:protein_coding transcript_biotype:protein_coding gene_symbol:Aldoa description:aldolase, fructose-bisphosphate A [Source:RGD Symbol;Acc:2089]"	ENSRNOP00000068764.2		pep	27495.3	24874.6	23952.5	21810.2	45127.4	21773	22397.4	14505	22573.9	4771.4	6006.12	4967.29	4678.38	5376.88	4899.64	5758.6	5483.72	43780.3	18935.8	32924.9	37399.8	23248.7	32418.6	16345.2	12963.1	11741.5	30213.2	20180.4	20867.6
EWFLQAAK		2	0	FALSE	FALSE	0.857094	ENSRNOP00000029515.3;ENSRNOP00000087782.1	primary_assembly:mRatBN7.2:1:86828216:86856086:-1 gene:ENSRNOG00000023150.6 transcript:ENSRNOT00000032613.5 gene_biotype:protein_coding transcript_biotype:protein_coding gene_symbol:Gpi description:glucose-6-phosphate isomerase [Source:RGD Symbol;Acc:2727];primary_assembly:mRatBN7.2:1:86828216:86856086:-1 gene:ENSRNOG00000023150.6 transcript:ENSRNOT00000097410.1 gene_biotype:protein_coding transc…	ENSRNOP00000029515.3;ENSRNOP00000087782.1		pep	27475	26492.3	16983	12100.7	9167.24	9648.53	15278.4	31789.9	14161.4	22266.1	15290.9	18337.8	20842.4	19252.7	15054.3	16723.7	26879.5	9676.81	12521	14726.8	11706.1	11546.4	3787.83	9046.54	8367.27	14365.9	8220.05	9326.4	21262.7
PNMVTPGHACTQK	C10(Carbamidomethyl)	2	1	FALSE	FALSE	0.872781	ENSRNOP00000068764.2	"primary_assembly:mRatBN7.2:1:181402275:181406182:-1 gene:ENSRNOG00000052802.2 transcript:ENSRNOT00000080988.2 gene_biotype:protein_coding transcript_biotype:protein_coding gene_symbol:Aldoa description:aldolase, fructose-bisphosphate A [Source:RGD Symbol;Acc:2089]"	ENSRNOP00000068764.2		pep	27441.2	29362.6	21184.2	14299	23704.4	12956.4	19582.8	24285.6	23544.5	8654.75	9833.69	8252.8	10631.9	8523.2	8014.5	8147.3	7987.43	15217.4	13403.2	18751.8	19343.7	15930.5	14450.2	12022.2	16991.9	12581.1	15661.8	11462.6	17641.7
VVDLLATDADIVSR		2	0	FALSE	FALSE	0.858839	ENSRNOP00000064866.1	primary_assembly:mRatBN7.2:6:131680147:131701998:1 gene:ENSRNOG00000046763.4 transcript:ENSRNOT00000073796.3 gene_biotype:protein_coding transcript_biotype:protein_coding gene_symbol:Adssl1 description:adenylosuccinate synthase like 1 [Source:RGD Symbol;Acc:1590342]	ENSRNOP00000064866.1		pep	27437.3	22012.6	16668.3	17983.8	18314.3	21935.6	23905	25509.8	24205.8	24609	23266.1	17410.8	21241.5	18030.9	24735.4	20921	29356.8	18971.9	21313.4	19875.5	26725.3	19538.8	13310.8	22792.7	15392	10621.4	28141.4	16210	17871.7
ACLISMGYDLGEAEFAR	C2(Carbamidomethyl)	2	1	TRUE	FALSE	0.875811	ENSRNOP00000024098.5;ENSRNOP00000079744.1	primary_assembly:mRatBN7.2:17:58143334:58210622:1 gene:ENSRNOG00000017833.8 transcript:ENSRNOT00000024098.8 gene_biotype:protein_coding transcript_biotype:protein_coding gene_symbol:Actn2 description:actinin alpha 2 [Source:RGD Symbol;Acc:1308097];primary_assembly:mRatBN7.2:17:58142625:58210622:1 gene:ENSRNOG00000017833.8 transcript:ENSRNOT00000101663.1 gene_biotype:protein_coding transcript_biot…	ENSRNOP00000024098.5;ENSRNOP00000079744.1		pep	27249.5	29141.6	17281.2	14237.3	11599.9	34987.7	22255.9	32606.4	23320.8	30098	22652.1	20421.3	28552.9	18827.9	19509.2	18349.1	28107.4	22926.9	21784.2	14321.7	32470.6	14189.8	7746.62	19946.1	9939.56	7262.26	37238.5	12848.8	18498.4
PIAILQGLSDQK		2	0	FALSE	FALSE	0.87826	ENSRNOP00000082190.1	primary_assembly:mRatBN7.2:3:61652439:61924741:-1 gene:ENSRNOG00000069271.1 transcript:ENSRNOT00000114553.1 gene_biotype:protein_coding transcript_biotype:protein_coding gene_symbol:Ttn description:titin [Source:RGD Symbol;Acc:621114]	ENSRNOP00000082190.1		pep	27231.9	30757.4	22296.9	14470.5	21699.4	19722.5	20516.9	20445.6	25282.3	16362.4	16355.9	14795.3	17247	14343.8	15301	16064.7	15460.1	17425.3	17011.8	17544.1	22291.2	16172.9	11035.7	13387.9	15195.4	8992.92	29129.1	11395.7	19685.6
GAEEMETVIPVDIMR		2	0	FALSE	FALSE	0.87826	ENSRNOP00000072068.1	primary_assembly:mRatBN7.2:5:161360666:161372093:-1 gene:ENSRNOG00000018289.7 transcript:ENSRNOT00000087402.2 gene_biotype:protein_coding transcript_biotype:protein_coding gene_symbol:Park7 description:Parkinsonism associated deglycase [Source:RGD Symbol;Acc:621808]	ENSRNOP00000072068.1		pep	27222	33954.8	25396.6	22633.8	28145	19198.3	18874.4	26035.1	20386.4	38778.8	37278.2	37087.1	36433	34479.7	34101.6	35085.8	40068.5	19240	20589.3	26723.8	28452.1	24542.1	12504	22868.3	18838.6	17958.6	21228	16652.2	21661.9
VVDLLAPYAK		2	0	TRUE	TRUE	0.865934	ENSRNOP00000003965.3	primary_assembly:mRatBN7.2:7:515460:567273:1 gene:ENSRNOG00000002840.5 transcript:ENSRNOT00000003965.5 gene_biotype:protein_coding transcript_biotype:protein_coding gene_symbol:Atp5f1b description:ATP synthase F1 subunit beta [Source:RGD Symbol;Acc:621368]	ENSRNOP00000003965.3		pep	27213	21864.8	12200	14635.6	5654.64	10086.8	4900.78	37059.6	19873.9	41941.8	32664.7	34871.2	35672.1	35731.5	28321.5	30815.3	75011.4	13398.6	28104.1	8799.16	9356.08	5622.54	2816.28	9920.22	11823.4	13527.6	8915.97	9782.85	15669.8
DYHIFYQILSNK		2	0	TRUE	TRUE	0.87826	ENSRNOP00000024186.3	primary_assembly:mRatBN7.2:15:28446550:28468217:-1 gene:ENSRNOG00000016983.6 transcript:ENSRNOT00000024186.4 gene_biotype:protein_coding transcript_biotype:protein_coding gene_symbol:Myh7 description:myosin heavy chain 7 [Source:RGD Symbol;Acc:62030]	ENSRNOP00000024186.3		pep	27176.5	29140.3	7224.94	2025.14		41285.9	7890.32	14333.6	5960.89	8257.64	8584.83	8460.68	8253.92	6994.16	6681.81	6671.99	11004.8	7783.86	4032.69	1416.68	8699.22	4574.5	12670.1	12356.5	4722.87	2599.14	54961.9	2563.55	3738.24
VLIVEPEGIK		2	0	FALSE	FALSE	0.87826	ENSRNOP00000074833.1	primary_assembly:mRatBN7.2:4:154980290:155036688:1 gene:ENSRNOG00000070375.1 transcript:ENSRNOT00000081488.2 gene_biotype:protein_coding transcript_biotype:protein_coding description:alpha-1-inhibitor III [Source:RGD Symbol;Acc:1584999]	ENSRNOP00000074833.1		pep	27123.4	26862.8	20968.4	28387.5	55817.1	9335.72	16598.5	30643.4	9581.09	38393.4	13409.5	16588.9	23504.2	18169.3	15351	17563.3	38381.8	15318.2	30427.8	32916.3	12322.6	24182.6	53843.6	23379.7	33233.7	112732	11188.7	79164.1	22179.4
FVVELADPK		2	0	FALSE	FALSE	0.866536	ENSRNOP00000074295.2;ENSRNOP00000081963.1	primary_assembly:mRatBN7.2:7:22930350:23015957:-1 gene:ENSRNOG00000056493.2 transcript:ENSRNOT00000079235.2 gene_biotype:protein_coding transcript_biotype:protein_coding gene_symbol:Mybpc1 description:myosin binding protein C1 [Source:RGD Symbol;Acc:735102];primary_assembly:mRatBN7.2:7:22930350:23015957:-1 gene:ENSRNOG00000056493.2 transcript:ENSRNOT00000108545.1 gene_biotype:protein_coding trans…	ENSRNOP00000074295.2;ENSRNOP00000081963.1		pep	27118.5	31980.2	13137.9	13405.3	27973.9	26215.7	20584.8	38525.9	18192.1	28053.5	19148.2	17380	25964	17267.7	20126	24795.7	31855.7	15123.3	17633.1	9893.31	13468.5	11683.3	6944.29	13300.3	9137.19	11803.7	31031.1	21756.6	10747.4
IEDEQAIGIQLQK		2	0	FALSE	FALSE	0.862541	ENSRNOP00000004236.7	primary_assembly:mRatBN7.2:10:51856738:51883236:1 gene:ENSRNOG00000065740.1 transcript:ENSRNOT00000004236.7 gene_biotype:protein_coding transcript_biotype:protein_coding gene_symbol:Myh2 description:myosin heavy chain 2 [Source:RGD Symbol;Acc:620354]	ENSRNOP00000004236.7		pep	27038.6	29175.6	20603.2	11149.6	4357.59	27629.2	21928.9	21227.5	26133.4	12855.1	23716.8	20437.3	16235.1	21101.5	19967.9	21499.9	25847.6	22315.6	24800.1	2769.5	26861.1	8698.77	9705.04	22010.8	5203.89	7222.73	31426.7	15200.6	20582.5
HLTLSNNFR		2	0	FALSE	FALSE	0.87826	ENSRNOP00000082190.1	primary_assembly:mRatBN7.2:3:61652439:61924741:-1 gene:ENSRNOG00000069271.1 transcript:ENSRNOT00000114553.1 gene_biotype:protein_coding transcript_biotype:protein_coding gene_symbol:Ttn description:titin [Source:RGD Symbol;Acc:621114]	ENSRNOP00000082190.1		pep	27026.2	29851.8	19609.6	12254.9	22301	17168.4	17928.9	20095	15142.6	9100.8	8657.92	10515.8	9883.45	11105.9	10459.2	8332.11	9737.93	12682.2	12221.6	13875.2	19427.8	15423.6	8634.51	8717.6	11799.8	7563.24	20555.5	7968.46	15184
HNYYASISK		2	0	TRUE	TRUE	0.87031	ENSRNOP00000018227.4	primary_assembly:mRatBN7.2:14:80681776:80683940:-1 gene:ENSRNOG00000013532.8 transcript:ENSRNOT00000018227.8 gene_biotype:protein_coding transcript_biotype:protein_coding gene_symbol:Pgam2 description:phosphoglycerate mutase 2 [Source:RGD Symbol;Acc:3313]	ENSRNOP00000018227.4		pep	26955.4	26420.5	19453.5	16372.6	26521.3	15675.6	17729.4	20602.8	23635.8	18691.5	13923	16527.7	13635.1	15578.8	13720.2	15127.4	15743.4	19065.3	20999.5	25339	21861.5	19208.1	17929.6	17471.8	19167.6	23126.4	20131.7	15516.5	18665.6
NVHVEVYDRPSPPR		3	0	FALSE	FALSE	0.87826	ENSRNOP00000082190.1	primary_assembly:mRatBN7.2:3:61652439:61924741:-1 gene:ENSRNOG00000069271.1 transcript:ENSRNOT00000114553.1 gene_biotype:protein_coding transcript_biotype:protein_coding gene_symbol:Ttn description:titin [Source:RGD Symbol;Acc:621114]	ENSRNOP00000082190.1		pep	26922.6	22283.3	17692.4	12881.2	20591.9	16023.3	18871.9	12231.6	16403.5	7979.42	19893.8	13735.1	7853.93	15486.4	16570.5	10878.9	10775.8	15292.3	12195.2	17117.6	22430.5	20238.4	9087.51	11530.6	15061.9	4542.88	23088.3	12466	21301.6
LTLSALVDGK		2	0	FALSE	FALSE	0.858307	ENSRNOP00000074839.2;ENSRNOP00000083875.1	primary_assembly:mRatBN7.2:15:2463056:2475565:-1 gene:ENSRNOG00000013505.7 transcript:ENSRNOT00000086864.2 gene_biotype:protein_coding transcript_biotype:protein_coding gene_symbol:Vdac2 description:voltage-dependent anion channel 2 [Source:RGD Symbol;Acc:621576];primary_assembly:mRatBN7.2:15:2463056:2476063:-1 gene:ENSRNOG00000013505.7 transcript:ENSRNOT00000110275.1 gene_biotype:protein_coding …	ENSRNOP00000074839.2;ENSRNOP00000083875.1		pep	26890	25788.8	23467	17368.7	7335.2	15358.1	8161.54	21142.7	22014	23875.2	23656.7	25456.2	25572.8	24121.1	20927	24946.8	26245.5	25178.7	27817.4	15127.6	30463.8	10232	6388.83	17508.2	17085.3	11303.4	15721.5	10909.3	25273.6
LFVETLHITK		2	0	FALSE	FALSE	0.87826	ENSRNOP00000082190.1	primary_assembly:mRatBN7.2:3:61652439:61924741:-1 gene:ENSRNOG00000069271.1 transcript:ENSRNOT00000114553.1 gene_biotype:protein_coding transcript_biotype:protein_coding gene_symbol:Ttn description:titin [Source:RGD Symbol;Acc:621114]	ENSRNOP00000082190.1		pep	26882.8	26941.1	20642.2	17053.7	22149.1	19338.3	23351	17076.6	22351.9	7788.42	7851.7	8153.79	8386.34	7984.7	8550.96	8592.37	5735.41	19022.4	16264	17364.1	24415.4	16979.6	12840.7	12253.9	14839.9	7479.34	23914	10548.9	19028.9
LIQGNEYLFR		2	0	FALSE	FALSE	0.87826	ENSRNOP00000082190.1	primary_assembly:mRatBN7.2:3:61652439:61924741:-1 gene:ENSRNOG00000069271.1 transcript:ENSRNOT00000114553.1 gene_biotype:protein_coding transcript_biotype:protein_coding gene_symbol:Ttn description:titin [Source:RGD Symbol;Acc:621114]	ENSRNOP00000082190.1		pep	26878.8	31341.4	21153.5	14916.8	21609.4	14452.6	15817.3	25614.4	23204.1	22841.7	19576.4	21081.4	20984.3	19436.1	17135.5	19874.7	22426	17685.1	20737.6	22021.2	19661.5	13611.1	8258.79	13791	15180.5	11157.1	17682.6	15237.5	16979.8
ISSSNPYSTVTMDELR		2	0	FALSE	FALSE	0.875811	ENSRNOP00000024098.5;ENSRNOP00000079744.1	primary_assembly:mRatBN7.2:17:58143334:58210622:1 gene:ENSRNOG00000017833.8 transcript:ENSRNOT00000024098.8 gene_biotype:protein_coding transcript_biotype:protein_coding gene_symbol:Actn2 description:actinin alpha 2 [Source:RGD Symbol;Acc:1308097];primary_assembly:mRatBN7.2:17:58142625:58210622:1 gene:ENSRNOG00000017833.8 transcript:ENSRNOT00000101663.1 gene_biotype:protein_coding transcript_biot…	ENSRNOP00000024098.5;ENSRNOP00000079744.1		pep	26810.3	29179.9	22186.9	13399.7	10713.1	30516.7	21790.2	22770.4	22551.3	24300.5	26397.1	25223.2	26621.2	25198.6	26945.7	27749	23534.6	24027.7	20882.1	13837.1	28561.3	14328.6	6991.95	21310.9	10799.7	7976.82	38221.6	13407.4	19793.7
VIGGLPDVVTIMEGK		2	0	FALSE	FALSE	0.871501	ENSRNOP00000015908.6	primary_assembly:mRatBN7.2:16:74520157:74590140:-1 gene:ENSRNOG00000011754.7 transcript:ENSRNOT00000015908.7 gene_biotype:protein_coding transcript_biotype:protein_coding gene_symbol:Myom2 description:myomesin 2 [Source:RGD Symbol;Acc:631437]	ENSRNOP00000015908.6		pep	26792.8	26889.7	23256.1	22833.1	39460.1	20031.9	24592.5	22221.9	25700.7	22871.9	23312.2	20886.7	19218.2	17904.4	21473.1	15573.8	19824	19292.2	18989.1	28590.7	24686.1	25374.6	14705.8	14767.6	18702.5	13392.7	22857.4	16856.3	20911.3
IFTVDNNLLPVGK		2	0	FALSE	FALSE	0.869652	ENSRNOP00000066934.2	primary_assembly:mRatBN7.2:9:2087437:2114366:-1 gene:ENSRNOG00000046834.4 transcript:ENSRNOT00000075494.2 gene_biotype:protein_coding transcript_biotype:protein_coding gene_symbol:C3 description:complement C3 [Source:RGD Symbol;Acc:2232]	ENSRNOP00000066934.2		pep	26763.8	21850.1	36356.6	53197.9	34273.4	20111.2	28331.8	16064.2	9610.66	50191.9	38587.9	41456.8	47081.6	43711.4	44787.3	44575.2	51336.5	29675.4	46932.5	47282.6	23092	43392.5	61726.2	57036.4	57294.5	106673	21690.9	49147.2	34017.1
HIFGESDELIGQK		2	0	FALSE	FALSE	0.87056	ENSRNOP00000020647.4	primary_assembly:mRatBN7.2:4:157615386:157619050:-1 gene:ENSRNOG00000015290.7 transcript:ENSRNOT00000020647.7 gene_biotype:protein_coding transcript_biotype:protein_coding gene_symbol:Tpi1 description:triosephosphate isomerase 1 [Source:RGD Symbol;Acc:3896]	ENSRNOP00000020647.4		pep	26624.4	31144.5	23496.4	20538.5	26612.7	17874	24431.9	23093	24769.6	20762.1	23658.1	21828.2	19814.9	20283.5	21537	21582.4	15194.7	22313.4	20585.4	24730.2	26960.2	21668.3	14945.7	20376.1	18249.3	13080.2	24622.1	17164.1	25251.9
AATESFASDPILYR		2	0	FALSE	FALSE	0.866632	ENSRNOP00000015331.7	primary_assembly:mRatBN7.2:8:60057798:60079590:1 gene:ENSRNOG00000011329.8 transcript:ENSRNOT00000015332.8 gene_biotype:protein_coding transcript_biotype:protein_coding gene_symbol:Pkm description:pyruvate kinase M1/2 [Source:RGD Symbol;Acc:3337]	ENSRNOP00000015331.7		pep	26540.5	32619.4	21746.7	10521.6	20868.1	10259.6	6896.36	32263.7	18764.5	20092.3	15911.5	15368.3	19044.7	15448.9	16273.1	15653.5	18056	15380.4	16284.3	17258.6	13465	8809.92	5537.18	14308.5	12732.3	15870.7	15121.4	14469.5	16767.2
EIELDFAVPLK		2	0	FALSE	FALSE	0.87826	ENSRNOP00000082190.1	primary_assembly:mRatBN7.2:3:61652439:61924741:-1 gene:ENSRNOG00000069271.1 transcript:ENSRNOT00000114553.1 gene_biotype:protein_coding transcript_biotype:protein_coding gene_symbol:Ttn description:titin [Source:RGD Symbol;Acc:621114]	ENSRNOP00000082190.1		pep	26519.8	29271.7	20467.2	17749.8	28942.5	22421.2	25012.1	25186.1	27302.6	23201.9	21413.5	27253.8	22063.7	23016.3	26566.5	25084.5	20069.3	20182.1	19824.1	27445	29521.4	22772.6	12037.6	14812.8	15751.1	7490.91	24366.6	13217.4	23297.4
ACNCLLLK	C2(Carbamidomethyl);C4(Carbamidomethyl)	2	2	FALSE	FALSE	0.870158	ENSRNOP00000005535.6;ENSRNOP00000093168.1	primary_assembly:mRatBN7.2:4:157572088:157580980:-1 gene:ENSRNOG00000013141.7 transcript:ENSRNOT00000005535.7 gene_biotype:protein_coding transcript_biotype:protein_coding gene_symbol:Eno2 description:enolase 2 [Source:RGD Symbol;Acc:2554];primary_assembly:mRatBN7.2:4:157572098:157580946:-1 gene:ENSRNOG00000013141.7 transcript:ENSRNOT00000105821.1 gene_biotype:protein_coding transcript_biotype:pr…	ENSRNOP00000005535.6;ENSRNOP00000093168.1		pep	26434.4	28466.7	41647.3	62713.9	83972.9	50975.8	73554.7	83365.8	72811.8	50427	35003.8	31073.6	55555.9	35606.3	43956.4	40002.5	41604.5	44218.1	56723.4	81201.9	53239.9	61716.9	39823.3	43935.5	53467.7	55435.8	46301.8	74711.8	49883.1
SEWSDLLNDLQK		2	0	FALSE	FALSE	0.867482	ENSRNOP00000070507.1;ENSRNOP00000075742.1	"primary_assembly:mRatBN7.2:7:129235040:129259192:1 gene:ENSRNOG00000057988.2 transcript:ENSRNOT00000078579.2 gene_biotype:protein_coding transcript_biotype:protein_coding gene_symbol:Pfkm description:phosphofructokinase, muscle [Source:RGD Symbol;Acc:68419];primary_assembly:mRatBN7.2:7:129221653:129259192:1 gene:ENSRNOG00000057988.2 transcript:ENSRNOT00000088376.2 gene_biotype:protein_coding tra…	ENSRNOP00000070507.1;ENSRNOP00000075742.1		pep	26375.3	24930.7	18331.7	22462.7	31116.5	21264.4	25598.4	22778.8	23648.9	21194	17322.1	14122.7	17444.1	17077.7	20394.2	17826	17516.2	24496.1	20521.1	26716.1	31860.8	23998.4	13673.4	14899.6	18480	12095.3	18457	12537.3	16152.8
TAIQAAGYPDK		2	0	FALSE	FALSE	0.876254	ENSRNOP00000005612.4;ENSRNOP00000093682.1	primary_assembly:mRatBN7.2:10:55370557:55375919:1 gene:ENSRNOG00000004078.8 transcript:ENSRNOT00000005612.7 gene_biotype:protein_coding transcript_biotype:protein_coding gene_symbol:Eno3 description:enolase 3 [Source:RGD Symbol;Acc:2555];primary_assembly:mRatBN7.2:10:55366975:55375921:1 gene:ENSRNOG00000004078.8 transcript:ENSRNOT00000096738.1 gene_biotype:protein_coding transcript_biotype:protei…	ENSRNOP00000005612.4;ENSRNOP00000093682.1		pep	26312.5	18999.9	29585.1	10774	8216.18	9240.75	10379.3	8484.68	19961.5	13700.5	11344.6	9073.11	10338.5	11599.4	5974.54	16412.4	27303.3	18043.4	18059.7	37220.1	21876.7	13531.9	4329.1	16973.6	23030.8	9019.88	5673.92	30961.6	26870.8
EPLMYFIEK		2	0	FALSE	FALSE	0.871501	ENSRNOP00000015908.6	primary_assembly:mRatBN7.2:16:74520157:74590140:-1 gene:ENSRNOG00000011754.7 transcript:ENSRNOT00000015908.7 gene_biotype:protein_coding transcript_biotype:protein_coding gene_symbol:Myom2 description:myomesin 2 [Source:RGD Symbol;Acc:631437]	ENSRNOP00000015908.6		pep	26259.4	26486.4	25243.7	13293.7	28540.6	10360	15801.8	15625.2	23608.3	10407.9	9160.28	10698.1	8494.57	10165.7	7348.57	9707.43	11974.1	16011.5	14110.8	17617.6	15994.4	14263.1	9483.87	9773.09	13484.7	9908.95	13586.5	11814.5	18534.6
SFYPEEVSSMVLTK		2	0	FALSE	FALSE	0.863401	ENSRNOP00000042159.6	primary_assembly:mRatBN7.2:8:41183264:41187259:1 gene:ENSRNOG00000034066.6 transcript:ENSRNOT00000044608.6 gene_biotype:protein_coding transcript_biotype:protein_coding gene_symbol:Hspa8 description:heat shock protein family A (Hsp70) member 8 [Source:RGD Symbol;Acc:621725]	ENSRNOP00000042159.6		pep	26256.2	28302.9	27954.4	22556.1	42141.5	15340.2	17333.3	24627.6	31049.2	39164.9	47260.9	43895.9	38889.3	32031.9	47103.8	32635.7	72978	27334.9	27569.1	32625.3	29855.3	22246.8	31105.4	27667.6	33447.2	38542.3	27843.5	43538.5	20548.6
NAAGAISPPSEPSDAITCR	C18(Carbamidomethyl)	2	1	FALSE	FALSE	0.87826	ENSRNOP00000082190.1	primary_assembly:mRatBN7.2:3:61652439:61924741:-1 gene:ENSRNOG00000069271.1 transcript:ENSRNOT00000114553.1 gene_biotype:protein_coding transcript_biotype:protein_coding gene_symbol:Ttn description:titin [Source:RGD Symbol;Acc:621114]	ENSRNOP00000082190.1		pep	26232.2	27867	18267.2	16077.3	33805.6	21194	20409.2	19946.2	25184.7	20544	22155.4	18906.4	21658.4	19616.8	21960.3	21662.7	18098.4	21041.7	14760.7	23052.4	24306.2	23835.7	12653.4	15541.4	16570.6	9713.04	26351.4	13288.3	19950.7
DPCDPPGTPEAIIVK	C3(Carbamidomethyl)	2	1	FALSE	FALSE	0.87826	ENSRNOP00000082190.1	primary_assembly:mRatBN7.2:3:61652439:61924741:-1 gene:ENSRNOG00000069271.1 transcript:ENSRNOT00000114553.1 gene_biotype:protein_coding transcript_biotype:protein_coding gene_symbol:Ttn description:titin [Source:RGD Symbol;Acc:621114]	ENSRNOP00000082190.1		pep	26230.9	26820.9	18121.6	16423.9	27372.7	17595.2	22130.8	17000.7	22395	24098.9	26607.2	26820.1	24622.4	24148	27085.7	27584.5	20355.6	20209.1	15933.9	22486.2	22231.4	23548.2	10522.7	14886	15612.9	8291.83	24418.3	13205.2	22596.3
YQLDTLLK		2	0	FALSE	FALSE	0.87826	ENSRNOP00000068343.2	primary_assembly:mRatBN7.2:3:36614000:36811574:-1 gene:ENSRNOG00000006783.9 transcript:ENSRNOT00000076095.3 gene_biotype:protein_coding transcript_biotype:protein_coding gene_symbol:Neb description:nebulin [Source:RGD Symbol;Acc:1311134]	ENSRNOP00000068343.2		pep	26220	27545.3	18685.7	12320.4	17675	10500.4	15824.9	15416.4	21205.3	15162.1	17517.3	16316.3	13837.7	16452.8	14909.7	18177.9	16179.5	15460.8	14023.9	16280.4	17407.2	9282.01	6520.5	12266	12039.6	1152.86	16087.2	9807.39	16693.4
FASEASGYQDNIAR		2	0	FALSE	FALSE	0.863146	ENSRNOP00000026860.3	primary_assembly:mRatBN7.2:9:76850989:76858699:1 gene:ENSRNOG00000019810.5 transcript:ENSRNOT00000026860.5 gene_biotype:protein_coding transcript_biotype:protein_coding gene_symbol:Des description:desmin [Source:RGD Symbol;Acc:620686]	ENSRNOP00000026860.3		pep	26212.3	25204.7	23687.7	19535.9	20820.2	20514.6	21783.7	24949.7	26363.4	22897.6	24743	25545.6	22100.1	26138.1	27186.5	25725.3	25177.8	22073.8	22971.2	14006.6	21710.6	16645.3	22269.4	16928.9	18195.7	20849.8	23520.7	22730.9	28336.7
DAISIFHYAK		2	0	TRUE	FALSE	0.845186	ENSRNOP00000004279.4;ENSRNOP00000095879.1	primary_assembly:mRatBN7.2:13:83570811:83576679:1 gene:ENSRNOG00000003171.8 transcript:ENSRNOT00000004279.6 gene_biotype:protein_coding transcript_biotype:protein_coding gene_symbol:Mpz description:myelin protein zero [Source:RGD Symbol;Acc:3109];primary_assembly:mRatBN7.2:13:83573143:83576679:1 gene:ENSRNOG00000003171.8 transcript:ENSRNOT00000109813.1 gene_biotype:protein_coding transcript_bioty…	ENSRNOP00000004279.4;ENSRNOP00000095879.1		pep	26125.3	27750.9	1921.31	437.678	1981.82	10187.4	23373.6	22137.2	11282.8	12486.9	14949.2	15429.3	13568.4	14696.9	16368.9	16162.1	11969.4	21160.2	5119.44	1470.02	5996.27	3099.82	1550.58	56644	10004.6	1054.14	19789.5	4919.88	18294.8
QQEQNIINYK		2	0	TRUE	TRUE	0.874531	ENSRNOP00000026812.3	primary_assembly:mRatBN7.2:1:202159082:202175012:-1 gene:ENSRNOG00000019745.6 transcript:ENSRNOT00000026812.6 gene_biotype:protein_coding transcript_biotype:protein_coding gene_symbol:Actn3 description:actinin alpha 3 [Source:RGD Symbol;Acc:621792]	ENSRNOP00000026812.3		pep	26088.2	24224.4	14883.2	12041.7	19464.2	2536.74	17397.1	15830.8	13432	16342.6	13195.8	16944.9	10536.9	17537.9	8556.73	12646.9	19785.2	10679.8	9925.57	13161.5	11208.6	12494.5	8562.57	6555.5	13392.8	11549.6	3215.62	10899.4	14904
ELTYQTEEDR		2	0	FALSE	FALSE	0.87826	ENSRNOP00000004295.7	primary_assembly:mRatBN7.2:10:51885913:51909699:1 gene:ENSRNOG00000049695.3 transcript:ENSRNOT00000004295.7 gene_biotype:protein_coding transcript_biotype:protein_coding gene_symbol:Myh4 description:myosin heavy chain 4 [Source:RGD Symbol;Acc:3139]	ENSRNOP00000004295.7		pep	26032.7	25838.1	18400.1	11554.1	15725.3	10344	21089.3	4713.98	25668.2	31659.9	32460.1	33712.8	19353.5	31597.8	29530.5	34446.7	41906.4	9472.2	12562.7	20023.4	11315.1	14804.6	11861.9	13076.6	10865	11765.9	23873.5	18469.1	19649.3
DLYANTVLSGGSTMYPGIADR	M14(Oxidation)	2	0	TRUE	TRUE	0.837546	ENSRNOP00000059847.1	"primary_assembly:mRatBN7.2:2:42858020:42860767:1 gene:ENSRNOG00000043292.2 transcript:ENSRNOT00000065528.2 gene_biotype:protein_coding transcript_biotype:protein_coding gene_symbol:Actbl2 description:actin, beta-like 2 [Source:RGD Symbol;Acc:1309504]"	ENSRNOP00000059847.1		pep	26009.7	28150.1	38381.1	49187.3	38352.8	40983.3	41109.9	32861.2	33195.3	62242.2	57481.1	56578.3	61412.4	56544.1	65229.5	57175.6	53079.4	33218.1	33373.2	43641.7	28383.6	47964.8	66978.9	62324.3	68872.9	76895.1	20968	56870.1	37514
ADIAESQVNK		2	0	FALSE	FALSE	0.87826	ENSRNOP00000004295.7	primary_assembly:mRatBN7.2:10:51885913:51909699:1 gene:ENSRNOG00000049695.3 transcript:ENSRNOT00000004295.7 gene_biotype:protein_coding transcript_biotype:protein_coding gene_symbol:Myh4 description:myosin heavy chain 4 [Source:RGD Symbol;Acc:3139]	ENSRNOP00000004295.7		pep	25975.2	22980.5	21743.2	17565.9	17481.4	20110.4	21346.1	26289.6	20261.9	7979.56	4816.7	20080.3	10097	17803.5	10173.1	6393.27	24052.1	4475.72	5997.42	11394.9	8095.05	23367.5	9909	7168.63	15858	39620.6	14582.2	26623.7	5909.95
LLALSQEHK		2	0	FALSE	FALSE	0.863386	ENSRNOP00000087945.1	primary_assembly:mRatBN7.2:9:110915943:111039344:1 gene:ENSRNOG00000057701.2 transcript:ENSRNOT00000095102.1 gene_biotype:protein_coding transcript_biotype:protein_coding gene_symbol:Myom1 description:myomesin 1 [Source:RGD Symbol;Acc:631436]	ENSRNOP00000087945.1		pep	25934	27529	20067.6	17231.7	23222.8	15141.1	20830	13592.8	21796.7	16573.1	14165	12811.6	15460.2	13229.5	14265.1	15675	15057.8	18161.2	18363	20856.6	19341.9	14827.7	10734.1	14394.5	13778.9	9396.81	23683	13667.1	21612.4
DLYANTVLSGGTTMYPGIADR		2	0	FALSE	FALSE	0.871276	ENSRNOP00000096150.1	"primary_assembly:mRatBN7.2:10:105619745:105624232:-1 gene:ENSRNOG00000036701.5 transcript:ENSRNOT00000108494.1 gene_biotype:protein_coding transcript_biotype:protein_coding gene_symbol:Actg1 description:actin, gamma 1 [Source:RGD Symbol;Acc:1304556]"	ENSRNOP00000096150.1		pep	25888.7	27015.9	39415.7	45186.8	38174.5	33483.1	35930.6	33860.1	29910.4	61315.6	45341.3	55774	56891.5	57943.4	57154.9	52332.6	49468.1	26227	25397.2	33010.3	24404.6	38978.9	67108.2	52127	55799.9	68045.9	19325.5	46294.9	34604.4
LFDQAFGVPR		2	0	TRUE	TRUE	0.857054	ENSRNOP00000032902.3	primary_assembly:mRatBN7.2:12:20794028:20795743:-1 gene:ENSRNOG00000023546.6 transcript:ENSRNOT00000031555.6 gene_biotype:protein_coding transcript_biotype:protein_coding gene_symbol:Hspb1 description:heat shock protein family B (small) member 1 [Source:RGD Symbol;Acc:61306]	ENSRNOP00000032902.3		pep	25803.3	28461.4	28525.9	16061.4	23390.5	22422.4	15295.3	31666.8	16182.4	18318.6	14808.9	19544	15014.7	19049.6	13898.6	17168.1	23908.1	27018.3	18740.5	24850.9	18774.2	21195.4	8795.69	21411.6	13302.3	8624.55	26965.2	18523.4	22000.2
GIGWMPEGSPEVLR		2	0	FALSE	FALSE	0.87826	ENSRNOP00000068343.2	primary_assembly:mRatBN7.2:3:36614000:36811574:-1 gene:ENSRNOG00000006783.9 transcript:ENSRNOT00000076095.3 gene_biotype:protein_coding transcript_biotype:protein_coding gene_symbol:Neb description:nebulin [Source:RGD Symbol;Acc:1311134]	ENSRNOP00000068343.2		pep	25795.8	28890.8	16735	10966.8	20259.2	13167.5	14216.6	20745.4	17762.8	22197.2	18773.3	16285.8	20541.6	16145.3	15058.1	17303.3	19007.8	7679.75	10386.5	15858.7	14188.9	12621.9	9481.29	10965.8	12887.3	8757.57	13983.2	10759.8	12380.3
YFDLGLPNR		2	0	FALSE	FALSE	0.860708	ENSRNOP00000069080.1;ENSRNOP00000080037.1	primary_assembly:mRatBN7.2:1:134029772:134058025:-1 gene:ENSRNOG00000013949.8 transcript:ENSRNOT00000085988.2 gene_biotype:protein_coding transcript_biotype:protein_coding gene_symbol:Idh2 description:isocitrate dehydrogenase (NADP(+)) 2 [Source:RGD Symbol;Acc:1597139];primary_assembly:mRatBN7.2:1:134036753:134058025:-1 gene:ENSRNOG00000013949.8 transcript:ENSRNOT00000109065.1 gene_biotype:protei…	ENSRNOP00000069080.1;ENSRNOP00000080037.1		pep	25775.5	27839.5	16461.5	26821.3	18950.5	72872.6	36916	41348.9	34084.1	53506.7	50795.4	50221.2	52862.8	54173	53004	56069.2	58057.1	34545.5	40335.6	11063.7	54147.6	21599.2	18131	23953.8	20034.5	24376.3	63905	20158	32633.8
GAPAYNPTGPQVTPLAR		2	0	FALSE	FALSE	0.875843	ENSRNOP00000072185.1	primary_assembly:mRatBN7.2:16:9855927:9918449:-1 gene:ENSRNOG00000059166.2 transcript:ENSRNOT00000085414.2 gene_biotype:protein_coding transcript_biotype:protein_coding gene_symbol:Ldb3 description:LIM domain binding 3 [Source:RGD Symbol;Acc:1564875]	ENSRNOP00000072185.1		pep	25774.4	22757.1	13595.6	11798.8	12317.5	22715.3	13485.1	17538.6	19373.9	17151.8	17589.3	18396.8	16163.3	15056.2	16472	16988.6	14387.2	14899.4	15509.6	11986.1	21563.7	11349.4	7975.93	10262.6	8518.72	5305.52	25324.6	8016.54	14824.2
YFLEQTVADNLALER		2	0	FALSE	FALSE	0.871501	ENSRNOP00000015908.6	primary_assembly:mRatBN7.2:16:74520157:74590140:-1 gene:ENSRNOG00000011754.7 transcript:ENSRNOT00000015908.7 gene_biotype:protein_coding transcript_biotype:protein_coding gene_symbol:Myom2 description:myomesin 2 [Source:RGD Symbol;Acc:631437]	ENSRNOP00000015908.6		pep	25746.4	29669.7	18054.1	15783.6	21917.3	14545.7	20572.6	15559.3	20126.2	15469.5	13645	12826.7	15535.5	12922.8	12025.6	3200.2	13753.3	16524.8	14681.5	19661.9	22569.1	16128.3	9125.65	11298.2	12368.3	7525.26	16156	11213.4	17324.1
DSCSAQLGVQEPPR	C3(Carbamidomethyl)	2	1	TRUE	TRUE	0.87826	ENSRNOP00000082190.1	primary_assembly:mRatBN7.2:3:61652439:61924741:-1 gene:ENSRNOG00000069271.1 transcript:ENSRNOT00000114553.1 gene_biotype:protein_coding transcript_biotype:protein_coding gene_symbol:Ttn description:titin [Source:RGD Symbol;Acc:621114]	ENSRNOP00000082190.1		pep	25723.2	29382.4	20586.2	11885.3	21178.6	4554.56	2511.54	24930	23255.9	22023.6	18536.7	14933.9	14753	19004.1	14184.8	21249	26215.3	18015.9	17246.9	18714	20202.2	14317.7	9727.64	11488.3	12229.2	8608.18	20220.2	15245	20640
YGIGEPLESEPVVAK		2	0	FALSE	FALSE	0.87826	ENSRNOP00000082190.1	primary_assembly:mRatBN7.2:3:61652439:61924741:-1 gene:ENSRNOG00000069271.1 transcript:ENSRNOT00000114553.1 gene_biotype:protein_coding transcript_biotype:protein_coding gene_symbol:Ttn description:titin [Source:RGD Symbol;Acc:621114]	ENSRNOP00000082190.1		pep	25672	27571.8	20381.1	18499.1	23821.2	21298.5	24511.6	21027.5	23585.7	24272.9	26798.6	27587.8	27188.2	27685.4	29464.8	28340.2	21511.7	20310.7	17827.4	21807.5	26081	20456.9	11165.7	17675.3	16112	9347.1	26343.9	14581.3	23314.2
ALTVPELTQQMFDAK		2	0	FALSE	FALSE	0.872792	ENSRNOP00000013863.5	"primary_assembly:mRatBN7.2:3:8037799:8040296:-1 gene:ENSRNOG00000010170.6 transcript:ENSRNOT00000013863.6 gene_biotype:protein_coding transcript_biotype:protein_coding gene_symbol:Tubb4b description:tubulin, beta 4B class IVb [Source:RGD Symbol;Acc:735101]"	ENSRNOP00000013863.5		pep	25655.7	24103.4	23269.7	26529.2	27667.3	26146.7	24760.2	31105.3	26600.7	30045.2	34074.9	34319.3	27428.2	31027.8	33805.5	34147	32904.5	23400.9	25878.9	25191.4	21612	28846.7	26415.1	24976	26707.6	31288.6	24438.4	28741.9	22692.4
SSDSEMAVFGEAAPYLR	Acetyl (Protein N-term)	2	2	FALSE	FALSE	0.862541	ENSRNOP00000004236.7	primary_assembly:mRatBN7.2:10:51856738:51883236:1 gene:ENSRNOG00000065740.1 transcript:ENSRNOT00000004236.7 gene_biotype:protein_coding transcript_biotype:protein_coding gene_symbol:Myh2 description:myosin heavy chain 2 [Source:RGD Symbol;Acc:620354]	ENSRNOP00000004236.7		pep	25616.1	23825.3	16320.7	8206.73	5016.69	20261.3	16749.8	18413.8	18829.2	56406.4	56946.6	62541.7	50347.3	73241.6	73577.3	81927.6	33563.8	20385.8	21459.9	1211.34	28658.3	5899.98	6597.92	16597.7	3966.88	2382.09	20412.1	6236	16748.4
TSGGAGGLGSLR		2	0	FALSE	FALSE	0.863146	ENSRNOP00000026860.3	primary_assembly:mRatBN7.2:9:76850989:76858699:1 gene:ENSRNOG00000019810.5 transcript:ENSRNOT00000026860.5 gene_biotype:protein_coding transcript_biotype:protein_coding gene_symbol:Des description:desmin [Source:RGD Symbol;Acc:620686]	ENSRNOP00000026860.3		pep	25607.2	23982	20644.2	8382.12	11806.6	22599.7	15173.4	24800	23432.2	23194	17255.5	20461	15247.1	20249.9	17707.1	9372.5	27159.5	10321.1	17920.9	8026.33	12559.8	6337.19	8210.74	10671	8870.66	6997.54	21268.8	7530.88	14807.7
DWYPAHSR		2	0	TRUE	TRUE	0.857054	ENSRNOP00000032902.3	primary_assembly:mRatBN7.2:12:20794028:20795743:-1 gene:ENSRNOG00000023546.6 transcript:ENSRNOT00000031555.6 gene_biotype:protein_coding transcript_biotype:protein_coding gene_symbol:Hspb1 description:heat shock protein family B (small) member 1 [Source:RGD Symbol;Acc:61306]	ENSRNOP00000032902.3		pep	25597.7	39397.5	30755.2	26117.5	31299.9	28776.4	12211.1	44375.8	23414.9	28042.4	21378.7	25845.2	27077.4	19228.8	22139.8	15616.2	29091.8	21722	23886.7	33485.3	21585.4	27057.3	25918.9	26325.9	21669.9	24264.9	23581.6	20713	20138.4
VVPGYGHAVLR		2	0	TRUE	FALSE	0.845248	ENSRNOP00000034921.4;ENSRNOP00000087073.1;ENSRNOP00000096005.1	primary_assembly:mRatBN7.2:7:763824:791419:1 gene:ENSRNOG00000023520.6 transcript:ENSRNOT00000033726.6 gene_biotype:protein_coding transcript_biotype:protein_coding gene_symbol:Cs description:citrate synthase [Source:RGD Symbol;Acc:620330];primary_assembly:mRatBN7.2:7:758345:791421:1 gene:ENSRNOG00000023520.6 transcript:ENSRNOT00000116919.1 gene_biotype:protein_coding transcript_biotype:protein_c…	ENSRNOP00000034921.4;ENSRNOP00000087073.1;ENSRNOP00000096005.1		pep	25544.6	24265.7	23733.3	24664.2	19232.3	34981.1	33952.5	24921.6	39571.4	19750.4	17092.7	14705.8	18703.8	19960.3	23504.1	23807.3	19475.8	35014.7	35988.4	16711.4	54008	18141.5	15442.4	18007.7	18732.2	14775.5	35262.9	16718.9	28904.9
CQLEINFNTLQTK	C1(Carbamidomethyl)	2	1	FALSE	FALSE	0.87826	ENSRNOP00000068851.2	"primary_assembly:mRatBN7.2:6:98998556:99093031:-1 gene:ENSRNOG00000056756.2 transcript:ENSRNOT00000091560.2 gene_biotype:protein_coding transcript_biotype:protein_coding gene_symbol:Actn1 description:actinin, alpha 1 [Source:RGD Symbol;Acc:70907]"	ENSRNOP00000068851.2		pep	25462.8	20158.8	18464.3	11301.4	22866.1	15368.7	20332.4	27359	16664.9	36928.8	25073.4	20226.3	25684.1	19088.1	19357.9	19103.5	24846	10110.2	8888.34	14249.8	16349.3	16535.7	12684.5	10820.9	11932.5	17864.4	21793.2	14440.6	15980.5
PEYDEAGPSIVHR		2	0	TRUE	TRUE	0.768074	ENSRNOP00000050322.2	"primary_assembly:mRatBN7.2:4:116021832:116046465:-1 gene:ENSRNOG00000029401.6 transcript:ENSRNOT00000042699.5 gene_biotype:protein_coding transcript_biotype:protein_coding gene_symbol:Actg2 description:actin gamma 2, smooth muscle [Source:RGD Symbol;Acc:2027]"	ENSRNOP00000050322.2		pep	25447.2	17415.2	17949	13597.5	18085.2	15457.9	18277.6	32744.1	19772.6	19702.9	19030.8	16272.6	25912.4	14547.7	23163.3	22514.3	15473.9	15913	13736.2		16379	16037.3	18693.2	14030.6	19051.3	16704.6	24988.7	16926.7	16440.8
IFAVNAIGISK		2	0	FALSE	FALSE	0.866536	ENSRNOP00000074295.2;ENSRNOP00000081963.1	primary_assembly:mRatBN7.2:7:22930350:23015957:-1 gene:ENSRNOG00000056493.2 transcript:ENSRNOT00000079235.2 gene_biotype:protein_coding transcript_biotype:protein_coding gene_symbol:Mybpc1 description:myosin binding protein C1 [Source:RGD Symbol;Acc:735102];primary_assembly:mRatBN7.2:7:22930350:23015957:-1 gene:ENSRNOG00000056493.2 transcript:ENSRNOT00000108545.1 gene_biotype:protein_coding trans…	ENSRNOP00000074295.2;ENSRNOP00000081963.1		pep	25399.7	25198.4	11759.1	17673.7	26501	26111	40059.1	51398.1	38245.6	26490.5	18250.8	19054.5	22212.8	20680.2	17577.9	21620	28793.7	13266.6	19831.8	10698.9	19695	17385	11527.9	19194.1	16847.7	20201	32442.5	29284.2	16736.7
DFFGINPISNFK		2	0	FALSE	FALSE	0.867993	ENSRNOP00000039064.5;ENSRNOP00000082346.1	primary_assembly:mRatBN7.2:10:11034035:11078101:1 gene:ENSRNOG00000005269.9 transcript:ENSRNOT00000048687.7 gene_biotype:protein_coding transcript_biotype:protein_coding gene_symbol:Srl description:sarcalumenin [Source:RGD Symbol;Acc:1306564];primary_assembly:mRatBN7.2:10:11059008:11078101:1 gene:ENSRNOG00000005269.9 transcript:ENSRNOT00000107270.1 gene_biotype:protein_coding transcript_biotype:p…	ENSRNOP00000039064.5;ENSRNOP00000082346.1		pep	25346.8	25927	19354.9	19627.9	25217.4	21114.3	23088.8	26059.3	22925.4	20050.9	26268.2	25124.3	21920.1	23824.2	29307.4	24964.1	21397.8	19230.8	22014.5	18891.2	23985.1	18318.8	13158	18846.7	17216.4	14693	23342.2	17300.3	19952.5
ACLISMGYDLGEVEFAR	C2(Carbamidomethyl)	2	1	TRUE	TRUE	0.874531	ENSRNOP00000026812.3	primary_assembly:mRatBN7.2:1:202159082:202175012:-1 gene:ENSRNOG00000019745.6 transcript:ENSRNOT00000026812.6 gene_biotype:protein_coding transcript_biotype:protein_coding gene_symbol:Actn3 description:actinin alpha 3 [Source:RGD Symbol;Acc:621792]	ENSRNOP00000026812.3		pep	25333.1	25662.1	16549.2	16099.8	29140.8	12996.5	23446.5	21656.4	22078.3	17142.8	10801.2	7287.16	17285.3	5871.29	9045.72	13813.1	20048.9	14423.8	10975.3	18686	16069.9	17327.5	12597.1	10115.8	13466.8	8447.24	12863.5	11290.6	13649.2
GIGWVPIGSLEVVK		2	0	FALSE	FALSE	0.87826	ENSRNOP00000068343.2	primary_assembly:mRatBN7.2:3:36614000:36811574:-1 gene:ENSRNOG00000006783.9 transcript:ENSRNOT00000076095.3 gene_biotype:protein_coding transcript_biotype:protein_coding gene_symbol:Neb description:nebulin [Source:RGD Symbol;Acc:1311134]	ENSRNOP00000068343.2		pep	25330.1	26414.9	16345.7	11746.9	17288.8	11690	16168.3	16110.5	16955.3	10630	12715.3	14833.2	10822.8	13847.7	10991.2	4530.11	14697.2	12657.2	11176.5	14449.1	15519.6	12103.9	7523.7	8851.51	10126.4	5189.09	17212.5	8380.24	14601.3
LVQEVTDFAK		2	0	FALSE	FALSE	0.873626	ENSRNOP00000003921.2	primary_assembly:mRatBN7.2:14:17607415:17622814:-1 gene:ENSRNOG00000002911.6 transcript:ENSRNOT00000003921.5 gene_biotype:protein_coding transcript_biotype:protein_coding gene_symbol:Alb description:albumin [Source:RGD Symbol;Acc:2085]	ENSRNOP00000003921.2		pep	25296.9	19339.7	19626.9	24317.2	28505.8	16823.5	20911.8	46006.3	16078.7	45245.1	30638.3	28225.3	46753	35818.6	28810.1	31789.8	47320.6	19468.6	20033.8	24888.8	15977.2	29604	43272.7	54924.9	33341.7	134885	21566.3	88853.1	27938.7
PSVELPFNTFNVK		2	0	FALSE	FALSE	0.87826	ENSRNOP00000082190.1	primary_assembly:mRatBN7.2:3:61652439:61924741:-1 gene:ENSRNOG00000069271.1 transcript:ENSRNOT00000114553.1 gene_biotype:protein_coding transcript_biotype:protein_coding gene_symbol:Ttn description:titin [Source:RGD Symbol;Acc:621114]	ENSRNOP00000082190.1		pep	25279.6	20617.3	14004.6	17317	27938.7	19810.8	18528.8	22372.1	24910.4	15311.9	18135.3	16865.3	17396.6	18075.8	19748.9	19234.9	19371.3	17424.6	17748.2	20786	21742.6	15325.2	14239.5	14431.2	17022.8	11788.6	26401.7	14194.6	17745.9
ASEAPLPPDSLNIMDITK		2	0	FALSE	FALSE	0.87826	ENSRNOP00000082190.1	primary_assembly:mRatBN7.2:3:61652439:61924741:-1 gene:ENSRNOG00000069271.1 transcript:ENSRNOT00000114553.1 gene_biotype:protein_coding transcript_biotype:protein_coding gene_symbol:Ttn description:titin [Source:RGD Symbol;Acc:621114]	ENSRNOP00000082190.1		pep	25235.9	24295.9	17123.4	21815	35575.8	22602.5	27995.5	26803.2	29406.2	48878.8	56380.8	60030.2	51440.1	57772.7	59124.3	60181.6	61707.4	20446.5	16840.2	32275.4	20819.7	30078.8	11041.3	14989.4	18198.1	10688.3	29519.7	18483	23855.9
FDCHYCR	C3(Carbamidomethyl);C6(Carbamidomethyl)	2	2	FALSE	FALSE	0.87826	ENSRNOP00000074052.1;ENSRNOP00000088085.1	primary_assembly:mRatBN7.2:X:134555694:134614926:1 gene:ENSRNOG00000000875.9 transcript:ENSRNOT00000084594.2 gene_biotype:protein_coding transcript_biotype:protein_coding;primary_assembly:mRatBN7.2:X:134601030:134614928:1 gene:ENSRNOG00000000875.9 transcript:ENSRNOT00000110431.1 gene_biotype:protein_coding transcript_biotype:protein_coding	ENSRNOP00000074052.1;ENSRNOP00000088085.1		pep	25195.3	28587.1	8822.75	6111.65	8535.81	22689.4	10616.9	32192.3	17448.6	14788.4	13409.1	15242.3	16135.4	14670.5	14192.2	14500.6	15392.1	9407.77	11884.7	5751.69	16324.2	6613.93	11427.5	12646	5147.79	3802.93	24715.8	6357.07	9299.03
MIVIELGGNPLK		2	0	TRUE	FALSE	0.871772	ENSRNOP00000006070.4;ENSRNOP00000086944.1;ENSRNOP00000088475.1	primary_assembly:mRatBN7.2:7:32281252:32321270:1 gene:ENSRNOG00000004554.7 transcript:ENSRNOT00000006070.7 gene_biotype:protein_coding transcript_biotype:protein_coding gene_symbol:Dcn description:decorin [Source:RGD Symbol;Acc:61895];primary_assembly:mRatBN7.2:7:32284389:32321270:1 gene:ENSRNOG00000004554.7 transcript:ENSRNOT00000116661.1 gene_biotype:protein_coding transcript_biotype:protein_co…	ENSRNOP00000006070.4;ENSRNOP00000086944.1;ENSRNOP00000088475.1		pep	25147	24436.7	7789.66	7207.59	6027.22	8920.03	11117.4	26967.5	12347.6	6960.14	5760.31	5893.74	5323.93	6418.81	4208.1	5790.2	5139.11	6817.48	5242.5	9529.37	8149.68	9180.85	28931.8	13420.5	28547.3	21571.3	8558.75	16140	8319.31
YQMDFLQDGR		2	0	FALSE	FALSE	0.87826	ENSRNOP00000082190.1	primary_assembly:mRatBN7.2:3:61652439:61924741:-1 gene:ENSRNOG00000069271.1 transcript:ENSRNOT00000114553.1 gene_biotype:protein_coding transcript_biotype:protein_coding gene_symbol:Ttn description:titin [Source:RGD Symbol;Acc:621114]	ENSRNOP00000082190.1		pep	25126.6	25286	21251.8	10792.3	17608.9	14382.6	15633.1	15730	20802.3	17618.1	18316.6	17313.2	14710.9	17408.5	17275.9	18649.6	18592.3	14834.3	10405.6	14188.4	16611.2	13323.3	5896.57	9375.93	10288.7	4161.89	20451.7	10975.9	17268.2
LAAGLAGSLEEQMAGLR		2	0	TRUE	TRUE	0.874531	ENSRNOP00000026812.3	primary_assembly:mRatBN7.2:1:202159082:202175012:-1 gene:ENSRNOG00000019745.6 transcript:ENSRNOT00000026812.6 gene_biotype:protein_coding transcript_biotype:protein_coding gene_symbol:Actn3 description:actinin alpha 3 [Source:RGD Symbol;Acc:621792]	ENSRNOP00000026812.3		pep	25120.6	23607.9	13769.3	12228.4	20159.3	7782.6	16680.6	12115.1	15351	14855.7	10947.3	11251.2	13522	10705	9267.05	10639.4	10649.1	10918.7	7677.92	14114.3	14687.2	14490.6	8377.23	7703.82	10571.5	6076.24	10552	8514.89	12396.2
DSYVGDEAQSK		2	0	FALSE	FALSE	0.871276	ENSRNOP00000096150.1	"primary_assembly:mRatBN7.2:10:105619745:105624232:-1 gene:ENSRNOG00000036701.5 transcript:ENSRNOT00000108494.1 gene_biotype:protein_coding transcript_biotype:protein_coding gene_symbol:Actg1 description:actin, gamma 1 [Source:RGD Symbol;Acc:1304556]"	ENSRNOP00000096150.1		pep	25080	25093.4	14015.9	4692.84	5844.15	33183.2	6715.05	26423.1	15092.5	10622.6	7935.06	30213.7	9909.93	3282.09	4481.36	8855.64	4860.37	8314.25	20368.8	11781.2	13720.1	11050	17481.5	17564.3	27631.1	6241.44	20082.6	35403.4	9634.62
GYLGPEQLPDCLK	C11(Carbamidomethyl)	2	1	TRUE	FALSE	0.853679	ENSRNOP00000001958.2;ENSRNOP00000090657.1	primary_assembly:mRatBN7.2:12:20894262:20907271:-1 gene:ENSRNOG00000001440.5 transcript:ENSRNOT00000001958.5 gene_biotype:protein_coding transcript_biotype:protein_coding gene_symbol:Mdh2 description:malate dehydrogenase 2 [Source:RGD Symbol;Acc:619719];primary_assembly:mRatBN7.2:12:20894262:20901591:-1 gene:ENSRNOG00000001440.5 transcript:ENSRNOT00000112030.1 gene_biotype:protein_coding transcri…	ENSRNOP00000001958.2;ENSRNOP00000090657.1		pep	25057.8	23871.5	18687.5	16076	28569.6	38049.8	10040.8	41617.1	25939.1	38446.5	30944.9	38710.2	42415.6	36549.6	32224.1	35182.9	48089.4	11072.1	20354.8	9755.46	29972	12272.7	15132.5	2973.02	4393.08	13180	29525.5	5863.67	17624.5
CDENILWLDYK	C1(Carbamidomethyl)	2	1	FALSE	FALSE	0.866632	ENSRNOP00000015331.7	primary_assembly:mRatBN7.2:8:60057798:60079590:1 gene:ENSRNOG00000011329.8 transcript:ENSRNOT00000015332.8 gene_biotype:protein_coding transcript_biotype:protein_coding gene_symbol:Pkm description:pyruvate kinase M1/2 [Source:RGD Symbol;Acc:3337]	ENSRNOP00000015331.7		pep	25028	26394.5	16888.9	10409.1	14032.7	8104.75	11410.8	26394.9	12988.3	39105.7	26904.9	22863.4	38914.5	22009.3	18948.7	16196.1	35516	8191.01	9828.13	14197.9	11087.6	15696.7	13102.6	10603.7	13242.2	21358.9	10855.7	14196.4	14482.4
YEFGIFNQK		2	0	FALSE	FALSE	0.861158	ENSRNOP00000028636.4;ENSRNOP00000085985.1	"primary_assembly:mRatBN7.2:1:203690533:203705360:1 gene:ENSRNOG00000021090.6 transcript:ENSRNOT00000028636.6 gene_biotype:protein_coding transcript_biotype:protein_coding gene_symbol:Pygm description:glycogen phosphorylase, muscle associated [Source:RGD Symbol;Acc:3461];primary_assembly:mRatBN7.2:1:203690533:203705360:1 gene:ENSRNOG00000021090.6 transcript:ENSRNOT00000097542.1 gene_biotype:prote…	ENSRNOP00000028636.4;ENSRNOP00000085985.1		pep	24991.8	33736.6	27826.2	26980.7	28051.3	6739.18	16243.8	29097.8	19421	30356.5	23949.4	25323	20569.3	25045.3	18926.5	26604.6	33536.6	14471.1	21203.6	51808.5	27045.5	17093.9	16192.9	28803.9	22385.7	17780.6	9212.81	27462.9	21333.6
IQTQPGYANTLR		2	0	FALSE	FALSE	0.85803	ENSRNOP00000087575.1	primary_assembly:mRatBN7.2:7:25586725:25667727:-1 gene:ENSRNOG00000008797.8 transcript:ENSRNOT00000113551.1 gene_biotype:protein_coding transcript_biotype:protein_coding gene_symbol:Tmpo description:thymopoietin [Source:RGD Symbol;Acc:3875]	ENSRNOP00000087575.1		pep	24956.8	20594.4	31666.3	31949.6	24387.2	51170.4	42698.8	26342.5	48222.6	26953.1	35346.2	30423	33368.9	33536.8	41168.3	38201.5	35653.3	50232.6	52148.5	24714.8	67199.5	27898	20932	26568.9	30004	24161.2	50125.5	24612.9	38664.5
TINEVENQVLTR		2	0	TRUE	TRUE	0.874531	ENSRNOP00000026812.3	primary_assembly:mRatBN7.2:1:202159082:202175012:-1 gene:ENSRNOG00000019745.6 transcript:ENSRNOT00000026812.6 gene_biotype:protein_coding transcript_biotype:protein_coding gene_symbol:Actn3 description:actinin alpha 3 [Source:RGD Symbol;Acc:621792]	ENSRNOP00000026812.3		pep	24895.9	28432.9	18670	12928.9	22610.9	7864.29	21310.3	25631	22081.8	19309.9	16174.4	20004.6	15453.7	20231.7	14827.4	18539.8	29601.4	15276.2	11493.1	23652.4	14951.3	21315.8	16564.2	17545.3	19049.5	19205.4	15707.1	22602.3	19252.8
YSTYHIPTR		2	0	FALSE	FALSE	0.87826	ENSRNOP00000082190.1	primary_assembly:mRatBN7.2:3:61652439:61924741:-1 gene:ENSRNOG00000069271.1 transcript:ENSRNOT00000114553.1 gene_biotype:protein_coding transcript_biotype:protein_coding gene_symbol:Ttn description:titin [Source:RGD Symbol;Acc:621114]	ENSRNOP00000082190.1		pep	24881.7	24204.6	16501.4	13129.4	20326.4	15656.1	17008	17340.4	15942.2	9833.25	13222.8	15527.4	11267.4	12583	14655.2	13643.1	13358.3	11842.4	11715.6	14428.6	17218.4	14156.4	10421.5	9490.43	12495	7468.75	18490.5	7891.92	13555.6
LSPAIPLEALR		2	0	FALSE	FALSE	0.869605	ENSRNOP00000027893.7	primary_assembly:mRatBN7.2:1:84292578:84423812:-1 gene:ENSRNOG00000020557.8 transcript:ENSRNOT00000027893.7 gene_biotype:protein_coding transcript_biotype:protein_coding gene_symbol:Ryr1 description:ryanodine receptor 1 [Source:RGD Symbol;Acc:1586637]	ENSRNOP00000027893.7		pep	24826.6	27742.4	16032.3	15581.8	6105.49	11201.8	17167.9	27118.3	27221.1	25137.7	20259.6	21033.2	21020.5	22324	20831.2	23528.9	24446.6	15932.8	17884.4	21618.3	22247.8	12527.2	3672	14596.5	11345.8	7999.37	17253.1	8318.33	15516.3
NAVGTISPPSQSSGLIMTR		2	0	FALSE	FALSE	0.87826	ENSRNOP00000082190.1	primary_assembly:mRatBN7.2:3:61652439:61924741:-1 gene:ENSRNOG00000069271.1 transcript:ENSRNOT00000114553.1 gene_biotype:protein_coding transcript_biotype:protein_coding gene_symbol:Ttn description:titin [Source:RGD Symbol;Acc:621114]	ENSRNOP00000082190.1		pep	24658.4	26744.2	20922.2	17649.8	25053.6	17384.2	20561.4	16596.8	19740	21977.5	23864	20366	22686.6	20641	20559.9	21174.7	19581.1	17308.5	14968.5	19311.6	20400.8	21187.9	10628.3	15250	16394.3	10088.9	19857.1	12444.4	18746.9
FTSVVDTPEHLR		2	0	FALSE	FALSE	0.87826	ENSRNOP00000068343.2	primary_assembly:mRatBN7.2:3:36614000:36811574:-1 gene:ENSRNOG00000006783.9 transcript:ENSRNOT00000076095.3 gene_biotype:protein_coding transcript_biotype:protein_coding gene_symbol:Neb description:nebulin [Source:RGD Symbol;Acc:1311134]	ENSRNOP00000068343.2		pep	24651.8	26021.2	17240.1	14800.5	21042.2	12676.5	20639	13216	19255.5	16687.1	18484.8	15582.5	15331	15742.1	19932.4	19024.9	12536.3	15224.3	12870.1	16452.1	18333.8	13976.6	9511.21	11033.8	12026.5	4904.67	20199.5	6765.1	15869.4
AVTQSAEITIPVTFEAR		2	0	TRUE	TRUE	0.857054	ENSRNOP00000032902.3	primary_assembly:mRatBN7.2:12:20794028:20795743:-1 gene:ENSRNOG00000023546.6 transcript:ENSRNOT00000031555.6 gene_biotype:protein_coding transcript_biotype:protein_coding gene_symbol:Hspb1 description:heat shock protein family B (small) member 1 [Source:RGD Symbol;Acc:61306]	ENSRNOP00000032902.3		pep	24646.2	31910.2	23651.4	16461.9	21312.4	22559.7	13319.1	18638.4	23943.3	22764.5	32919.7	33647.5	29959.4	34489.8	37000.3	36061.6	30591.7	24019.1	18593.6	24875.6	12437	18501.7	18641.2	24101.4	17058.7	10870.5	26081.5	22042.7	19718.5
VPTPNVSVVDLTCR	C13(Carbamidomethyl)	2	1	FALSE	FALSE	0.865042	ENSRNOP00000040878.4	primary_assembly:mRatBN7.2:4:157962361:157966235:-1 gene:ENSRNOG00000018630.8 transcript:ENSRNOT00000050443.5 gene_biotype:protein_coding transcript_biotype:protein_coding gene_symbol:Gapdh description:glyceraldehyde-3-phosphate dehydrogenase [Source:RGD Symbol;Acc:2661]	ENSRNOP00000040878.4		pep	24582	24822.5	6965.31	22465.3	31684.1	21474.3	25619.7	18324.4	22997.3	25098.3	25998.2	25779.2	24218.2	26528.3	29910.5	25769.3	23405.9	25011.9	20693.7	24164.9	28816.4	19860.8	18031.9	18998.9	20192.4	15872.9	20719.1	2091.76	21100.6
LQGDLVTIR		2	0	FALSE	FALSE	0.87826	ENSRNOP00000082190.1	primary_assembly:mRatBN7.2:3:61652439:61924741:-1 gene:ENSRNOG00000069271.1 transcript:ENSRNOT00000114553.1 gene_biotype:protein_coding transcript_biotype:protein_coding gene_symbol:Ttn description:titin [Source:RGD Symbol;Acc:621114]	ENSRNOP00000082190.1		pep	24574.2	11922.9	20560.9	17106.5	11452.9	13133.9	16017.4	20127.2	23294.4	20558.6	17698.4	17659.9	15081.3	18089.9	13365.3	17851.3	26084.3	12685.2	11593	22098.3	12551.1	12182.1	6932.73	13620.6	12783.2	12523.8	13516.4	13493.9	16296.2
NFPSHTVYVR		2	0	FALSE	FALSE	0.87826	ENSRNOP00000082190.1	primary_assembly:mRatBN7.2:3:61652439:61924741:-1 gene:ENSRNOG00000069271.1 transcript:ENSRNOT00000114553.1 gene_biotype:protein_coding transcript_biotype:protein_coding gene_symbol:Ttn description:titin [Source:RGD Symbol;Acc:621114]	ENSRNOP00000082190.1		pep	24566.3	24487.3	16145.2	12753.3	18965.7	15584.2	18140.2	18590.5	18236.7	12635.2	14501	13535	14083.4	13336.1	14488.1	15471.8	11336.2	15904.5	13754.2	13932.8	17681.7	13248.6	10190.5	10477	12018.2	6926.34	21703.9	9645.39	14393.3
LAWTICEAELR	C6(Carbamidomethyl)	2	1	FALSE	FALSE	0.87826	ENSRNOP00000082190.1	primary_assembly:mRatBN7.2:3:61652439:61924741:-1 gene:ENSRNOG00000069271.1 transcript:ENSRNOT00000114553.1 gene_biotype:protein_coding transcript_biotype:protein_coding gene_symbol:Ttn description:titin [Source:RGD Symbol;Acc:621114]	ENSRNOP00000082190.1		pep	24534.1	20592.8	14174.9	8237.04	22395.3	7368.31	9385.57	11796.7	18436.2	7698.52	17653.4	11122.7	8146.59	14394.1	15394.4	13586.4	20508.5	7159.18	8896.59	16764	13415.6	10864	6382.65	9650.61	7869.94	4647.15	15540.2	8780.48	11492.7
TFLIWINEEDHTR		2	0	TRUE	FALSE	0.857515	ENSRNOP00000069574.2;ENSRNOP00000089864.1	"primary_assembly:mRatBN7.2:2:23079920:23110430:-1 gene:ENSRNOG00000055450.2 transcript:ENSRNOT00000084002.2 gene_biotype:protein_coding transcript_biotype:protein_coding gene_symbol:Ckmt2 description:creatine kinase, mitochondrial 2 [Source:RGD Symbol;Acc:61977];primary_assembly:mRatBN7.2:2:23079918:23100113:-1 gene:ENSRNOG00000055450.2 transcript:ENSRNOT00000118630.1 gene_biotype:protein_coding…	ENSRNOP00000069574.2;ENSRNOP00000089864.1		pep	24505.2	22395.6	32602.2	22202	11998.2	33603	23139.8	13185.1	26977.9	3444.92	4769.16	4019.5	4064.67	4344.97	3381.7	3775.27	7233.45	34187.2	31916	10248	47043.1	12015.2	6935.78	15087.1	11677.6	4531.33	32173.9	10075.1	29382.7
DLIPNGEYFFR		2	0	FALSE	FALSE	0.87826	ENSRNOP00000082190.1	primary_assembly:mRatBN7.2:3:61652439:61924741:-1 gene:ENSRNOG00000069271.1 transcript:ENSRNOT00000114553.1 gene_biotype:protein_coding transcript_biotype:protein_coding gene_symbol:Ttn description:titin [Source:RGD Symbol;Acc:621114]	ENSRNOP00000082190.1		pep	24459.4	12151	11385.9	17088.7	26091	19082.3	23962.5	24821.3	23233.1	20254.3	22682.4	23327.5	22655.3	22671	23236	22482	23532.2	19373.6	18326.3	23176.5	26760.8	20536.8	9998.65	12463.9	14776	9011.13	28348	12444.8	19431.7
VWFVSNIDGTHIAK		2	0	FALSE	FALSE	0.857094	ENSRNOP00000029515.3;ENSRNOP00000087782.1	primary_assembly:mRatBN7.2:1:86828216:86856086:-1 gene:ENSRNOG00000023150.6 transcript:ENSRNOT00000032613.5 gene_biotype:protein_coding transcript_biotype:protein_coding gene_symbol:Gpi description:glucose-6-phosphate isomerase [Source:RGD Symbol;Acc:2727];primary_assembly:mRatBN7.2:1:86828216:86856086:-1 gene:ENSRNOG00000023150.6 transcript:ENSRNOT00000097410.1 gene_biotype:protein_coding transc…	ENSRNOP00000029515.3;ENSRNOP00000087782.1		pep	24416.2	19615.5	20370.8	24401.2	28360.3	20455.2	27596.5	22533.2	22404.2	6359.21	6799.16	5921.45	7541.5	5411.31	6136.2	6354.36	5912.89	28040.4	22959.2	25659.8	38437.2	24163.2	25217.6	19287.1	25556.1	21483.5	22617.2	17632.6	24581.5
VTNLQEGAVYYFR		2	0	FALSE	FALSE	0.87826	ENSRNOP00000082190.1	primary_assembly:mRatBN7.2:3:61652439:61924741:-1 gene:ENSRNOG00000069271.1 transcript:ENSRNOT00000114553.1 gene_biotype:protein_coding transcript_biotype:protein_coding gene_symbol:Ttn description:titin [Source:RGD Symbol;Acc:621114]	ENSRNOP00000082190.1		pep	24410.5	24880.6	17174.1	15301	17595.2	13735.5	17278.7	21725.8	22671.9	11041.3	19164.6	16178.5	15121.7	16931	16643.5	19846.7	22597	15856.9	14727.4	17679.3	12565.6	16040.9	13788.2	12849.9	16384.4	15301.2	19995.9	16032.8	17474.6
TLFSVLPGLK		2	0	FALSE	FALSE	0.872912	ENSRNOP00000058007.2	primary_assembly:mRatBN7.2:16:6080539:6095708:1 gene:ENSRNOG00000017381.9 transcript:ENSRNOT00000061294.5 gene_biotype:protein_coding transcript_biotype:protein_coding gene_symbol:Itih4 description:inter-alpha-trypsin inhibitor heavy chain 4 [Source:RGD Symbol;Acc:70881]	ENSRNOP00000058007.2		pep	24374.6	21420	32162.6	47485.3	31036.6	13066.3	21061.6	11111.6	5706.93	17201.8	16086.7	15579.3	16603.4	15689	16081.9	15968.3	20124.2	24630.6	32821.6	41339.7	16842.5	35128	54356.5	56137.4	48668.7	112563	20410.5	54065.5	23345.4
VLDTPGPPQNLAVK		2	0	FALSE	FALSE	0.87826	ENSRNOP00000082190.1	primary_assembly:mRatBN7.2:3:61652439:61924741:-1 gene:ENSRNOG00000069271.1 transcript:ENSRNOT00000114553.1 gene_biotype:protein_coding transcript_biotype:protein_coding gene_symbol:Ttn description:titin [Source:RGD Symbol;Acc:621114]	ENSRNOP00000082190.1		pep	24274.7	21092.2	15721.8	13872.4	29155.4	20143.2	21210.1	13052.5	19165.7	11165.6	22178.1	22005.3	15338.5	20256.1	18505.6	19954.1	24373.2	10127	10640.5	15597.5	12390.1	17781.3	12664.4	11127.9	11550.3	9927.93	22857.8	16941.4	12211.7
ELPAEQAEYCIR	C10(Carbamidomethyl)	2	1	TRUE	TRUE	0.874531	ENSRNOP00000026812.3	primary_assembly:mRatBN7.2:1:202159082:202175012:-1 gene:ENSRNOG00000019745.6 transcript:ENSRNOT00000026812.6 gene_biotype:protein_coding transcript_biotype:protein_coding gene_symbol:Actn3 description:actinin alpha 3 [Source:RGD Symbol;Acc:621792]	ENSRNOP00000026812.3		pep	24177.4	37660.7	34861.5	15966.7	66385	16133.5	5979.88	74753	17138	56350.9	26383.2	42981.4	36363	46629.5	8998.18	24078.1	84455	8864.45	22032.2	22096.4	4894.94	10687.2	56857.6	25656.2	26906	48965.4	5543.66	47873	31331.3
LNIIIVAEGAIDK		2	0	FALSE	FALSE	0.867482	ENSRNOP00000070507.1;ENSRNOP00000075742.1	"primary_assembly:mRatBN7.2:7:129235040:129259192:1 gene:ENSRNOG00000057988.2 transcript:ENSRNOT00000078579.2 gene_biotype:protein_coding transcript_biotype:protein_coding gene_symbol:Pfkm description:phosphofructokinase, muscle [Source:RGD Symbol;Acc:68419];primary_assembly:mRatBN7.2:7:129221653:129259192:1 gene:ENSRNOG00000057988.2 transcript:ENSRNOT00000088376.2 gene_biotype:protein_coding tra…	ENSRNOP00000070507.1;ENSRNOP00000075742.1		pep	24124.1	27233.2	14227	12516.7	15402.9	11666.9	19013.2	26001.4	25147.6	8921.05	2923.97	2093.54	8293.13	2565.04	1994.72	3061.08	6548.69	14675.1	11661	15017.8	16261.3	11917.2	8274.66	8571.05	8306.54	8222.95	11073.3	12047.1	14278.6
TITLEVEPSDTIENVK		2	0	FALSE	FALSE	0.845083	ENSRNOP00000005872.1;ENSRNOP00000048664.1	"primary_assembly:mRatBN7.2:14:103285734:103288011:-1 gene:ENSRNOG00000004426.4 transcript:ENSRNOT00000005872.4 gene_biotype:protein_coding transcript_biotype:protein_coding gene_symbol:Rps27a description:ribosomal protein S27a [Source:RGD Symbol;Acc:6489478];primary_assembly:mRatBN7.2:5:133180212:133180805:-1 gene:ENSRNOG00000034246.3 transcript:ENSRNOT00000049535.3 gene_biotype:protein_coding t…	ENSRNOP00000005872.1;ENSRNOP00000048664.1		pep	24101.6	33803.5	36008.7	37022.7	42266.1	34795.2	34681.9	26273.6	33756.3	40688.6	40394.6	41331.3	40706.5	41059	46544.4	43534	37720.9	39567	36218.1	44105.7	47138.8	36971.3	37747.8	49865.4	39779.1	39463.7	34068.1	42028.3	36385.4
ILHYVVEALEK		2	0	FALSE	FALSE	0.87826	ENSRNOP00000082190.1	primary_assembly:mRatBN7.2:3:61652439:61924741:-1 gene:ENSRNOG00000069271.1 transcript:ENSRNOT00000114553.1 gene_biotype:protein_coding transcript_biotype:protein_coding gene_symbol:Ttn description:titin [Source:RGD Symbol;Acc:621114]	ENSRNOP00000082190.1		pep	24069.3	21811.4	18872.1	13539.4	23975	14106.1	15869.7	14887.8	15895.8	2718.72	2463.96	2569.86	2860.59	2359.42	2914.63	2615.75	1521.07	18120	14908.8	14793.9	21882.1	9461.65	11659.3	14318.2	15258.8	11303.4	17316.2	11599.1	16605.4
YQFDPPGPPTR		2	0	FALSE	FALSE	0.87826	ENSRNOP00000082190.1	primary_assembly:mRatBN7.2:3:61652439:61924741:-1 gene:ENSRNOG00000069271.1 transcript:ENSRNOT00000114553.1 gene_biotype:protein_coding transcript_biotype:protein_coding gene_symbol:Ttn description:titin [Source:RGD Symbol;Acc:621114]	ENSRNOP00000082190.1		pep	24066.4	22529.3	18265.6	7349.32	10789.8	3756.51	10368.7	10680.3	16828.8	15147.3	13706.1	19521.5	7782.76	19531.7	9763.95	15998.6	32365.5	8984.56	12314.2	18800.1	11187.2	10829.9	13182.9	12455	10656.5	16625.4	8528.82	17794.1	18184.9
ALGQNPTNAEVLK		2	0	FALSE	FALSE	0.87826	ENSRNOP00000041515.3	primary_assembly:mRatBN7.2:7:914081:917294:-1 gene:ENSRNOG00000028837.5 transcript:ENSRNOT00000048453.5 gene_biotype:protein_coding transcript_biotype:protein_coding gene_symbol:AC128207.1 description:myosin light chain 6B [Source:RGD Symbol;Acc:41207417]	ENSRNOP00000041515.3		pep	24013.2	28843.7	6149.16	4889.35	3944.12	20914.3	5857.34	8836.83	3380.01	18075.9	16437.7	19754.3	16996.7	18381.9	16052.5	17234.4	17036.5	5544.03	5002.57	4602.07	3168.24	5565.17	20573.6	15187.9	12775.1	22545.9	16527.4	12510.1	5498.59
IPYFPANQEILQK		2	0	FALSE	FALSE	0.858839	ENSRNOP00000064866.1	primary_assembly:mRatBN7.2:6:131680147:131701998:1 gene:ENSRNOG00000046763.4 transcript:ENSRNOT00000073796.3 gene_biotype:protein_coding transcript_biotype:protein_coding gene_symbol:Adssl1 description:adenylosuccinate synthase like 1 [Source:RGD Symbol;Acc:1590342]	ENSRNOP00000064866.1		pep	23998.1	26014.2	20170.2	16593.1	20055.6	22176.1	25773.6	22568.9	21244.3	20133.3	22292.8	22018.1	20329.6	21811.6	24547.7	23412.7	17974.8	22614.3	20043.9	19307.3	30219.2	18496.7	12778	15948.8	11585.9	7428.23	24818.4	9872.28	20133.3
FTSIPDAMDIVLAK		2	0	FALSE	FALSE	0.87826	ENSRNOP00000068343.2	primary_assembly:mRatBN7.2:3:36614000:36811574:-1 gene:ENSRNOG00000006783.9 transcript:ENSRNOT00000076095.3 gene_biotype:protein_coding transcript_biotype:protein_coding gene_symbol:Neb description:nebulin [Source:RGD Symbol;Acc:1311134]	ENSRNOP00000068343.2		pep	23962.1	22481.3	16149.8	10055.3	18249.5	11539.1	13773.5	11202	14629.5	13145.1	19407.1	24990	14567	21173	17361.7	19961.6	22875.7	10165.6	9211.23	13194.7	11643.1	11158.4	5955.87	8780.11	9323.84	3965.59	14894.8	8234.95	12738.9
VTNDNLLSR		2	0	FALSE	FALSE	0.87826	ENSRNOP00000082190.1	primary_assembly:mRatBN7.2:3:61652439:61924741:-1 gene:ENSRNOG00000069271.1 transcript:ENSRNOT00000114553.1 gene_biotype:protein_coding transcript_biotype:protein_coding gene_symbol:Ttn description:titin [Source:RGD Symbol;Acc:621114]	ENSRNOP00000082190.1		pep	23928.7	24622.7	16317.7	11145.1	15260.3	8058.27	12109	19550.1	16745.7	16854.9	12103.6	14394.4	15020	13448.8	10399.6	12456.6	19575.4	10571.8	10445.9	16599.1	12747.6	11519.7	1889.47	8449.18	10284.1	2601.09	12658.7	9570.46	14092.4
ILAQITGTEHLK		2	0	FALSE	FALSE	0.868416	ENSRNOP00000022387.6	primary_assembly:mRatBN7.2:2:230952248:231120266:-1 gene:ENSRNOG00000016419.7 transcript:ENSRNOT00000022387.6 gene_biotype:protein_coding transcript_biotype:protein_coding gene_symbol:Pdlim5 description:PDZ and LIM domain 5 [Source:RGD Symbol;Acc:621076]	ENSRNOP00000022387.6		pep	23928.3	34271.6	17789.5	13490	15501.1	27514.5	11844.2	12465.5	6975.73	6573.21	1892.68	13589.4	12286.6	10268.5	6792.6	6203.47	8657.62	11768.9	9421.56	9605.67	17735.4	12144.7	7368.92	4957.04	3926.18	3624.41	23796.7	1978.9	7485.3
EQGTYEDFVEGLR		2	0	TRUE	FALSE	0.795146	ENSRNOP00000064224.1;ENSRNOP00000077343.1	"primary_assembly:mRatBN7.2:10:89449443:89485361:1 gene:ENSRNOG00000050675.2 transcript:ENSRNOT00000072480.2 gene_biotype:protein_coding transcript_biotype:protein_coding gene_symbol:Myl4 description:myosin, light chain 4 [Source:RGD Symbol;Acc:1591197];primary_assembly:mRatBN7.2:10:89449443:89485363:1 gene:ENSRNOG00000050675.2 transcript:ENSRNOT00000101539.1 gene_biotype:protein_coding transcrip…	ENSRNOP00000064224.1;ENSRNOP00000077343.1		pep	23838.2	24861.2	17473	5028.98	2597.25	16982.2	9540.85	20745.3	10604.3	54609.1	47842.1	41371.3	52500.5	40684	38724	42451.1	54658.1	8907.24	9468.72	1190.31	5994.15	4287.08	9217.36	12646.8	4953.04	2973.72	35938.2	4797.26	12637
DFLLQQTMLR		2	0	TRUE	TRUE	0.875196	ENSRNOP00000000650.4	primary_assembly:mRatBN7.2:20:8662801:8681649:-1 gene:ENSRNOG00000000541.7 transcript:ENSRNOT00000000650.7 gene_biotype:protein_coding transcript_biotype:protein_coding gene_symbol:Glo1 description:glyoxalase 1 [Source:RGD Symbol;Acc:2702]	ENSRNOP00000000650.4		pep	23803.9	28119.4	20697.2	15140.2	27643.5	12089.8	20246.2	22559.1	20946.9	18035.4	16901.3	16803.4	17499.3	16267.4	15069.3	15746.2	19695.1	15045.6	15278.8	19319.9	17686.7	17439.8	10694	13624.2	15585.8	12969.4	12828.6	11754.7	18221.3
TGTAEMSSILEER		2	0	TRUE	FALSE	0.869002	ENSRNOP00000022892.4;ENSRNOP00000084192.1	primary_assembly:mRatBN7.2:18:71292374:71300794:1 gene:ENSRNOG00000017032.6 transcript:ENSRNOT00000022892.6 gene_biotype:protein_coding transcript_biotype:protein_coding gene_symbol:Atp5f1a description:ATP synthase F1 subunit alpha [Source:RGD Symbol;Acc:619993];primary_assembly:mRatBN7.2:18:71293956:71300794:1 gene:ENSRNOG00000017032.6 transcript:ENSRNOT00000102563.1 gene_biotype:protein_coding …	ENSRNOP00000022892.4;ENSRNOP00000084192.1		pep	23748.9	25999.7	28011	18387.6	15328.9	41710.2	24904.9	18785.1	27354.4	26701.1	31633.7	28669.8	25001.6	32052.3	34080.9	34043	32354.5	27838	27936.8	14943.2	32686.7	19865.5	13850.9	23405.9	17951.6	18882.4	30681.2	22866.5	27230.7
LPAVVTADLR		2	0	TRUE	FALSE	0.849404	ENSRNOP00000024083.3;ENSRNOP00000087196.1	primary_assembly:mRatBN7.2:1:93851858:93866048:1 gene:ENSRNOG00000017851.6 transcript:ENSRNOT00000024083.6 gene_biotype:protein_coding transcript_biotype:protein_coding gene_symbol:Etfb description:electron transfer flavoprotein subunit beta [Source:RGD Symbol;Acc:1303312];primary_assembly:mRatBN7.2:1:93859360:93866068:1 gene:ENSRNOG00000017851.6 transcript:ENSRNOT00000118657.1 gene_biotype:prote…	ENSRNOP00000024083.3;ENSRNOP00000087196.1		pep	23724	21529.1	26041.7	20076	12448.2	42513	23745.5	19739.6	27629.4	18502.5	22619	22711.5	22618.2	21180.2	24624.3	25215.6	20987.8	37507.5	34630.7	12683.5	50611.1	14963.7	11240.3	16801.4	14542.7	11795.5	40988	14680.2	30605.4
IVPGVIGLMR		2	0	FALSE	FALSE	0.87826	ENSRNOP00000082190.1	primary_assembly:mRatBN7.2:3:61652439:61924741:-1 gene:ENSRNOG00000069271.1 transcript:ENSRNOT00000114553.1 gene_biotype:protein_coding transcript_biotype:protein_coding gene_symbol:Ttn description:titin [Source:RGD Symbol;Acc:621114]	ENSRNOP00000082190.1		pep	23712.9	25224	21322.8	10411.2	21736	9268.79	11923.1	14612.3	20161.8	8192.42	11298.5	10434.7	7672.61	11144.9	8001.21	10898.5	13063.9	10020.2	10330	15186.5	9397.59	12992.8	4696.06	10689.8	11869.1	7867.67	11621.9	10590.5	14820.6
VLDTPGPPQNLK		2	0	FALSE	FALSE	0.87826	ENSRNOP00000082190.1	primary_assembly:mRatBN7.2:3:61652439:61924741:-1 gene:ENSRNOG00000069271.1 transcript:ENSRNOT00000114553.1 gene_biotype:protein_coding transcript_biotype:protein_coding gene_symbol:Ttn description:titin [Source:RGD Symbol;Acc:621114]	ENSRNOP00000082190.1		pep	23697.5	26672.3	11004.7	10922.9	16418.4	10383.7	16593.1	28047.2	14629.4	17388.8	15186.5	15840.3	17079.4	17111.5	10953.2	15505.3	19308.4	9125.24	8876.08	12696.4	10353.5	13231.6	10293.5	10902	13682.5	13151.8	17273.4	15166.6	13678.9
FLEQQNAALAAEVNR		2	0	FALSE	FALSE	0.863146	ENSRNOP00000026860.3	primary_assembly:mRatBN7.2:9:76850989:76858699:1 gene:ENSRNOG00000019810.5 transcript:ENSRNOT00000026860.5 gene_biotype:protein_coding transcript_biotype:protein_coding gene_symbol:Des description:desmin [Source:RGD Symbol;Acc:620686]	ENSRNOP00000026860.3		pep	23656	25174.9	21792.6	20004	15876.1	21710.6	19827.2	26155.4	23431.2	23160.1	24117.2	22762.7	25619.1	22021.4	24452.9	23278.4	21985.1	20742.6	20861.2	17220.7	19928.9	17869.3	22525.7	18685	18757	20706.5	25806.7	22227.7	26258.4
GETGPAGPAGPIGPAGAR		2	0	FALSE	FALSE	0.87826	ENSRNOP00000005311.5;ENSRNOP00000081946.1	primary_assembly:mRatBN7.2:10:79883622:79900624:1 gene:ENSRNOG00000003897.7 transcript:ENSRNOT00000005311.7 gene_biotype:protein_coding transcript_biotype:protein_coding gene_symbol:Col1a1 description:collagen type I alpha 1 chain [Source:RGD Symbol;Acc:61817];primary_assembly:mRatBN7.2:10:79883622:79900624:1 gene:ENSRNOG00000003897.7 transcript:ENSRNOT00000115180.1 gene_biotype:protein_coding tr…	ENSRNOP00000005311.5;ENSRNOP00000081946.1		pep	23653.8	18250.2	4387.21	11612.5	6065.71	11290.6	8828	29202.7	11148.8	10706.9	10860.9	9992.87	13406.2	9788.74	10173.9	13044.2	11658.3	3646.06	7219.36	8104.91	8194.46	7353.54	20102	17200.6	23938.8	23152.7	9658.27	20505.2	5196.26
IEDEQALGSQLQK		2	0	TRUE	TRUE	0.87826	ENSRNOP00000024186.3	primary_assembly:mRatBN7.2:15:28446550:28468217:-1 gene:ENSRNOG00000016983.6 transcript:ENSRNOT00000024186.4 gene_biotype:protein_coding transcript_biotype:protein_coding gene_symbol:Myh7 description:myosin heavy chain 7 [Source:RGD Symbol;Acc:62030]	ENSRNOP00000024186.3		pep	23624.3	24312.3	5660.61	4219.63	454.783	47332.9	14051.4	24490.9	10880	54732	40811.6	37120.9	47425.4	39627.5	39693.5	43841.8	46174.7	8683.78	8408.62	3315.22	12886.4	7690.67	19787.3	24386.7	8313.29	4529.36	76904.9	4552.52	5534.86
CTVTPLTEGSLYVFR	C1(Carbamidomethyl)	2	1	FALSE	FALSE	0.87826	ENSRNOP00000082190.1	primary_assembly:mRatBN7.2:3:61652439:61924741:-1 gene:ENSRNOG00000069271.1 transcript:ENSRNOT00000114553.1 gene_biotype:protein_coding transcript_biotype:protein_coding gene_symbol:Ttn description:titin [Source:RGD Symbol;Acc:621114]	ENSRNOP00000082190.1		pep	23605.9	26255.8	18981.9	10274.7	19850.5	12036.3	13242.9	27339	13175.5	29850.6	21522	20365	30330.2	18674.9	18300.2	16512.8	25000	10233.4	9739.19	15769.5	14519.5	15198.2	8408.9	9269.92	12433.6	12990.2	17382.2	9065.07	14559.3
LQDAEEAVEAVNAK		2	0	FALSE	FALSE	0.87826	ENSRNOP00000024186.3	primary_assembly:mRatBN7.2:15:28446550:28468217:-1 gene:ENSRNOG00000016983.6 transcript:ENSRNOT00000024186.4 gene_biotype:protein_coding transcript_biotype:protein_coding gene_symbol:Myh7 description:myosin heavy chain 7 [Source:RGD Symbol;Acc:62030]	ENSRNOP00000024186.3		pep	23535.1	27654.3	7781.71	1950.79	267.436	39899.5	8907.29	13535.5	6316.62	27695.5	26874.4	27163.8	35048.2	29955.4	29819.6	29000.7	29249.3	8052.13	3705.89	1681.3	7829.79	5205.81	12082.6	14262.2	4642.18	766.673	48586.4	2786.72	4396.91
ESGTTAWQLINSSVK		2	0	FALSE	FALSE	0.87826	ENSRNOP00000082190.1	primary_assembly:mRatBN7.2:3:61652439:61924741:-1 gene:ENSRNOG00000069271.1 transcript:ENSRNOT00000114553.1 gene_biotype:protein_coding transcript_biotype:protein_coding gene_symbol:Ttn description:titin [Source:RGD Symbol;Acc:621114]	ENSRNOP00000082190.1		pep	23519.7	20126.3	17749.9	15188.2	23665.1	17431.7	19223.3	19914.9	19903.9	15423.2	22470	18170.8	19712.5	19884.8	19735.1	21349.4	21016.4	16327	14699.3	17362.8	18400.3	15464.9	10478.2	12324.5	13651.1	10680.7	21259.4	11328.3	17631.6
TQTTTVATGPEVPPPWK		2	0	FALSE	FALSE	0.87826	ENSRNOP00000082190.1	primary_assembly:mRatBN7.2:3:61652439:61924741:-1 gene:ENSRNOG00000069271.1 transcript:ENSRNOT00000114553.1 gene_biotype:protein_coding transcript_biotype:protein_coding gene_symbol:Ttn description:titin [Source:RGD Symbol;Acc:621114]	ENSRNOP00000082190.1		pep	23514.2	21446.9	15005.1	10020.9	15399	21230.3	16773.2	19157.9	22303.5	16907.6	24106.6	20451.2	19632	21442.4	19056.5	22825.5	22916.3	11005	13368.1	11194.8	11913	14255.1	7895.13	6991.26	10044.3	6355.74	24270.1	11095.7	15092.2
DAFVAIVQSVK		2	0	FALSE	FALSE	0.858545	ENSRNOP00000079087.1	primary_assembly:mRatBN7.2:10:39097109:39156412:-1 gene:ENSRNOG00000010668.8 transcript:ENSRNOT00000106165.1 gene_biotype:protein_coding transcript_biotype:protein_coding gene_symbol:Anxa6 description:annexin A6 [Source:RGD Symbol;Acc:621172]	ENSRNOP00000079087.1		pep	23504.7	25616.3	24158.1	24123.5	23789.5	20913.2	25284.4	26161.9	25222.6	27657.5	28006.1	27264.7	28787.1	26927.6	29169.8	31005.5	29268.3	18980.2	22323.9	22088	21336	25034.7	16968.1	27665.1	31987.6	23933.8	26092.2	27606.1	22783.6
YTVVNLFGK		2	0	FALSE	FALSE	0.87826	ENSRNOP00000082190.1	primary_assembly:mRatBN7.2:3:61652439:61924741:-1 gene:ENSRNOG00000069271.1 transcript:ENSRNOT00000114553.1 gene_biotype:protein_coding transcript_biotype:protein_coding gene_symbol:Ttn description:titin [Source:RGD Symbol;Acc:621114]	ENSRNOP00000082190.1		pep	23471.4	24368.7	17100.8	11928.5	15936	9333.66	11409.9	22448.5	12430	11366.9	8040.13	11465.1	11439.3	10185.3	5779.48	8893.63	10501.7	7422.97	8432.29	11507.3	7897.43	10903.5	11341.1	5468.37	7706.26	12574.8	9087.64	7760.43	15737.2
SYHIFYQIMSNK		2	0	FALSE	FALSE	0.87826	ENSRNOP00000004295.7	primary_assembly:mRatBN7.2:10:51885913:51909699:1 gene:ENSRNOG00000049695.3 transcript:ENSRNOT00000004295.7 gene_biotype:protein_coding transcript_biotype:protein_coding gene_symbol:Myh4 description:myosin heavy chain 4 [Source:RGD Symbol;Acc:3139]	ENSRNOP00000004295.7		pep	23460	36559.9	18584.2	12324	7047.63	16902.8	15619.7	25312.2	15230.2	1789.51	1517.76	2004.84	1892.9	1404.8	1324.68	1040.75	1429.07	14548	12586.4	8387.35	21320	11502.5	6898.47	15959.1	7731.35	5277.03	14725.9	9334.79	7818.53
HEAFESDLAAHQDR		3	0	FALSE	FALSE	0.87826	ENSRNOP00000068851.2	"primary_assembly:mRatBN7.2:6:98998556:99093031:-1 gene:ENSRNOG00000056756.2 transcript:ENSRNOT00000091560.2 gene_biotype:protein_coding transcript_biotype:protein_coding gene_symbol:Actn1 description:actinin, alpha 1 [Source:RGD Symbol;Acc:70907]"	ENSRNOP00000068851.2		pep	23423.9	25716.3	13407.1	14314.7	22508.7	18985.6	22078.7	23544.9	19346.7	17010.5	15997.2	14595.8	19221.8	13650.4	17834.6	14525.9	14639.7	13993.6	12568	18581.6	17511.8	18636.9	11843.8	13600	14320.8	11482	21140.3	12532.1	14762.3
VTVLGHVQR		2	0	FALSE	FALSE	0.867482	ENSRNOP00000070507.1;ENSRNOP00000075742.1	"primary_assembly:mRatBN7.2:7:129235040:129259192:1 gene:ENSRNOG00000057988.2 transcript:ENSRNOT00000078579.2 gene_biotype:protein_coding transcript_biotype:protein_coding gene_symbol:Pfkm description:phosphofructokinase, muscle [Source:RGD Symbol;Acc:68419];primary_assembly:mRatBN7.2:7:129221653:129259192:1 gene:ENSRNOG00000057988.2 transcript:ENSRNOT00000088376.2 gene_biotype:protein_coding tra…	ENSRNOP00000070507.1;ENSRNOP00000075742.1		pep	23410.9	23634.9	23128.4	12970.4	16714.7	13859.9	18235.8	13174.3	17276.7	12022.4	12323.7	13539.6	8811.29	13641.4	8604.88	12957.5	14386.1	18852.1	14677.1	16732.1	14758	12217.9	10488.5	11051.6	12345.9	11643.3	14607	12458.7	20020.3
NAYEESLDQLETLKR		3	1	FALSE	FALSE	0.87826	ENSRNOP00000004295.7	primary_assembly:mRatBN7.2:10:51885913:51909699:1 gene:ENSRNOG00000049695.3 transcript:ENSRNOT00000004295.7 gene_biotype:protein_coding transcript_biotype:protein_coding gene_symbol:Myh4 description:myosin heavy chain 4 [Source:RGD Symbol;Acc:3139]	ENSRNOP00000004295.7		pep	23394.6	20491.3	21511.6	15215.8	21819.1	19165	30063.2	18745.6	17183.4	40478.4	42002.8	34345.6	46483.8	35788.4	47614	47320.8	34627.7	23681.4	18866.1	15236.8	23643.2	12837.1	8581.88	10682.1	11888.4	13679.1	17241.5	14037.3	20243.8
LIAPVADDETAVPNNK		2	0	TRUE	TRUE	0.859494	ENSRNOP00000017965.4	primary_assembly:mRatBN7.2:4:175428385:175446403:-1 gene:ENSRNOG00000013000.8 transcript:ENSRNOT00000017965.8 gene_biotype:protein_coding transcript_biotype:protein_coding gene_symbol:Ldhb description:lactate dehydrogenase B [Source:RGD Symbol;Acc:2997]	ENSRNOP00000017965.4		pep	23388	24042	15681.5	6477.49	3471.88	37291.3	10059.1	14349.6	13521.2	22722	28936.8	32716.5	31564.4	29565.9	27333.8	30432.4	29732.2	22337.9	17977.1	3351.06	22302.6	7801.74	6297.94	20056.7	5138.89	2488.43	47689.9	7750.44	13018.6
NQSSLVLIGDAFR		2	0	FALSE	FALSE	0.871501	ENSRNOP00000015908.6	primary_assembly:mRatBN7.2:16:74520157:74590140:-1 gene:ENSRNOG00000011754.7 transcript:ENSRNOT00000015908.7 gene_biotype:protein_coding transcript_biotype:protein_coding gene_symbol:Myom2 description:myomesin 2 [Source:RGD Symbol;Acc:631437]	ENSRNOP00000015908.6		pep	23387.5	22214.3	20464.1	18897	38990.1	18368.4	24834	26160.6	28429	35893.5	40062.4	37909.4	42571.8	40266.4	42044.3	41563.5	43172	16180.5	18204.8	19820.3	17369.5	21614.2	19496.6	13352.8	18017.8	15288.7	26337.9	17671.1	19973.4
YDGGSEIINYVLESR		2	0	FALSE	FALSE	0.87826	ENSRNOP00000082190.1	primary_assembly:mRatBN7.2:3:61652439:61924741:-1 gene:ENSRNOG00000069271.1 transcript:ENSRNOT00000114553.1 gene_biotype:protein_coding transcript_biotype:protein_coding gene_symbol:Ttn description:titin [Source:RGD Symbol;Acc:621114]	ENSRNOP00000082190.1		pep	23383.4	24289.1	16903	14481.3	22875.7	13978.1	17451.7	16708.7	17552.7	14660.3	13164.5	13806.8	12713.5	13441	12524.3	12186	15225.9	14594.5	15388.5	19206.3	20104.1	14994.2	9148.43	11262.5	11889.6	8035.65	20461.5	10699.3	16030.9
SYHIFYQITSNK		2	0	FALSE	FALSE	0.876802	ENSRNOP00000054082.5	primary_assembly:mRatBN7.2:10:51963510:51993232:1 gene:ENSRNOG00000068010.1 transcript:ENSRNOT00000057260.5 gene_biotype:protein_coding transcript_biotype:protein_coding gene_symbol:Myh8 description:myosin heavy chain 8 [Source:RGD Symbol;Acc:620356]	ENSRNOP00000054082.5		pep	23364.5	23450	11080.4	6915.34	3803.65	20331.5	13421.8	18785.7	15316.7	3590.56	4116.3	4552.57	4405.9	4516.26	4529.78	3743.06	3504.4	15597.9	14818.7	1540.18	18374.2	5343.11	7555.75	15876.7	3890.44	3372.63	20722.6	6339.28	10527.1
NTAGAISAPSESTGTIICK	C18(Carbamidomethyl)	2	1	FALSE	FALSE	0.87826	ENSRNOP00000082190.1	primary_assembly:mRatBN7.2:3:61652439:61924741:-1 gene:ENSRNOG00000069271.1 transcript:ENSRNOT00000114553.1 gene_biotype:protein_coding transcript_biotype:protein_coding gene_symbol:Ttn description:titin [Source:RGD Symbol;Acc:621114]	ENSRNOP00000082190.1		pep	23351.5	27372.3	15888.2	14315.7	26376	17774.7	19193.5	16003.9	22307.8	21849.8	23087	21397.7	20744	19720.5	23682.3	22930.3	19319.5	17270.6	13976.1	18568.2	20862.9	19314.5	12391.2	12427.6	13424.7	10724	21726.8	13599.7	18163.2
VTEATITGLIQGEEYSFR		2	0	FALSE	FALSE	0.87826	ENSRNOP00000082190.1	primary_assembly:mRatBN7.2:3:61652439:61924741:-1 gene:ENSRNOG00000069271.1 transcript:ENSRNOT00000114553.1 gene_biotype:protein_coding transcript_biotype:protein_coding gene_symbol:Ttn description:titin [Source:RGD Symbol;Acc:621114]	ENSRNOP00000082190.1		pep	23311.6	22717.6	16166.3	13733.4	19850.3	15775.7	17799.4	19063.6	18819.1	18642.8	14061	14381.2	16764.3	12496.5	13015.9	12107.7	16176.4	15077.5	14377	15285.9	19603.2	14009.7	9952.59	11637.3	10455.7	8700.8	17758.3	10893.4	14132.4
TPGVMDSFLVLHQLR	M5(Oxidation)	3	0	TRUE	TRUE	0.817767	ENSRNOP00000025859.5	primary_assembly:mRatBN7.2:3:144098190:144122084:1 gene:ENSRNOG00000018997.6 transcript:ENSRNOT00000025859.5 gene_biotype:protein_coding transcript_biotype:protein_coding gene_symbol:Myh7b description:myosin heavy chain 7B [Source:RGD Symbol;Acc:1307994]	ENSRNOP00000025859.5		pep	23235	25264.2	16681.5	18846.9	23560.2	14613	20674.4	15635.5	19167.1	13804	17254.5	15041.4	12709.9	14270.4	15992	16218.8	14262.3	18211.7	19006.2	21183.2	19110.3	15644	13261.4	18178.9	17938.4	12063.6	18838.3	16751.1	20557.6
VLGLTLLQK		2	0	TRUE	TRUE	0.875196	ENSRNOP00000000650.4	primary_assembly:mRatBN7.2:20:8662801:8681649:-1 gene:ENSRNOG00000000541.7 transcript:ENSRNOT00000000650.7 gene_biotype:protein_coding transcript_biotype:protein_coding gene_symbol:Glo1 description:glyoxalase 1 [Source:RGD Symbol;Acc:2702]	ENSRNOP00000000650.4		pep	23218.3	24576	15126.6	12437.1	13140.2	7561.14	12036.7	19847.8	11838.2	6206.09	5626.89	6058.01	5827.19	5622.45	5332.41	5544.26	6141.9	12008.2	11382.5	16394.3	14977.7	13387.6	8797.74	12680.5	13343.3	10700.6	9654.93	11356.8	13868.6
QGLLPLTFADPSDYNK		2	0	TRUE	FALSE	0.87826	ENSRNOP00000029144.3;ENSRNOP00000078865.1;ENSRNOP00000094788.1	primary_assembly:mRatBN7.2:7:113385653:113428261:1 gene:ENSRNOG00000024128.7 transcript:ENSRNOT00000038612.6 gene_biotype:protein_coding transcript_biotype:protein_coding gene_symbol:Aco2 description:aconitase 2 [Source:RGD Symbol;Acc:621360];primary_assembly:mRatBN7.2:7:113401245:113428261:1 gene:ENSRNOG00000024128.7 transcript:ENSRNOT00000099398.1 gene_biotype:protein_coding transcript_biotype:…	ENSRNOP00000029144.3;ENSRNOP00000078865.1;ENSRNOP00000094788.1		pep	23201.1	22161.2	23704.7	18344.1	18048.7	35310.1	22782	21287.8	28812.9	30521.2	39215.2	39168.4	31398.6	40224.2	46433.7	40980.5	37365.5	27914.4	27948	14720.6	35562.7	15810.5	9502.35	15962.3	11573.6	9093.73	32802.7	12820.5	26171.6
PVSPLLTCAGMAR	C8(Carbamidomethyl)	2	1	TRUE	FALSE	0.857515	ENSRNOP00000069574.2;ENSRNOP00000089864.1	"primary_assembly:mRatBN7.2:2:23079920:23110430:-1 gene:ENSRNOG00000055450.2 transcript:ENSRNOT00000084002.2 gene_biotype:protein_coding transcript_biotype:protein_coding gene_symbol:Ckmt2 description:creatine kinase, mitochondrial 2 [Source:RGD Symbol;Acc:61977];primary_assembly:mRatBN7.2:2:23079918:23100113:-1 gene:ENSRNOG00000055450.2 transcript:ENSRNOT00000118630.1 gene_biotype:protein_coding…	ENSRNOP00000069574.2;ENSRNOP00000089864.1		pep	23123.6	19582.2	30683.1	17054.7	12065.3	30817.9	23022.9	16936.3	26069.7	23726.9	23975.4	22654.3	22894	21384.1	20186.8	22547.8	22125.9	27086.7	31781.7	8425.29	38279.2	10001.1	4830.53	13134.8	11629.2	6960.98	26473.9	11837.8	25334.4
DDQVFPMNPPK	M7(Oxidation)	2	0	FALSE	FALSE	0.87826	ENSRNOP00000004295.7	primary_assembly:mRatBN7.2:10:51885913:51909699:1 gene:ENSRNOG00000049695.3 transcript:ENSRNOT00000004295.7 gene_biotype:protein_coding transcript_biotype:protein_coding gene_symbol:Myh4 description:myosin heavy chain 4 [Source:RGD Symbol;Acc:3139]	ENSRNOP00000004295.7		pep	23114	20080.3	4420.99	4242.07	370.267	1565.26	2893.85	7270.89	15466.9	4379.31	9995	6039.74	6995.55	9357.67	8822.31	16690.8	32935.8	6859.16	18840.7	17834.7	21917.9	1762.41	1313.86	16492.1	6416.91	4939.69	7696.09	12559.9	8861.92
IQLVEEELDRAQER		3	1	FALSE	FALSE	0.866722	ENSRNOP00000048499.3	primary_assembly:mRatBN7.2:8:67641011:67662297:-1 gene:ENSRNOG00000018184.9 transcript:ENSRNOT00000048044.6 gene_biotype:protein_coding transcript_biotype:protein_coding gene_symbol:Tpm1 description:tropomyosin 1 [Source:RGD Symbol;Acc:3898]	ENSRNOP00000048499.3		pep	23028.8	22904.2	18125.6	8787.38	9921.7	11056.9	18866.7	10553.1	7983.19	78870.4	44060.2	50560.6	52186.6	42649.7	41667.5	41258.8	45519.6	10360.9	13340.6	14274.5	9485.01	7887.65	8540.05	10817.2	11632	13377.1	9940.28	7355.71	11293.3
LIGIEVPHK		2	0	FALSE	FALSE	0.867993	ENSRNOP00000039064.5;ENSRNOP00000082346.1	primary_assembly:mRatBN7.2:10:11034035:11078101:1 gene:ENSRNOG00000005269.9 transcript:ENSRNOT00000048687.7 gene_biotype:protein_coding transcript_biotype:protein_coding gene_symbol:Srl description:sarcalumenin [Source:RGD Symbol;Acc:1306564];primary_assembly:mRatBN7.2:10:11059008:11078101:1 gene:ENSRNOG00000005269.9 transcript:ENSRNOT00000107270.1 gene_biotype:protein_coding transcript_biotype:p…	ENSRNOP00000039064.5;ENSRNOP00000082346.1		pep	23008.7	23901	23167.2	23616.2	16500.6	18475.3	21164.5	24475.3	31962.8	14231.5	17291.5	16654.3	15085.9	15244.6	14279.3	21355.5	22739.2	25576.1	24556.7	20821.7	27423.8	17634.2	15403.3	22983.9	21356.9	15243.7	12585.6	22768	27625.8
SSVAVPYVIVPLK		2	0	FALSE	FALSE	0.869652	ENSRNOP00000066934.2	primary_assembly:mRatBN7.2:9:2087437:2114366:-1 gene:ENSRNOG00000046834.4 transcript:ENSRNOT00000075494.2 gene_biotype:protein_coding transcript_biotype:protein_coding gene_symbol:C3 description:complement C3 [Source:RGD Symbol;Acc:2232]	ENSRNOP00000066934.2		pep	23000.1	13380.4	25058.5	49534	33382.1	18599.6	31149	12739.1	6985.29	65875.6	62088.2	67975.4	72678.9	65947.8	70766.8	77496.5	74121.1	31360.1	47315.2	37581.7	23123.5	36857.1	58822.9	59819.9	63267.4	112510	16795.6	56755.1	30579.7
FPTFNFEDPK		2	0	TRUE	TRUE	0.868227	ENSRNOP00000002116.3	primary_assembly:mRatBN7.2:11:23881592:23889119:-1 gene:ENSRNOG00000001551.5 transcript:ENSRNOT00000002116.5 gene_biotype:protein_coding transcript_biotype:protein_coding gene_symbol:Atp5pf description:ATP synthase peripheral stalk subunit F6 [Source:RGD Symbol;Acc:621376]	ENSRNOP00000002116.3		pep	22901.2	20891.1	23669.3	21849.9	15064.9	37133.3	21589.6	18032	27943.3	14537.5	17842.4	20385.7	18757.1	19686.8	19214.9	20225.2	17155.3	36102.6	32319.2	15031.8	46099.4	17148.5	14193.4	16340.8	15908.8	11869	29390.5	14364.1	30923.2
AITDAAMMAEELK	M7(Oxidation);M8(Oxidation)	2	0	FALSE	FALSE	0.87826	ENSRNOP00000004295.7	primary_assembly:mRatBN7.2:10:51885913:51909699:1 gene:ENSRNOG00000049695.3 transcript:ENSRNOT00000004295.7 gene_biotype:protein_coding transcript_biotype:protein_coding gene_symbol:Myh4 description:myosin heavy chain 4 [Source:RGD Symbol;Acc:3139]	ENSRNOP00000004295.7		pep	22850.8	36856.9	23796.1	34398.2	35902.2	38598.5	36717.2	13268.2	36499.6	10049.9	14531.3	31008.6	8465.16	27769.8	28430.8	31856	22448.1	30486.6	27482.3	44510.6	31680.1	26665.8	26730.6	27637.9	25492.1	7720.56	34223.2	27207.6	29135.7
MDIAIHHPWIR	Acetyl (Protein N-term)	2	2	TRUE	TRUE	0.855179	ENSRNOP00000055901.2	"primary_assembly:mRatBN7.2:8:51093441:51099157:1 gene:ENSRNOG00000010524.7 transcript:ENSRNOT00000059127.4 gene_biotype:protein_coding transcript_biotype:protein_coding gene_symbol:Cryab description:crystallin, alpha B [Source:RGD Symbol;Acc:2414]"	ENSRNOP00000055901.2		pep	22803.6	26530.8	18215.8	17646.8	17371.6	34616.5	14215.7	27256.3	13624.4	7240.8	6329.75	8616.95	8050.74	6830.99	5411.63	5313.11	5855.75	30216.4	21381.2	11785.1	25806.9	15198	29839.9	21946.5	15795.9	12454.2	41898.6	10492.6	18576.9
DTGTYEDFVEGLR		2	0	FALSE	FALSE	0.876822	ENSRNOP00000028458.2	primary_assembly:mRatBN7.2:8:110738661:110744815:1 gene:ENSRNOG00000020955.6 transcript:ENSRNOT00000028458.6 gene_biotype:protein_coding transcript_biotype:protein_coding gene_symbol:Myl3 description:myosin light chain 3 [Source:RGD Symbol;Acc:3142]	ENSRNOP00000028458.2		pep	22802.7	22507.9	15714.3	4454.51	2242.95	14928.3	8361.31	17585	10090.9	49134.3	45105.5	38265.3	45753.3	38015.1	35756.3	38361.6	53368.7	7944.89	8186.96	982.151	5253.08	3795.92	8043.47	11216.1	4378.99	2544.1	33645.2	4008.21	10933.6
NYVVLSWDPPSPR		2	0	FALSE	FALSE	0.871501	ENSRNOP00000015908.6	primary_assembly:mRatBN7.2:16:74520157:74590140:-1 gene:ENSRNOG00000011754.7 transcript:ENSRNOT00000015908.7 gene_biotype:protein_coding transcript_biotype:protein_coding gene_symbol:Myom2 description:myomesin 2 [Source:RGD Symbol;Acc:631437]	ENSRNOP00000015908.6		pep	22790.5	24645.1	21260.1	14860.7	32675.7	18470.6	26924.7	22337.1	30576.1	21324.4	19604.7	19464.7	15626	18055.9	20067.3	19199.7	19311.1	10321.6	17049.5	18044.3	10879.3	13645.4	11903.9	10421.9	17920	12837	22382	18224.1	13920.1
TGTLTTNQMSVCK	C12(Carbamidomethyl)	2	1	FALSE	FALSE	0.873983	ENSRNOP00000091865.1	primary_assembly:mRatBN7.2:1:181026608:181044834:-1 gene:ENSRNOG00000047124.3 transcript:ENSRNOT00000106738.1 gene_biotype:protein_coding transcript_biotype:protein_coding gene_symbol:AABR07005775.1 description:ATPase sarcoplasmic/endoplasmic reticulum Ca2+ transporting 1 [Source:RGD Symbol;Acc:621293]	ENSRNOP00000091865.1		pep	22744.8	27843.1	20712.1	13973.9	14332.2	9248.81	16078.3	12277.5	16058.6	10076.1	18362.7	18116.7	18513	13492.3	14618.4	17588.4	21222	17120.9	12190.7	14477.3	13466.2	10415	14667.8	15901.1	17449.1	15896.7	15320.7	14831.6	13206.1
NAVTQEFGPVPDTAR		2	0	TRUE	FALSE	0.87826	ENSRNOP00000029144.3;ENSRNOP00000078865.1;ENSRNOP00000094788.1	primary_assembly:mRatBN7.2:7:113385653:113428261:1 gene:ENSRNOG00000024128.7 transcript:ENSRNOT00000038612.6 gene_biotype:protein_coding transcript_biotype:protein_coding gene_symbol:Aco2 description:aconitase 2 [Source:RGD Symbol;Acc:621360];primary_assembly:mRatBN7.2:7:113401245:113428261:1 gene:ENSRNOG00000024128.7 transcript:ENSRNOT00000099398.1 gene_biotype:protein_coding transcript_biotype:…	ENSRNOP00000029144.3;ENSRNOP00000078865.1;ENSRNOP00000094788.1		pep	22508.7	22255.8	9806.73	10695.1	9985.03	22422.5	15380.6	18574.5	13740	4205.65	13447.9	19386.8	15128.7	16654.5	13369.9	13015.6	23653.8	3766.19	8617.55	13303.6	8301.26	15354.9	11016.9	14826.8	12220.2	10133.2	20394.4	15140	9489.6
PLNIDHLSDDK		2	0	FALSE	FALSE	0.870458	ENSRNOP00000049386.3;ENSRNOP00000075571.2	"primary_assembly:mRatBN7.2:1:197652431:197669535:1 gene:ENSRNOG00000020332.9 transcript:ENSRNOT00000040598.6 gene_biotype:protein_coding transcript_biotype:protein_coding gene_symbol:Tnnt3 description:troponin T3, fast skeletal type [Source:RGD Symbol;Acc:3883];primary_assembly:mRatBN7.2:1:197664237:197667213:1 gene:ENSRNOG00000020332.9 transcript:ENSRNOT00000080339.2 gene_biotype:protein_coding…	ENSRNOP00000049386.3;ENSRNOP00000075571.2		pep	22455.9	23592.5	17637.1	14858.5	24069.4	15162.8	16958.7	22408.8	19888	13010.5	11326.5	12103.4	11938.5	11574.4	11692.3	11536.1	12822	14875.4	13983.5	17605.7	19325.3	16038.5	12741	13542.1	13280.4	9773.08	16003.9	12644.3	16232.3
GSATLMWDAPLLDGGAR		2	0	FALSE	FALSE	0.87826	ENSRNOP00000082190.1	primary_assembly:mRatBN7.2:3:61652439:61924741:-1 gene:ENSRNOG00000069271.1 transcript:ENSRNOT00000114553.1 gene_biotype:protein_coding transcript_biotype:protein_coding gene_symbol:Ttn description:titin [Source:RGD Symbol;Acc:621114]	ENSRNOP00000082190.1		pep	22451.8	25965.3	18354.4	13176.2	22704.6	15280.4	17173.6	14032.6	18379.6	16551.7	18162.7	17325.9	16065.8	16526	15190.6	16415.2	18778.6	13891.6	11577.4	17718	16602	16397.1	6110.03	10072.2	11237.6	6684.06	18536.6	9220.74	16177.9
EPGPPGTPFVTAVSK		2	0	FALSE	FALSE	0.87826	ENSRNOP00000082190.1	primary_assembly:mRatBN7.2:3:61652439:61924741:-1 gene:ENSRNOG00000069271.1 transcript:ENSRNOT00000114553.1 gene_biotype:protein_coding transcript_biotype:protein_coding gene_symbol:Ttn description:titin [Source:RGD Symbol;Acc:621114]	ENSRNOP00000082190.1		pep	22420	23123.1	17257.8	14036.4	26028.5	17081	18148.9	19363.6	16200	18301.7	18779.4	18572.7	20656.8	18771.1	19469.5	20210.2	19742.7	13356.4	14285.6	16079.9	13563.5	14893.3	12800.8	11456.6	12173.5	12081.7	18642.4	11799	14481.2
LLEGHEYVFR		2	0	FALSE	FALSE	0.87826	ENSRNOP00000082190.1	primary_assembly:mRatBN7.2:3:61652439:61924741:-1 gene:ENSRNOG00000069271.1 transcript:ENSRNOT00000114553.1 gene_biotype:protein_coding transcript_biotype:protein_coding gene_symbol:Ttn description:titin [Source:RGD Symbol;Acc:621114]	ENSRNOP00000082190.1		pep	22346.6	24476.2	18164.5	16451.8	27494.5	18725.7	21177.4	19577.7	21031.2	13754.4	14399.1	12733.2	14225.8	12589.8	15683.8	14050.2	10922	17379.4	15919.5	19250	20738.5	17024.2	12161.3	14198.8	13991	9994.29	21976.9	11703.8	17833.7
LPLMECVQVTK	C6(Carbamidomethyl)	2	1	FALSE	FALSE	0.867482	ENSRNOP00000070507.1;ENSRNOP00000075742.1	"primary_assembly:mRatBN7.2:7:129235040:129259192:1 gene:ENSRNOG00000057988.2 transcript:ENSRNOT00000078579.2 gene_biotype:protein_coding transcript_biotype:protein_coding gene_symbol:Pfkm description:phosphofructokinase, muscle [Source:RGD Symbol;Acc:68419];primary_assembly:mRatBN7.2:7:129221653:129259192:1 gene:ENSRNOG00000057988.2 transcript:ENSRNOT00000088376.2 gene_biotype:protein_coding tra…	ENSRNOP00000070507.1;ENSRNOP00000075742.1		pep	22298	23935.5	20240.7	17564.9	23607.8	14061.7	20971	24257.7	20847.4	21678.1	17995.5	15693.4	22175.2	14714.3	17721.4	17820.1	14602.6	16998.4	15431.9	20047.7	22163	17808.4	12428.9	13306.3	17318.1	14513.2	16259.6	13779.1	17265.9
AAAVLPVLDLAQR		2	0	TRUE	FALSE	0.850417	ENSRNOP00000016965.4;ENSRNOP00000084469.1	primary_assembly:mRatBN7.2:9:105690457:105710713:-1 gene:ENSRNOG00000042503.3 transcript:ENSRNOT00000016965.6 gene_biotype:protein_coding transcript_biotype:protein_coding gene_symbol:Ndufv2 description:NADH:ubiquinone oxidoreductase core subunit V2 [Source:RGD Symbol;Acc:621733];primary_assembly:mRatBN7.2:9:105690455:105701385:-1 gene:ENSRNOG00000042503.3 transcript:ENSRNOT00000106172.1 gene_bio…	ENSRNOP00000016965.4;ENSRNOP00000084469.1		pep	22278.2	20810.7	29005.4	22971.7	16241.3	36232.6	21877.5	28439	29642.8	37315.3	37743	40207.3	39686.6	36960.9	42242.6	43827.1	43105.6	23175.6	42643.1	13718.2	55684.9	14892.5	11418.6	15842.1	15058	10676.3	23724.3	13584.2	22282.8
YMVLVPSQLYTDTPEK		2	0	FALSE	FALSE	0.87449	ENSRNOP00000090116.1	"primary_assembly:mRatBN7.2:4:155332827:155413117:-1 gene:ENSRNOG00000065350.1 transcript:ENSRNOT00000096100.1 gene_biotype:protein_coding transcript_biotype:protein_coding gene_symbol:Cpamd8 description:C3 and PZP-like, alpha-2-macroglobulin domain containing 8 [Source:RGD Symbol;Acc:1566313]"	ENSRNOP00000090116.1		pep	22225.2	24026.8	25239	22549.2	18104.3	9439.49	21089.6	15845.9	6054.47	29485.3	16305.1	21840	35947.7	18044.2	9174.99	16821	17673.3	17042.9	12050.4	19991.7	13725	32556.9	16536.3	27588.4	27240.5	50924.4	9143.87	38679	21823.2
VLDSPGPPANITVR		2	0	FALSE	FALSE	0.87826	ENSRNOP00000082190.1	primary_assembly:mRatBN7.2:3:61652439:61924741:-1 gene:ENSRNOG00000069271.1 transcript:ENSRNOT00000114553.1 gene_biotype:protein_coding transcript_biotype:protein_coding gene_symbol:Ttn description:titin [Source:RGD Symbol;Acc:621114]	ENSRNOP00000082190.1		pep	22199.1	28860.1	20146.7	22848.7	41731.4	27159.7	32065	28678.2	27469.5	19716.3	30539	28053.3	26576.4	29854	28858.4	31833.4	27263.7	18255.8	17163.3	21413.7	21735.9	25174.1	19124.5	17156.9	18438.6	15176.6	37581.3	18627.6	19905.7
FNDEHIPDSPFVVPVASLSDDAR		3	0	FALSE	FALSE	0.869981	ENSRNOP00000027237.7	primary_assembly:mRatBN7.2:4:58034189:58061844:1 gene:ENSRNOG00000007281.8 transcript:ENSRNOT00000027237.8 gene_biotype:protein_coding transcript_biotype:protein_coding gene_symbol:Flnc description:filamin C [Source:RGD Symbol;Acc:1308807]	ENSRNOP00000027237.7		pep	22187.3	33266.5	17754.7	14581.2	17828.8	21073.9	15550.8	23491.2	22915.1	23583.2	20539.7	19001.3	22456.5	18398.8	18018.2	20444.9	21222.3	18866.2	16525.7	16133.5	18294.5	15897.2	15555.6	15245.5	9133.1	6427.08	27476	13501	22324.4
TFTTQETITNAETAK		2	0	FALSE	FALSE	0.857094	ENSRNOP00000029515.3;ENSRNOP00000087782.1	primary_assembly:mRatBN7.2:1:86828216:86856086:-1 gene:ENSRNOG00000023150.6 transcript:ENSRNOT00000032613.5 gene_biotype:protein_coding transcript_biotype:protein_coding gene_symbol:Gpi description:glucose-6-phosphate isomerase [Source:RGD Symbol;Acc:2727];primary_assembly:mRatBN7.2:1:86828216:86856086:-1 gene:ENSRNOG00000023150.6 transcript:ENSRNOT00000097410.1 gene_biotype:protein_coding transc…	ENSRNOP00000029515.3;ENSRNOP00000087782.1		pep	22167.1	25598.2	19742.9	13662.2	12020.5	13618.1	11927.5	21141.3	17615.6	22684.3	19463.2	19200.4	21965.6	17960.2	21138.8	18194.3	18504.7	16594.3	15281.3	21815.9	18876.9	17504	18397.9	18379.4	17917.7	20894.3	12678.8	14354.1	20411.7
TQIHIMPDTPEIMLAR		3	0	FALSE	FALSE	0.87826	ENSRNOP00000068343.2	primary_assembly:mRatBN7.2:3:36614000:36811574:-1 gene:ENSRNOG00000006783.9 transcript:ENSRNOT00000076095.3 gene_biotype:protein_coding transcript_biotype:protein_coding gene_symbol:Neb description:nebulin [Source:RGD Symbol;Acc:1311134]	ENSRNOP00000068343.2		pep	22165.5	17275.6	12971.4	10588.4	11120.6	10036.9	8871.94	14316.6	8934.96	10563.5	10436.1	8107.41	9029.1	6689.06	6028.83	4270.68	9811.97	5422.15	8429.12	14410.6	13699.7	11577.1	4327.33	10598	9819.66	5612.06	11076.4	6788.18	10039.7
APSWIDTGLSEMR		2	0	TRUE	TRUE	0.855179	ENSRNOP00000055901.2	"primary_assembly:mRatBN7.2:8:51093441:51099157:1 gene:ENSRNOG00000010524.7 transcript:ENSRNOT00000059127.4 gene_biotype:protein_coding transcript_biotype:protein_coding gene_symbol:Cryab description:crystallin, alpha B [Source:RGD Symbol;Acc:2414]"	ENSRNOP00000055901.2		pep	22146.8	28177	18215.7	21149.7	15505.3	40442.6	9403.73	28373.5	20519.6	37366.9	35134.2	34579.4	34705	35002.2	31727.3	33567.5	31221.3	25416.5	22563.2	17696.2	31352.8	20514.4	14255.4	17316.1	13798	12491.8	45240.2	8959.64	14324.5
SQEEYPDLSK		2	0	TRUE	TRUE	0.87826	ENSRNOP00000022895.1	"primary_assembly:mRatBN7.2:1:79061456:79071720:1 gene:ENSRNOG00000016837.5 transcript:ENSRNOT00000022895.5 gene_biotype:protein_coding transcript_biotype:protein_coding gene_symbol:Ckm description:creatine kinase, M-type [Source:RGD Symbol;Acc:2358]"	ENSRNOP00000022895.1		pep	22137.5	22311.6	22867.8	22081.4	2632.75	18794.2	22820.9	16983.4	24686.2	16098.7	21098.4	19445.5	1184.95	19868.9	13588.3	23182.1	33251	22150.1	27170.5	15723.2	24342.8	2026.79	10797.7	19355.4	22612.9	20982.7	23422.4	32333.3	24841.5
AYALQSDVEYK		2	0	FALSE	FALSE	0.87826	ENSRNOP00000068343.2	primary_assembly:mRatBN7.2:3:36614000:36811574:-1 gene:ENSRNOG00000006783.9 transcript:ENSRNOT00000076095.3 gene_biotype:protein_coding transcript_biotype:protein_coding gene_symbol:Neb description:nebulin [Source:RGD Symbol;Acc:1311134]	ENSRNOP00000068343.2		pep	22087.3	20906.2	15142.1	13298.7	18584.2	11040.2	17564.7	20130.3	20322.6	16470.7	11609.1	8569.3	19124.6	12088.3	8160.8	13609.6	15429.8	16374.8	15083.9	17323.4	15460.2	15453.6	8146.6	11136.5	12488.3	7083.31	10151.8	10383.8	15425.4
VPAPAEVPVTPPTLVSGLK		2	0	FALSE	FALSE	0.87826	ENSRNOP00000082190.1	primary_assembly:mRatBN7.2:3:61652439:61924741:-1 gene:ENSRNOG00000069271.1 transcript:ENSRNOT00000114553.1 gene_biotype:protein_coding transcript_biotype:protein_coding gene_symbol:Ttn description:titin [Source:RGD Symbol;Acc:621114]	ENSRNOP00000082190.1		pep	22044.8	25612.8	18352	12955.2	21415	13603.7	17363.6	20027.5	17299.2	23658.1	25680.9	23370	25461.4	25732.2	28770.7	25540.7	24749.8	14173.9	12717.7	16348.3	18859.6	14513	8288.91	12042.4	11077.5	5503.68	21739.4	8610.96	14766.7
VLVVHDGFEGLAK		2	0	FALSE	FALSE	0.867482	ENSRNOP00000070507.1;ENSRNOP00000075742.1	"primary_assembly:mRatBN7.2:7:129235040:129259192:1 gene:ENSRNOG00000057988.2 transcript:ENSRNOT00000078579.2 gene_biotype:protein_coding transcript_biotype:protein_coding gene_symbol:Pfkm description:phosphofructokinase, muscle [Source:RGD Symbol;Acc:68419];primary_assembly:mRatBN7.2:7:129221653:129259192:1 gene:ENSRNOG00000057988.2 transcript:ENSRNOT00000088376.2 gene_biotype:protein_coding tra…	ENSRNOP00000070507.1;ENSRNOP00000075742.1		pep	22037.4	22991.1	13184.3	13386.4	24240.1	11549.6	16812.1	16039.2	16964.2	11622.2	10798.1	11330.8	11757.2	10843.5	12398.8	10021.3	9861.6	15945.9	12035.6	13521.6	16803.5	11654	13158.4	10851.8	12202.2	9386.27	14400.1	9520.03	13595.1
TNALQISEPLYR		2	0	FALSE	FALSE	0.87826	ENSRNOP00000068343.2	primary_assembly:mRatBN7.2:3:36614000:36811574:-1 gene:ENSRNOG00000006783.9 transcript:ENSRNOT00000076095.3 gene_biotype:protein_coding transcript_biotype:protein_coding gene_symbol:Neb description:nebulin [Source:RGD Symbol;Acc:1311134]	ENSRNOP00000068343.2		pep	22018	23556.1	14757.2	9258.82	20881.9	10032.6	9721.86	15483.2	17128.3	15199.5	11772.4	16104.1	15666.4	17047.5	12953.8	15525.1	22264.9	9892.75	9020.57	14955.2	10710.9	8892.12	6861.4	7576.19	8917.89	3137.43	17783.3	8556.01	13793.3
IEFDICYTSVLK	C6(Carbamidomethyl)	2	1	TRUE	TRUE	0.87031	ENSRNOP00000018227.4	primary_assembly:mRatBN7.2:14:80681776:80683940:-1 gene:ENSRNOG00000013532.8 transcript:ENSRNOT00000018227.8 gene_biotype:protein_coding transcript_biotype:protein_coding gene_symbol:Pgam2 description:phosphoglycerate mutase 2 [Source:RGD Symbol;Acc:3313]	ENSRNOP00000018227.4		pep	22005.1	21736.8	18126.2	18757.7	28422.3	15845.4	25262.6	24521.6	20551.3	20116.9	14427.7	13037	15716.7	12563.6	10484	14371.9	16044.3	16069.3	13867.6	23266.1	14613.1	15978.3	16409.2	10277	11563.3	10301.1	6979.02	13951.2	16147.3
NMWAAFPPDVGGNVDYK	M2(Oxidation)	2	0	TRUE	FALSE	0.865142	ENSRNOP00000023944.3;ENSRNOP00000088080.1	"primary_assembly:mRatBN7.2:1:181829743:181832545:1 gene:ENSRNOG00000017645.7 transcript:ENSRNOT00000023944.7 gene_biotype:protein_coding transcript_biotype:protein_coding gene_symbol:Mylpf description:myosin light chain, phosphorylatable, fast skeletal muscle [Source:RGD Symbol;Acc:3141];primary_assembly:mRatBN7.2:1:181830655:181832545:1 gene:ENSRNOG00000017645.7 transcript:ENSRNOT00000112797.1 …	ENSRNOP00000023944.3;ENSRNOP00000088080.1		pep	21992.1	19617.5	142507	14936.1	27326.7	20416.8	26636.9	22398	27955.7	108925	27524.5	23246	21620.5	21983.3	78465	27599.7	47851.6	16124.7	152176	46109.5	53820.9	20458.7	43713	21954.8	31521.8	85059.8	25059.9	26527.5	16656.9
DVATAQWSPLSTTSK		2	0	FALSE	FALSE	0.87826	ENSRNOP00000082190.1	primary_assembly:mRatBN7.2:3:61652439:61924741:-1 gene:ENSRNOG00000069271.1 transcript:ENSRNOT00000114553.1 gene_biotype:protein_coding transcript_biotype:protein_coding gene_symbol:Ttn description:titin [Source:RGD Symbol;Acc:621114]	ENSRNOP00000082190.1		pep	21899.7	22088.3	14756.6	8068.17	25045.5	11993.7	11544.1	18549.6	19249.3	20619.7	12519.8	13236.3	15455.5	14751.4	12403.9	13682.3	21293.9	8856.49	10070.7	11617.5	12829.1	7082.44	8827.3	5228.58	6158.48	11103.2	15338.3	9101.33	13597.5
DVHETLGFPVAFECR	C14(Carbamidomethyl)	3	1	TRUE	TRUE	0.87826	ENSRNOP00000082190.1	primary_assembly:mRatBN7.2:3:61652439:61924741:-1 gene:ENSRNOG00000069271.1 transcript:ENSRNOT00000114553.1 gene_biotype:protein_coding transcript_biotype:protein_coding gene_symbol:Ttn description:titin [Source:RGD Symbol;Acc:621114]	ENSRNOP00000082190.1		pep	21891.5	23951.2	17629	9278.92	10783.9	8518.55	6560.78	9680.71	8256.78	6360.37	15475.2	15016.8	5428.48	12464.7	10228.4	4969	15675.7	11155.9	11252.1	11460.5	12016.5	12584.6	5659.17	8498.9	10337.2	3191.44	15126.6	7860.21	14043.9
VPNYQALLR		2	0	FALSE	FALSE	0.869054	ENSRNOP00000001679.5	primary_assembly:mRatBN7.2:20:11905957:11924597:1 gene:ENSRNOG00000001249.9 transcript:ENSRNOT00000001679.8 gene_biotype:protein_coding transcript_biotype:protein_coding gene_symbol:Col6a1 description:collagen type VI alpha 1 chain [Source:RGD Symbol;Acc:1565398]	ENSRNOP00000001679.5		pep	21845.8	22006.5	12776.6	14548	13435.7	20971.1	21098.5	23308.5	19933.9	10806.1	12981.5	13264.4	11238.4	12940.1	14682.8	14499.9	11530.2	14391.8	13326.4	14301.9	16062.9	17259.1	30806.4	17021.9	29420.6	29672.5	19279.8	15562.4	13121.5
FTSITDSLEQVLAK		2	0	FALSE	FALSE	0.87826	ENSRNOP00000068343.2	primary_assembly:mRatBN7.2:3:36614000:36811574:-1 gene:ENSRNOG00000006783.9 transcript:ENSRNOT00000076095.3 gene_biotype:protein_coding transcript_biotype:protein_coding gene_symbol:Neb description:nebulin [Source:RGD Symbol;Acc:1311134]	ENSRNOP00000068343.2		pep	21828.7	23591.1	14455.4	11016.1	17057.6	12119.8	16322.5	14376.6	15746.4	12594.5	11893.9	11794.4	11458.4	11108.7	11157.7	12817.6	11619.2	13043.6	12511.9	16156.6	16286.3	12920.7	5088.21	9981.08	9827.47	4898.16	16950.4	8329.77	13295
DQSLQEELAR		2	0	FALSE	FALSE	0.875811	ENSRNOP00000024098.5;ENSRNOP00000079744.1	primary_assembly:mRatBN7.2:17:58143334:58210622:1 gene:ENSRNOG00000017833.8 transcript:ENSRNOT00000024098.8 gene_biotype:protein_coding transcript_biotype:protein_coding gene_symbol:Actn2 description:actinin alpha 2 [Source:RGD Symbol;Acc:1308097];primary_assembly:mRatBN7.2:17:58142625:58210622:1 gene:ENSRNOG00000017833.8 transcript:ENSRNOT00000101663.1 gene_biotype:protein_coding transcript_biot…	ENSRNOP00000024098.5;ENSRNOP00000079744.1		pep	21801.7	21495.8	15854.4	9101.95	6683.36	23099	15311.8	31470.4	21893.1	14047	14165.6	10625.4	11964.1	15681.1	11206.5	16562.1	29355.9	19517.8	21292.8	14754.5	24362.3	10985.2	2336.26	16769.4	8345.31	2208.55	25892.6	13353.1	17565.4
NLQQEISDLTEQIAEGGKR		3	1	FALSE	FALSE	0.87826	ENSRNOP00000004295.7	primary_assembly:mRatBN7.2:10:51885913:51909699:1 gene:ENSRNOG00000049695.3 transcript:ENSRNOT00000004295.7 gene_biotype:protein_coding transcript_biotype:protein_coding gene_symbol:Myh4 description:myosin heavy chain 4 [Source:RGD Symbol;Acc:3139]	ENSRNOP00000004295.7		pep	21763.8	21609	12933.9	5552.7	4634.22	10848	12906	14599	10711.9	4708.41	1436.55	916.79	6032.62	132.889	757.557		7550.19	12784.3	13443.7	4139.05	15520.9	4997.99	1571.73	8526.58	2683.46	2594.8	11602.5	6091.93	6712.97
DLPDLCYLAK	C6(Carbamidomethyl)	2	1	FALSE	FALSE	0.87826	ENSRNOP00000082190.1	primary_assembly:mRatBN7.2:3:61652439:61924741:-1 gene:ENSRNOG00000069271.1 transcript:ENSRNOT00000114553.1 gene_biotype:protein_coding transcript_biotype:protein_coding gene_symbol:Ttn description:titin [Source:RGD Symbol;Acc:621114]	ENSRNOP00000082190.1		pep	21719.2	18961.5	11192.1	7424.66	15949.1	4399.61	15148.7	13908.8	31623.8	31547.8	28817.6	42489.3	22080.8	38029.7	27902.9	37974.3	48598	17756.1	10142.8	22527	16201.7	4694.63	2717.48	8247.08	7416.17	6814.81	8493.76	12513.1	16541.9
MFNWMVTR		2	0	FALSE	FALSE	0.87826	ENSRNOP00000024186.3	primary_assembly:mRatBN7.2:15:28446550:28468217:-1 gene:ENSRNOG00000016983.6 transcript:ENSRNOT00000024186.4 gene_biotype:protein_coding transcript_biotype:protein_coding gene_symbol:Myh7 description:myosin heavy chain 7 [Source:RGD Symbol;Acc:62030]	ENSRNOP00000024186.3		pep	21703.2	22795.9	3674.37	1285.22		43738.4	4247.44	10193.5	3920.69	7754.78	8060.43	8191.1	9960.51	7932.47	4877.32	6867.76	8712.41	3633.24	1542.46	889.199	4008.06	3343.8	9341.01	10564.3	3485.91	2515.17	62861	1414.81	1881.5
EAYPGDVFYLHSR		2	0	TRUE	FALSE	0.869002	ENSRNOP00000022892.4;ENSRNOP00000084192.1	primary_assembly:mRatBN7.2:18:71292374:71300794:1 gene:ENSRNOG00000017032.6 transcript:ENSRNOT00000022892.6 gene_biotype:protein_coding transcript_biotype:protein_coding gene_symbol:Atp5f1a description:ATP synthase F1 subunit alpha [Source:RGD Symbol;Acc:619993];primary_assembly:mRatBN7.2:18:71293956:71300794:1 gene:ENSRNOG00000017032.6 transcript:ENSRNOT00000102563.1 gene_biotype:protein_coding …	ENSRNOP00000022892.4;ENSRNOP00000084192.1		pep	21700.4	17824.2	14877	21791.5	23004	27505.8	17541.7	26894	16525.5	25561.8	26989.2	37217.2	31680.3	29469.5	27342.7	29191.1	22162.5	27946.9	23474.2	11807.4	38884.7	11789	25156	11343.3	13143.6	24436.3	20138.3	10170.5	20947.2
VEVFDVPGPVLDLK		2	0	FALSE	FALSE	0.87826	ENSRNOP00000082190.1	primary_assembly:mRatBN7.2:3:61652439:61924741:-1 gene:ENSRNOG00000069271.1 transcript:ENSRNOT00000114553.1 gene_biotype:protein_coding transcript_biotype:protein_coding gene_symbol:Ttn description:titin [Source:RGD Symbol;Acc:621114]	ENSRNOP00000082190.1		pep	21577.2	24808.5	16104.8	9201.21	17751.8	11422.9	11833.6	14015.6	21948	8439.88	15256.9	14384.6	12377.6	16875.9	16805.3	17774.9	11636.3	9753.83	9715.05	14610.6	11893.5	13476.3	5693.21	9150.15	9248.02	5586.24	20497.1	11636	17337
YYVTIIDAPGHR		2	0	FALSE	FALSE	0.868346	ENSRNOP00000013608.4;ENSRNOP00000070901.1	primary_assembly:mRatBN7.2:8:79341558:79344787:-1 gene:ENSRNOG00000009439.7 transcript:ENSRNOT00000013608.7 gene_biotype:protein_coding transcript_biotype:protein_coding gene_symbol:Eef1a1 description:eukaryotic translation elongation factor 1 alpha 1 [Source:RGD Symbol;Acc:67387];primary_assembly:mRatBN7.2:X:148480789:148482555:1 gene:ENSRNOG00000051885.2 transcript:ENSRNOT00000089027.2 gene_bio…	ENSRNOP00000013608.4;ENSRNOP00000070901.1		pep	21503.9	19314.7	30608.7	46281	32961.4	26555.1	30277.8	31248.3	20847.9	24754.8	22347.5	25327.8	27514.9	25258.4	26276.5	25021.8	21221.4	31576.3	35603.3	33968.3	18351.7	38267.1	93407.3	50809.5	63699.1	99802.7	18481.1	53643	29679.4
ASLHEAWTR		2	0	TRUE	TRUE	0.874531	ENSRNOP00000026812.3	primary_assembly:mRatBN7.2:1:202159082:202175012:-1 gene:ENSRNOG00000019745.6 transcript:ENSRNOT00000026812.6 gene_biotype:protein_coding transcript_biotype:protein_coding gene_symbol:Actn3 description:actinin alpha 3 [Source:RGD Symbol;Acc:621792]	ENSRNOP00000026812.3		pep	21408	21732.2	15472.7	10914.1	18305.4	8055.74	13645.8	17048.9	16414.8	10765.6	14651.5	12439.9	12282.6	11641.4	13305.9	10901.9	12318.9	9034.05	7375.95	14146.7	11178.3	14607.1	12931.1	8822.06	13805.1	9730.42	11334.2	12473.6	15309.6
DPCDPPGQPEVTNITR	C3(Carbamidomethyl)	2	1	FALSE	FALSE	0.87826	ENSRNOP00000082190.1	primary_assembly:mRatBN7.2:3:61652439:61924741:-1 gene:ENSRNOG00000069271.1 transcript:ENSRNOT00000114553.1 gene_biotype:protein_coding transcript_biotype:protein_coding gene_symbol:Ttn description:titin [Source:RGD Symbol;Acc:621114]	ENSRNOP00000082190.1		pep	21401.2	25065.2	16969.4	12724.1	20691.2	14299.2	14842.2	17762.3	18860.9	16570.6	16616.1	15449.3	15308.7	14090.8	16340.6	14952.3	13221.9	14933.6	12730.6	18218.9	15725.4	16715.9	9587.85	12087.8	11835.5	7075.66	19458.8	10973.5	16698.7
IPPVNTNLENLYLQGNR		3	0	TRUE	TRUE	0.86314	ENSRNOP00000004382.4	primary_assembly:mRatBN7.2:13:45493517:45504133:1 gene:ENSRNOG00000003183.7 transcript:ENSRNOT00000004382.7 gene_biotype:protein_coding transcript_biotype:protein_coding gene_symbol:Fmod description:fibromodulin [Source:RGD Symbol;Acc:619769]	ENSRNOP00000004382.4		pep	21400.4	14976.8	1903.33	2520.01	916.946	4397.2	5567.46	16993.9	5990.26	4192.71	7391.07	6130.28	5022.48	5706.53	6693.11	5944.4	6399.43	137.017	2076.5	1166.37	1900.87	2206.57	191.371	5036.23	8793.22	8319.42	5357.21	9436.05
AETFTFHSDICTLPDK	C11(Carbamidomethyl)	3	1	FALSE	FALSE	0.873626	ENSRNOP00000003921.2	primary_assembly:mRatBN7.2:14:17607415:17622814:-1 gene:ENSRNOG00000002911.6 transcript:ENSRNOT00000003921.5 gene_biotype:protein_coding transcript_biotype:protein_coding gene_symbol:Alb description:albumin [Source:RGD Symbol;Acc:2085]	ENSRNOP00000003921.2		pep	21384.5	21541.8	21303.2	9628.04	12320.9	5235.96	6615.46	13428.8	6794.14	14714.1	25369.5	25637.8	17328.4	24144.3	9165.96	14165.3	30284.4	7957.92	12054.9	9237.37	4185.88	12621.7	33841	11245.2	25407.5	63430.5	3759.93	54983.2	9060.45
SSISLAWKPPAK		2	0	FALSE	FALSE	0.87826	ENSRNOP00000082190.1	primary_assembly:mRatBN7.2:3:61652439:61924741:-1 gene:ENSRNOG00000069271.1 transcript:ENSRNOT00000114553.1 gene_biotype:protein_coding transcript_biotype:protein_coding gene_symbol:Ttn description:titin [Source:RGD Symbol;Acc:621114]	ENSRNOP00000082190.1		pep	21375.1	26794	19869.7	7268.2	15363.9	10599.7	16658.2	10795.5	19343.9	4956.31	9387.35	9525	5258.98	8786.25	7533.51	8924.19	7578.96	16702.3	11287.7	9932.18	14324.9	14479	8319.02	10229.3	10799.9	6115.24	16234.3	13269.9	16024
LAWTNVATEVQVTK		2	0	FALSE	FALSE	0.87826	ENSRNOP00000082190.1	primary_assembly:mRatBN7.2:3:61652439:61924741:-1 gene:ENSRNOG00000069271.1 transcript:ENSRNOT00000114553.1 gene_biotype:protein_coding transcript_biotype:protein_coding gene_symbol:Ttn description:titin [Source:RGD Symbol;Acc:621114]	ENSRNOP00000082190.1		pep	21366.9	27598.2	16384.9	9039.45	8854.27	9851.61	7938.86	16100.8	17754.6	16139.3	14966.8	14941.4	18736.3	15281.6	14190.6	15511.1	12888.9	17386	14834.5	15402.2	13790.3	9673.35	4449.79	11948.3	12377.8	5779.02	18642.9	8168.39	15297
IINEPTAAAIAYGLDK		2	0	FALSE	FALSE	0.863401	ENSRNOP00000042159.6	primary_assembly:mRatBN7.2:8:41183264:41187259:1 gene:ENSRNOG00000034066.6 transcript:ENSRNOT00000044608.6 gene_biotype:protein_coding transcript_biotype:protein_coding gene_symbol:Hspa8 description:heat shock protein family A (Hsp70) member 8 [Source:RGD Symbol;Acc:621725]	ENSRNOP00000042159.6		pep	21211.5	18476.4	19298.4	22257.4	27241	21506.5	20200.6	20894.4	21807.1	34092.2	29703.6	32624.2	32512.2	29382.1	32423.3	33112.8	33310.1	17954.3	22676.6	22795.8	18184.3	21183.2	30516.2	22212.3	28407.9	41146.8	20810	31820.2	22164.8
YGYTHLSTGDLLR		2	0	TRUE	FALSE	0.857664	ENSRNOP00000067175.3;ENSRNOP00000074303.2	primary_assembly:mRatBN7.2:3:15916831:15923041:1 gene:ENSRNOG00000049056.3 transcript:ENSRNOT00000073840.3 gene_biotype:protein_coding transcript_biotype:protein_coding gene_symbol:AABR07051450.1 description:adenylate kinase 1 [Source:RGD Symbol;Acc:2076];primary_assembly:mRatBN7.2:3:15912485:15923037:1 gene:ENSRNOG00000049056.3 transcript:ENSRNOT00000091048.2 gene_biotype:protein_coding transcri…	ENSRNOP00000067175.3;ENSRNOP00000074303.2		pep	21210.9	27095.1	16425.7	16203.7	25010.5	16834.8	19568.6	17961.5	19938	13750.1	14618.3	12901	14190	12584.1	15259.8	13230.8	9767.51	18596.7	16402.2	17673.4	22357.2	18216.1	16252.3	14609.4	17437.4	11840.4	17887.1	9441.78	16723
ATNDVGSDTCVGSVTLK	C10(Carbamidomethyl)	2	1	TRUE	TRUE	0.87826	ENSRNOP00000082190.1	primary_assembly:mRatBN7.2:3:61652439:61924741:-1 gene:ENSRNOG00000069271.1 transcript:ENSRNOT00000114553.1 gene_biotype:protein_coding transcript_biotype:protein_coding gene_symbol:Ttn description:titin [Source:RGD Symbol;Acc:621114]	ENSRNOP00000082190.1		pep	21153.4	24841.4	18243.6	13324.4	20441.7	14451.4	17243.9	16688.5	19018.3	18571.9	19447.2	19279.8	18634.7	17854.3	20486.7	18672.6	15197.2	15560.2	13412.2	16121.4	17169	16206.7	8459.22	10494.8	11552.9	5782.59	17663.7	10332.1	16084.1
KYEVLALLYHEPPEDDK		3	1	TRUE	TRUE	0.860967	ENSRNOP00000009344.5	primary_assembly:mRatBN7.2:13:84670649:84680339:-1 gene:ENSRNOG00000006930.7 transcript:ENSRNOT00000009344.7 gene_biotype:protein_coding transcript_biotype:protein_coding gene_symbol:Casq1 description:calsequestrin 1 [Source:RGD Symbol;Acc:1586677]	ENSRNOP00000009344.5		pep	21146.7	26519.9	20063.6	16011.2	19903	15975.9	22992.3	17578.8	22905.8	3310.39	3928.04	3387.89	3423.82	3360.88	3334.54	2839.38	3210.5	19643.6	17056.9	21159.2	22824.4	19307.7	11126.2	893.424	13949.9	8693.33	19630.6	14548.3	20652.7
SEPATLLQPVTIR		2	0	FALSE	FALSE	0.873367	ENSRNOP00000062025.1	primary_assembly:mRatBN7.2:1:94994104:95017584:-1 gene:ENSRNOG00000019627.6 transcript:ENSRNOT00000067754.2 gene_biotype:protein_coding transcript_biotype:protein_coding gene_symbol:Mybpc2 description:myosin binding protein C2 [Source:RGD Symbol;Acc:1311596]	ENSRNOP00000062025.1		pep	21139.6	7989.92	4075.24	2185.05	17374.2	2717.5	1543.58	10871.1	11939.5	37951.7	14766.1	15767.3	19074.5	16589.1	13798.9	16318.2	49466.7	2803.53	1144.39	3319.3	4020.45	3476.56	4654.3	1062.68	2254.61	5695.23	4343.66	2499.05	6600.03
DCTGNFCLFR	C2(Carbamidomethyl);C7(Carbamidomethyl)	2	2	FALSE	FALSE	0.871443	ENSRNOP00000012725.8	primary_assembly:mRatBN7.2:8:103767995:103816511:-1 gene:ENSRNOG00000030625.7 transcript:ENSRNOT00000012725.9 gene_biotype:protein_coding transcript_biotype:protein_coding gene_symbol:Tf description:transferrin [Source:RGD Symbol;Acc:3845]	ENSRNOP00000012725.8		pep	21128.7	14859.8	18586.8	21169.8	16473	7102.29	10105.1	15107.8	9364.09	34868.3	32743.7	34128.1	31025.2	33613.8	28705.8	34504.8	39299	13617.6	22126.3	17561.8	6202.54	15339.8	21816.6	25171.2	28453.1	72598	8277.42	29824.5	17794.7
GVAGVPAEFSIWTR		2	0	FALSE	FALSE	0.869981	ENSRNOP00000027237.7	primary_assembly:mRatBN7.2:4:58034189:58061844:1 gene:ENSRNOG00000007281.8 transcript:ENSRNOT00000027237.8 gene_biotype:protein_coding transcript_biotype:protein_coding gene_symbol:Flnc description:filamin C [Source:RGD Symbol;Acc:1308807]	ENSRNOP00000027237.7		pep	21127.6	24844.2	12969.3	11348.1	16940.4	18636.3	13874.4	20321.8	19437.3	17198.8	19542.7	18044.5	17590.9	17232.9	18429.4	18185.7	18908.4	13541.1	14445.6	12753.2	10463.5	12476	15655.8	10569.9	9847.1	7182.43	25239.8	5712.46	12976.7
AEDPVFLPSPPSK		2	0	FALSE	FALSE	0.87826	ENSRNOP00000082190.1	primary_assembly:mRatBN7.2:3:61652439:61924741:-1 gene:ENSRNOG00000069271.1 transcript:ENSRNOT00000114553.1 gene_biotype:protein_coding transcript_biotype:protein_coding gene_symbol:Ttn description:titin [Source:RGD Symbol;Acc:621114]	ENSRNOP00000082190.1		pep	21119.7	21485.8	11982.2	13728.8	47617.2	17333.2	13109.8	26792.9	17766.5	17713.4	5714.27	9090.13	13795.5	8408.56	5892.55	6337.31	13824.3	12503.5	14392.1	19090	17276.2	16179.7	12219.8	9165.4	11149.3	6545.74	19414.4	6387.96	12766.1
LLGSIDIDHTQYK		2	0	FALSE	FALSE	0.87826	ENSRNOP00000004295.7	primary_assembly:mRatBN7.2:10:51885913:51909699:1 gene:ENSRNOG00000049695.3 transcript:ENSRNOT00000004295.7 gene_biotype:protein_coding transcript_biotype:protein_coding gene_symbol:Myh4 description:myosin heavy chain 4 [Source:RGD Symbol;Acc:3139]	ENSRNOP00000004295.7		pep	21102.5	16200.1	39582.2	46612.6	57482.2	46820.7	54884.4	41009.9	52835.8	40873.7	22181.1	31871	46228	33912.5	34397.6	39890.2	24297	57943.8	52723.8	9480.38	64107.8	16902.9	37103.9	24865	31520.9	49820.3	30115.1	29645	49471.9
YSSPVDMLGVVLAK		2	0	FALSE	FALSE	0.87826	ENSRNOP00000068343.2	primary_assembly:mRatBN7.2:3:36614000:36811574:-1 gene:ENSRNOG00000006783.9 transcript:ENSRNOT00000076095.3 gene_biotype:protein_coding transcript_biotype:protein_coding gene_symbol:Neb description:nebulin [Source:RGD Symbol;Acc:1311134]	ENSRNOP00000068343.2		pep	21061.8	23833.2	18724.5	13889.3	23130.8	16715.3	17133.4	20691.1	19099.7	19002.3	20696	19366.9	16720.7	16054.9	14285.2	16523.2	22679.4	12608.2	12277.6	16243.5	16020.4	14195.4	10144.2	10797	11209.1	9933.67	17578.2	12265.8	16159.8
VFDAIMNFR		2	0	FALSE	FALSE	0.871098	ENSRNOP00000041821.3	primary_assembly:mRatBN7.2:7:8533118:8559183:-1 gene:ENSRNOG00000020266.6 transcript:ENSRNOT00000047450.4 gene_biotype:protein_coding transcript_biotype:protein_coding gene_symbol:Eef2 description:eukaryotic translation elongation factor 2 [Source:RGD Symbol;Acc:61979]	ENSRNOP00000041821.3		pep	21057.4	21336.8	21509.2	16552.5	14846.1	13135.8	16650.1	21204.2	17880.6	6952.28	5750.02	6420.05	7330.85	5623.4	5544.5	5835.32	5964.52	14859	15073.2	15597.7	16358.5	16798.4	17477.2	19763.1	21457.2	29657.2	15503.5	22285.1	19543.8
TLANLNPESSLFIIASK		2	0	FALSE	FALSE	0.857094	ENSRNOP00000029515.3;ENSRNOP00000087782.1	primary_assembly:mRatBN7.2:1:86828216:86856086:-1 gene:ENSRNOG00000023150.6 transcript:ENSRNOT00000032613.5 gene_biotype:protein_coding transcript_biotype:protein_coding gene_symbol:Gpi description:glucose-6-phosphate isomerase [Source:RGD Symbol;Acc:2727];primary_assembly:mRatBN7.2:1:86828216:86856086:-1 gene:ENSRNOG00000023150.6 transcript:ENSRNOT00000097410.1 gene_biotype:protein_coding transc…	ENSRNOP00000029515.3;ENSRNOP00000087782.1		pep	21007.5	23819.5	16779.1	14761.2	20445.4	13292.9	16790.7	16870.3	17140.6	16312.5	17021.2	19693.1	15153	17615.2	19308.2	19096.7	20148.7	16815.2	15252	17699.2	18003.4	16044.6	12678.9	11612.6	14152.6	12245.1	15704.5	13171.3	16057.1
VSNVAGDNACSGILTVK	C10(Carbamidomethyl)	2	1	TRUE	TRUE	0.87826	ENSRNOP00000082190.1	primary_assembly:mRatBN7.2:3:61652439:61924741:-1 gene:ENSRNOG00000069271.1 transcript:ENSRNOT00000114553.1 gene_biotype:protein_coding transcript_biotype:protein_coding gene_symbol:Ttn description:titin [Source:RGD Symbol;Acc:621114]	ENSRNOP00000082190.1		pep	21005.2	19573.7	12061.8	8476.65	12989.9	13900	14501.8	13887.3	16274.1	14885.8	14932.7	17005.6	14619.5	14849.4	15159.2	16996.6	13027.5	13017.4	9357.1	11858.9	12401.9	12467.5	7624.92	7994.4	6994.68	5759.68	17007.3	7335.83	12728
FLSQPFQVAEVFTGHMGK		3	0	TRUE	TRUE	0.865934	ENSRNOP00000003965.3	primary_assembly:mRatBN7.2:7:515460:567273:1 gene:ENSRNOG00000002840.5 transcript:ENSRNOT00000003965.5 gene_biotype:protein_coding transcript_biotype:protein_coding gene_symbol:Atp5f1b description:ATP synthase F1 subunit beta [Source:RGD Symbol;Acc:621368]	ENSRNOP00000003965.3		pep	20993.1	19308.2	22111.7	17031.1	14106.2	24518	18427.6	20156.1	22003.5	3090.13	2155.82	1618.02	3786	1031.21	1575.09	1099.15	3190.76	26875.4	22296	13255.6	34664.9	13908.3	7211.78	12730.1	11281.7	11294.1	22858.9	12366.2	18762.1
TSVVVQWDRPK		2	0	FALSE	FALSE	0.871501	ENSRNOP00000015908.6	primary_assembly:mRatBN7.2:16:74520157:74590140:-1 gene:ENSRNOG00000011754.7 transcript:ENSRNOT00000015908.7 gene_biotype:protein_coding transcript_biotype:protein_coding gene_symbol:Myom2 description:myomesin 2 [Source:RGD Symbol;Acc:631437]	ENSRNOP00000015908.6		pep	20990.4	24452.3	21726.7	16963.6	30137.6	15934.9	23614.4	16997.1	21146.2	8032.25	10445.7	10990.3	10021.6	9186.28	10733.7	8721.66	7795.65	17297.4	16899.4	18500.9	22702.2	18741.7	15904.6	10888.2	14403.2	10062.4	23193.1	12921.9	17342.7
FVVHGLTTGEQYIFR		3	0	FALSE	FALSE	0.871501	ENSRNOP00000015908.6	primary_assembly:mRatBN7.2:16:74520157:74590140:-1 gene:ENSRNOG00000011754.7 transcript:ENSRNOT00000015908.7 gene_biotype:protein_coding transcript_biotype:protein_coding gene_symbol:Myom2 description:myomesin 2 [Source:RGD Symbol;Acc:631437]	ENSRNOP00000015908.6		pep	20986.5	16906.9	18752.1	17962.7	13661.7	12610.7	19643.4	11790.3	15068.3	4591.23	3980.51	3497.21	3740.98	3168.35	3224.17	3273.96	3751.75	15264.1	13247.3	20932.2	20290.6	10751.6	7187.71	12452.4	12727.9	10451.7	18123.6	12374.2	14694.1
YGVGEPLESAPVLMK		2	0	FALSE	FALSE	0.87826	ENSRNOP00000082190.1	primary_assembly:mRatBN7.2:3:61652439:61924741:-1 gene:ENSRNOG00000069271.1 transcript:ENSRNOT00000114553.1 gene_biotype:protein_coding transcript_biotype:protein_coding gene_symbol:Ttn description:titin [Source:RGD Symbol;Acc:621114]	ENSRNOP00000082190.1		pep	20985.8	23896.1	16903.4	9129.29	24018.7	14437.1	19592.7	15816.3	15688.3	22555.5	23610.4	21773.7	24083.9	22684.7	22991.8	23844.8	19752.6	15460.5	10011.7	14137.5	17860.5	17612.4	10842.4	10357.7	11010.7	9485.87	16588	10476.8	16880.1
LPASALLGEENK		2	0	FALSE	FALSE	0.858892	ENSRNOP00000017686.4	"primary_assembly:mRatBN7.2:9:68333983:68372220:-1 gene:ENSRNOG00000012966.8 transcript:ENSRNOT00000017686.8 gene_biotype:protein_coding transcript_biotype:protein_coding gene_symbol:Acadl description:acyl-CoA dehydrogenase, long chain [Source:RGD Symbol;Acc:2011]"	ENSRNOP00000017686.4		pep	20981.4	17696.7	21820.8	18242	13427.2	35282.9	20124.8	17461.4	21055.1	24968.4	27126.7	27959.5	25499.3	26094.4	27053.9	27292.6	26246.7	26017.1	26467	9811.7	36036.7	12968.7	12045	18036.2	13866	11054.3	28269.4	12616.9	23887
LSPQSIYNLLPQK		2	0	FALSE	FALSE	0.863307	ENSRNOP00000009467.5	primary_assembly:mRatBN7.2:4:161759182:161805276:-1 gene:ENSRNOG00000006709.7 transcript:ENSRNOT00000009467.7 gene_biotype:protein_coding transcript_biotype:protein_coding gene_symbol:Pzp description:pregnancy-zone protein [Source:RGD Symbol;Acc:628643]	ENSRNOP00000009467.5		pep	20977.5	15328.1	19384.8	26488.4	29369.3	11369.2	16996.4	3123.77	5882.79	11474.2	18509.6	18513.6	12322.5	17624.2	19798.5	19213.3	16311.2	20343.1	30207.4	27410.8	12138.8	31079.9	51559.9	30669	28169.5	45357.8	12383.2	52107.6	22477.5
AVNAVGTSENSQESEVIK		2	0	FALSE	FALSE	0.871501	ENSRNOP00000015908.6	primary_assembly:mRatBN7.2:16:74520157:74590140:-1 gene:ENSRNOG00000011754.7 transcript:ENSRNOT00000015908.7 gene_biotype:protein_coding transcript_biotype:protein_coding gene_symbol:Myom2 description:myomesin 2 [Source:RGD Symbol;Acc:631437]	ENSRNOP00000015908.6		pep	20891.9	23826.2	17811.8	13938.5	20214.4	11476.4	17697	16011.3	17021	18971.2	17458	17745.1	18892.6	18018.7	18781.5	16559.9	15721.7	15105.2	12958.2	18872.5	16895.8	16161.6	10463.6	11001.5	11795.2	9480.7	14252.1	11129	16653.2
SSVDLEWSPPLK		2	0	FALSE	FALSE	0.87826	ENSRNOP00000082190.1	primary_assembly:mRatBN7.2:3:61652439:61924741:-1 gene:ENSRNOG00000069271.1 transcript:ENSRNOT00000114553.1 gene_biotype:protein_coding transcript_biotype:protein_coding gene_symbol:Ttn description:titin [Source:RGD Symbol;Acc:621114]	ENSRNOP00000082190.1		pep	20872.5	20859.7	15064	8744.66	33209.6	14738.8	18227.6	13119.6	18921.1	13635.9	19091.3	12064.4	20568.4	12773.6	24522.4	16996.9	26524	5612.96	7306.97	12448.1	10226.6	13682.1	6477.5	6070.49	7050.02	8047.21	20946.8	14226	9792.85
YTFEIFDGK		2	0	FALSE	FALSE	0.871501	ENSRNOP00000015908.6	primary_assembly:mRatBN7.2:16:74520157:74590140:-1 gene:ENSRNOG00000011754.7 transcript:ENSRNOT00000015908.7 gene_biotype:protein_coding transcript_biotype:protein_coding gene_symbol:Myom2 description:myomesin 2 [Source:RGD Symbol;Acc:631437]	ENSRNOP00000015908.6		pep	20853.3	23786	20619	19259.4	35398.2	24506.8	34257.6	35269.9	32509.2	29648.9	30209.4	21660.7	32513.4	23311.5	33103.1	29080.6	25402.1	18872.6	18663	23532	25883.7	23661.2	13373.9	13739.7	18520.1	18282.1	28483.1	17027	20762.9
WPLYLSTK		2	0	FALSE	FALSE	0.860708	ENSRNOP00000069080.1;ENSRNOP00000080037.1	primary_assembly:mRatBN7.2:1:134029772:134058025:-1 gene:ENSRNOG00000013949.8 transcript:ENSRNOT00000085988.2 gene_biotype:protein_coding transcript_biotype:protein_coding gene_symbol:Idh2 description:isocitrate dehydrogenase (NADP(+)) 2 [Source:RGD Symbol;Acc:1597139];primary_assembly:mRatBN7.2:1:134036753:134058025:-1 gene:ENSRNOG00000013949.8 transcript:ENSRNOT00000109065.1 gene_biotype:protei…	ENSRNOP00000069080.1;ENSRNOP00000080037.1		pep	20825.8	21320.4	19041.3	12188.8	7619.81	37574.8	19484.3	16390.2	21595.3	14163.4	14000.9	14394.1	14133.4	14304.2	14715.1	15053.6	13192.3	26072.4	23736.8	6876.52	40324.7	9820.18	9533.54	15608.2	9842.3	9173.16	39668.4	9948.88	23717.8
LSGGIDFNQPLVITR		2	0	FALSE	FALSE	0.864183	ENSRNOP00000017054.2	primary_assembly:mRatBN7.2:16:46352467:46383657:-1 gene:ENSRNOG00000012658.9 transcript:ENSRNOT00000017054.7 gene_biotype:protein_coding transcript_biotype:protein_coding gene_symbol:Pdlim3 description:PDZ and LIM domain 3 [Source:RGD Symbol;Acc:620427]	ENSRNOP00000017054.2		pep	20774.7	23437.7	10939.6	11903.1	20322.9	11671	12878.1	16929	15938.9	16458.2	15471.3	15301	14594.6	15067.2	17631.7	17004.2	15263.1	16947.6	16450.6	22792.8	18199.6	16418	12738.6	15760.6	13574.8	6250.91	15501.2	10153	14445.2
GIGWIPEGSVEMTR		2	0	FALSE	FALSE	0.87826	ENSRNOP00000068343.2	primary_assembly:mRatBN7.2:3:36614000:36811574:-1 gene:ENSRNOG00000006783.9 transcript:ENSRNOT00000076095.3 gene_biotype:protein_coding transcript_biotype:protein_coding gene_symbol:Neb description:nebulin [Source:RGD Symbol;Acc:1311134]	ENSRNOP00000068343.2		pep	20757.9	23542.6	16479.2	4834.17	19702.1	10802.6	11568.2	15196.5	17762.8	11143.5	18998.7	13063.5	8565.01	13389.1	17009.2	15009.8	17888.4	4467.65	10656	4879.83	3271.28	6074.34	7696.49	7167.3	7969.21	6756.42	16831.2	8000.82	7317.91
ANHVNVPDCAFTVTDLVEGGK	C9(Carbamidomethyl)	3	1	FALSE	FALSE	0.87826	ENSRNOP00000082190.1	primary_assembly:mRatBN7.2:3:61652439:61924741:-1 gene:ENSRNOG00000069271.1 transcript:ENSRNOT00000114553.1 gene_biotype:protein_coding transcript_biotype:protein_coding gene_symbol:Ttn description:titin [Source:RGD Symbol;Acc:621114]	ENSRNOP00000082190.1		pep	20737.2	21387.1	15459.9	8918.73	14119.9	7129.47	11224.7	9089.57	16692.9	12492.4	12675.4	16381.7	9691.33	15639.3	9917.94	14683.1	11033.6	13534.5	12239	17290.2	14133.9	9632.86	4547.29	11200.7	7005.49	5370.62	14206.9	9047.78	16292.8
DILSNLIPK		2	0	TRUE	FALSE	0.845248	ENSRNOP00000034921.4;ENSRNOP00000087073.1;ENSRNOP00000096005.1	primary_assembly:mRatBN7.2:7:763824:791419:1 gene:ENSRNOG00000023520.6 transcript:ENSRNOT00000033726.6 gene_biotype:protein_coding transcript_biotype:protein_coding gene_symbol:Cs description:citrate synthase [Source:RGD Symbol;Acc:620330];primary_assembly:mRatBN7.2:7:758345:791421:1 gene:ENSRNOG00000023520.6 transcript:ENSRNOT00000116919.1 gene_biotype:protein_coding transcript_biotype:protein_c…	ENSRNOP00000034921.4;ENSRNOP00000087073.1;ENSRNOP00000096005.1		pep	20732.1	16184	20483.6	18009.8	13085.8	33242.4	20466.9	23607	27171.1	29531.8	30819.7	30993.8	28316	33140	35643.5	35984.4	30615.9	26530.4	29081	12565.3	39838.4	12999.3	8647.65	12334.1	11493.2	10397.1	32763.4	11188.8	23670.7
LIDDHFLFDK		2	0	TRUE	FALSE	0.857515	ENSRNOP00000069574.2;ENSRNOP00000089864.1	"primary_assembly:mRatBN7.2:2:23079920:23110430:-1 gene:ENSRNOG00000055450.2 transcript:ENSRNOT00000084002.2 gene_biotype:protein_coding transcript_biotype:protein_coding gene_symbol:Ckmt2 description:creatine kinase, mitochondrial 2 [Source:RGD Symbol;Acc:61977];primary_assembly:mRatBN7.2:2:23079918:23100113:-1 gene:ENSRNOG00000055450.2 transcript:ENSRNOT00000118630.1 gene_biotype:protein_coding…	ENSRNOP00000069574.2;ENSRNOP00000089864.1		pep	20707.8	17208.9	29663.3	25846.3	17757.3	40284.6	24141.6	15848.6	28257.7	11089.1	9596.68	9686.29	10823.2	8430.17	9645.04	8868.87	7050.93	42901.5	39202.3	13633.4	61126	15418.2	10736.3	17187.9	14051.9	7573.26	35085	11240	29272
REEMVLDDSAK		2	1	FALSE	FALSE	0.873983	ENSRNOP00000091865.1	primary_assembly:mRatBN7.2:1:181026608:181044834:-1 gene:ENSRNOG00000047124.3 transcript:ENSRNOT00000106738.1 gene_biotype:protein_coding transcript_biotype:protein_coding gene_symbol:AABR07005775.1 description:ATPase sarcoplasmic/endoplasmic reticulum Ca2+ transporting 1 [Source:RGD Symbol;Acc:621293]	ENSRNOP00000091865.1		pep	20702.2	19776.6	14702	12285.6	18344	12843.3	15459.7	21017	14259.5	15628.7	16583.3	14652.3	20364	14238.3	14572	13254.3	14969	12816.9	12354.9	12692.7	13887.4	14668.7	11470.8	13470.1	10951.8	15082.3	12592.7	12340.5	13222.6
ICDLLSDFDEFSAR	C2(Carbamidomethyl)	2	1	FALSE	FALSE	0.858839	ENSRNOP00000064866.1	primary_assembly:mRatBN7.2:6:131680147:131701998:1 gene:ENSRNOG00000046763.4 transcript:ENSRNOT00000073796.3 gene_biotype:protein_coding transcript_biotype:protein_coding gene_symbol:Adssl1 description:adenylosuccinate synthase like 1 [Source:RGD Symbol;Acc:1590342]	ENSRNOP00000064866.1		pep	20680.4	23565	15839.5	8616.8	10793.1	10640.8	11242.6	16024.2	13173.1	13589.4	12405.9	11167.4	12933.9	10376.3	9327.59	9685.92	10353	12025	13541	12177.5	15413.7	10311.4	5404.75	11987.3	8320.34	4479.83	14186.5	6921.94	13863.8
QAFTQQIEELKR		2	1	FALSE	FALSE	0.87826	ENSRNOP00000004295.7	primary_assembly:mRatBN7.2:10:51885913:51909699:1 gene:ENSRNOG00000049695.3 transcript:ENSRNOT00000004295.7 gene_biotype:protein_coding transcript_biotype:protein_coding gene_symbol:Myh4 description:myosin heavy chain 4 [Source:RGD Symbol;Acc:3139]	ENSRNOP00000004295.7		pep	20627.2	21147.4	18626.7	13804.2	21287.2	12901.3	18744.2	16730.5	14789.7	18876.8	21740	21256.5	19257.8	19470.9	20587.1	17451.8	18618.5	13802.7	13793.4	13082.9	15218.3	11786.1	12073.8	11758.1	11458.8	8795.35	13696.5	11118.5	16622.5
LIEGHEYQFR		2	0	FALSE	FALSE	0.87826	ENSRNOP00000082190.1	primary_assembly:mRatBN7.2:3:61652439:61924741:-1 gene:ENSRNOG00000069271.1 transcript:ENSRNOT00000114553.1 gene_biotype:protein_coding transcript_biotype:protein_coding gene_symbol:Ttn description:titin [Source:RGD Symbol;Acc:621114]	ENSRNOP00000082190.1		pep	20610	21040.9	14270.9	11857.3	19485.8	12480.8	15972.1	15070.1	13784	11635.5	11205.1	13561.3	13078.9	12867	14247	12382.3	11499.7	13012	11637.9	13117.9	15549.8	13916.5	12799.2	10410.8	12386	7525.07	15371.4	8660.84	13022.1
VVANSPANADYQER		2	0	FALSE	FALSE	0.875843	ENSRNOP00000072185.1	primary_assembly:mRatBN7.2:16:9855927:9918449:-1 gene:ENSRNOG00000059166.2 transcript:ENSRNOT00000085414.2 gene_biotype:protein_coding transcript_biotype:protein_coding gene_symbol:Ldb3 description:LIM domain binding 3 [Source:RGD Symbol;Acc:1564875]	ENSRNOP00000072185.1		pep	20600.4	21338.7	12860.1	9689.58	12685	18532.4	13338.6	18481	15075.9	17421.6	10524.2	12248.6	9090.78	12164.8	14724.3	14099.7	14341.2	13614.1	13486.9	7177.15	17426.4	10765	6974.43	11304.3	10825.5	5720.56	19456.4	6305.34	9505.78
DLSLIITGLK		2	0	FALSE	FALSE	0.87826	ENSRNOP00000082190.1	primary_assembly:mRatBN7.2:3:61652439:61924741:-1 gene:ENSRNOG00000069271.1 transcript:ENSRNOT00000114553.1 gene_biotype:protein_coding transcript_biotype:protein_coding gene_symbol:Ttn description:titin [Source:RGD Symbol;Acc:621114]	ENSRNOP00000082190.1		pep	20588.4	21676.8	13927.1	10964.2	14414.5	12631.3	15294.9	12440.3	13757.1	16534.4	22177.4	30464	16738.2	31140.7	22446.7	30436.4	24956.5	9785.6	10558.5	14977.5	16542.6	10039.5	6904.73	9003.2	10738.7	5601.38	13478.1	6967.06	13842.9
PMCVESFSQYPPLGR	C3(Carbamidomethyl)	2	1	TRUE	TRUE	0.861928	ENSRNOP00000016947.4	primary_assembly:mRatBN7.2:3:168199994:168275071:-1 gene:ENSRNOG00000011624.8 transcript:ENSRNOT00000016947.5 gene_biotype:protein_coding transcript_biotype:protein_coding gene_symbol:Eef1a2 description:potassium voltage-gated channel subfamily Q member 2 [Source:RGD Symbol;Acc:621504]	ENSRNOP00000016947.4		pep	20573.4	21358.8	17472.9	13628.6	16999.1	19427	17024.1	20791	17486.6	16617.4	15435.1	12653.7	17544.1	12693.8	12620.2	11621.9	14807.8	16987.6	16094.6	14094.1	20443.5	14978.7	11114.3	11929	13268.6	12321.6	19221.1	10121.6	15783.2
YGVGEPLESVAVK		2	0	FALSE	FALSE	0.87826	ENSRNOP00000082190.1	primary_assembly:mRatBN7.2:3:61652439:61924741:-1 gene:ENSRNOG00000069271.1 transcript:ENSRNOT00000114553.1 gene_biotype:protein_coding transcript_biotype:protein_coding gene_symbol:Ttn description:titin [Source:RGD Symbol;Acc:621114]	ENSRNOP00000082190.1		pep	20558.1	19536.1	12734.6	12968.2	26537.2	20019.6	18688	26062.1	22292.4	18752.9	25645.9	20468.7	24943.1	23252.4	24730.6	27631.4	24195.2	14445.1	15997.1	13899.6	13398.7	14489.7	10768.4	8658.47	12465	7618.61	18427.1	12858.6	13574.7
LLETIDQLQLEFAR		2	0	TRUE	TRUE	0.874531	ENSRNOP00000026812.3	primary_assembly:mRatBN7.2:1:202159082:202175012:-1 gene:ENSRNOG00000019745.6 transcript:ENSRNOT00000026812.6 gene_biotype:protein_coding transcript_biotype:protein_coding gene_symbol:Actn3 description:actinin alpha 3 [Source:RGD Symbol;Acc:621792]	ENSRNOP00000026812.3		pep	20550.5	19975.6	11753.4	10332.2	16259.5	6888.63	12794.8	17654.4	15514.2	10583.2	9786.55	9061.47	12096.8	8945.85	6329.68	5733.72	16840.6	7561.35	7273.84	12139.7	9890.26	9207.09	7943.78	6592.36	8229.08	5724.16	7367.5	9197.9	11030.6
STDFDTFLR		2	0	FALSE	FALSE	0.87826	ENSRNOP00000082190.1	primary_assembly:mRatBN7.2:3:61652439:61924741:-1 gene:ENSRNOG00000069271.1 transcript:ENSRNOT00000114553.1 gene_biotype:protein_coding transcript_biotype:protein_coding gene_symbol:Ttn description:titin [Source:RGD Symbol;Acc:621114]	ENSRNOP00000082190.1		pep	20539.8	19041.6	13872.6	9311.33	15408.6	10122.8	16467.4	16926.9	18998.6	10894.9	13675.5	13830.6	10029.8	15328.9	12867.1	15330.5	17012.7	12572.9	10189.3	13362.3	17159	10764.6	4622.05	7166.23	5674.93	3622.19	16251.4	9717.81	16960.7
ATSYTITNLIENQEYK		2	0	FALSE	FALSE	0.87826	ENSRNOP00000082190.1	primary_assembly:mRatBN7.2:3:61652439:61924741:-1 gene:ENSRNOG00000069271.1 transcript:ENSRNOT00000114553.1 gene_biotype:protein_coding transcript_biotype:protein_coding gene_symbol:Ttn description:titin [Source:RGD Symbol;Acc:621114]	ENSRNOP00000082190.1		pep	20526.5	21230.4	13591.1	10931.6	12751.7	10188	11715.3	12450.7	13132.6	16961.4	9658.13	17816.2	12046.9	16203.1	11927.5	10742.5	13169.7	15384.1	13684.7	17178.3	19715.4	9079.3	8781.04	11166.1	10080.5	6743.5	12703.1	8609.73	15666
KPAAAAPAPAPAPAPAPAK		3	0	TRUE	TRUE	0.862634	ENSRNOP00000017838.3	"primary_assembly:mRatBN7.2:9:68437524:68458261:-1 gene:ENSRNOG00000013262.8 transcript:ENSRNOT00000017838.7 gene_biotype:protein_coding transcript_biotype:protein_coding gene_symbol:Myl1 description:myosin, light chain 1 [Source:RGD Symbol;Acc:1598796]"	ENSRNOP00000017838.3		pep	20518.3	18337.3	18078.2	34001.3	35592.4	16837.9	10939.8	29748.3	7510.31	24993.7	3998.05	8405.98	6299.84	14085.9	8360.2	13097.1	25410.9	20619.9	32504.1	46161.1	20910.9	28613	29320.9	22678.9	36508.3	51932	5254.95	42693.7	19397.6
LGYILTCPSNLGTGLR	C7(Carbamidomethyl)	2	1	FALSE	FALSE	0.857515	ENSRNOP00000069574.2;ENSRNOP00000089864.1	"primary_assembly:mRatBN7.2:2:23079920:23110430:-1 gene:ENSRNOG00000055450.2 transcript:ENSRNOT00000084002.2 gene_biotype:protein_coding transcript_biotype:protein_coding gene_symbol:Ckmt2 description:creatine kinase, mitochondrial 2 [Source:RGD Symbol;Acc:61977];primary_assembly:mRatBN7.2:2:23079918:23100113:-1 gene:ENSRNOG00000055450.2 transcript:ENSRNOT00000118630.1 gene_biotype:protein_coding…	ENSRNOP00000069574.2;ENSRNOP00000089864.1		pep	20465.8	16459.3	25715.8	18124.7	14348	26592.2	21905	12035.3	21717.4	18949.1	18510	15996.7	14483.9	17768.3	20729.8	17857.1	19242.5	26990.3	28907.9	10532.9	35188.2	12321.6	6610.89	11159.2	10066.4	5048.2	26493.6	10450.9	26518.3
VFAENMCGLSEDATMTK	C7(Carbamidomethyl)	2	1	FALSE	FALSE	0.866536	ENSRNOP00000074295.2;ENSRNOP00000081963.1	primary_assembly:mRatBN7.2:7:22930350:23015957:-1 gene:ENSRNOG00000056493.2 transcript:ENSRNOT00000079235.2 gene_biotype:protein_coding transcript_biotype:protein_coding gene_symbol:Mybpc1 description:myosin binding protein C1 [Source:RGD Symbol;Acc:735102];primary_assembly:mRatBN7.2:7:22930350:23015957:-1 gene:ENSRNOG00000056493.2 transcript:ENSRNOT00000108545.1 gene_biotype:protein_coding trans…	ENSRNOP00000074295.2;ENSRNOP00000081963.1		pep	20376.7	26703.4	15337.7	9985.32	10943.6	13068	16383.2	12161.4	13460.6	17354.7	15222.3	15677.1	17252.4	15529.9	15255.8	15028.6	14583.2	11973.3	10215.8	8376.53	15332.2	10355.2	5501.39	15017.4	9787.16	7851.98	16436.4	10534.4	11159.7
RYDEIVK		2	1	TRUE	TRUE	0.861928	ENSRNOP00000016947.4	primary_assembly:mRatBN7.2:3:168199994:168275071:-1 gene:ENSRNOG00000011624.8 transcript:ENSRNOT00000016947.5 gene_biotype:protein_coding transcript_biotype:protein_coding gene_symbol:Eef1a2 description:potassium voltage-gated channel subfamily Q member 2 [Source:RGD Symbol;Acc:621504]	ENSRNOP00000016947.4		pep	20370.2	26254.3	17613.1	16883.9	18425.1	18041.2	17553.5	18460.2	21207.6	20881.2	15555	13616.6	15764.3	15996.7	15655.7	16080.9	19307.6	28618.2	26832.7	23515.2	25458.8	18970.1	12125.1	17415.9	19158.2	17561.4	24247.7	16017.3	27705.4
LVLEVAQHLGESTVR		2	0	TRUE	TRUE	0.865934	ENSRNOP00000003965.3	primary_assembly:mRatBN7.2:7:515460:567273:1 gene:ENSRNOG00000002840.5 transcript:ENSRNOT00000003965.5 gene_biotype:protein_coding transcript_biotype:protein_coding gene_symbol:Atp5f1b description:ATP synthase F1 subunit beta [Source:RGD Symbol;Acc:621368]	ENSRNOP00000003965.3		pep	20368.3	20904.9	23920.7	18704.8	14506.5	28473.8	24732.9	16322.2	22149.7	9601.96	10213.9	9186.79	9636.68	8917.91	10995.7	9933.72	8167.84	29176.4	20884	13008.9	39374.9	16650.2	14364.5	19593	14381.2	12667.5	27974.4	13419.1	26958.1
[truncated: 34,250 more rows]
