# Supplementary material for: Degradable Magnesium Implants with Caerin 1.9-Polycaprolactone Coatings Provide Extended Antibacterial Resistance and Outstanding Biocompatibility
Source: Biomater Res. 2025 Oct 28;29:0257. doi: 10.34133/bmr.0257 (PMC12559799; doi:10.34133/bmr.0257)
Supplement: Supplementary 1 — Figs. S1 to S5 Tables S1 to S6 [file bmr.0257.f1.zip › Table S5 Differentially expressed proteins.xlsx]

## Sheet: Ti_vs_IC
Protein	Protein Description	Gene Name	PG.ProteinGroups	PG.ProteinAccessions	PG.Genes	PG.ProteinDescriptions	PG.ProteinNames	SequenceNumber	TI-1	TI-2	TI-3	average Ti	CONTROL-2-1	CONTROL-2-2	CONTROL-2-3	average CONTRL-2	Ti/CONTRL-2	t test p value
ENSRNOP00000035901	centrosomal protein 68	Cep68	ENSRNOP00000035901.4;ENSRNOP00000082067.1	ENSRNOP00000035901.4;ENSRNOP00000082067.1	pep	primary_assembly:mRatBN7.2:14:94449055:94470479:-1 gene:ENSRNOG00000027282.7 transcript:ENSRNOT00000039523.7 gene_biotype:protein_coding transcript_biotype:protein_coding gene_symbol:Cep68 description:centrosomal protein 68 [Source:RGD Symbol;Acc:1309101];primary_assembly:mRatBN7.2:14:94449055:94470517:-1 gene:ENSRNOG00000027282.7 transcript:ENSRNOT00000098413.1 gene_biotype:protein_coding transc…		2	1327.04	455.179	1638.15	1140.12	125.57	67.9141	88.4051	93.963	12.1338	0.0419082
ENSRNOP00000036962	defensin NP-4 precursor	Np4	ENSRNOP00000036962.3	ENSRNOP00000036962.3	pep	primary_assembly:mRatBN7.2:16:70342529:70497202:-1 gene:ENSRNOG00000069755.1 transcript:ENSRNOT00000035128.5 gene_biotype:protein_coding transcript_biotype:protein_coding gene_symbol:Np4 description:defensin NP-4 precursor [Source:RGD Symbol;Acc:727857]		2	4290.6	5915.6	10187.9	6798.03	1486.55	624.898	522.585	878.012	7.74253	0.029475
ENSRNOP00000039120	olfactomedin 4	Olfm4	ENSRNOP00000039120.3	ENSRNOP00000039120.3	pep	primary_assembly:mRatBN7.2:15:55407148:55429681:1 gene:ENSRNOG00000013280.7 transcript:ENSRNOT00000047572.4 gene_biotype:protein_coding transcript_biotype:protein_coding gene_symbol:Olfm4 description:olfactomedin 4 [Source:RGD Symbol;Acc:1311708]		8	497.567	767.328	1147.4	804.1	172.4	89.0544	69.8095	110.421	7.28212	0.0221621
ENSRNOP00000014687	proteinase 3	Prtn3	ENSRNOP00000014687.5;ENSRNOP00000097376.1	ENSRNOP00000014687.5;ENSRNOP00000097376.1	pep	primary_assembly:mRatBN7.2:7:9822122:9825588:-1 gene:ENSRNOG00000029814.4 transcript:ENSRNOT00000014687.6 gene_biotype:protein_coding transcript_biotype:protein_coding gene_symbol:Prtn3 description:proteinase 3 [Source:RGD Symbol;Acc:1304898];primary_assembly:mRatBN7.2:7:9822122:9831944:-1 gene:ENSRNOG00000029814.4 transcript:ENSRNOT00000101903.1 gene_biotype:protein_coding transcript_biotype:pro…		2	1841.7	1430.81	2980.31	2084.27	514.244	233.495	143.626	297.122	7.01489	0.019965
ENSRNOP00000056429	cathepsin G	Ctsg	ENSRNOP00000056429.3	ENSRNOP00000056429.3	pep	primary_assembly:mRatBN7.2:15:29931003:29937353:-1 gene:ENSRNOG00000020647.6 transcript:ENSRNOT00000059677.3 gene_biotype:protein_coding transcript_biotype:protein_coding gene_symbol:Ctsg description:cathepsin G [Source:RGD Symbol;Acc:1307681]		10	1789.84	2478.44	4227.75	2832.01	871.602	213.566	140.56	408.576	6.93142	0.0335178
ENSRNOP00000041694			ENSRNOP00000041694.6	ENSRNOP00000041694.6	pep	primary_assembly:mRatBN7.2:4:102647703:102648017:1 gene:ENSRNOG00000071026.1 transcript:ENSRNOT00000047784.6 gene_biotype:IG_V_gene transcript_biotype:IG_V_gene		1	499.354	280.18	334.364	371.299	19.1784		94.1359	56.6572	6.55344	0.0391056
ENSRNOP00000012715	thymopoietin	Tmpo	ENSRNOP00000012715.4;ENSRNOP00000090294.1	ENSRNOP00000012715.4;ENSRNOP00000090294.1	pep	primary_assembly:mRatBN7.2:7:25642752:25667727:-1 gene:ENSRNOG00000008797.8 transcript:ENSRNOT00000012715.5 gene_biotype:protein_coding transcript_biotype:protein_coding gene_symbol:Tmpo description:thymopoietin [Source:RGD Symbol;Acc:3875];primary_assembly:mRatBN7.2:7:25642752:25667727:-1 gene:ENSRNOG00000008797.8 transcript:ENSRNOT00000111659.1 gene_biotype:protein_coding transcript_biotype:pro…		3	520.698	556.715	323.675	467.029	166.654	25.9646	30.5807	74.3997	6.2773	0.0102461
ENSRNOP00000057743			ENSRNOP00000057743.5	ENSRNOP00000057743.5	pep	primary_assembly:mRatBN7.2:20:3310825:3421372:-1 gene:ENSRNOG00000069480.1 transcript:ENSRNOT00000061027.6 gene_biotype:protein_coding transcript_biotype:protein_coding		1	509.874	963.226	959.629	810.909	89.644	165.281	152.908	135.944	5.96501	0.0114145
ENSRNOP00000006888	immunoglobulin heavy constant epsilon	Ighm	ENSRNOP00000006888.8	ENSRNOP00000006888.8	pep	primary_assembly:mRatBN7.2:6:132329269:133007729:-1 gene:ENSRNOG00000034190.7 transcript:ENSRNOT00000006888.8 gene_biotype:protein_coding transcript_biotype:protein_coding gene_symbol:Ighm description:immunoglobulin heavy constant epsilon [Source:RGD Symbol;Acc:2880]		1	213.509	254.415	350.149	272.691	72.2039		21.2044	46.7041	5.8387	0.0268823
ENSRNOP00000071759	myeloperoxidase	Mpo	ENSRNOP00000071759.2	ENSRNOP00000071759.2	pep	primary_assembly:mRatBN7.2:10:72594661:72604819:1 gene:ENSRNOG00000008310.8 transcript:ENSRNOT00000081951.2 gene_biotype:protein_coding transcript_biotype:protein_coding gene_symbol:Mpo description:myeloperoxidase [Source:RGD Symbol;Acc:1592081]		18	5629.43	7455.08	12876.7	8653.75	3199.43	838.194	599.251	1545.62	5.59887	0.0379581
ENSRNOP00000014981	elastase, neutrophil expressed	Elane	ENSRNOP00000014981.4	ENSRNOP00000014981.4	pep	primary_assembly:mRatBN7.2:7:9817252:9819100:-1 gene:ENSRNOG00000033685.4 transcript:ENSRNOT00000014981.6 gene_biotype:protein_coding transcript_biotype:protein_coding gene_symbol:Elane description:elastase, neutrophil expressed [Source:RGD Symbol;Acc:1307968]		6	1751.13	1793.25	3608.07	2384.15	847.641	283.234	169.108	433.328	5.50196	0.0393537
ENSRNOP00000093664			ENSRNOP00000093664.1	ENSRNOP00000093664.1	pep	primary_assembly:mRatBN7.2:6:135882049:135882627:-1 gene:ENSRNOG00000063713.1 transcript:ENSRNOT00000100275.1 gene_biotype:protein_coding transcript_biotype:protein_coding		1	81.3004	116.792	148.271	115.454	27.163	6.6364	29.2538	21.0177	5.49319	0.0102296
ENSRNOP00000062949	immunoglobulin heavy constant epsilon	Ighm	ENSRNOP00000062949.4	ENSRNOP00000062949.4	pep	primary_assembly:mRatBN7.2:6:132421047:132989074:-1 gene:ENSRNOG00000034190.7 transcript:ENSRNOT00000066209.3 gene_biotype:protein_coding transcript_biotype:protein_coding gene_symbol:Ighm description:immunoglobulin heavy constant epsilon [Source:RGD Symbol;Acc:2880]		14	2705.74	1656.84	1663.05	2008.55	428.883	463.164	299.59	397.212	5.05661	0.0102159
ENSRNOP00000080379			ENSRNOP00000080379.1;ENSRNOP00000081931.1;ENSRNOP00000082373.1;ENSRNOP00000085169.1;ENSRNOP00000085330.1	ENSRNOP00000080379.1;ENSRNOP00000081931.1;ENSRNOP00000082373.1;ENSRNOP00000085169.1;ENSRNOP00000085330.1	pep	primary_assembly:mRatBN7.2:4:99208843:99209416:1 gene:ENSRNOG00000064930.1 transcript:ENSRNOT00000104419.1 gene_biotype:protein_coding transcript_biotype:protein_coding;primary_assembly:mRatBN7.2:4:99208826:99241470:1 gene:ENSRNOG00000064930.1 transcript:ENSRNOT00000097283.1 gene_biotype:protein_coding transcript_biotype:protein_coding;primary_assembly:mRatBN7.2:4:99184022:99184494:1 gene:ENSRNOG…		1	436.286	335.049	446.377	405.904	128.401	99.8308	21.9213	83.3844	4.86786	0.00249718
ENSRNOP00000070092			ENSRNOP00000070092.2	ENSRNOP00000070092.2	pep	primary_assembly:mRatBN7.2:6:136415758:136416221:-1 gene:ENSRNOG00000070933.1 transcript:ENSRNOT00000078672.2 gene_biotype:protein_coding transcript_biotype:protein_coding		1	465.633	274.236	460.425	400.098	110.064	83.5613	57.0289	83.5516	4.78864	0.0081243
ENSRNOP00000067220	adhesion G protein-coupled receptor E1	Adgre1	ENSRNOP00000067220.1;ENSRNOP00000080360.1;ENSRNOP00000084080.1	ENSRNOP00000067220.1;ENSRNOP00000080360.1;ENSRNOP00000084080.1	pep	primary_assembly:mRatBN7.2:9:2242474:2398000:1 gene:ENSRNOG00000046254.3 transcript:ENSRNOT00000073926.3 gene_biotype:protein_coding transcript_biotype:protein_coding gene_symbol:Adgre1 description:adhesion G protein-coupled receptor E1 [Source:RGD Symbol;Acc:1359214];primary_assembly:mRatBN7.2:9:2254541:2395812:1 gene:ENSRNOG00000046254.3 transcript:ENSRNOT00000107295.1 gene_biotype:protein_codi…		2	175.972	307.243	282.952	255.389	56.9413	59.2493	44.6893	53.6266	4.76236	0.00763773
ENSRNOP00000095786	interferon-induced protein with tetratricopeptide repeats 1B-like	Ifit1bl	ENSRNOP00000095786.1	ENSRNOP00000095786.1	pep	primary_assembly:mRatBN7.2:1:232122966:232131087:-1 gene:ENSRNOG00000036603.5 transcript:ENSRNOT00000098477.1 gene_biotype:protein_coding transcript_biotype:protein_coding gene_symbol:Ifit1bl description:interferon-induced protein with tetratricopeptide repeats 1B-like [Source:RGD Symbol;Acc:1304872]		7	693.805	1214.16	1511.68	1139.88	478.755	154.686	86.762	240.068	4.74817	0.0283248
ENSRNOP00000082081			ENSRNOP00000082081.1;ENSRNOP00000085612.1;ENSRNOP00000086182.1	ENSRNOP00000082081.1;ENSRNOP00000085612.1;ENSRNOP00000086182.1	pep	primary_assembly:mRatBN7.2:11:81909756:81911931:1 gene:ENSRNOG00000064589.1 transcript:ENSRNOT00000111506.1 gene_biotype:protein_coding transcript_biotype:protein_coding;primary_assembly:mRatBN7.2:11:81944458:81946438:1 gene:ENSRNOG00000070540.1 transcript:ENSRNOT00000118436.1 gene_biotype:protein_coding transcript_biotype:protein_coding;primary_assembly:mRatBN7.2:11:81906179:81911902:1 gene:ENSR…		4	1956.02	935.454	2000.05	1630.51	588.171	267.452	186.41	347.344	4.69421	0.0253594
ENSRNOP00000056600	serpin family B member 1A	Serpinb1a	ENSRNOP00000056600.2	ENSRNOP00000056600.2	pep	primary_assembly:mRatBN7.2:17:31590677:31599102:1 gene:ENSRNOG00000016581.7 transcript:ENSRNOT00000059854.4 gene_biotype:protein_coding transcript_biotype:protein_coding gene_symbol:Serpinb1a description:serpin family B member 1A [Source:RGD Symbol;Acc:1306203]		14	1916.65	2232.36	3667.38	2605.46	1015.89	366.167	290.725	557.595	4.67268	0.0249948
ENSRNOP00000084818			ENSRNOP00000084818.1;ENSRNOP00000091511.1	ENSRNOP00000084818.1;ENSRNOP00000091511.1	pep	primary_assembly:mRatBN7.2:4:98101666:98102555:1 gene:ENSRNOG00000066203.1 transcript:ENSRNOT00000104034.1 gene_biotype:protein_coding transcript_biotype:protein_coding;primary_assembly:mRatBN7.2:4:98233464:98234341:1 gene:ENSRNOG00000068847.1 transcript:ENSRNOT00000096812.1 gene_biotype:protein_coding transcript_biotype:protein_coding		2	1545.78	2043.07	2542.32	2043.73	327.696	460.491	553.995	447.394	4.56807	0.00565467
ENSRNOP00000071884	tenascin C	Tnc	ENSRNOP00000071884.2;ENSRNOP00000089121.1;ENSRNOP00000091808.1;ENSRNOP00000096828.1	ENSRNOP00000071884.2;ENSRNOP00000089121.1;ENSRNOP00000091808.1;ENSRNOP00000096828.1	pep	primary_assembly:mRatBN7.2:5:77375851:77460624:-1 gene:ENSRNOG00000058645.2 transcript:ENSRNOT00000084563.2 gene_biotype:protein_coding transcript_biotype:protein_coding gene_symbol:Tnc description:tenascin C [Source:RGD Symbol;Acc:621057];primary_assembly:mRatBN7.2:5:77376440:77436038:-1 gene:ENSRNOG00000058645.2 transcript:ENSRNOT00000102414.1 gene_biotype:protein_coding transcript_biotype:prot…		20	394.972	723.663	1066.98	728.539	244.983	79.3906	154.844	159.739	4.56081	0.0465609
ENSRNOP00000028445	solute carrier family 4 member 1 (Diego blood group)	Slc4a1	ENSRNOP00000028445.6;ENSRNOP00000074568.2	ENSRNOP00000028445.6;ENSRNOP00000074568.2	pep	primary_assembly:mRatBN7.2:10:87306872:87323117:-1 gene:ENSRNOG00000020951.8 transcript:ENSRNOT00000028445.7 gene_biotype:protein_coding transcript_biotype:protein_coding gene_symbol:Slc4a1 description:solute carrier family 4 member 1 (Diego blood group) [Source:RGD Symbol;Acc:3710];primary_assembly:mRatBN7.2:10:87306872:87323117:-1 gene:ENSRNOG00000020951.8 transcript:ENSRNOT00000092102.2 gene_b…		12	629.3	493.135	1051.45	724.629	219.403	131.078	140.499	163.66	4.42764	0.0301507
ENSRNOP00000061340	solute carrier family 2 member 1	Slc2a1	ENSRNOP00000061340.1;ENSRNOP00000072351.2;ENSRNOP00000090216.1	ENSRNOP00000061340.1;ENSRNOP00000072351.2;ENSRNOP00000090216.1	pep	primary_assembly:mRatBN7.2:5:132717196:132745416:1 gene:ENSRNOG00000007284.8 transcript:ENSRNOT00000064452.3 gene_biotype:protein_coding transcript_biotype:protein_coding gene_symbol:Slc2a1 description:solute carrier family 2 member 1 [Source:RGD Symbol;Acc:3704];primary_assembly:mRatBN7.2:5:132728277:132745416:1 gene:ENSRNOG00000007284.8 transcript:ENSRNOT00000083700.2 gene_biotype:protein_codin…		2	584.2	768.251	1241.48	864.645	353.396	114.654	119.513	195.854	4.41473	0.0338821
ENSRNOP00000025904	stomatin	Stom	ENSRNOP00000025904.4;ENSRNOP00000078219.1;ENSRNOP00000082961.1;ENSRNOP00000083562.1	ENSRNOP00000025904.4;ENSRNOP00000078219.1;ENSRNOP00000082961.1;ENSRNOP00000083562.1	pep	primary_assembly:mRatBN7.2:3:18644378:18667354:-1 gene:ENSRNOG00000019147.8 transcript:ENSRNOT00000025904.7 gene_biotype:protein_coding transcript_biotype:protein_coding gene_symbol:Stom description:stomatin [Source:RGD Symbol;Acc:1305109];primary_assembly:mRatBN7.2:3:18644378:18661047:-1 gene:ENSRNOG00000019147.8 transcript:ENSRNOT00000112692.1 gene_biotype:protein_coding transcript_biotype:prot…		6	1299	1607.32	2280.46	1728.93	679.835	309.92	201.736	397.164	4.35319	0.0147145
ENSRNOP00000076672	ribosomal protein L22	Rpl22	ENSRNOP00000076672.1;ENSRNOP00000078914.1;ENSRNOP00000080088.1;ENSRNOP00000085124.1;ENSRNOP00000085504.1	ENSRNOP00000076672.1;ENSRNOP00000078914.1;ENSRNOP00000080088.1;ENSRNOP00000085124.1;ENSRNOP00000085504.1	pep	primary_assembly:mRatBN7.2:5:162835254:162843368:1 gene:ENSRNOG00000069581.1 transcript:ENSRNOT00000104092.1 gene_biotype:protein_coding transcript_biotype:protein_coding gene_symbol:Rpl22 description:ribosomal protein L22 [Source:RGD Symbol;Acc:621189];primary_assembly:mRatBN7.2:5:162835479:162843368:1 gene:ENSRNOG00000069581.1 transcript:ENSRNOT00000098006.1 gene_biotype:protein_coding transcri…		2	2217.44	2407.94	2871.85	2499.08	1216.6	307.206	200.754	574.854	4.34733	0.00692291
ENSRNOP00000005461	complement component 4 binding protein, alpha	C4bpa	ENSRNOP00000005461.3	ENSRNOP00000005461.3	pep	primary_assembly:mRatBN7.2:13:42075717:42111205:-1 gene:ENSRNOG00000004062.6 transcript:ENSRNOT00000005461.6 gene_biotype:protein_coding transcript_biotype:protein_coding gene_symbol:C4bpa description:complement component 4 binding protein, alpha [Source:RGD Symbol;Acc:2235]		14	2013.78	1310.35	2846.4	2056.84	755.643	421.341	267.482	481.489	4.27184	0.0279089
ENSRNOP00000003797	RoBo-1		ENSRNOP00000003797.2	ENSRNOP00000003797.2	pep	primary_assembly:mRatBN7.2:10:42615555:42623784:1 gene:ENSRNOG00000002820.5 transcript:ENSRNOT00000003797.5 gene_biotype:protein_coding transcript_biotype:protein_coding description:RoBo-1 [Source:RGD Symbol;Acc:3683]		2	677.706	725.422	1209.19	870.773	449.789	103.796	60.0043	204.53	4.25744	0.0336804
ENSRNOP00000065771	leucine-rich alpha-2-glycoprotein 1	Lrg1	ENSRNOP00000065771.2;ENSRNOP00000079693.1	ENSRNOP00000065771.2;ENSRNOP00000079693.1	pep	primary_assembly:mRatBN7.2:9:947516:949813:-1 gene:ENSRNOG00000049918.3 transcript:ENSRNOT00000074993.3 gene_biotype:protein_coding transcript_biotype:protein_coding gene_symbol:Lrg1 description:leucine-rich alpha-2-glycoprotein 1 [Source:RGD Symbol;Acc:1359464];primary_assembly:mRatBN7.2:9:947519:949808:-1 gene:ENSRNOG00000049918.3 transcript:ENSRNOT00000103765.1 gene_biotype:protein_coding tran…		1	1523.82	1537.3	2232.98	1764.7	594.366	347.408	310.028	417.267	4.22919	0.00577988
ENSRNOP00000080386			ENSRNOP00000080386.1;ENSRNOP00000096527.1	ENSRNOP00000080386.1;ENSRNOP00000096527.1	pep	primary_assembly:mRatBN7.2:4:98130830:98131675:1 gene:ENSRNOG00000063414.1 transcript:ENSRNOT00000104920.1 gene_biotype:protein_coding transcript_biotype:protein_coding;primary_assembly:mRatBN7.2:4:98001300:98002145:1 gene:ENSRNOG00000067824.1 transcript:ENSRNOT00000112667.1 gene_biotype:protein_coding transcript_biotype:protein_coding		3	943.474	709.484	1238.67	963.878	428.554	121.119	143.394	231.022	4.17223	0.0158667
ENSRNOP00000015351	S100 calcium binding protein A9	S100a9	ENSRNOP00000015351.3	ENSRNOP00000015351.3	pep	primary_assembly:mRatBN7.2:2:176190361:176193230:-1 gene:ENSRNOG00000011483.6 transcript:ENSRNOT00000015351.6 gene_biotype:protein_coding transcript_biotype:protein_coding gene_symbol:S100a9 description:S100 calcium binding protein A9 [Source:RGD Symbol;Acc:620267]		7	3951.34	4528.59	7085.89	5188.61	2477.45	671.125	610.344	1252.97	4.14104	0.0261016
ENSRNOP00000028130	cathelicidin antimicrobial peptide	Camp	ENSRNOP00000028130.4	ENSRNOP00000028130.4	pep	primary_assembly:mRatBN7.2:8:109841729:109843543:-1 gene:ENSRNOG00000020733.8 transcript:ENSRNOT00000028130.8 gene_biotype:protein_coding transcript_biotype:protein_coding gene_symbol:Camp description:cathelicidin antimicrobial peptide [Source:RGD Symbol;Acc:1559878]		3	3034.46	2402.02	4082.22	3172.9	1671.68	300.529	332.943	768.385	4.12931	0.0225952
ENSRNOP00000001639	integrin subunit beta 2	Itgb2	ENSRNOP00000001639.5;ENSRNOP00000082439.1	ENSRNOP00000001639.5;ENSRNOP00000082439.1	pep	primary_assembly:mRatBN7.2:20:11061430:11097600:-1 gene:ENSRNOG00000001224.7 transcript:ENSRNOT00000001639.7 gene_biotype:protein_coding transcript_biotype:protein_coding gene_symbol:Itgb2 description:integrin subunit beta 2 [Source:RGD Symbol;Acc:1305581];primary_assembly:mRatBN7.2:20:11061430:11080548:-1 gene:ENSRNOG00000001224.7 transcript:ENSRNOT00000119404.1 gene_biotype:protein_coding trans…		10	899.857	1202.54	1584.57	1228.99	489.078	252.944	160.94	300.987	4.08318	0.0136834
ENSRNOP00000053019	phosphoglycerate dehydrogenase	Phgdh	ENSRNOP00000053019.2	ENSRNOP00000053019.2	pep	primary_assembly:mRatBN7.2:2:185906966:185935944:-1 gene:ENSRNOG00000019328.7 transcript:ENSRNOT00000056173.3 gene_biotype:protein_coding transcript_biotype:protein_coding gene_symbol:Phgdh description:phosphoglycerate dehydrogenase [Source:RGD Symbol;Acc:61987]		3	356.567	392.379	350.127	366.358	128.375		54.1143	91.2446	4.01512	0.00344926
ENSRNOP00000026748	integrin subunit alpha M	Itgam	ENSRNOP00000026748.4;ENSRNOP00000073093.2	ENSRNOP00000026748.4;ENSRNOP00000073093.2	pep	primary_assembly:mRatBN7.2:1:182660679:182709503:1 gene:ENSRNOG00000019728.7 transcript:ENSRNOT00000026748.5 gene_biotype:protein_coding transcript_biotype:protein_coding gene_symbol:Itgam description:integrin subunit alpha M [Source:RGD Symbol;Acc:2926];primary_assembly:mRatBN7.2:1:182659000:182709503:1 gene:ENSRNOG00000019728.7 transcript:ENSRNOT00000086003.2 gene_biotype:protein_coding transcr…		19	687.196	1047.5	1370.66	1035.12	401.67	234.327	151.375	262.457	3.94395	0.0214368
ENSRNOP00000023054	H1.1 linker histone, cluster member	H1f1	ENSRNOP00000023054.4	ENSRNOP00000023054.4	pep	primary_assembly:mRatBN7.2:17:41366268:41367011:-1 gene:ENSRNOG00000017175.7 transcript:ENSRNOT00000023054.7 gene_biotype:protein_coding transcript_biotype:protein_coding gene_symbol:H1f1 description:H1.1 linker histone, cluster member [Source:RGD Symbol;Acc:1305706]		2	637.504	989.073	1502.32	1042.96	409.834	162.469	232.845	268.383	3.88611	0.0415437
ENSRNOP00000000814	protein tyrosine phosphatase, receptor type, C	Ptprc	ENSRNOP00000000814.5;ENSRNOP00000030503.5;ENSRNOP00000057042.2;ENSRNOP00000063859.1	ENSRNOP00000000814.5;ENSRNOP00000030503.5;ENSRNOP00000057042.2;ENSRNOP00000063859.1	pep	primary_assembly:mRatBN7.2:13:49596193:49708692:-1 gene:ENSRNOG00000000655.9 transcript:ENSRNOT00000000814.5 gene_biotype:protein_coding transcript_biotype:protein_coding gene_symbol:Ptprc description:protein tyrosine phosphatase, receptor type, C [Source:RGD Symbol;Acc:3451];primary_assembly:mRatBN7.2:13:49596193:49708218:-1 gene:ENSRNOG00000000655.9 transcript:ENSRNOT00000029878.7 gene_biotype:…		10	689.932	932.025	1352.19	991.384	375.538	227.407	177.783	260.243	3.80946	0.0225031
ENSRNOP00000023977	CD14 molecule	Cd14	ENSRNOP00000023977.3	ENSRNOP00000023977.3	pep	primary_assembly:mRatBN7.2:18:28335340:28337261:-1 gene:ENSRNOG00000017819.7 transcript:ENSRNOT00000023977.7 gene_biotype:protein_coding transcript_biotype:protein_coding gene_symbol:Cd14 description:CD14 molecule [Source:RGD Symbol;Acc:620588]		6	614.422	900.51	1072.79	862.575	305.252	220.982	159.353	228.529	3.77446	0.0106391
ENSRNOP00000074245	branched chain amino acid transaminase 1	Bcat1	ENSRNOP00000074245.1;ENSRNOP00000082839.1;ENSRNOP00000085607.1;ENSRNOP00000090195.1;ENSRNOP00000093677.1	ENSRNOP00000074245.1;ENSRNOP00000082839.1;ENSRNOP00000085607.1;ENSRNOP00000090195.1;ENSRNOP00000093677.1	pep	primary_assembly:mRatBN7.2:4:177964834:178046597:-1 gene:ENSRNOG00000015514.8 transcript:ENSRNOT00000080410.2 gene_biotype:protein_coding transcript_biotype:protein_coding gene_symbol:Bcat1 description:branched chain amino acid transaminase 1 [Source:RGD Symbol;Acc:2195];primary_assembly:mRatBN7.2:4:177964836:178013245:-1 gene:ENSRNOG00000015514.8 transcript:ENSRNOT00000120070.1 gene_biotype:prot…		2	125.211	121.087	210.565	152.287	62.606	39.5116	19.7211	40.6129	3.74973	0.0243545
ENSRNOP00000009697	grancalcin	Gca	ENSRNOP00000009697.6;ENSRNOP00000078433.1	ENSRNOP00000009697.6;ENSRNOP00000078433.1	pep	primary_assembly:mRatBN7.2:3:47297383:47328581:1 gene:ENSRNOG00000007359.8 transcript:ENSRNOT00000009697.8 gene_biotype:protein_coding transcript_biotype:protein_coding gene_symbol:Gca description:grancalcin [Source:RGD Symbol;Acc:1306589];primary_assembly:mRatBN7.2:3:47307309:47327328:1 gene:ENSRNOG00000007359.8 transcript:ENSRNOT00000094169.1 gene_biotype:protein_coding transcript_biotype:prote…		1	686.508	833.621	1437.48	985.87	390.196	165.054	233.588	262.946	3.74932	0.0390912
ENSRNOP00000009046	ribosomal protein L34	Rpl34	ENSRNOP00000009046.5;ENSRNOP00000054703.2	ENSRNOP00000009046.5;ENSRNOP00000054703.2	pep	primary_assembly:mRatBN7.2:2:219284382:219288111:-1 gene:ENSRNOG00000016387.9 transcript:ENSRNOT00000009046.9 gene_biotype:protein_coding transcript_biotype:protein_coding gene_symbol:Rpl34 description:ribosomal protein L34 [Source:RGD Symbol;Acc:1309402];primary_assembly:mRatBN7.2:17:74874707:74875153:1 gene:ENSRNOG00000038045.5 transcript:ENSRNOT00000057895.5 gene_biotype:protein_coding transcr…		3	973.481	1108.07	501.371	860.973	437.788	97.4863	159.061	231.445	3.71999	0.0409693
ENSRNOP00000073777	myosin IG	Myo1g	ENSRNOP00000073777.1	ENSRNOP00000073777.1	pep	primary_assembly:mRatBN7.2:14:81386701:81401843:-1 gene:ENSRNOG00000059140.2 transcript:ENSRNOT00000092021.2 gene_biotype:protein_coding transcript_biotype:protein_coding gene_symbol:Myo1g description:myosin IG [Source:RGD Symbol;Acc:1306016]		12	381.344	533.796	552.247	489.129	213.994	87.7294	94.6335	132.119	3.70219	0.00626883
ENSRNOP00000075422	collagen type XII alpha 1 chain	Col12a1	ENSRNOP00000075422.2;ENSRNOP00000080952.1;ENSRNOP00000096476.1	ENSRNOP00000075422.2;ENSRNOP00000080952.1;ENSRNOP00000096476.1	pep	primary_assembly:mRatBN7.2:8:80547593:80665686:-1 gene:ENSRNOG00000058470.2 transcript:ENSRNOT00000077071.2 gene_biotype:protein_coding transcript_biotype:protein_coding gene_symbol:Col12a1 description:collagen type XII alpha 1 chain [Source:RGD Symbol;Acc:2374];primary_assembly:mRatBN7.2:8:80549705:80658409:-1 gene:ENSRNOG00000058470.2 transcript:ENSRNOT00000108595.1 gene_biotype:protein_coding …		51	435.441	570.322	857.628	621.131	238.996	85.251	182.044	168.764	3.68047	0.0268214
ENSRNOP00000032464	leucine rich repeat containing 25	Lrrc25	ENSRNOP00000032464.5;ENSRNOP00000078617.1	ENSRNOP00000032464.5;ENSRNOP00000078617.1	pep	primary_assembly:mRatBN7.2:16:18806890:18813671:-1 gene:ENSRNOG00000022565.7 transcript:ENSRNOT00000031692.7 gene_biotype:protein_coding transcript_biotype:protein_coding gene_symbol:Lrrc25 description:leucine rich repeat containing 25 [Source:RGD Symbol;Acc:1564818];primary_assembly:mRatBN7.2:16:18806890:18813369:-1 gene:ENSRNOG00000022565.7 transcript:ENSRNOT00000110445.1 gene_biotype:protein_c…		3	498.617	897.599	783.186	726.467	219.617	223.656	154.195	199.156	3.64773	0.0119909
ENSRNOP00000006975	immunoglobulin heavy constant gamma 1	Ighg1	ENSRNOP00000006975.5	ENSRNOP00000006975.5	pep	primary_assembly:mRatBN7.2:6:132389370:132393397:-1 gene:ENSRNOG00000030332.4 transcript:ENSRNOT00000006975.6 gene_biotype:protein_coding transcript_biotype:protein_coding gene_symbol:Ighg1 description:immunoglobulin heavy constant gamma 1 [Source:RGD Symbol;Acc:1359539]		5	576.471	286.663	529.759	464.298	142.207	82.9616	157.716	127.628	3.63789	0.0221071
ENSRNOP00000031063			ENSRNOP00000031063.2	ENSRNOP00000031063.2	pep	primary_assembly:mRatBN7.2:X:13359430:13392586:-1 gene:ENSRNOG00000003622.8 transcript:ENSRNOT00000038994.4 gene_biotype:protein_coding transcript_biotype:protein_coding		9	1053.54	1729.89	2378.12	1720.52	713.915	419.47	287.635	473.674	3.63228	0.0363354
ENSRNOP00000078974			ENSRNOP00000078974.1	ENSRNOP00000078974.1	pep	primary_assembly:mRatBN7.2:6:132469837:132473735:-1 gene:ENSRNOG00000065917.1 transcript:ENSRNOT00000111892.1 gene_biotype:protein_coding transcript_biotype:protein_coding		11	885.293	701.118	1230.75	939.055	372.577	232.633	173.597	259.603	3.61728	0.0149592
ENSRNOP00000001322	syntaxin binding protein 2	Stxbp2	ENSRNOP00000001322.3;ENSRNOP00000081592.1;ENSRNOP00000083154.1	ENSRNOP00000001322.3;ENSRNOP00000081592.1;ENSRNOP00000083154.1	pep	primary_assembly:mRatBN7.2:12:1689433:1700458:1 gene:ENSRNOG00000000994.5 transcript:ENSRNOT00000001322.5 gene_biotype:protein_coding transcript_biotype:protein_coding gene_symbol:Stxbp2 description:syntaxin binding protein 2 [Source:RGD Symbol;Acc:619967];primary_assembly:mRatBN7.2:12:1690165:1700458:1 gene:ENSRNOG00000000994.5 transcript:ENSRNOT00000115749.1 gene_biotype:protein_coding transcri…		6	203.515	243.547	370.996	272.686	113.07	64.219	51.3052	76.198	3.57865	0.0218394
ENSRNOP00000021972	TNF alpha induced protein 8	Tnfaip8	ENSRNOP00000021972.4;ENSRNOP00000072322.2;ENSRNOP00000076830.1;ENSRNOP00000095552.1	ENSRNOP00000021972.4;ENSRNOP00000072322.2;ENSRNOP00000076830.1;ENSRNOP00000095552.1	pep	primary_assembly:mRatBN7.2:18:43256748:43299517:1 gene:ENSRNOG00000026136.6 transcript:ENSRNOT00000021972.6 gene_biotype:protein_coding transcript_biotype:protein_coding gene_symbol:Tnfaip8 description:TNF alpha induced protein 8 [Source:RGD Symbol;Acc:1305908];primary_assembly:mRatBN7.2:18:43224521:43299333:1 gene:ENSRNOG00000026136.6 transcript:ENSRNOT00000086431.2 gene_biotype:protein_coding t…		2	418.379	502.174	739.921	553.491	266.766	88.4992	112.133	155.799	3.55259	0.0233442
ENSRNOP00000007747	lysozyme 2	Lyz2	ENSRNOP00000007747.5;ENSRNOP00000088305.1	ENSRNOP00000007747.5;ENSRNOP00000088305.1	pep	primary_assembly:mRatBN7.2:7:52906811:52912106:-1 gene:ENSRNOG00000005825.9 transcript:ENSRNOT00000007747.8 gene_biotype:protein_coding transcript_biotype:protein_coding gene_symbol:Lyz2 description:lysozyme 2 [Source:RGD Symbol;Acc:3026];primary_assembly:mRatBN7.2:7:52907008:52912106:-1 gene:ENSRNOG00000005825.9 transcript:ENSRNOT00000097754.1 gene_biotype:protein_coding transcript_biotype:prote…		2	962.867	872.04	1465.7	1100.2	570.161	203.988	157.5	310.55	3.54276	0.0250607
ENSRNOP00000075297			ENSRNOP00000075297.1	ENSRNOP00000075297.1	pep	primary_assembly:mRatBN7.2:X:152201098:152220801:-1 gene:ENSRNOG00000056728.2 transcript:ENSRNOT00000080887.2 gene_biotype:protein_coding transcript_biotype:protein_coding		10	811.999	906.857	1610.26	1109.7	531.664	238.747	172.586	314.332	3.53035	0.0444076
ENSRNOP00000000707	myristoylated alanine rich protein kinase C substrate	Marcks	ENSRNOP00000000707.7	ENSRNOP00000000707.7	pep	primary_assembly:mRatBN7.2:20:40685315:40691012:-1 gene:ENSRNOG00000000579.7 transcript:ENSRNOT00000000707.7 gene_biotype:protein_coding transcript_biotype:protein_coding gene_symbol:Marcks description:myristoylated alanine rich protein kinase C substrate [Source:RGD Symbol;Acc:3028]		10	647.94	720.46	1203.26	857.22	311.41	221.801	214.608	249.273	3.43888	0.0264405
ENSRNOP00000003713	N-acetylneuraminate pyruvate lyase	Npl	ENSRNOP00000003713.6;ENSRNOP00000076598.1;ENSRNOP00000097337.1	ENSRNOP00000003713.6;ENSRNOP00000076598.1;ENSRNOP00000097337.1	pep	primary_assembly:mRatBN7.2:13:65655118:65697372:-1 gene:ENSRNOG00000002775.7 transcript:ENSRNOT00000003713.7 gene_biotype:protein_coding transcript_biotype:protein_coding gene_symbol:Npl description:N-acetylneuraminate pyruvate lyase [Source:RGD Symbol;Acc:1549702];primary_assembly:mRatBN7.2:13:65655118:65684851:-1 gene:ENSRNOG00000002775.7 transcript:ENSRNOT00000102662.1 gene_biotype:protein_cod…		4	323.922	357.225	350.851	343.999	191.537	67.9529	46.6216	102.037	3.37131	0.00640636
ENSRNOP00000029319			ENSRNOP00000029319.6	ENSRNOP00000029319.6	pep	primary_assembly:mRatBN7.2:4:102620067:102688488:1 gene:ENSRNOG00000049829.3 transcript:ENSRNOT00000031991.8 gene_biotype:protein_coding transcript_biotype:protein_coding gene_symbol:AABR07060872.1		5	2552.27	1726.3	2196.58	2158.38	897.039	622.993	401.277	640.437	3.37017	0.00553211
ENSRNOP00000014909	carboxypeptidase B2	Cpb2	ENSRNOP00000014909.4	ENSRNOP00000014909.4	pep	primary_assembly:mRatBN7.2:15:50557717:50606556:1 gene:ENSRNOG00000010935.8 transcript:ENSRNOT00000014909.8 gene_biotype:protein_coding transcript_biotype:protein_coding gene_symbol:Cpb2 description:carboxypeptidase B2 [Source:RGD Symbol;Acc:71035]		4	1006.46	899.208	1709.88	1205.19	622.139	222.006	231.45	358.532	3.36145	0.0417072
ENSRNOP00000059867	protein tyrosine phosphatase, non-receptor type 6	Ptpn6	ENSRNOP00000059867.1;ENSRNOP00000071320.2;ENSRNOP00000071714.2;ENSRNOP00000082194.1	ENSRNOP00000059867.1;ENSRNOP00000071320.2;ENSRNOP00000071714.2;ENSRNOP00000082194.1	pep	primary_assembly:mRatBN7.2:4:157526035:157550783:-1 gene:ENSRNOG00000014294.8 transcript:ENSRNOT00000065416.4 gene_biotype:protein_coding transcript_biotype:protein_coding gene_symbol:Ptpn6 description:protein tyrosine phosphatase, non-receptor type 6 [Source:RGD Symbol;Acc:620660];primary_assembly:mRatBN7.2:4:157526035:157539458:-1 gene:ENSRNOG00000014294.8 transcript:ENSRNOT00000082739.2 gene_b…		12	519.109	799.46	1061.42	793.328	354.397	233.623	128.464	238.828	3.32175	0.0308277
ENSRNOP00000001135	allograft inflammatory factor 1	Aif1	ENSRNOP00000001135.4;ENSRNOP00000001138.7;ENSRNOP00000068279.1;ENSRNOP00000097049.1	ENSRNOP00000001135.4;ENSRNOP00000001138.7;ENSRNOP00000068279.1;ENSRNOP00000097049.1	pep	primary_assembly:mRatBN7.2:20:3650771:3652668:1 gene:ENSRNOG00000000853.8 transcript:ENSRNOT00000001135.6 gene_biotype:protein_coding transcript_biotype:protein_coding gene_symbol:Aif1 description:allograft inflammatory factor 1 [Source:RGD Symbol;Acc:61924];primary_assembly:mRatBN7.2:20:3649975:3652668:1 gene:ENSRNOG00000000853.8 transcript:ENSRNOT00000001138.7 gene_biotype:protein_coding transc…		3	1125.19	1441.69	2135.53	1567.47	585.374	497.952	334.052	472.46	3.31768	0.0235209
ENSRNOP00000039644	oncostatin M receptor	Osmr	ENSRNOP00000039644.3	ENSRNOP00000039644.3	pep	primary_assembly:mRatBN7.2:2:55907132:55961262:-1 gene:ENSRNOG00000033192.4 transcript:ENSRNOT00000040847.4 gene_biotype:protein_coding transcript_biotype:protein_coding gene_symbol:Osmr description:oncostatin M receptor [Source:RGD Symbol;Acc:1302983]		3	105.736	148.126	158.362	137.408	40.8096		42.2311	41.5204	3.30941	0.0192092
ENSRNOP00000001081	sphingomyelin phosphodiesterase, acid-like 3A	Smpdl3a	ENSRNOP00000001081.3	ENSRNOP00000001081.3	pep	primary_assembly:mRatBN7.2:20:37132592:37155567:1 gene:ENSRNOG00000000815.6 transcript:ENSRNOT00000001081.6 gene_biotype:protein_coding transcript_biotype:protein_coding gene_symbol:Smpdl3a description:sphingomyelin phosphodiesterase, acid-like 3A [Source:RGD Symbol;Acc:1359277]		4	240.652	250.838	441.381	310.957	110.113	86.8022	85.386	94.1004	3.30452	0.0300099
ENSRNOP00000014267	carbonic anhydrase 1	Car1	ENSRNOP00000014267.4	ENSRNOP00000014267.4	pep	primary_assembly:mRatBN7.2:2:86861897:86872208:1 gene:ENSRNOG00000010698.6 transcript:ENSRNOT00000014267.6 gene_biotype:protein_coding transcript_biotype:protein_coding gene_symbol:Car1 description:carbonic anhydrase 1 [Source:RGD Symbol;Acc:1309780]		8	944.738	843.794	1591.46	1126.66	439.658	307.929	284.213	343.933	3.27582	0.0307056
ENSRNOP00000048774	RT1 class II, locus Da	RT1-Da	ENSRNOP00000048774.2;ENSRNOP00000095893.1	ENSRNOP00000048774.2;ENSRNOP00000095893.1	pep	primary_assembly:mRatBN7.2:20:4513485:4518455:1 gene:ENSRNOG00000032844.5 transcript:ENSRNOT00000048332.5 gene_biotype:protein_coding transcript_biotype:protein_coding gene_symbol:RT1-Da description:RT1 class II, locus Da [Source:RGD Symbol;Acc:1593283];primary_assembly:mRatBN7.2:20:4512911:4518455:1 gene:ENSRNOG00000032844.5 transcript:ENSRNOT00000115035.1 gene_biotype:protein_coding transcript_…		1	334.212	828.938	677.587	613.579	173.811	176.327	213.199	187.779	3.26756	0.0441896
ENSRNOP00000014073	similar to BC049975 protein	RGD1565462	ENSRNOP00000014073.4;ENSRNOP00000075693.2	ENSRNOP00000014073.4;ENSRNOP00000075693.2	pep	primary_assembly:mRatBN7.2:6:123323629:123332433:1 gene:ENSRNOG00000029949.6 transcript:ENSRNOT00000014073.6 gene_biotype:protein_coding transcript_biotype:protein_coding gene_symbol:RGD1565462 description:similar to BC049975 protein [Source:RGD Symbol;Acc:1565462];primary_assembly:mRatBN7.2:6:123325269:123330508:1 gene:ENSRNOG00000029949.6 transcript:ENSRNOT00000077517.2 gene_biotype:protein_cod…		16	4120.59	4314.69	5983.9	4806.4	1860.02	1823.64	757.505	1480.39	3.24671	0.00866023
ENSRNOP00000020002	alanyl aminopeptidase, membrane	Anpep	ENSRNOP00000020002.5;ENSRNOP00000069456.2	ENSRNOP00000020002.5;ENSRNOP00000069456.2	pep	primary_assembly:mRatBN7.2:1:133767332:133785789:-1 gene:ENSRNOG00000014610.6 transcript:ENSRNOT00000020002.6 gene_biotype:protein_coding transcript_biotype:protein_coding gene_symbol:Anpep description:alanyl aminopeptidase, membrane [Source:RGD Symbol;Acc:2991];primary_assembly:mRatBN7.2:1:133767332:133785789:-1 gene:ENSRNOG00000014610.6 transcript:ENSRNOT00000092125.2 gene_biotype:protein_codin…		14	517.792	758.024	871.65	715.822	283.98	194.786	184.028	220.931	3.24002	0.0104983
ENSRNOP00000026496	coronin 1A	Coro1a	ENSRNOP00000026496.2	ENSRNOP00000026496.2	pep	primary_assembly:mRatBN7.2:1:181295562:181300534:-1 gene:ENSRNOG00000019430.4 transcript:ENSRNOT00000026496.4 gene_biotype:protein_coding transcript_biotype:protein_coding gene_symbol:Coro1a description:coronin 1A [Source:RGD Symbol;Acc:620009]		10	1742.3	2104.22	3120.92	2322.48	1160.65	597.604	396.503	718.253	3.23351	0.0272707
ENSRNOP00000007779	Rho GDP dissociation inhibitor beta	Arhgdib	ENSRNOP00000007779.5	ENSRNOP00000007779.5	pep	primary_assembly:mRatBN7.2:4:169822954:169841658:-1 gene:ENSRNOG00000005809.8 transcript:ENSRNOT00000007779.8 gene_biotype:protein_coding transcript_biotype:protein_coding gene_symbol:Arhgdib description:Rho GDP dissociation inhibitor beta [Source:RGD Symbol;Acc:1305383]		10	668.635	605.082	1027.06	766.925	367.358	184.726	162.65	238.245	3.21906	0.0225813
ENSRNOP00000016423	collagen type I alpha 2 chain	Col1a2	ENSRNOP00000016423.7	ENSRNOP00000016423.7	pep	primary_assembly:mRatBN7.2:4:32563381:32598867:1 gene:ENSRNOG00000011292.7 transcript:ENSRNOT00000016423.7 gene_biotype:protein_coding transcript_biotype:protein_coding gene_symbol:Col1a2 description:collagen type I alpha 2 chain [Source:RGD Symbol;Acc:621351]		21	1342.89	2363.43	2437.24	2047.85	804.346	365.815	756.262	642.141	3.1891	0.0207511
ENSRNOP00000061494	septin 6	Septin6	ENSRNOP00000061494.2;ENSRNOP00000075754.2;ENSRNOP00000075809.2;ENSRNOP00000081808.1;ENSRNOP00000088464.1	ENSRNOP00000061494.2;ENSRNOP00000075754.2;ENSRNOP00000075809.2;ENSRNOP00000081808.1;ENSRNOP00000088464.1	pep	primary_assembly:mRatBN7.2:X:116156797:116230115:-1 gene:ENSRNOG00000043182.4 transcript:ENSRNOT00000067942.4 gene_biotype:protein_coding transcript_biotype:protein_coding gene_symbol:Septin6 description:septin 6 [Source:RGD Symbol;Acc:1585082];primary_assembly:mRatBN7.2:X:116163234:116213556:-1 gene:ENSRNOG00000043182.4 transcript:ENSRNOT00000092301.2 gene_biotype:protein_coding transcript_bioty…		2	171.235	283.541	354.374	269.716	130.046	76.3504	47.3392	84.5784	3.18895	0.0341414
ENSRNOP00000014502	lymphocyte cytosolic protein 1	Lcp1	ENSRNOP00000014502.3;ENSRNOP00000071263.1;ENSRNOP00000083584.1	ENSRNOP00000014502.3;ENSRNOP00000071263.1;ENSRNOP00000083584.1	pep	primary_assembly:mRatBN7.2:15:50488149:50544680:1 gene:ENSRNOG00000010319.7 transcript:ENSRNOT00000014502.6 gene_biotype:protein_coding transcript_biotype:protein_coding gene_symbol:Lcp1 description:lymphocyte cytosolic protein 1 [Source:RGD Symbol;Acc:1308288];primary_assembly:mRatBN7.2:15:50508815:50544680:1 gene:ENSRNOG00000010319.7 transcript:ENSRNOT00000082191.2 gene_biotype:protein_coding t…		28	2036.27	2493.58	2183.48	2237.78	1262.36	365.366	492.307	706.678	3.16661	0.0079091
ENSRNOP00000081338	dedicator of cytokinesis 2	AABR07029272.1	ENSRNOP00000081338.1	ENSRNOP00000081338.1	pep	primary_assembly:mRatBN7.2:10:18827239:19244808:-1 gene:ENSRNOG00000006932.8 transcript:ENSRNOT00000116913.1 gene_biotype:protein_coding transcript_biotype:protein_coding gene_symbol:AABR07029272.1 description:dedicator of cytokinesis 2 [Source:RGD Symbol;Acc:1564189]		12	293.488	454.781	629.613	459.294	199.203	157.955	78.6741	145.277	3.16149	0.0384078
ENSRNOP00000018711	cyclase associated actin cytoskeleton regulatory protein 1	Cap1	ENSRNOP00000018711.4;ENSRNOP00000081879.1	ENSRNOP00000018711.4;ENSRNOP00000081879.1	pep	primary_assembly:mRatBN7.2:5:135142114:135168249:-1 gene:ENSRNOG00000013492.5 transcript:ENSRNOT00000018711.5 gene_biotype:protein_coding transcript_biotype:protein_coding gene_symbol:Cap1 description:cyclase associated actin cytoskeleton regulatory protein 1 [Source:RGD Symbol;Acc:620309];primary_assembly:mRatBN7.2:5:135142112:135168769:-1 gene:ENSRNOG00000013492.5 transcript:ENSRNOT00000105284.…		12	547.941	561.044	1045.93	718.305	313.09	208.621	161.06	227.59	3.15613	0.0446383
ENSRNOP00000026666	protein Z, vitamin K-dependent plasma glycoprotein	Proz	ENSRNOP00000026666.8;ENSRNOP00000086614.1	ENSRNOP00000026666.8;ENSRNOP00000086614.1	pep	primary_assembly:mRatBN7.2:16:76450013:76463480:-1 gene:ENSRNOG00000019700.10 transcript:ENSRNOT00000026666.10 gene_biotype:protein_coding transcript_biotype:protein_coding gene_symbol:Proz description:protein Z, vitamin K-dependent plasma glycoprotein [Source:RGD Symbol;Acc:1308666];primary_assembly:mRatBN7.2:16:76450013:76463480:-1 gene:ENSRNOG00000019700.10 transcript:ENSRNOT00000098453.1 gene…		4	525.735	401.254	699.046	542.012	309.616	154.738	51.801	172.052	3.15028	0.0317932
ENSRNOP00000079682	neutrophil cytosolic factor 2	Ncf2	ENSRNOP00000079682.1	ENSRNOP00000079682.1	pep	primary_assembly:mRatBN7.2:13:64955503:64986277:1 gene:ENSRNOG00000028016.8 transcript:ENSRNOT00000088724.2 gene_biotype:protein_coding transcript_biotype:protein_coding gene_symbol:Ncf2 description:neutrophil cytosolic factor 2 [Source:RGD Symbol;Acc:1309424]		6	910.921	1027.21	1502.3	1146.81	591.775	315.27	192.568	366.538	3.12877	0.0225102
ENSRNOP00000027641	ras homolog family member G	Rhog	ENSRNOP00000027641.3;ENSRNOP00000086185.1;ENSRNOP00000096983.1	ENSRNOP00000027641.3;ENSRNOP00000086185.1;ENSRNOP00000096983.1	pep	primary_assembly:mRatBN7.2:1:156615425:156630204:-1 gene:ENSRNOG00000020393.7 transcript:ENSRNOT00000027641.7 gene_biotype:protein_coding transcript_biotype:protein_coding gene_symbol:Rhog description:ras homolog family member G [Source:RGD Symbol;Acc:621310];primary_assembly:mRatBN7.2:1:156615349:156631257:-1 gene:ENSRNOG00000020393.7 transcript:ENSRNOT00000101823.1 gene_biotype:protein_coding t…		4	1058.09	1172.61	1336.62	1189.1	588.434	275.181	277.153	380.256	3.12711	0.00357248
ENSRNOP00000037803	ferritin heavy chain 1	Fth1	ENSRNOP00000037803.3;ENSRNOP00000079245.1;ENSRNOP00000082812.1	ENSRNOP00000037803.3;ENSRNOP00000079245.1;ENSRNOP00000082812.1	pep	primary_assembly:mRatBN7.2:1:206627106:206725424:1 gene:ENSRNOG00000022619.7 transcript:ENSRNOT00000030919.6 gene_biotype:protein_coding transcript_biotype:protein_coding gene_symbol:Fth1 description:ferritin heavy chain 1 [Source:RGD Symbol;Acc:2635];primary_assembly:mRatBN7.2:1:206627108:206629429:1 gene:ENSRNOG00000022619.7 transcript:ENSRNOT00000119519.1 gene_biotype:protein_coding transcript…		9	835.68	1106.98	1637.55	1193.4	466.898	304.943	374.005	381.948	3.12451	0.0277974
ENSRNOP00000009544	neutrophil cytosolic factor 4	Ncf4	ENSRNOP00000009544.6;ENSRNOP00000079654.1	ENSRNOP00000009544.6;ENSRNOP00000079654.1	pep	primary_assembly:mRatBN7.2:7:109826020:109843389:1 gene:ENSRNOG00000006940.7 transcript:ENSRNOT00000009544.7 gene_biotype:protein_coding transcript_biotype:protein_coding gene_symbol:Ncf4 description:neutrophil cytosolic factor 4 [Source:RGD Symbol;Acc:1593157];primary_assembly:mRatBN7.2:7:109830304:109843389:1 gene:ENSRNOG00000006940.7 transcript:ENSRNOT00000101098.1 gene_biotype:protein_coding …		4	642.546	949.602	1110.26	900.803	522.98	185.394	157.563	288.646	3.12079	0.0275427
ENSRNOP00000061547	sulfide quinone oxidoreductase	Sqor	ENSRNOP00000061547.2;ENSRNOP00000082267.1;ENSRNOP00000085049.1;ENSRNOP00000089443.1	ENSRNOP00000061547.2;ENSRNOP00000082267.1;ENSRNOP00000085049.1;ENSRNOP00000089443.1	pep	primary_assembly:mRatBN7.2:3:109841280:109885691:1 gene:ENSRNOG00000000172.8 transcript:ENSRNOT00000068129.4 gene_biotype:protein_coding transcript_biotype:protein_coding gene_symbol:Sqor description:sulfide quinone oxidoreductase [Source:RGD Symbol;Acc:1564504];primary_assembly:mRatBN7.2:3:109841250:109884896:1 gene:ENSRNOG00000000172.8 transcript:ENSRNOT00000109473.1 gene_biotype:protein_coding…		3	720.385	851.451	1364.95	978.929	376.894	357.755	215.419	316.689	3.09114	0.0310959
ENSRNOP00000022214	vasodilator-stimulated phosphoprotein	Vasp	ENSRNOP00000022214.8;ENSRNOP00000088421.1	ENSRNOP00000022214.8;ENSRNOP00000088421.1	pep	primary_assembly:mRatBN7.2:1:78910011:78925061:-1 gene:ENSRNOG00000016367.8 transcript:ENSRNOT00000022214.8 gene_biotype:protein_coding transcript_biotype:protein_coding gene_symbol:Vasp description:vasodilator-stimulated phosphoprotein [Source:RGD Symbol;Acc:1311542];primary_assembly:mRatBN7.2:1:78910020:78919412:-1 gene:ENSRNOG00000016367.8 transcript:ENSRNOT00000096980.1 gene_biotype:protein_c…		10	274.772	342.673	544.447	387.297	188.712	101.462	86.2495	125.474	3.08667	0.0396352
ENSRNOP00000091680	actin related protein 2/3 complex, subunit 1B	Arpc1b	ENSRNOP00000091680.1	ENSRNOP00000091680.1	pep	primary_assembly:mRatBN7.2:12:9480831:9495712:-1 gene:ENSRNOG00000000991.7 transcript:ENSRNOT00000114214.1 gene_biotype:protein_coding transcript_biotype:protein_coding gene_symbol:Arpc1b description:actin related protein 2/3 complex, subunit 1B [Source:RGD Symbol;Acc:2155]		11	384.458	495.082	663.278	514.273	253.136	129.911	119.478	167.509	3.07013	0.0194243
ENSRNOP00000015473	S100 calcium binding protein A8	S100a8	ENSRNOP00000015473.1	ENSRNOP00000015473.1	pep	primary_assembly:mRatBN7.2:2:176167124:176167643:1 gene:ENSRNOG00000011557.4 transcript:ENSRNOT00000015473.4 gene_biotype:protein_coding transcript_biotype:protein_coding gene_symbol:S100a8 description:S100 calcium binding protein A8 [Source:RGD Symbol;Acc:620265]		4	4894.3	5797.53	8270.57	6320.8	3808.02	1397.83	1108	2104.62	3.0033	0.0333299
ENSRNOP00000023425	T-cell immune regulator 1, ATPase H+ transporting V0 subunit A3	Tcirg1	ENSRNOP00000023425.5;ENSRNOP00000079519.1	ENSRNOP00000023425.5;ENSRNOP00000079519.1	pep	primary_assembly:mRatBN7.2:1:201127034:201138742:-1 gene:ENSRNOG00000017220.8 transcript:ENSRNOT00000023425.7 gene_biotype:protein_coding transcript_biotype:protein_coding gene_symbol:Tcirg1 description:T-cell immune regulator 1, ATPase H+ transporting V0 subunit A3 [Source:RGD Symbol;Acc:735136];primary_assembly:mRatBN7.2:1:201127034:201138733:-1 gene:ENSRNOG00000017220.8 transcript:ENSRNOT00000…		8	349.567	453.432	638.611	480.536	244.471	143.413	93.2909	160.392	2.99602	0.0285191
ENSRNOP00000004204	Fc fragment of IgG receptor IIa	Fcgr2a	ENSRNOP00000004204.7;ENSRNOP00000039989.4;ENSRNOP00000064241.3;ENSRNOP00000064819.2;ENSRNOP00000067309.3;ENSRNOP00000069409.2;ENSRNOP00000075678.2;ENSRNOP00000083026.1;ENSRNOP00000084073.1;ENSRNOP00000086950.1;ENSRNOP00000089656.1;ENSRNOP00000090763.1;ENSRNOP00000092014.1;ENSRNOP00000095599.1	ENSRNOP00000004204.7;ENSRNOP00000039989.4;ENSRNOP00000064241.3;ENSRNOP00000064819.2;ENSRNOP00000067309.3;ENSRNOP00000069409.2;ENSRNOP00000075678.2;ENSRNOP00000083026.1;ENSRNOP00000084073.1;ENSRNOP00000086950.1;ENSRNOP00000089656.1;ENSRNOP00000090763.1;ENSRNOP00000092014.1;ENSRNOP00000095599.1	pep	primary_assembly:mRatBN7.2:13:83280790:83295956:-1 gene:ENSRNOG00000049422.4 transcript:ENSRNOT00000004204.7 gene_biotype:protein_coding transcript_biotype:protein_coding gene_symbol:Fcgr2a description:Fc fragment of IgG receptor IIa [Source:RGD Symbol;Acc:71069];primary_assembly:mRatBN7.2:13:83302898:83331645:-1 gene:ENSRNOG00000046663.3 transcript:ENSRNOT00000047349.7 gene_biotype:protein_codin…		1	618.546	841.409	1296.7	918.884	410.211	306.055	204.763	307.01	2.99301	0.0424296
ENSRNOP00000028737	FERM domain containing kindlin 3	Fermt3	ENSRNOP00000028737.4	ENSRNOP00000028737.4	pep	primary_assembly:mRatBN7.2:1:204189484:204207587:-1 gene:ENSRNOG00000021161.7 transcript:ENSRNOT00000028737.6 gene_biotype:protein_coding transcript_biotype:protein_coding gene_symbol:Fermt3 description:FERM domain containing kindlin 3 [Source:RGD Symbol;Acc:1310168]		13	667.385	762.118	1094.94	841.48	402.905	241.179	199.392	281.159	2.9929	0.0175657
ENSRNOP00000030477	leucine rich repeat containing 66	Lrrc66	ENSRNOP00000030477.3	ENSRNOP00000030477.3	pep	primary_assembly:mRatBN7.2:14:34581240:34604541:1 gene:ENSRNOG00000026585.4 transcript:ENSRNOT00000031756.4 gene_biotype:protein_coding transcript_biotype:protein_coding gene_symbol:Lrrc66 description:leucine rich repeat containing 66 [Source:RGD Symbol;Acc:1306094]		1	4536.25	6529.09	5681.44	5582.26	3550.54	1234.52	855.847	1880.3	2.96881	0.0222541
ENSRNOP00000095327	secretory carrier membrane protein 2	Scamp2	ENSRNOP00000095327.1	ENSRNOP00000095327.1	pep	primary_assembly:mRatBN7.2:8:57965631:57992242:1 gene:ENSRNOG00000019136.7 transcript:ENSRNOT00000099156.1 gene_biotype:protein_coding transcript_biotype:protein_coding gene_symbol:Scamp2 description:secretory carrier membrane protein 2 [Source:RGD Symbol;Acc:68348]		3	454.223	725.589	867.379	682.397	279.139	230.511	180.15	229.933	2.9678	0.0220941
ENSRNOP00000004241	proline and arginine rich end leucine rich repeat protein	Prelp	ENSRNOP00000004241.2	ENSRNOP00000004241.2	pep	primary_assembly:mRatBN7.2:13:45370533:45380270:-1 gene:ENSRNOG00000003120.6 transcript:ENSRNOT00000004241.5 gene_biotype:protein_coding transcript_biotype:protein_coding gene_symbol:Prelp description:proline and arginine rich end leucine rich repeat protein [Source:RGD Symbol;Acc:620226]		13	1159.61	2315.51	2216.98	1897.37	511.089	590.745	816.541	639.458	2.96715	0.0299161
ENSRNOP00000083960			ENSRNOP00000083960.1;ENSRNOP00000086245.1	ENSRNOP00000083960.1;ENSRNOP00000086245.1	pep	primary_assembly:mRatBN7.2:11:81620545:81651422:1 gene:ENSRNOG00000050898.3 transcript:ENSRNOT00000104254.1 gene_biotype:protein_coding transcript_biotype:protein_coding gene_symbol:AABR07034730.2;primary_assembly:mRatBN7.2:11:81620545:81621334:1 gene:ENSRNOG00000050898.3 transcript:ENSRNOT00000109177.1 gene_biotype:protein_coding transcript_biotype:protein_coding gene_symbol:AABR07034730.2		1	1123.69	955.217	1437.55	1172.15	524.173		268.983	396.578	2.95566	0.0326791
ENSRNOP00000075264	kininogen 1	Kng1	ENSRNOP00000075264.2	ENSRNOP00000075264.2	pep	primary_assembly:mRatBN7.2:11:77814399:77835555:-1 gene:ENSRNOG00000030387.6 transcript:ENSRNOT00000078131.2 gene_biotype:protein_coding transcript_biotype:protein_coding gene_symbol:Kng1 description:kininogen 1 [Source:RGD Symbol;Acc:1359376]		24	1783.43	1536.58	2756.71	2025.57	1013.33	730.645	317.823	687.268	2.94728	0.0342227
ENSRNOP00000095321	macrophage expressed 1	Mpeg1	ENSRNOP00000095321.1	ENSRNOP00000095321.1	pep	primary_assembly:mRatBN7.2:1:209452133:209458855:1 gene:ENSRNOG00000063244.1 transcript:ENSRNOT00000094170.1 gene_biotype:protein_coding transcript_biotype:protein_coding gene_symbol:Mpeg1 description:macrophage expressed 1 [Source:RGD Symbol;Acc:69275]		4	253.581	223.351	416.658	297.863	149.765	105.482	49.3647	101.537	2.93353	0.0422341
ENSRNOP00000041451	hemoglobin alpha, adult chain 1	Hba-a2	ENSRNOP00000041451.3	ENSRNOP00000041451.3	pep	primary_assembly:mRatBN7.2:10:15307815:15338130:-1 gene:ENSRNOG00000029886.4 transcript:ENSRNOT00000052292.5 gene_biotype:protein_coding transcript_biotype:protein_coding gene_symbol:Hba-a2 description:hemoglobin alpha, adult chain 1 [Source:RGD Symbol;Acc:2782]		9	7891.63	7281.13	12958.7	9377.14	4263.99	2612.53	2719.48	3198.67	2.93158	0.0301606
ENSRNOP00000008961	SAM and HD domain containing deoxynucleoside triphosphate triphosphohydrolase 1	Samhd1	ENSRNOP00000008961.6	ENSRNOP00000008961.6	pep	primary_assembly:mRatBN7.2:3:145761558:145794386:-1 gene:ENSRNOG00000006418.9 transcript:ENSRNOT00000008961.8 gene_biotype:protein_coding transcript_biotype:protein_coding gene_symbol:Samhd1 description:SAM and HD domain containing deoxynucleoside triphosphate triphosphohydrolase 1 [Source:RGD Symbol;Acc:1308369]		14	405.504	552.539	720.202	559.415	275.267	162.365	138.484	192.038	2.91304	0.0214721
ENSRNOP00000017065	complement C1q C chain	C1qc	ENSRNOP00000017065.5;ENSRNOP00000080593.1;ENSRNOP00000083386.1	ENSRNOP00000017065.5;ENSRNOP00000080593.1;ENSRNOP00000083386.1	pep	primary_assembly:mRatBN7.2:5:149127415:149130650:-1 gene:ENSRNOG00000012804.6 transcript:ENSRNOT00000017065.6 gene_biotype:protein_coding transcript_biotype:protein_coding gene_symbol:C1qc description:complement C1q C chain [Source:RGD Symbol;Acc:1306828];primary_assembly:mRatBN7.2:5:149127415:149130759:-1 gene:ENSRNOG00000012804.6 transcript:ENSRNOT00000100767.1 gene_biotype:protein_coding trans…		4	547.254	545.457	976.534	689.748	332.573	206.417	171.806	236.932	2.91116	0.0403727
ENSRNOP00000017301	vesicle-associated membrane protein 8	Vamp8	ENSRNOP00000017301.3;ENSRNOP00000083978.1;ENSRNOP00000088625.1	ENSRNOP00000017301.3;ENSRNOP00000083978.1;ENSRNOP00000088625.1	pep	primary_assembly:mRatBN7.2:4:104442393:104452897:-1 gene:ENSRNOG00000012748.5 transcript:ENSRNOT00000017301.5 gene_biotype:protein_coding transcript_biotype:protein_coding gene_symbol:Vamp8 description:vesicle-associated membrane protein 8 [Source:RGD Symbol;Acc:620421];primary_assembly:mRatBN7.2:4:104442393:104447514:-1 gene:ENSRNOG00000012748.5 transcript:ENSRNOT00000096938.1 gene_biotype:prote…		2	402.817	492.609	658.312	517.913	220.312	200.698	112.76	177.923	2.91088	0.0141951
ENSRNOP00000009183	glycogen phosphorylase L	Pygl	ENSRNOP00000009183.3	ENSRNOP00000009183.3	pep	primary_assembly:mRatBN7.2:6:88697593:88740310:-1 gene:ENSRNOG00000006388.6 transcript:ENSRNOT00000009183.6 gene_biotype:protein_coding transcript_biotype:protein_coding gene_symbol:Pygl description:glycogen phosphorylase L [Source:RGD Symbol;Acc:620687]		9	357.206	452.245	701.65	503.7	217.106	168.126	134.499	173.243	2.90747	0.0350772
ENSRNOP00000012612	opioid growth factor receptor	Ogfr	ENSRNOP00000012612.3;ENSRNOP00000073386.2;ENSRNOP00000094532.1	ENSRNOP00000012612.3;ENSRNOP00000073386.2;ENSRNOP00000094532.1	pep	primary_assembly:mRatBN7.2:3:167703163:167709457:1 gene:ENSRNOG00000009355.7 transcript:ENSRNOT00000012611.6 gene_biotype:protein_coding transcript_biotype:protein_coding gene_symbol:Ogfr description:opioid growth factor receptor [Source:RGD Symbol;Acc:69324];primary_assembly:mRatBN7.2:3:167702695:167709459:1 gene:ENSRNOG00000009355.7 transcript:ENSRNOT00000086541.2 gene_biotype:protein_coding tr…		2	138.339	161.445	145.129	148.304	57.7242	44.529		51.1266	2.90073	0.0024009
ENSRNOP00000002020	general transcription factor II I	Gtf2i	ENSRNOP00000002020.3;ENSRNOP00000040835.2;ENSRNOP00000073166.1;ENSRNOP00000075956.2;ENSRNOP00000076791.1;ENSRNOP00000077117.1;ENSRNOP00000080788.1;ENSRNOP00000095456.1;ENSRNOP00000096595.1	ENSRNOP00000002020.3;ENSRNOP00000040835.2;ENSRNOP00000073166.1;ENSRNOP00000075956.2;ENSRNOP00000076791.1;ENSRNOP00000077117.1;ENSRNOP00000080788.1;ENSRNOP00000095456.1;ENSRNOP00000096595.1	pep	primary_assembly:mRatBN7.2:12:22401465:22476234:1 gene:ENSRNOG00000001479.10 transcript:ENSRNOT00000002020.7 gene_biotype:protein_coding transcript_biotype:protein_coding gene_symbol:Gtf2i description:general transcription factor II I [Source:RGD Symbol;Acc:727961];primary_assembly:mRatBN7.2:12:22401481:22476234:1 gene:ENSRNOG00000001479.10 transcript:ENSRNOT00000040356.6 gene_biotype:protein_cod…		2	73.8881	96.3517	114.074	94.7714	26.2983		39.1694	32.7339	2.89521	0.0292012
ENSRNOP00000000110	ring finger protein 115	Rnf115	ENSRNOP00000000110.5	ENSRNOP00000000110.5	pep	primary_assembly:mRatBN7.2:2:184262371:184329823:1 gene:ENSRNOG00000000098.8 transcript:ENSRNOT00000000110.7 gene_biotype:protein_coding transcript_biotype:protein_coding gene_symbol:Rnf115 description:ring finger protein 115 [Source:RGD Symbol;Acc:1305315]		1	48.1534	53.4998	56.6067	52.7533	12.0035	26.6217	16.1492	18.2582	2.8893	0.00231704
ENSRNOP00000003452	tenascin N	Tnn	ENSRNOP00000003452.6;ENSRNOP00000076668.1	ENSRNOP00000003452.6;ENSRNOP00000076668.1	pep	primary_assembly:mRatBN7.2:13:72319155:72408156:-1 gene:ENSRNOG00000002548.8 transcript:ENSRNOT00000003452.8 gene_biotype:protein_coding transcript_biotype:protein_coding gene_symbol:Tnn description:tenascin N [Source:RGD Symbol;Acc:1306002];primary_assembly:mRatBN7.2:13:72319155:72408156:-1 gene:ENSRNOG00000002548.8 transcript:ENSRNOT00000100671.1 gene_biotype:protein_coding transcript_biotype:p…		4	59.5629	80.5637	94.9047	78.3438	17.1681		37.1531	27.1606	2.88446	0.0434886
ENSRNOP00000074648	ABRA C-terminal like	Abracl	ENSRNOP00000074648.2;ENSRNOP00000083184.1;ENSRNOP00000095788.1	ENSRNOP00000074648.2;ENSRNOP00000083184.1;ENSRNOP00000095788.1	pep	primary_assembly:mRatBN7.2:1:12654838:12665207:-1 gene:ENSRNOG00000051450.2 transcript:ENSRNOT00000084870.2 gene_biotype:protein_coding transcript_biotype:protein_coding gene_symbol:Abracl description:ABRA C-terminal like [Source:RGD Symbol;Acc:1583256];primary_assembly:mRatBN7.2:1:12654952:12664166:-1 gene:ENSRNOG00000051450.2 transcript:ENSRNOT00000107631.1 gene_biotype:protein_coding transcrip…		1	3956.21	6417.46	8500.36	6291.34	3053.47	1596.54	1902.34	2184.12	2.8805	0.0414314
ENSRNOP00000003326	hematopoietic cell specific Lyn substrate 1	Hcls1	ENSRNOP00000003326.5	ENSRNOP00000003326.5	pep	primary_assembly:mRatBN7.2:11:63817476:63841014:-1 gene:ENSRNOG00000038881.3 transcript:ENSRNOT00000003326.6 gene_biotype:protein_coding transcript_biotype:protein_coding gene_symbol:Hcls1 description:hematopoietic cell specific Lyn substrate 1 [Source:RGD Symbol;Acc:1304754]		5	272.734	405.417	554.308	410.82	207.367	135.709	86.2541	143.11	2.87066	0.039106
ENSRNOP00000082532	kinesin family member 1B	Pgd	ENSRNOP00000082532.1	ENSRNOP00000082532.1	pep	primary_assembly:mRatBN7.2:5:159582731:159598949:-1 gene:ENSRNOG00000057626.2 transcript:ENSRNOT00000104782.1 gene_biotype:protein_coding transcript_biotype:protein_coding gene_symbol:Pgd description:kinesin family member 1B [Source:RGD Symbol;Acc:621520]		14	802.202	807.375	1428.66	1012.75	521.196	308.414	245.093	358.234	2.82705	0.043218
ENSRNOP00000024272	amyloid beta precursor protein binding family B member 1 interacting protein	Apbb1ip	ENSRNOP00000024272.6	ENSRNOP00000024272.6	pep	primary_assembly:mRatBN7.2:17:84982243:85033010:1 gene:ENSRNOG00000017803.8 transcript:ENSRNOT00000024272.7 gene_biotype:protein_coding transcript_biotype:protein_coding gene_symbol:Apbb1ip description:amyloid beta precursor protein binding family B member 1 interacting protein [Source:RGD Symbol;Acc:1304795]		4	255.602	329.5	499.246	361.449	198.933	75.8017	108.856	127.863	2.82684	0.0447915
ENSRNOP00000075573	kininogen 2	Kng2l1	ENSRNOP00000075573.2;ENSRNOP00000093913.1	ENSRNOP00000075573.2;ENSRNOP00000093913.1	pep	primary_assembly:mRatBN7.2:11:77913876:77936246:1 gene:ENSRNOG00000065935.1 transcript:ENSRNOT00000080562.2 gene_biotype:protein_coding transcript_biotype:protein_coding gene_symbol:Kng2l1 description:kininogen 2 [Source:RGD Symbol;Acc:2980];primary_assembly:mRatBN7.2:11:77909612:77936254:1 gene:ENSRNOG00000065935.1 transcript:ENSRNOT00000100483.1 gene_biotype:protein_coding transcript_biotype:pr…		6	8042.74	6469.75	12954.1	9155.54	4458.89	3480.46	1795.94	3245.1	2.82134	0.0482259
ENSRNOP00000004320	galectin 3 binding protein	Lgals3bp	ENSRNOP00000004320.2;ENSRNOP00000087404.1	ENSRNOP00000004320.2;ENSRNOP00000087404.1	pep	primary_assembly:mRatBN7.2:10:103619908:103629256:-1 gene:ENSRNOG00000003217.4 transcript:ENSRNOT00000004320.4 gene_biotype:protein_coding transcript_biotype:protein_coding gene_symbol:Lgals3bp description:galectin 3 binding protein [Source:RGD Symbol;Acc:620837];primary_assembly:mRatBN7.2:10:103619908:103626113:-1 gene:ENSRNOG00000003217.4 transcript:ENSRNOT00000102908.1 gene_biotype:protein_cod…		5	178.805	289.626	288.512	252.314	110.726	63.8077	94.6011	89.7117	2.8125	0.0143423
ENSRNOP00000069530	ATPase H+ transporting accessory protein 1	Atp6ap1	ENSRNOP00000069530.1;ENSRNOP00000090467.1;ENSRNOP00000091970.1	ENSRNOP00000069530.1;ENSRNOP00000090467.1;ENSRNOP00000091970.1	pep	primary_assembly:mRatBN7.2:X:152079874:152087034:1 gene:ENSRNOG00000054352.2 transcript:ENSRNOT00000081914.2 gene_biotype:protein_coding transcript_biotype:protein_coding gene_symbol:Atp6ap1 description:ATPase H+ transporting accessory protein 1 [Source:RGD Symbol;Acc:620423];primary_assembly:mRatBN7.2:X:152079865:152087034:1 gene:ENSRNOG00000054352.2 transcript:ENSRNOT00000113494.1 gene_biotype:…		3	185.565	214.767	282.184	227.505	132.374	60.3484	50.7065	81.1428	2.80376	0.0190803
ENSRNOP00000074404	transmembrane and coiled-coil domains 1	Tmco1	ENSRNOP00000074404.2	ENSRNOP00000074404.2	pep	primary_assembly:mRatBN7.2:13:79466088:79483555:1 gene:ENSRNOG00000003928.8 transcript:ENSRNOT00000082991.2 gene_biotype:protein_coding transcript_biotype:protein_coding gene_symbol:Tmco1 description:transmembrane and coiled-coil domains 1 [Source:RGD Symbol;Acc:1359178]		1	373.938	418.005	617.993	469.979	241.29	119.411	143.381	168.028	2.79703	0.0227247
ENSRNOP00000010932	elastin microfibril interfacer 1	Emilin1	ENSRNOP00000010932.4;ENSRNOP00000093146.1	ENSRNOP00000010932.4;ENSRNOP00000093146.1	pep	primary_assembly:mRatBN7.2:6:25455986:25463685:-1 gene:ENSRNOG00000008246.6 transcript:ENSRNOT00000010932.6 gene_biotype:protein_coding transcript_biotype:protein_coding gene_symbol:Emilin1 description:elastin microfibril interfacer 1 [Source:RGD Symbol;Acc:1311209];primary_assembly:mRatBN7.2:6:25445298:25463698:-1 gene:ENSRNOG00000008246.6 transcript:ENSRNOT00000098682.1 gene_biotype:protein_cod…		9	359.34	477.098	638.336	491.591	265.362	122.619	140.528	176.17	2.79044	0.0270201
ENSRNOP00000006607	actin related protein 2	Actr2	ENSRNOP00000006607.5;ENSRNOP00000083980.1	ENSRNOP00000006607.5;ENSRNOP00000083980.1	pep	primary_assembly:mRatBN7.2:14:94298758:94333664:-1 gene:ENSRNOG00000004959.8 transcript:ENSRNOT00000006607.6 gene_biotype:protein_coding transcript_biotype:protein_coding gene_symbol:Actr2 description:actin related protein 2 [Source:RGD Symbol;Acc:1310826];primary_assembly:mRatBN7.2:14:94296443:94333718:-1 gene:ENSRNOG00000004959.8 transcript:ENSRNOT00000109487.1 gene_biotype:protein_coding trans…		9	606.568	867.611	1307.24	927.14	425.923	318.086	254.103	332.704	2.78668	0.0476397
ENSRNOP00000013745	TIMP metallopeptidase inhibitor 1	Timp1	ENSRNOP00000013745.4	ENSRNOP00000013745.4	pep	primary_assembly:mRatBN7.2:X:1212972:1217664:-1 gene:ENSRNOG00000010208.8 transcript:ENSRNOT00000013745.8 gene_biotype:protein_coding transcript_biotype:protein_coding gene_symbol:Timp1 description:TIMP metallopeptidase inhibitor 1 [Source:RGD Symbol;Acc:621675]		3	214.456	291.795	413.877	306.709	175.921	97.0015	59.731	110.884	2.76603	0.0438808
ENSRNOP00000016389	transforming growth factor, beta induced	Tgfbi	ENSRNOP00000016389.7	ENSRNOP00000016389.7	pep	primary_assembly:mRatBN7.2:17:7955604:7984873:-1 gene:ENSRNOG00000012216.8 transcript:ENSRNOT00000016390.8 gene_biotype:protein_coding transcript_biotype:protein_coding gene_symbol:Tgfbi description:transforming growth factor, beta induced [Source:RGD Symbol;Acc:620017]		18	500.137	905.287	1012.75	806.058	371.939	231.727	272.69	292.119	2.75935	0.0334807
ENSRNOP00000014860	arylsulfatase B	Arsb	ENSRNOP00000014860.5	ENSRNOP00000014860.5	pep	primary_assembly:mRatBN7.2:2:25002346:25162671:1 gene:ENSRNOG00000011150.7 transcript:ENSRNOT00000014860.7 gene_biotype:protein_coding transcript_biotype:protein_coding gene_symbol:Arsb description:arylsulfatase B [Source:RGD Symbol;Acc:2158]		5	209.017	236.537	332.927	259.494	170.813	68.8306	42.499	94.0477	2.75917	0.0380242
ENSRNOP00000005311	collagen type I alpha 1 chain	Col1a1	ENSRNOP00000005311.5;ENSRNOP00000081946.1	ENSRNOP00000005311.5;ENSRNOP00000081946.1	pep	primary_assembly:mRatBN7.2:10:79883622:79900624:1 gene:ENSRNOG00000003897.7 transcript:ENSRNOT00000005311.7 gene_biotype:protein_coding transcript_biotype:protein_coding gene_symbol:Col1a1 description:collagen type I alpha 1 chain [Source:RGD Symbol;Acc:61817];primary_assembly:mRatBN7.2:10:79883622:79900624:1 gene:ENSRNOG00000003897.7 transcript:ENSRNOT00000115180.1 gene_biotype:protein_coding tr…		21	2210.23	3340.4	4058.13	3202.92	1455.1	756.907	1275.91	1162.64	2.75487	0.0241214
ENSRNOP00000077409	potassium channel tetramerization domain containing 12	Kctd12	ENSRNOP00000077409.1	ENSRNOP00000077409.1	pep	primary_assembly:mRatBN7.2:15:79801191:79806282:-1 gene:ENSRNOG00000066973.1 transcript:ENSRNOT00000110749.1 gene_biotype:protein_coding transcript_biotype:protein_coding gene_symbol:Kctd12 description:potassium channel tetramerization domain containing 12 [Source:RGD Symbol;Acc:1309421]		10	958.698	1262.13	1705.6	1308.81	585.09	403.141	455.672	481.301	2.71932	0.0207925
ENSRNOP00000004382	fibromodulin	Fmod	ENSRNOP00000004382.4	ENSRNOP00000004382.4	pep	primary_assembly:mRatBN7.2:13:45493517:45504133:1 gene:ENSRNOG00000003183.7 transcript:ENSRNOT00000004382.7 gene_biotype:protein_coding transcript_biotype:protein_coding gene_symbol:Fmod description:fibromodulin [Source:RGD Symbol;Acc:619769]		10	1111.78	1550.05	1486.32	1382.72	611.278	144.336	772.539	509.384	2.71449	0.0199081
ENSRNOP00000092845	gelsolin	Gsn	ENSRNOP00000092845.1	ENSRNOP00000092845.1	pep	primary_assembly:mRatBN7.2:3:18593302:18638369:1 gene:ENSRNOG00000018991.7 transcript:ENSRNOT00000116452.1 gene_biotype:protein_coding transcript_biotype:protein_coding gene_symbol:Gsn description:gelsolin [Source:RGD Symbol;Acc:1303089]		19	819.134	768.958	1249.16	945.75	441.077	347.329	259.973	349.46	2.70632	0.0208171
ENSRNOP00000002540	stromal cell-derived factor 2-like 1	Sdf2l1	ENSRNOP00000002540.4	ENSRNOP00000002540.4	pep	primary_assembly:mRatBN7.2:11:83872659:83874902:1 gene:ENSRNOG00000001859.6 transcript:ENSRNOT00000002540.6 gene_biotype:protein_coding transcript_biotype:protein_coding gene_symbol:Sdf2l1 description:stromal cell-derived factor 2-like 1 [Source:RGD Symbol;Acc:1585844]		1	573.094	674.383	883.139	710.205	284.107	313.541	189.809	262.486	2.70569	0.0104951
ENSRNOP00000045536	dipeptidylpeptidase 4	Dpp4	ENSRNOP00000045536.5;ENSRNOP00000068881.2	ENSRNOP00000045536.5;ENSRNOP00000068881.2	pep	primary_assembly:mRatBN7.2:3:46962243:47043901:-1 gene:ENSRNOG00000030763.5 transcript:ENSRNOT00000040482.5 gene_biotype:protein_coding transcript_biotype:protein_coding gene_symbol:Dpp4 description:dipeptidylpeptidase 4 [Source:RGD Symbol;Acc:2515];primary_assembly:mRatBN7.2:3:46962243:47043775:-1 gene:ENSRNOG00000030763.5 transcript:ENSRNOT00000085426.2 gene_biotype:protein_coding transcript_bi…		6	112.006	174.441	169.101	151.849	76.3006		36.0353	56.1679	2.70348	0.0490991
ENSRNOP00000021954	coactosin-like F-actin binding protein 1	Cotl1	ENSRNOP00000021954.5	ENSRNOP00000021954.5	pep	primary_assembly:mRatBN7.2:19:47871694:47911689:-1 gene:ENSRNOG00000016257.8 transcript:ENSRNOT00000021954.8 gene_biotype:protein_coding transcript_biotype:protein_coding gene_symbol:Cotl1 description:coactosin-like F-actin binding protein 1 [Source:RGD Symbol;Acc:1305498]		6	1068.75	1453.35	1844.82	1455.64	923.342	294.527	397.766	538.545	2.70291	0.03658
ENSRNOP00000010811	N-myc downstream regulated 1	Ndrg1	ENSRNOP00000010811.5;ENSRNOP00000076179.2;ENSRNOP00000076191.2	ENSRNOP00000010811.5;ENSRNOP00000076179.2;ENSRNOP00000076191.2	pep	primary_assembly:mRatBN7.2:7:98684487:98725880:-1 gene:ENSRNOG00000007393.8 transcript:ENSRNOT00000010811.8 gene_biotype:protein_coding transcript_biotype:protein_coding gene_symbol:Ndrg1 description:N-myc downstream regulated 1 [Source:RGD Symbol;Acc:1307303];primary_assembly:mRatBN7.2:7:98684487:98725880:-1 gene:ENSRNOG00000007393.8 transcript:ENSRNOT00000093322.2 gene_biotype:protein_coding tr…		2	157.284	160.805	203.951	174.013	50.995		78.2357	64.6154	2.69307	0.0153707
ENSRNOP00000068726	hemoglobin, beta adult major chain	Hbb-b1	ENSRNOP00000068726.2	ENSRNOP00000068726.2	pep	primary_assembly:mRatBN7.2:1:158120200:158251837:-1 gene:ENSRNOG00000047098.3 transcript:ENSRNOT00000089125.2 gene_biotype:protein_coding transcript_biotype:protein_coding gene_symbol:Hbb-b1 description:hemoglobin, beta adult major chain [Source:RGD Symbol;Acc:1595848]		4	3728.18	3295.41	5776.69	4266.76	1843.44	1537.72	1378.4	1586.52	2.68939	0.0260987
ENSRNOP00000049568	carboxypeptidase N subunit 2	Cpn2	ENSRNOP00000049568.2	ENSRNOP00000049568.2	pep	primary_assembly:mRatBN7.2:11:70486057:70496472:1 gene:ENSRNOG00000024384.6 transcript:ENSRNOT00000048746.4 gene_biotype:protein_coding transcript_biotype:protein_coding gene_symbol:Cpn2 description:carboxypeptidase N subunit 2 [Source:RGD Symbol;Acc:1305170]		5	437.812	416.081	700.273	518.055	277.776	183.585	117.098	192.819	2.68674	0.0337923
ENSRNOP00000064264	vav guanine nucleotide exchange factor 1	Vav1	ENSRNOP00000064264.3;ENSRNOP00000077767.1;ENSRNOP00000086561.1	ENSRNOP00000064264.3;ENSRNOP00000077767.1;ENSRNOP00000086561.1	pep	primary_assembly:mRatBN7.2:9:2161985:2208937:1 gene:ENSRNOG00000050430.3 transcript:ENSRNOT00000073294.3 gene_biotype:protein_coding transcript_biotype:protein_coding gene_symbol:Vav1 description:vav guanine nucleotide exchange factor 1 [Source:RGD Symbol;Acc:3951];primary_assembly:mRatBN7.2:9:2161985:2208937:1 gene:ENSRNOG00000050430.3 transcript:ENSRNOT00000096076.1 gene_biotype:protein_coding …		8	248.434	298.27	372.398	306.367	125.717	149.485	67.105	114.102	2.68502	0.0115536
ENSRNOP00000028780	Fc fragment of IgG receptor Ia	Fcgr1a	ENSRNOP00000028780.4	ENSRNOP00000028780.4	pep	primary_assembly:mRatBN7.2:2:183851077:183859994:-1 gene:ENSRNOG00000021199.6 transcript:ENSRNOT00000028780.5 gene_biotype:protein_coding transcript_biotype:protein_coding gene_symbol:Fcgr1a description:Fc fragment of IgG receptor Ia [Source:RGD Symbol;Acc:1309912]		3	753.013	1053.71	1034.02	946.914	419.117	374.875	264.174	352.722	2.68459	0.00523251
ENSRNOP00000017635	high mobility group box 2	Hmgb2l1	ENSRNOP00000017635.4;ENSRNOP00000039358.2	ENSRNOP00000017635.4;ENSRNOP00000039358.2	pep	primary_assembly:mRatBN7.2:16:32710658:32713140:-1 gene:ENSRNOG00000013167.7 transcript:ENSRNOT00000017635.7 gene_biotype:protein_coding transcript_biotype:protein_coding gene_symbol:Hmgb2l1 description:high mobility group box 2 [Source:RGD Symbol;Acc:69291];primary_assembly:mRatBN7.2:11:47252569:47253669:-1 gene:ENSRNOG00000033321.3 transcript:ENSRNOT00000046874.3 gene_biotype:protein_coding tra…		5	1451.28	1666.78	2554.35	1890.8	1038.86	656.32	433.424	709.535	2.66485	0.03622
ENSRNOP00000065349	adenylate kinase 4	Ak4	ENSRNOP00000065349.2	ENSRNOP00000065349.2	pep	primary_assembly:mRatBN7.2:5:116039616:116098618:1 gene:ENSRNOG00000045738.3 transcript:ENSRNOT00000070967.3 gene_biotype:protein_coding transcript_biotype:protein_coding gene_symbol:Ak4 description:adenylate kinase 4 [Source:RGD Symbol;Acc:2078]		3	262.452	292.68	409.598	321.576	152.911	83.9516	125.414	120.759	2.66296	0.0150168
ENSRNOP00000028137	signal-induced proliferation-associated 1	Sipa1	ENSRNOP00000028137.4	ENSRNOP00000028137.4	pep	primary_assembly:mRatBN7.2:1:202938580:202950591:-1 gene:ENSRNOG00000020726.7 transcript:ENSRNOT00000028137.7 gene_biotype:protein_coding transcript_biotype:protein_coding gene_symbol:Sipa1 description:signal-induced proliferation-associated 1 [Source:RGD Symbol;Acc:1303184]		5	147.107	190.105	301.888	213.033	91.256	61.2193	88.2635	80.2463	2.65475	0.047886
ENSRNOP00000078929	TAP binding protein	Tapbp	ENSRNOP00000078929.1	ENSRNOP00000078929.1	pep	primary_assembly:mRatBN7.2:20:4956937:4966181:-1 gene:ENSRNOG00000029500.6 transcript:ENSRNOT00000099978.1 gene_biotype:protein_coding transcript_biotype:protein_coding gene_symbol:Tapbp description:TAP binding protein [Source:RGD Symbol;Acc:3819]		4	346.43	304.496	558.685	403.204	145.226	199.798	112.243	152.422	2.6453	0.0387109
ENSRNOP00000015632	macroH2A.1 histone	Macroh2a1	ENSRNOP00000015632.5;ENSRNOP00000049143.4	ENSRNOP00000015632.5;ENSRNOP00000049143.4	pep	primary_assembly:mRatBN7.2:17:8485886:8541561:1 gene:ENSRNOG00000011523.9 transcript:ENSRNOT00000015632.7 gene_biotype:protein_coding transcript_biotype:protein_coding gene_symbol:Macroh2a1 description:macroH2A.1 histone [Source:RGD Symbol;Acc:621462];primary_assembly:mRatBN7.2:17:8479372:8542051:1 gene:ENSRNOG00000011523.9 transcript:ENSRNOT00000051702.7 gene_biotype:protein_coding transcript_bi…		8	415.413	461.457	650.766	509.212	253.467	125.719	198.58	192.589	2.64404	0.0173832
ENSRNOP00000013354	carbonic anhydrase 2	Car2	ENSRNOP00000013354.3	ENSRNOP00000013354.3	pep	primary_assembly:mRatBN7.2:2:86741626:86756818:-1 gene:ENSRNOG00000009629.7 transcript:ENSRNOT00000013354.7 gene_biotype:protein_coding transcript_biotype:protein_coding gene_symbol:Car2 description:carbonic anhydrase 2 [Source:RGD Symbol;Acc:2240]		9	582.775	414.403	740.355	579.178	256.055	210.281	191.851	219.396	2.63988	0.0200049
ENSRNOP00000068594	histone cluster 1, H2bg	Hist1h2bg	ENSRNOP00000068594.2;ENSRNOP00000069660.2;ENSRNOP00000070290.2;ENSRNOP00000078702.1;ENSRNOP00000081470.1;ENSRNOP00000083018.1;ENSRNOP00000084910.1;ENSRNOP00000087088.1;ENSRNOP00000089000.1;ENSRNOP00000091074.1;ENSRNOP00000092229.1;ENSRNOP00000094522.1	ENSRNOP00000068594.2;ENSRNOP00000069660.2;ENSRNOP00000070290.2;ENSRNOP00000078702.1;ENSRNOP00000081470.1;ENSRNOP00000083018.1;ENSRNOP00000084910.1;ENSRNOP00000087088.1;ENSRNOP00000089000.1;ENSRNOP00000091074.1;ENSRNOP00000092229.1;ENSRNOP00000094522.1	pep	primary_assembly:mRatBN7.2:17:42760219:42793337:-1 gene:ENSRNOG00000068034.1 transcript:ENSRNOT00000091176.2 gene_biotype:protein_coding transcript_biotype:protein_coding;primary_assembly:mRatBN7.2:17:41571210:41571896:1 gene:ENSRNOG00000070362.1 transcript:ENSRNOT00000089643.2 gene_biotype:protein_coding transcript_biotype:protein_coding gene_symbol:Hist1h2bg description:histone cluster 1, H2bg …		5	2479.07	3245.83	3695.86	3140.25	1597.43	779.368	1197.79	1191.53	2.63548	0.0102722
ENSRNOP00000004885	heterogeneous nuclear ribonucleoprotein A/B	Hnrnpab	ENSRNOP00000004885.5;ENSRNOP00000038183.5;ENSRNOP00000062597.3	ENSRNOP00000004885.5;ENSRNOP00000038183.5;ENSRNOP00000062597.3	pep	primary_assembly:mRatBN7.2:10:35857055:35862827:-1 gene:ENSRNOG00000003645.9 transcript:ENSRNOT00000004885.8 gene_biotype:protein_coding transcript_biotype:protein_coding gene_symbol:Hnrnpab description:heterogeneous nuclear ribonucleoprotein A/B [Source:RGD Symbol;Acc:69255];primary_assembly:mRatBN7.2:10:35857041:35862935:-1 gene:ENSRNOG00000003645.9 transcript:ENSRNOT00000033056.6 gene_biotype:…		3	1039.62	1277.59	1991.46	1436.23	684.768	527.646	423.411	545.275	2.63395	0.0395151
ENSRNOP00000064445	fatty acid synthase	Fasn	ENSRNOP00000064445.1	ENSRNOP00000064445.1	pep	primary_assembly:mRatBN7.2:10:106072091:106090261:-1 gene:ENSRNOG00000045636.3 transcript:ENSRNOT00000073321.3 gene_biotype:protein_coding transcript_biotype:protein_coding gene_symbol:Fasn description:fatty acid synthase [Source:RGD Symbol;Acc:620665]		20	288.744	318.854	525.596	377.731	198.163	122.765	109.507	143.478	2.63267	0.0419516
ENSRNOP00000013308	C-type lectin domain family 4, member A3	Clec4a3	ENSRNOP00000013308.3	ENSRNOP00000013308.3	pep	primary_assembly:mRatBN7.2:4:156214718:156224817:1 gene:ENSRNOG00000010018.6 transcript:ENSRNOT00000013308.6 gene_biotype:protein_coding transcript_biotype:protein_coding gene_symbol:Clec4a3 description:C-type lectin domain family 4, member A3 [Source:RGD Symbol;Acc:1359528]		1	124.183	161.587	173.288	153.019	47.2369		69.0499	58.1434	2.63176	0.0196909
ENSRNOP00000013768	CD180 molecule	Cd180	ENSRNOP00000013768.4	ENSRNOP00000013768.4	pep	primary_assembly:mRatBN7.2:2:33855991:33868790:1 gene:ENSRNOG00000010266.6 transcript:ENSRNOT00000013768.6 gene_biotype:protein_coding transcript_biotype:protein_coding gene_symbol:Cd180 description:CD180 molecule [Source:RGD Symbol;Acc:1308170]		6	107.307	145.166	153.572	135.348	99.0735	26.4185	28.9463	51.4794	2.62917	0.0390173
ENSRNOP00000083981			ENSRNOP00000083981.1	ENSRNOP00000083981.1	pep	primary_assembly:mRatBN7.2:4:98622089:98622385:1 gene:ENSRNOG00000063329.1 transcript:ENSRNOT00000118470.1 gene_biotype:IG_V_gene transcript_biotype:IG_V_gene		2	334.473	494.697	283.566	370.912	206.898	131.311	85.4752	141.228	2.62633	0.0343487
ENSRNOP00000017101	progesterone receptor membrane component 1	Pgrmc1	ENSRNOP00000017101.6	ENSRNOP00000017101.6	pep	primary_assembly:mRatBN7.2:X:115832884:115888682:1 gene:ENSRNOG00000012786.8 transcript:ENSRNOT00000017101.7 gene_biotype:protein_coding transcript_biotype:protein_coding gene_symbol:Pgrmc1 description:progesterone receptor membrane component 1 [Source:RGD Symbol;Acc:70890]		2	513.542	876.9	1113.08	834.506	378.504	345.015	231.109	318.209	2.62251	0.0455316
ENSRNOP00000018190	RAS like proto-oncogene A	Rala	ENSRNOP00000018190.3;ENSRNOP00000090376.1	ENSRNOP00000018190.3;ENSRNOP00000090376.1	pep	primary_assembly:mRatBN7.2:17:47092207:47144063:1 gene:ENSRNOG00000013454.5 transcript:ENSRNOT00000018190.5 gene_biotype:protein_coding transcript_biotype:protein_coding gene_symbol:Rala description:RAS like proto-oncogene A [Source:RGD Symbol;Acc:619851];primary_assembly:mRatBN7.2:17:47092253:47143462:1 gene:ENSRNOG00000013454.5 transcript:ENSRNOT00000102020.1 gene_biotype:protein_coding transcr…		3	282.362	348.323	401.964	344.216	169.389	108.044	116.698	131.377	2.62006	0.00575963
ENSRNOP00000004121	CD38 molecule	Cd38	ENSRNOP00000004121.1	ENSRNOP00000004121.1	pep	primary_assembly:mRatBN7.2:14:67172063:67211986:-1 gene:ENSRNOG00000003069.5 transcript:ENSRNOT00000004121.5 gene_biotype:protein_coding transcript_biotype:protein_coding gene_symbol:Cd38 description:CD38 molecule [Source:RGD Symbol;Acc:2303]		5	386.119	545.305	490.466	473.963	187.97	159.568	197.368	181.635	2.60942	0.00369002
ENSRNOP00000028315	ferritin light chain 1	Ftl1	ENSRNOP00000028315.5	ENSRNOP00000028315.5	pep	primary_assembly:mRatBN7.2:1:95936387:95938234:-1 gene:ENSRNOG00000064385.1 transcript:ENSRNOT00000028315.7 gene_biotype:protein_coding transcript_biotype:protein_coding gene_symbol:Ftl1 description:ferritin light chain 1 [Source:RGD Symbol;Acc:61813]		7	862.113	1311.28	1728.01	1300.47	657.808	476.401	362.284	498.831	2.60703	0.0387143
ENSRNOP00000026657	copine 1	Cpne1	ENSRNOP00000026657.6;ENSRNOP00000059795.2	ENSRNOP00000026657.6;ENSRNOP00000059795.2	pep	primary_assembly:mRatBN7.2:3:144588995:144598636:-1 gene:ENSRNOG00000069087.1 transcript:ENSRNOT00000026657.8 gene_biotype:protein_coding transcript_biotype:protein_coding gene_symbol:Cpne1 description:copine 1 [Source:RGD Symbol;Acc:1311148];primary_assembly:mRatBN7.2:3:144588995:144598636:-1 gene:ENSRNOG00000069087.1 transcript:ENSRNOT00000067490.4 gene_biotype:protein_coding transcript_biotype…		5	668.556	867.542	981.341	839.146	460.68	260.693	245.443	322.272	2.60384	0.0107801
ENSRNOP00000075828	serine and arginine rich splicing factor 3	Srsf3	ENSRNOP00000075828.2;ENSRNOP00000081305.1;ENSRNOP00000085609.1;ENSRNOP00000086649.1	ENSRNOP00000075828.2;ENSRNOP00000081305.1;ENSRNOP00000085609.1;ENSRNOP00000086649.1	pep	primary_assembly:mRatBN7.2:20:7091910:7100268:1 gene:ENSRNOG00000000520.9 transcript:ENSRNOT00000092663.2 gene_biotype:protein_coding transcript_biotype:protein_coding gene_symbol:Srsf3 description:serine and arginine rich splicing factor 3 [Source:RGD Symbol;Acc:1309233];primary_assembly:mRatBN7.2:17:733746:735096:1 gene:ENSRNOG00000018554.6 transcript:ENSRNOT00000025031.6 gene_biotype:protein_c…		3	957.116	1192.08	1569.23	1239.47	687.31	226.343	514.58	476.078	2.60351	0.0268123
ENSRNOP00000089613	SH3 domain binding glutamate-rich protein like	Sh3bgrl	ENSRNOP00000089613.1	ENSRNOP00000089613.1	pep	primary_assembly:mRatBN7.2:X:74166871:74263783:1 gene:ENSRNOG00000069303.1 transcript:ENSRNOT00000097939.1 gene_biotype:protein_coding transcript_biotype:protein_coding gene_symbol:Sh3bgrl description:SH3 domain binding glutamate-rich protein like [Source:NCBI gene (formerly Entrezgene);Acc:302363]		5	407.42	527.956	777.194	570.857	274.578	216.942	171.879	221.133	2.58151	0.0362675
ENSRNOP00000061595	collagen type XI alpha 1 chain	Col11a1	ENSRNOP00000061595.1	ENSRNOP00000061595.1	pep	primary_assembly:mRatBN7.2:2:201820715:202013853:1 gene:ENSRNOG00000023148.8 transcript:ENSRNOT00000068413.4 gene_biotype:protein_coding transcript_biotype:protein_coding gene_symbol:Col11a1 description:collagen type XI alpha 1 chain [Source:RGD Symbol;Acc:2372]		2	733.278	826.635	968.57	842.828	380.376	134.775	466.266	327.139	2.57636	0.012889
ENSRNOP00000057340	complement C2	Cfb	ENSRNOP00000057340.4;ENSRNOP00000059051.3	ENSRNOP00000057340.4;ENSRNOP00000059051.3	pep	primary_assembly:mRatBN7.2:20:3951474:3970375:1 gene:ENSRNOG00000051235.2 transcript:ENSRNOT00000060607.5 gene_biotype:protein_coding transcript_biotype:protein_coding gene_symbol:Cfb description:complement C2 [Source:RGD Symbol;Acc:2231];primary_assembly:mRatBN7.2:20:3951474:3970375:1 gene:ENSRNOG00000051235.2 transcript:ENSRNOT00000065044.5 gene_biotype:protein_coding transcript_biotype:protein…		12	364.898	394.058	665.254	474.737	229.581	181.815	141.568	184.321	2.5756	0.0426086
ENSRNOP00000054381	abl-interactor 1	Abi1	ENSRNOP00000054381.4;ENSRNOP00000071079.2;ENSRNOP00000081022.1;ENSRNOP00000085236.1;ENSRNOP00000093871.1	ENSRNOP00000054381.4;ENSRNOP00000071079.2;ENSRNOP00000081022.1;ENSRNOP00000085236.1;ENSRNOP00000093871.1	pep	primary_assembly:mRatBN7.2:17:85098845:85179753:-1 gene:ENSRNOG00000031325.6 transcript:ENSRNOT00000057572.5 gene_biotype:protein_coding transcript_biotype:protein_coding gene_symbol:Abi1 description:abl-interactor 1 [Source:RGD Symbol;Acc:621008];primary_assembly:mRatBN7.2:17:85098550:85179777:-1 gene:ENSRNOG00000031325.6 transcript:ENSRNOT00000091023.2 gene_biotype:protein_coding transcript_bio…		4	213.181	236.84	367.068	272.363	142.23	91.73	83.4303	105.797	2.57439	0.0313724
ENSRNOP00000086060	lymphocyte-specific protein 1	Lsp1	ENSRNOP00000086060.1	ENSRNOP00000086060.1	pep	primary_assembly:mRatBN7.2:1:197614687:197648416:1 gene:ENSRNOG00000020300.8 transcript:ENSRNOT00000094065.1 gene_biotype:protein_coding transcript_biotype:protein_coding gene_symbol:Lsp1 description:lymphocyte-specific protein 1 [Source:RGD Symbol;Acc:1306133]		2	237.175	223.666	240.376	233.739	102.349	84.2478	86.0451	90.8808	2.57193	4.98107e-05
ENSRNOP00000018620	acid phosphatase 2, lysosomal	Acp2	ENSRNOP00000018620.3	ENSRNOP00000018620.3	pep	primary_assembly:mRatBN7.2:3:77175895:77185680:1 gene:ENSRNOG00000013594.7 transcript:ENSRNOT00000018620.5 gene_biotype:protein_coding transcript_biotype:protein_coding gene_symbol:Acp2 description:acid phosphatase 2, lysosomal [Source:RGD Symbol;Acc:2021]		4	296.143	563.907	550.054	470.035	213.898	86.9415	250.838	183.893	2.55603	0.046123
ENSRNOP00000081272	orosomucoid 1	Orm1	ENSRNOP00000081272.1	ENSRNOP00000081272.1	pep	primary_assembly:mRatBN7.2:5:76772989:76776154:1 gene:ENSRNOG00000007886.5 transcript:ENSRNOT00000107594.1 gene_biotype:protein_coding transcript_biotype:protein_coding gene_symbol:Orm1 description:orosomucoid 1 [Source:RGD Symbol;Acc:67390]		5	1458.8	1464.89	2363.3	1762.33	929.897	631.534	510.535	690.655	2.55168	0.030092
ENSRNOP00000026141	transmembrane protein 223	Tmem223	ENSRNOP00000026141.2	ENSRNOP00000026141.2	pep	primary_assembly:mRatBN7.2:1:205662063:205670056:1 gene:ENSRNOG00000019266.5 transcript:ENSRNOT00000026141.5 gene_biotype:protein_coding transcript_biotype:protein_coding gene_symbol:Tmem223 description:transmembrane protein 223 [Source:RGD Symbol;Acc:1582829]		2		318.846	479.75	399.298	205.704	98.5124	167.168	157.128	2.54122	0.0441421
ENSRNOP00000003010	transmembrane protein 165	Tmem165	ENSRNOP00000003010.3	ENSRNOP00000003010.3	pep	primary_assembly:mRatBN7.2:14:31993493:32018717:-1 gene:ENSRNOG00000002199.7 transcript:ENSRNOT00000003010.7 gene_biotype:protein_coding transcript_biotype:protein_coding gene_symbol:Tmem165 description:transmembrane protein 165 [Source:RGD Symbol;Acc:1306983]		2	299.008	471.976	515.374	428.786	207.907	176.41	122.236	168.851	2.53943	0.0212328
ENSRNOP00000010601	cytoskeleton-associated protein 4	Ckap4	ENSRNOP00000010601.7	ENSRNOP00000010601.7	pep	primary_assembly:mRatBN7.2:7:19230203:19238914:1 gene:ENSRNOG00000008016.7 transcript:ENSRNOT00000010601.7 gene_biotype:protein_coding transcript_biotype:protein_coding gene_symbol:Ckap4 description:cytoskeleton-associated protein 4 [Source:RGD Symbol;Acc:1311989]		14	600.065	948.223	1241.4	929.894	511.489	245.929	341.152	366.19	2.53938	0.0485743
ENSRNOP00000068875	hemoglobin, beta adult major chain	Hbb-b1	ENSRNOP00000068875.2	ENSRNOP00000068875.2	pep	primary_assembly:mRatBN7.2:1:158218358:158231777:-1 gene:ENSRNOG00000047098.3 transcript:ENSRNOT00000087661.2 gene_biotype:protein_coding transcript_biotype:protein_coding gene_symbol:Hbb-b1 description:hemoglobin, beta adult major chain [Source:RGD Symbol;Acc:1595848]		12	10207.3	9432.51	17491.4	12377.1	5837.85	4360.58	4464.24	4887.56	2.53237	0.0455252
ENSRNOP00000018864	EF-hand domain family, member D2	Efhd2	ENSRNOP00000018864.4	ENSRNOP00000018864.4	pep	primary_assembly:mRatBN7.2:5:154160946:154176980:-1 gene:ENSRNOG00000013783.6 transcript:ENSRNOT00000018864.6 gene_biotype:protein_coding transcript_biotype:protein_coding gene_symbol:Efhd2 description:EF-hand domain family, member D2 [Source:RGD Symbol;Acc:1307585]		8	574.875	749.451	1052.07	792.133	432.621	292.051	217.333	314.002	2.5227	0.0353675
ENSRNOP00000016318	cleavage stimulation factor subunit 3	Cstf3	ENSRNOP00000016318.7;ENSRNOP00000068217.2	ENSRNOP00000016318.7;ENSRNOP00000068217.2	pep	primary_assembly:mRatBN7.2:3:90966354:91042182:1 gene:ENSRNOG00000012089.8 transcript:ENSRNOT00000016318.8 gene_biotype:protein_coding transcript_biotype:protein_coding gene_symbol:Cstf3 description:cleavage stimulation factor subunit 3 [Source:RGD Symbol;Acc:1305901];primary_assembly:mRatBN7.2:3:90966354:91042196:1 gene:ENSRNOG00000012089.8 transcript:ENSRNOT00000076762.2 gene_biotype:protein_co…		2	94.9074	99.8603	106.328	100.365	50.1201	43.4798	25.8718	39.8239	2.52022	0.00159947
ENSRNOP00000039705	pleckstrin homology domain containing O2	Plekho2	ENSRNOP00000039705.3;ENSRNOP00000095716.1	ENSRNOP00000039705.3;ENSRNOP00000095716.1	pep	primary_assembly:mRatBN7.2:8:66078448:66105266:-1 gene:ENSRNOG00000029242.5 transcript:ENSRNOT00000042633.5 gene_biotype:protein_coding transcript_biotype:protein_coding gene_symbol:Plekho2 description:pleckstrin homology domain containing O2 [Source:RGD Symbol;Acc:1305718];primary_assembly:mRatBN7.2:8:66078448:66100303:-1 gene:ENSRNOG00000029242.5 transcript:ENSRNOT00000096404.1 gene_biotype:pro…		2	200.205	230.677	299.814	243.565	119.225	87.087	84.5894	96.967	2.51184	0.00964125
ENSRNOP00000052465	ribosome binding protein 1	Rrbp1	ENSRNOP00000052465.4;ENSRNOP00000077643.1;ENSRNOP00000084343.1;ENSRNOP00000094300.1	ENSRNOP00000052465.4;ENSRNOP00000077643.1;ENSRNOP00000084343.1;ENSRNOP00000094300.1	pep	primary_assembly:mRatBN7.2:3:131314998:131376981:-1 gene:ENSRNOG00000005958.9 transcript:ENSRNOT00000055602.6 gene_biotype:protein_coding transcript_biotype:protein_coding gene_symbol:Rrbp1 description:ribosome binding protein 1 [Source:RGD Symbol;Acc:1306536];primary_assembly:mRatBN7.2:3:131314998:131376981:-1 gene:ENSRNOG00000005958.9 transcript:ENSRNOT00000109838.1 gene_biotype:protein_coding …		28	426.987	597.697	854.664	626.449	331.98	217.154	199.672	249.602	2.50979	0.045201
ENSRNOP00000069142	poly(A) binding protein interacting protein 1	Paip1	ENSRNOP00000069142.2;ENSRNOP00000069568.2	ENSRNOP00000069142.2;ENSRNOP00000069568.2	pep	primary_assembly:mRatBN7.2:2:51522921:51550151:1 gene:ENSRNOG00000058580.2 transcript:ENSRNOT00000081157.2 gene_biotype:protein_coding transcript_biotype:protein_coding gene_symbol:Paip1 description:poly(A) binding protein interacting protein 1 [Source:RGD Symbol;Acc:1305668];primary_assembly:mRatBN7.2:2:51523178:51550241:1 gene:ENSRNOG00000058580.2 transcript:ENSRNOT00000091387.2 gene_biotype:pr…		2		175.801	150.603	163.202	73.9797	56.6946		65.3372	2.49785	0.0235158
ENSRNOP00000086248	GM2 ganglioside activator	Gm2a	ENSRNOP00000086248.1	ENSRNOP00000086248.1	pep	primary_assembly:mRatBN7.2:10:39223661:39231757:1 gene:ENSRNOG00000052219.2 transcript:ENSRNOT00000115497.1 gene_biotype:protein_coding transcript_biotype:protein_coding gene_symbol:Gm2a description:GM2 ganglioside activator [Source:RGD Symbol;Acc:628651]		2	400.838	410.681	595.794	469.104	338.794	127.16	97.4997	187.818	2.49766	0.0467479
ENSRNOP00000064809			ENSRNOP00000064809.2	ENSRNOP00000064809.2	pep	primary_assembly:mRatBN7.2:2:91765056:91853773:-1 gene:ENSRNOG00000049075.3 transcript:ENSRNOT00000075493.3 gene_biotype:protein_coding transcript_biotype:protein_coding		7	526.258	500.433	739.612	588.768	388.079	161.958	158.064	236.034	2.49442	0.030337
ENSRNOP00000017371	endoplasmic reticulum to nucleus signaling 1	Ern1	ENSRNOP00000017371.4;ENSRNOP00000072244.1;ENSRNOP00000093755.1	ENSRNOP00000017371.4;ENSRNOP00000072244.1;ENSRNOP00000093755.1	pep	primary_assembly:mRatBN7.2:10:91330654:91391879:-1 gene:ENSRNOG00000012864.7 transcript:ENSRNOT00000017371.6 gene_biotype:protein_coding transcript_biotype:protein_coding gene_symbol:Ern1 description:endoplasmic reticulum to nucleus signaling 1 [Source:RGD Symbol;Acc:1559716];primary_assembly:mRatBN7.2:10:91330664:91421029:-1 gene:ENSRNOG00000012864.7 transcript:ENSRNOT00000085736.2 gene_biotype:…		1	2027.83	1744.44	1561.83	1778.03	854.868	846.335	441.995	714.4	2.48885	0.00520945
ENSRNOP00000065690	phosphoglycerate mutase 1	Pgam1	ENSRNOP00000065690.1	ENSRNOP00000065690.1	pep	primary_assembly:mRatBN7.2:1:240723920:240738452:1 gene:ENSRNOG00000050585.3 transcript:ENSRNOT00000071965.3 gene_biotype:protein_coding transcript_biotype:protein_coding gene_symbol:Pgam1 description:phosphoglycerate mutase 1 [Source:RGD Symbol;Acc:3312]		6	1130.5	1270.11	1665.1	1355.23	748	449.121	438.265	545.129	2.48608	0.0129097
ENSRNOP00000004248	transient receptor potential cation channel, subfamily V, member 2	Trpv2	ENSRNOP00000004248.4	ENSRNOP00000004248.4	pep	primary_assembly:mRatBN7.2:10:47272931:47294260:1 gene:ENSRNOG00000003104.8 transcript:ENSRNOT00000004248.7 gene_biotype:protein_coding transcript_biotype:protein_coding gene_symbol:Trpv2 description:transient receptor potential cation channel, subfamily V, member 2 [Source:RGD Symbol;Acc:3965]		2	69.8358	92.1597	128.539	96.8447	29.7541	29.7197	57.4855	38.9864	2.48406	0.0409378
ENSRNOP00000077721	protein kinase N3	Pkn3	ENSRNOP00000077721.1	ENSRNOP00000077721.1	pep	primary_assembly:mRatBN7.2:3:13339929:13344785:1 gene:ENSRNOG00000025892.7 transcript:ENSRNOT00000102290.1 gene_biotype:protein_coding transcript_biotype:protein_coding gene_symbol:Pkn3 description:protein kinase N3 [Source:RGD Symbol;Acc:1305921]		5	717.4	701.179	1138.48	852.352	447.057	287.279	295.173	343.17	2.48376	0.0287416
ENSRNOP00000071204	FMRP translational regulator 1	Fmr1	ENSRNOP00000071204.1;ENSRNOP00000074033.1	ENSRNOP00000071204.1;ENSRNOP00000074033.1	pep	primary_assembly:mRatBN7.2:X:147240408:147278050:1 gene:ENSRNOG00000057464.2 transcript:ENSRNOT00000089743.2 gene_biotype:protein_coding transcript_biotype:protein_coding gene_symbol:Fmr1 description:FMRP translational regulator 1 [Source:RGD Symbol;Acc:2623];primary_assembly:mRatBN7.2:X:147240301:147278046:1 gene:ENSRNOG00000057464.2 transcript:ENSRNOT00000087893.2 gene_biotype:protein_coding tr…		2	239.695	261.119	260.792	253.868	147.199	68.0955	92.1875	102.494	2.47691	0.00346449
ENSRNOP00000062605	serine and arginine rich splicing factor 10	Srsf10	ENSRNOP00000062605.3;ENSRNOP00000088158.1;ENSRNOP00000093859.1	ENSRNOP00000062605.3;ENSRNOP00000088158.1;ENSRNOP00000093859.1	pep	primary_assembly:mRatBN7.2:5:148088823:148097899:1 gene:ENSRNOG00000007992.7 transcript:ENSRNOT00000064925.3 gene_biotype:protein_coding transcript_biotype:protein_coding gene_symbol:Srsf10 description:serine and arginine rich splicing factor 10 [Source:RGD Symbol;Acc:1311067];primary_assembly:mRatBN7.2:5:148088850:148098593:1 gene:ENSRNOG00000007992.7 transcript:ENSRNOT00000097808.1 gene_biotype…		2	469.65	441.944	629.093	513.563	280.805	148.436	193.833	207.691	2.47272	0.0120093
ENSRNOP00000006070	decorin	Dcn	ENSRNOP00000006070.4;ENSRNOP00000086944.1;ENSRNOP00000088475.1	ENSRNOP00000006070.4;ENSRNOP00000086944.1;ENSRNOP00000088475.1	pep	primary_assembly:mRatBN7.2:7:32281252:32321270:1 gene:ENSRNOG00000004554.7 transcript:ENSRNOT00000006070.7 gene_biotype:protein_coding transcript_biotype:protein_coding gene_symbol:Dcn description:decorin [Source:RGD Symbol;Acc:61895];primary_assembly:mRatBN7.2:7:32284389:32321270:1 gene:ENSRNOG00000004554.7 transcript:ENSRNOT00000116661.1 gene_biotype:protein_coding transcript_biotype:protein_co…		11	1476.66	3008.5	2539.14	2341.43	864.984	888.313	1101.05	951.448	2.46092	0.0389207
ENSRNOP00000015840	potassium voltage-gated channel subfamily A regulatory beta subunit 2	Kcnab2	ENSRNOP00000015840.3;ENSRNOP00000073699.2;ENSRNOP00000081886.1;ENSRNOP00000085478.1;ENSRNOP00000096391.1	ENSRNOP00000015840.3;ENSRNOP00000073699.2;ENSRNOP00000081886.1;ENSRNOP00000085478.1;ENSRNOP00000096391.1	pep	primary_assembly:mRatBN7.2:5:162901896:162988057:-1 gene:ENSRNOG00000011550.7 transcript:ENSRNOT00000015840.4 gene_biotype:protein_coding transcript_biotype:protein_coding gene_symbol:Kcnab2 description:potassium voltage-gated channel subfamily A regulatory beta subunit 2 [Source:RGD Symbol;Acc:61828];primary_assembly:mRatBN7.2:5:162901896:162937047:-1 gene:ENSRNOG00000011550.7 transcript:ENSRNOT…		2	345.162	441.779	525.564	437.502	214.5	141.382		177.941	2.45869	0.0374088
ENSRNOP00000022550	G protein subunit alpha i2	Gnai2	ENSRNOP00000022550.4;ENSRNOP00000094425.1	ENSRNOP00000022550.4;ENSRNOP00000094425.1	pep	primary_assembly:mRatBN7.2:8:108288401:108308979:-1 gene:ENSRNOG00000016592.7 transcript:ENSRNOT00000022550.7 gene_biotype:protein_coding transcript_biotype:protein_coding gene_symbol:Gnai2 description:G protein subunit alpha i2 [Source:RGD Symbol;Acc:620243];primary_assembly:mRatBN7.2:8:108288401:108295796:-1 gene:ENSRNOG00000016592.7 transcript:ENSRNOT00000111582.1 gene_biotype:protein_coding t…		11	718.171	919.089	1122.99	920.084	508.133	296.561	321.279	375.324	2.45144	0.0155113
ENSRNOP00000069855	membrane bound O-acyltransferase domain containing 7-like 1	Mboat7	ENSRNOP00000069855.1	ENSRNOP00000069855.1	pep	primary_assembly:mRatBN7.2:1:65525213:65539538:1 gene:ENSRNOG00000052600.2 transcript:ENSRNOT00000090873.2 gene_biotype:protein_coding transcript_biotype:protein_coding gene_symbol:Mboat7 description:membrane bound O-acyltransferase domain containing 7-like 1 [Source:RGD Symbol;Acc:9414715]		1	219.154	235.871	309.41	254.812	118.756	86.4407	107.429	104.209	2.44521	0.00678642
ENSRNOP00000005153	hypothetical LOC317456	Lpgat1	ENSRNOP00000005153.4;ENSRNOP00000062474.3;ENSRNOP00000079025.1	ENSRNOP00000005153.4;ENSRNOP00000062474.3;ENSRNOP00000079025.1	pep	primary_assembly:mRatBN7.2:X:40605511:40606469:1 gene:ENSRNOG00000003883.6 transcript:ENSRNOT00000005153.6 gene_biotype:protein_coding transcript_biotype:protein_coding description:hypothetical LOC317456 [Source:RGD Symbol;Acc:1549733];primary_assembly:mRatBN7.2:13:103294528:103362333:1 gene:ENSRNOG00000004402.7 transcript:ENSRNOT00000064492.2 gene_biotype:protein_coding transcript_biotype:protei…		2	351.142	458.049	521.896	443.696	235.877	114.325	195.029	181.744	2.44133	0.0129101
ENSRNOP00000018225	inverted formin 2	Inf2	ENSRNOP00000018225.6	ENSRNOP00000018225.6	pep	primary_assembly:mRatBN7.2:6:131649211:131675941:1 gene:ENSRNOG00000028650.8 transcript:ENSRNOT00000018225.7 gene_biotype:protein_coding transcript_biotype:protein_coding gene_symbol:Inf2 description:inverted formin 2 [Source:RGD Symbol;Acc:1308350]		7	215.13	264.465	349.794	276.463	145.883	94.9816	99.7905	113.552	2.43469	0.0186379
ENSRNOP00000067667	cytokine receptor-like factor 3	Crlf3	ENSRNOP00000067667.3;ENSRNOP00000080040.1;ENSRNOP00000091107.1	ENSRNOP00000067667.3;ENSRNOP00000080040.1;ENSRNOP00000091107.1	pep	primary_assembly:mRatBN7.2:10:65024645:65060595:-1 gene:ENSRNOG00000050657.3 transcript:ENSRNOT00000073071.3 gene_biotype:protein_coding transcript_biotype:protein_coding gene_symbol:Crlf3 description:cytokine receptor-like factor 3 [Source:RGD Symbol;Acc:621517];primary_assembly:mRatBN7.2:10:65023388:65045743:-1 gene:ENSRNOG00000050657.3 transcript:ENSRNOT00000099726.1 gene_biotype:protein_codin…		1	60.6015	65.8391	87.3174	71.2526	33.6142	24.9766		29.2954	2.43221	0.031934
ENSRNOP00000039630	bridging integrator 2	Bin2	ENSRNOP00000039630.3;ENSRNOP00000079003.1;ENSRNOP00000084036.1	ENSRNOP00000039630.3;ENSRNOP00000079003.1;ENSRNOP00000084036.1	pep	primary_assembly:mRatBN7.2:7:131742002:131768308:-1 gene:ENSRNOG00000031930.3 transcript:ENSRNOT00000048262.3 gene_biotype:protein_coding transcript_biotype:protein_coding gene_symbol:Bin2 description:bridging integrator 2 [Source:RGD Symbol;Acc:1306789];primary_assembly:mRatBN7.2:7:131745813:131761236:-1 gene:ENSRNOG00000031930.3 transcript:ENSRNOT00000097496.1 gene_biotype:protein_coding transc…		2	163.744	122.12	199.844	161.903	105.006	42.2826	52.57	66.6197	2.43025	0.0326101
ENSRNOP00000023252	phosphofructokinase, platelet	Pfkp	ENSRNOP00000023252.8;ENSRNOP00000084974.1;ENSRNOP00000097741.1	ENSRNOP00000023252.8;ENSRNOP00000084974.1;ENSRNOP00000097741.1	pep	primary_assembly:mRatBN7.2:17:63729780:63794018:1 gene:ENSRNOG00000017163.8 transcript:ENSRNOT00000023252.8 gene_biotype:protein_coding transcript_biotype:protein_coding gene_symbol:Pfkp description:phosphofructokinase, platelet [Source:RGD Symbol;Acc:61893];primary_assembly:mRatBN7.2:17:63729780:63794018:1 gene:ENSRNOG00000017163.8 transcript:ENSRNOT00000094864.1 gene_biotype:protein_coding tran…		9	231.594	252.612	349.411	277.872	132.954	103.115	107.33	114.466	2.42755	0.0120411
ENSRNOP00000067005	U2 small nuclear RNA auxiliary factor 1	U2af1	ENSRNOP00000067005.1;ENSRNOP00000082509.1	ENSRNOP00000067005.1;ENSRNOP00000082509.1	pep	primary_assembly:mRatBN7.2:20:9742906:9753832:-1 gene:ENSRNOG00000045860.3 transcript:ENSRNOT00000074081.3 gene_biotype:protein_coding transcript_biotype:protein_coding gene_symbol:U2af1 description:U2 small nuclear RNA auxiliary factor 1 [Source:RGD Symbol;Acc:1584190];primary_assembly:mRatBN7.2:20:9742905:9751124:-1 gene:ENSRNOG00000045860.3 transcript:ENSRNOT00000108169.1 gene_biotype:protein_…		2	421.624	481	763.127	555.25	305.254	178.336	203.786	229.125	2.42335	0.0438812
ENSRNOP00000041697			ENSRNOP00000041697.4	ENSRNOP00000041697.4	pep	primary_assembly:mRatBN7.2:6:133203768:133204121:-1 gene:ENSRNOG00000062976.1 transcript:ENSRNOT00000050297.4 gene_biotype:IG_V_gene transcript_biotype:IG_V_gene		3	849.773	585.51	956.27	797.184	335.282	441.935	209.947	329.055	2.42265	0.0221818
ENSRNOP00000051504	fetuin B	Fetub	ENSRNOP00000051504.3;ENSRNOP00000082888.1;ENSRNOP00000097728.1	ENSRNOP00000051504.3;ENSRNOP00000082888.1;ENSRNOP00000097728.1	pep	primary_assembly:mRatBN7.2:11:78082175:78093022:-1 gene:ENSRNOG00000001806.8 transcript:ENSRNOT00000048739.5 gene_biotype:protein_coding transcript_biotype:protein_coding gene_symbol:Fetub description:fetuin B [Source:RGD Symbol;Acc:69293];primary_assembly:mRatBN7.2:11:78082156:78090810:-1 gene:ENSRNOG00000001806.8 transcript:ENSRNOT00000100999.1 gene_biotype:protein_coding transcript_biotype:pro…		8	1144.63	845.202	1174.08	1054.64	603.253	439.318	266.154	436.242	2.41755	0.012467
ENSRNOP00000021734			ENSRNOP00000021734.5	ENSRNOP00000021734.5	pep	primary_assembly:mRatBN7.2:5:146354152:146355331:-1 gene:ENSRNOG00000015967.6 transcript:ENSRNOT00000021734.6 gene_biotype:protein_coding transcript_biotype:protein_coding		2	754.443	863.629	1136.73	918.268	472.727	346.748	323.154	380.876	2.41093	0.0119115
ENSRNOP00000078269	biglycan	Bgn	ENSRNOP00000078269.1;ENSRNOP00000096760.1	ENSRNOP00000078269.1;ENSRNOP00000096760.1	pep	primary_assembly:mRatBN7.2:X:151197281:151209461:1 gene:ENSRNOG00000055962.2 transcript:ENSRNOT00000119907.1 gene_biotype:protein_coding transcript_biotype:protein_coding gene_symbol:Bgn description:biglycan [Source:RGD Symbol;Acc:2207];primary_assembly:mRatBN7.2:X:151203548:151209459:1 gene:ENSRNOG00000055962.2 transcript:ENSRNOT00000098825.1 gene_biotype:protein_coding transcript_biotype:protei…		11	859.597	1511.04	1410.2	1260.28	611.258	309.627	648.587	523.158	2.40898	0.0323698
ENSRNOP00000035020	coronin 1B	Coro1b	ENSRNOP00000035020.2;ENSRNOP00000081471.1	ENSRNOP00000035020.2;ENSRNOP00000081471.1	pep	primary_assembly:mRatBN7.2:1:201443014:201448416:1 gene:ENSRNOG00000021828.5 transcript:ENSRNOT00000029829.5 gene_biotype:protein_coding transcript_biotype:protein_coding gene_symbol:Coro1b description:coronin 1B [Source:RGD Symbol;Acc:2382];primary_assembly:mRatBN7.2:1:201443038:201448412:1 gene:ENSRNOG00000021828.5 transcript:ENSRNOT00000094725.1 gene_biotype:protein_coding transcript_biotype:p…		3	249.207	222.531	224.078	231.939	113.173		79.5744	96.3736	2.40666	0.00395813
ENSRNOP00000036391	ribosomal protein L23a	Rpl23a	ENSRNOP00000036391.4;ENSRNOP00000043004.2;ENSRNOP00000082672.1	ENSRNOP00000036391.4;ENSRNOP00000043004.2;ENSRNOP00000082672.1	pep	primary_assembly:mRatBN7.2:10:63076066:63079346:-1 gene:ENSRNOG00000023344.4 transcript:ENSRNOT00000035657.4 gene_biotype:protein_coding transcript_biotype:protein_coding gene_symbol:Rpl23a description:ribosomal protein L23a [Source:RGD Symbol;Acc:1304897];primary_assembly:mRatBN7.2:2:38451401:38453417:1 gene:ENSRNOG00000029670.2 transcript:ENSRNOT00000048598.2 gene_biotype:protein_coding transcr…		6	1454.56	1724.09	2439.66	1872.77	1007.51	537.786	789.536	778.277	2.4063	0.0277678
ENSRNOP00000020692	FCH and mu domain containing endocytic adaptor 2	Fcho2	ENSRNOP00000020692.8;ENSRNOP00000082647.1;ENSRNOP00000085233.1	ENSRNOP00000020692.8;ENSRNOP00000082647.1;ENSRNOP00000085233.1	pep	primary_assembly:mRatBN7.2:2:30081739:30173029:-1 gene:ENSRNOG00000015334.8 transcript:ENSRNOT00000020692.8 gene_biotype:protein_coding transcript_biotype:protein_coding gene_symbol:Fcho2 description:FCH and mu domain containing endocytic adaptor 2 [Source:RGD Symbol;Acc:1565396];primary_assembly:mRatBN7.2:2:30080962:30181241:-1 gene:ENSRNOG00000015334.8 transcript:ENSRNOT00000100868.1 gene_bioty…		3	104.622	137.043	165.712	135.792	63.1834	37.9731	68.5392	56.5652	2.40063	0.0166724
ENSRNOP00000004322	serpin family F member 2	Serpinf2	ENSRNOP00000004322.6;ENSRNOP00000096218.1	ENSRNOP00000004322.6;ENSRNOP00000096218.1	pep	primary_assembly:mRatBN7.2:10:60272400:60281243:-1 gene:ENSRNOG00000003233.7 transcript:ENSRNOT00000004322.7 gene_biotype:protein_coding transcript_biotype:protein_coding gene_symbol:Serpinf2 description:serpin family F member 2 [Source:RGD Symbol;Acc:1306692];primary_assembly:mRatBN7.2:10:60272400:60281243:-1 gene:ENSRNOG00000003233.7 transcript:ENSRNOT00000103377.1 gene_biotype:protein_coding t…		10	939.858	938.831	1477.57	1118.75	678.475	397.923	323.593	466.664	2.39734	0.0357494
ENSRNOP00000092901	cathepsin S	Ctss	ENSRNOP00000092901.1	ENSRNOP00000092901.1	pep	primary_assembly:mRatBN7.2:2:183086437:183114483:1 gene:ENSRNOG00000021157.8 transcript:ENSRNOT00000105420.1 gene_biotype:protein_coding transcript_biotype:protein_coding gene_symbol:Ctss description:cathepsin S [Source:RGD Symbol;Acc:621513]		4	569.792	608.644	749.971	642.803	354.916	198.027	252.082	268.342	2.39546	0.00635698
ENSRNOP00000051134	60S ribosomal protein L31 pseudogene	AABR07031947.1	ENSRNOP00000051134.2	ENSRNOP00000051134.2	pep	primary_assembly:mRatBN7.2:18:38866259:38866636:1 gene:ENSRNOG00000050666.2 transcript:ENSRNOT00000041763.4 gene_biotype:protein_coding transcript_biotype:protein_coding gene_symbol:AABR07031947.1 description:60S ribosomal protein L31 pseudogene [Source:RGD Symbol;Acc:11367741]		4	813.406	1105.89	1535.15	1151.48	615.218	368.323	462.163	481.901	2.38946	0.0391018
ENSRNOP00000007794	destrin, actin depolymerizing factor	Dstn	ENSRNOP00000007794.5	ENSRNOP00000007794.5	pep	primary_assembly:mRatBN7.2:3:131284648:131311379:1 gene:ENSRNOG00000005924.7 transcript:ENSRNOT00000007794.7 gene_biotype:protein_coding transcript_biotype:protein_coding gene_symbol:Dstn description:destrin, actin depolymerizing factor [Source:RGD Symbol;Acc:1588366]		9	736.926	930.942	1243.86	970.576	590.903	304.349	327.72	407.657	2.38086	0.0317745
ENSRNOP00000029891	complement C6	C6	ENSRNOP00000029891.5	ENSRNOP00000029891.5	pep	primary_assembly:mRatBN7.2:2:53851985:53921275:1 gene:ENSRNOG00000024115.5 transcript:ENSRNOT00000033112.5 gene_biotype:protein_coding transcript_biotype:protein_coding gene_symbol:C6 description:complement C6 [Source:RGD Symbol;Acc:2238]		14	418.54	409.891	550.262	459.564	303.478	164.61	111.045	193.044	2.38061	0.0218962
ENSRNOP00000026844	importin 13	Ipo13	ENSRNOP00000026844.5;ENSRNOP00000088400.1;ENSRNOP00000088432.1	ENSRNOP00000026844.5;ENSRNOP00000088400.1;ENSRNOP00000088432.1	pep	primary_assembly:mRatBN7.2:5:131433776:131454016:-1 gene:ENSRNOG00000019758.7 transcript:ENSRNOT00000026844.7 gene_biotype:protein_coding transcript_biotype:protein_coding gene_symbol:Ipo13 description:importin 13 [Source:RGD Symbol;Acc:620071];primary_assembly:mRatBN7.2:5:131433869:131453986:-1 gene:ENSRNOG00000019758.7 transcript:ENSRNOT00000117060.1 gene_biotype:protein_coding transcript_bioty…		4	128.151	133.565		130.858	53.0053		57.1595	55.0824	2.37568	0.00202165
ENSRNOP00000071780	actin related protein 3	Actr3	ENSRNOP00000071780.2	ENSRNOP00000071780.2	pep	primary_assembly:mRatBN7.2:13:36800404:36844124:-1 gene:ENSRNOG00000003206.8 transcript:ENSRNOT00000084552.2 gene_biotype:protein_coding transcript_biotype:protein_coding gene_symbol:Actr3 description:actin related protein 3 [Source:RGD Symbol;Acc:71024]		12	766.152	962.249	1299.06	1009.15	542.954	408.878	324.446	425.426	2.3721	0.0255333
ENSRNOP00000023710	RHO family interacting cell polarization regulator 1	Ripor1	ENSRNOP00000023710.5;ENSRNOP00000096363.1	ENSRNOP00000023710.5;ENSRNOP00000096363.1	pep	primary_assembly:mRatBN7.2:19:33477793:33506371:1 gene:ENSRNOG00000017604.7 transcript:ENSRNOT00000023710.7 gene_biotype:protein_coding transcript_biotype:protein_coding gene_symbol:Ripor1 description:RHO family interacting cell polarization regulator 1 [Source:RGD Symbol;Acc:1307772];primary_assembly:mRatBN7.2:19:33495050:33506420:1 gene:ENSRNOG00000017604.7 transcript:ENSRNOT00000116738.1 gene_…		6	102.662	96.3228	154.398	117.794	57.1048	42.3397	49.7787	49.7411	2.36814	0.0226693
ENSRNOP00000046028	signal transducer and activator of transcription 2	Stat2	ENSRNOP00000046028.4;ENSRNOP00000075125.2	ENSRNOP00000046028.4;ENSRNOP00000075125.2	pep	primary_assembly:mRatBN7.2:7:702495:718967:1 gene:ENSRNOG00000031081.5 transcript:ENSRNOT00000049536.5 gene_biotype:protein_coding transcript_biotype:protein_coding gene_symbol:Stat2 description:signal transducer and activator of transcription 2 [Source:RGD Symbol;Acc:1311649];primary_assembly:mRatBN7.2:7:702525:718967:1 gene:ENSRNOG00000031081.5 transcript:ENSRNOT00000088201.2 gene_biotype:prote…		7	220.52	263.962	326.735	270.406	134.224	81.4608	127.32	114.335	2.36503	0.0111623
ENSRNOP00000070983	sphingosine-1-phosphate lyase 1	Sgpl1	ENSRNOP00000070983.2	ENSRNOP00000070983.2	pep	primary_assembly:mRatBN7.2:20:29047796:29094084:-1 gene:ENSRNOG00000000565.7 transcript:ENSRNOT00000084391.2 gene_biotype:protein_coding transcript_biotype:protein_coding gene_symbol:Sgpl1 description:sphingosine-1-phosphate lyase 1 [Source:RGD Symbol;Acc:628599]		5	360.927	429.748	634.753	475.142	258.553	201.084	144.365	201.334	2.35997	0.0365617
ENSRNOP00000016871	osteoclast stimulating factor 1	Ostf1	ENSRNOP00000016871.7;ENSRNOP00000086743.1	ENSRNOP00000016871.7;ENSRNOP00000086743.1	pep	primary_assembly:mRatBN7.2:1:216002050:216049186:-1 gene:ENSRNOG00000012156.8 transcript:ENSRNOT00000016871.8 gene_biotype:protein_coding transcript_biotype:protein_coding gene_symbol:Ostf1 description:osteoclast stimulating factor 1 [Source:RGD Symbol;Acc:628849];primary_assembly:mRatBN7.2:1:216003878:216049221:-1 gene:ENSRNOG00000012156.8 transcript:ENSRNOT00000105040.1 gene_biotype:protein_cod…		5	468.091	571.581	706.413	582.028	341.012	219.789	180.988	247.263	2.35389	0.016433
ENSRNOP00000019627	phosphorylated adaptor for RNA export	Phax	ENSRNOP00000019627.3;ENSRNOP00000081594.1	ENSRNOP00000019627.3;ENSRNOP00000081594.1	pep	primary_assembly:mRatBN7.2:18:50053023:50069823:1 gene:ENSRNOG00000014459.5 transcript:ENSRNOT00000019627.5 gene_biotype:protein_coding transcript_biotype:protein_coding gene_symbol:Phax description:phosphorylated adaptor for RNA export [Source:RGD Symbol;Acc:708448];primary_assembly:mRatBN7.2:18:50054900:50069823:1 gene:ENSRNOG00000014459.5 transcript:ENSRNOT00000111687.1 gene_biotype:protein_co…		1	234.074	315.806	372.51	307.463	156.249	99.2448	137.734	131.076	2.34569	0.0154687
ENSRNOP00000020216	interferon induced transmembrane protein 2	Ifitm2	ENSRNOP00000020216.1	ENSRNOP00000020216.1	pep	primary_assembly:mRatBN7.2:1:196051537:196052741:-1 gene:ENSRNOG00000014936.4 transcript:ENSRNOT00000020216.4 gene_biotype:protein_coding transcript_biotype:protein_coding gene_symbol:Ifitm2 description:interferon induced transmembrane protein 2 [Source:RGD Symbol;Acc:69332]		2	429.732	519.505	704.275	551.171	312.346	167.237	225.816	235.133	2.34408	0.0256478
ENSRNOP00000010216	peptidylprolyl isomerase G	Ppig	ENSRNOP00000010216.5	ENSRNOP00000010216.5	pep	primary_assembly:mRatBN7.2:3:54484023:54512926:1 gene:ENSRNOG00000007673.7 transcript:ENSRNOT00000010216.7 gene_biotype:protein_coding transcript_biotype:protein_coding gene_symbol:Ppig description:peptidylprolyl isomerase G [Source:RGD Symbol;Acc:620315]		2	185.122	271.702	325.08	260.635	151.233	113.32	70.0438	111.532	2.33685	0.033875
ENSRNOP00000078700	similar to potassium channel tetramerisation domain containing 12b		ENSRNOP00000078700.1;ENSRNOP00000084368.1;ENSRNOP00000088862.1	ENSRNOP00000078700.1;ENSRNOP00000084368.1;ENSRNOP00000088862.1	pep	primary_assembly:mRatBN7.2:X:17643615:17654820:1 gene:ENSRNOG00000069375.1 transcript:ENSRNOT00000102567.1 gene_biotype:protein_coding transcript_biotype:protein_coding description:similar to potassium channel tetramerisation domain containing 12b [Source:NCBI gene (formerly Entrezgene);Acc:681355];primary_assembly:mRatBN7.2:X:17643667:17654820:1 gene:ENSRNOG00000069375.1 transcript:ENSRNOT000000…		2	312.726	437.19	501.51	417.142	208.032	181.719	145.932	178.561	2.33613	0.014913
ENSRNOP00000035440	myosin, heavy chain 9	Myh9	ENSRNOP00000035440.5	ENSRNOP00000035440.5	pep	primary_assembly:mRatBN7.2:7:109343718:109424457:-1 gene:ENSRNOG00000049236.3 transcript:ENSRNOT00000037611.6 gene_biotype:protein_coding transcript_biotype:protein_coding gene_symbol:Myh9 description:myosin, heavy chain 9 [Source:RGD Symbol;Acc:3140]		85	568.846	683.939	987.783	746.856	444.357	271.392	244.356	320.035	2.33367	0.0379028
ENSRNOP00000028375	glucose 6 phosphatase catalytic subunit 3	G6pc3	ENSRNOP00000028375.6;ENSRNOP00000076495.1;ENSRNOP00000080695.1	ENSRNOP00000028375.6;ENSRNOP00000076495.1;ENSRNOP00000080695.1	pep	primary_assembly:mRatBN7.2:10:87147042:87151221:1 gene:ENSRNOG00000020902.6 transcript:ENSRNOT00000028375.6 gene_biotype:protein_coding transcript_biotype:protein_coding gene_symbol:G6pc3 description:glucose 6 phosphatase catalytic subunit 3 [Source:RGD Symbol;Acc:727875];primary_assembly:mRatBN7.2:10:87147014:87151168:1 gene:ENSRNOG00000020902.6 transcript:ENSRNOT00000115101.1 gene_biotype:prote…		1	644.208	970.464	863.514	826.062	496.024	275.797	291.735	354.519	2.33009	0.016812
ENSRNOP00000027381	COPI coat complex subunit epsilon	Cope	ENSRNOP00000027381.6;ENSRNOP00000089951.1	ENSRNOP00000027381.6;ENSRNOP00000089951.1	pep	primary_assembly:mRatBN7.2:16:19114871:19125055:-1 gene:ENSRNOG00000020178.8 transcript:ENSRNOT00000027381.8 gene_biotype:protein_coding transcript_biotype:protein_coding gene_symbol:Cope description:COPI coat complex subunit epsilon [Source:RGD Symbol;Acc:1306785];primary_assembly:mRatBN7.2:16:19114877:19128907:-1 gene:ENSRNOG00000020178.8 transcript:ENSRNOT00000105529.1 gene_biotype:protein_cod…		11	347.695	427.164	633.534	469.464	239.559	181.443	184.028	201.677	2.32781	0.0373422
ENSRNOP00000074925	WD repeat domain 75	Wdr75	ENSRNOP00000074925.1	ENSRNOP00000074925.1	pep	primary_assembly:mRatBN7.2:9:47903200:47933399:1 gene:ENSRNOG00000003825.7 transcript:ENSRNOT00000083864.2 gene_biotype:protein_coding transcript_biotype:protein_coding gene_symbol:Wdr75 description:WD repeat domain 75 [Source:RGD Symbol;Acc:1564869]		3	199.196	294.943	400.645	298.261	137.213	132.638	115.681	128.511	2.32091	0.0441393
ENSRNOP00000006306	Cd48 molecule	Cd48	ENSRNOP00000006306.5;ENSRNOP00000079741.1	ENSRNOP00000006306.5;ENSRNOP00000079741.1	pep	primary_assembly:mRatBN7.2:13:84185559:84209142:1 gene:ENSRNOG00000004737.8 transcript:ENSRNOT00000006306.8 gene_biotype:protein_coding transcript_biotype:protein_coding gene_symbol:Cd48 description:Cd48 molecule [Source:RGD Symbol;Acc:620620];primary_assembly:mRatBN7.2:13:84185532:84204845:1 gene:ENSRNOG00000004737.8 transcript:ENSRNOT00000113999.1 gene_biotype:protein_coding transcript_biotype:…		3	297.973	401.139	568.068	422.393	220.636	148.226	177.798	182.22	2.31804	0.0420219
ENSRNOP00000030250	ArfGAP with coiled-coil, ankyrin repeat and PH domains 2	Acap2	ENSRNOP00000030250.5;ENSRNOP00000082482.1	ENSRNOP00000030250.5;ENSRNOP00000082482.1	pep	primary_assembly:mRatBN7.2:11:69538546:69651191:1 gene:ENSRNOG00000001730.7 transcript:ENSRNOT00000029549.6 gene_biotype:protein_coding transcript_biotype:protein_coding gene_symbol:Acap2 description:ArfGAP with coiled-coil, ankyrin repeat and PH domains 2 [Source:RGD Symbol;Acc:1562939];primary_assembly:mRatBN7.2:11:69538546:69651191:1 gene:ENSRNOG00000001730.7 transcript:ENSRNOT00000094946.1 ge…		5	167.209	206.537	271.283	215.01	124.363	72.1513	81.8002	92.7716	2.31762	0.0235487
ENSRNOP00000039023	engulfment and cell motility 2	Elmo2	ENSRNOP00000039023.3;ENSRNOP00000081854.1;ENSRNOP00000087299.1	ENSRNOP00000039023.3;ENSRNOP00000081854.1;ENSRNOP00000087299.1	pep	primary_assembly:mRatBN7.2:3:154023661:154061157:-1 gene:ENSRNOG00000018747.8 transcript:ENSRNOT00000049262.5 gene_biotype:protein_coding transcript_biotype:protein_coding gene_symbol:Elmo2 description:engulfment and cell motility 2 [Source:RGD Symbol;Acc:1305784];primary_assembly:mRatBN7.2:3:154023661:154061157:-1 gene:ENSRNOG00000018747.8 transcript:ENSRNOT00000113282.1 gene_biotype:protein_cod…		5	238.56	344.262	468.987	350.603	181.299	133.152	139.675	151.375	2.31612	0.0433385
ENSRNOP00000027917	reticulocalbin 3	Rcn3	ENSRNOP00000027917.5;ENSRNOP00000071271.1	ENSRNOP00000027917.5;ENSRNOP00000071271.1	pep	primary_assembly:mRatBN7.2:1:95564380:95573725:-1 gene:ENSRNOG00000043007.4 transcript:ENSRNOT00000027917.8 gene_biotype:protein_coding transcript_biotype:protein_coding gene_symbol:Rcn3 description:reticulocalbin 3 [Source:RGD Symbol;Acc:1359365];primary_assembly:mRatBN7.2:1:95564505:95573497:-1 gene:ENSRNOG00000043007.4 transcript:ENSRNOT00000085352.2 gene_biotype:protein_coding transcript_biot…		8	275.751	375.32	503.581	384.884	206.495	125.712	166.754	166.32	2.31412	0.0353622
ENSRNOP00000014993	SS nuclear autoantigen 1	Ssna1	ENSRNOP00000014993.5	ENSRNOP00000014993.5	pep	primary_assembly:mRatBN7.2:3:8084974:8086352:-1 gene:ENSRNOG00000011093.7 transcript:ENSRNOT00000014993.7 gene_biotype:protein_coding transcript_biotype:protein_coding gene_symbol:Ssna1 description:SS nuclear autoantigen 1 [Source:RGD Symbol;Acc:1310259]		1	328.79	286.924	469.503	361.739	166.969	200.108	101.955	156.344	2.31373	0.0300108
ENSRNOP00000010180	Cd63 molecule	Cd63	ENSRNOP00000010180.4;ENSRNOP00000082343.1;ENSRNOP00000088206.1	ENSRNOP00000010180.4;ENSRNOP00000082343.1;ENSRNOP00000088206.1	pep	primary_assembly:mRatBN7.2:7:1337646:1399178:1 gene:ENSRNOG00000007650.6 transcript:ENSRNOT00000010180.6 gene_biotype:protein_coding transcript_biotype:protein_coding gene_symbol:Cd63 description:Cd63 molecule [Source:RGD Symbol;Acc:62080];primary_assembly:mRatBN7.2:7:1337715:1340451:1 gene:ENSRNOG00000007650.6 transcript:ENSRNOT00000095354.1 gene_biotype:protein_coding transcript_biotype:protein…		1	397.899	383.588	661.349	480.945	276.454	200.467	146.68	207.867	2.31372	0.0492429
ENSRNOP00000020155	programmed cell death 4	Pdcd4	ENSRNOP00000020155.3;ENSRNOP00000076366.1;ENSRNOP00000076788.1;ENSRNOP00000091790.1	ENSRNOP00000020155.3;ENSRNOP00000076366.1;ENSRNOP00000076788.1;ENSRNOP00000091790.1	pep	primary_assembly:mRatBN7.2:1:252921447:252944275:1 gene:ENSRNOG00000014779.6 transcript:ENSRNOT00000020155.4 gene_biotype:protein_coding transcript_biotype:protein_coding gene_symbol:Pdcd4 description:programmed cell death 4 [Source:RGD Symbol;Acc:620816];primary_assembly:mRatBN7.2:1:252921392:252944275:1 gene:ENSRNOG00000014779.6 transcript:ENSRNOT00000119971.1 gene_biotype:protein_coding transc…		4	137.429	126.224	181.812	148.488	70.1165	52.7098	69.7234	64.1833	2.3135	0.00927094
ENSRNOP00000074983	coronin 7	Coro7	ENSRNOP00000074983.2	ENSRNOP00000074983.2	pep	primary_assembly:mRatBN7.2:10:10885196:10941001:1 gene:ENSRNOG00000004146.8 transcript:ENSRNOT00000086305.2 gene_biotype:protein_coding transcript_biotype:protein_coding gene_symbol:Coro7 description:coronin 7 [Source:RGD Symbol;Acc:621591]		5	323.655	465.172	577.836	455.554	231.749	192.993	167.797	197.513	2.30645	0.0272259
ENSRNOP00000000177			ENSRNOP00000000177.3;ENSRNOP00000088297.1;ENSRNOP00000090428.1;ENSRNOP00000091718.1;ENSRNOP00000092012.1;ENSRNOP00000092818.1;ENSRNOP00000095159.1	ENSRNOP00000000177.3;ENSRNOP00000088297.1;ENSRNOP00000090428.1;ENSRNOP00000091718.1;ENSRNOP00000092012.1;ENSRNOP00000092818.1;ENSRNOP00000095159.1	pep	primary_assembly:mRatBN7.2:X:117178718:117260522:-1 gene:ENSRNOG00000000164.5 transcript:ENSRNOT00000000177.5 gene_biotype:protein_coding transcript_biotype:protein_coding;primary_assembly:mRatBN7.2:X:117171905:117222087:-1 gene:ENSRNOG00000000164.5 transcript:ENSRNOT00000095944.1 gene_biotype:protein_coding transcript_biotype:protein_coding;primary_assembly:mRatBN7.2:X:117095987:117222087:-1 gen…		2	487.398	580.124	796.282	621.268	398.594	223.538	187.033	269.722	2.30337	0.0352795
ENSRNOP00000058936	NCK associated protein 1 like	Nckap1l	ENSRNOP00000058936.2;ENSRNOP00000069084.1;ENSRNOP00000094127.1	ENSRNOP00000058936.2;ENSRNOP00000069084.1;ENSRNOP00000094127.1	pep	primary_assembly:mRatBN7.2:7:134577482:134622934:1 gene:ENSRNOG00000036829.5 transcript:ENSRNOT00000065753.2 gene_biotype:protein_coding transcript_biotype:protein_coding gene_symbol:Nckap1l description:NCK associated protein 1 like [Source:RGD Symbol;Acc:1312032];primary_assembly:mRatBN7.2:7:134577482:134622934:1 gene:ENSRNOG00000036829.5 transcript:ENSRNOT00000088956.2 gene_biotype:protein_codi…		5	209.015	287.552	187.646	228.071	123.357	131.993	42.3029	99.2177	2.29869	0.0365647
ENSRNOP00000051846	solute carrier family 25 member 10	Slc25a10	ENSRNOP00000051846.1;ENSRNOP00000078001.1	ENSRNOP00000051846.1;ENSRNOP00000078001.1	pep	primary_assembly:mRatBN7.2:10:105765979:105773556:1 gene:ENSRNOG00000036693.3 transcript:ENSRNOT00000054963.3 gene_biotype:protein_coding transcript_biotype:protein_coding gene_symbol:Slc25a10 description:solute carrier family 25 member 10 [Source:RGD Symbol;Acc:621430];primary_assembly:mRatBN7.2:10:105765372:105773556:1 gene:ENSRNOG00000036693.3 transcript:ENSRNOT00000106118.1 gene_biotype:prote…		3	67.5687	112.864	110.013	96.8152	44.9663	25.5175	56.2297	42.2379	2.29214	0.0336087
ENSRNOP00000002429	transformer 2 beta homolog	Tra2b	ENSRNOP00000002429.4;ENSRNOP00000076861.1;ENSRNOP00000095605.1	ENSRNOP00000002429.4;ENSRNOP00000076861.1;ENSRNOP00000095605.1	pep	primary_assembly:mRatBN7.2:11:78788886:78807129:1 gene:ENSRNOG00000001783.7 transcript:ENSRNOT00000002429.6 gene_biotype:protein_coding transcript_biotype:protein_coding gene_symbol:Tra2b description:transformer 2 beta homolog [Source:RGD Symbol;Acc:619886];primary_assembly:mRatBN7.2:11:78788884:78807249:1 gene:ENSRNOG00000001783.7 transcript:ENSRNOT00000105364.1 gene_biotype:protein_coding trans…		4	347.494	417.802	619.625	461.64	258.112	185.133	161.674	201.639	2.28944	0.0398139
ENSRNOP00000023447	ATP citrate lyase	Acly	ENSRNOP00000023447.3;ENSRNOP00000046597.3;ENSRNOP00000073397.2;ENSRNOP00000093648.1	ENSRNOP00000023447.3;ENSRNOP00000046597.3;ENSRNOP00000073397.2;ENSRNOP00000093648.1	pep	primary_assembly:mRatBN7.2:10:85412049:85463310:-1 gene:ENSRNOG00000016924.9 transcript:ENSRNOT00000023447.7 gene_biotype:protein_coding transcript_biotype:protein_coding gene_symbol:Acly description:ATP citrate lyase [Source:RGD Symbol;Acc:2018];primary_assembly:mRatBN7.2:10:85412049:85463320:-1 gene:ENSRNOG00000016924.9 transcript:ENSRNOT00000043172.5 gene_biotype:protein_coding transcript_biot…		15	434.665	485.185	754.733	558.195	335.317	208.09	189.457	244.288	2.28499	0.0455077
ENSRNOP00000024917	angiotensinogen	Agt	ENSRNOP00000024917.4	ENSRNOP00000024917.4	pep	primary_assembly:mRatBN7.2:19:52529185:52540977:-1 gene:ENSRNOG00000018445.5 transcript:ENSRNOT00000024917.5 gene_biotype:protein_coding transcript_biotype:protein_coding gene_symbol:Agt description:angiotensinogen [Source:RGD Symbol;Acc:2069]		4	2180.97	2147.79	3217.8	2515.52	1624.67	910.519	768.322	1101.17	2.28441	0.0324488
ENSRNOP00000073056	heat shock protein 90 beta family member 1	Hsp90b1	ENSRNOP00000073056.2	ENSRNOP00000073056.2	pep	primary_assembly:mRatBN7.2:7:21110457:21124762:-1 gene:ENSRNOG00000026963.7 transcript:ENSRNOT00000079731.2 gene_biotype:protein_coding transcript_biotype:protein_coding gene_symbol:Hsp90b1 description:heat shock protein 90 beta family member 1 [Source:RGD Symbol;Acc:1310482]		20	823.427	898.278	1237.52	986.409	577.095	353.989	367.047	432.71	2.27961	0.0194366
ENSRNOP00000021096	poly(A) binding protein, nuclear 1	Pabpn1	ENSRNOP00000021096.3;ENSRNOP00000086215.1	ENSRNOP00000021096.3;ENSRNOP00000086215.1	pep	primary_assembly:mRatBN7.2:15:28368100:28372703:1 gene:ENSRNOG00000042195.4 transcript:ENSRNOT00000021096.7 gene_biotype:protein_coding transcript_biotype:protein_coding gene_symbol:Pabpn1 description:poly(A) binding protein, nuclear 1 [Source:RGD Symbol;Acc:619928];primary_assembly:mRatBN7.2:15:28368100:28372090:1 gene:ENSRNOG00000042195.4 transcript:ENSRNOT00000104021.1 gene_biotype:protein_cod…		1	851.224	1053.21	1222.05	1042.16	579.653	403.495	388.506	457.218	2.27935	0.00906519
ENSRNOP00000095787	NECAP endocytosis associated 2	Necap2	ENSRNOP00000095787.1	ENSRNOP00000095787.1	pep	primary_assembly:mRatBN7.2:5:153370343:153382729:-1 gene:ENSRNOG00000008427.6 transcript:ENSRNOT00000100304.1 gene_biotype:protein_coding transcript_biotype:protein_coding gene_symbol:Necap2 description:NECAP endocytosis associated 2 [Source:RGD Symbol;Acc:735063]		4	228.788	271.682	373.499	291.323	159.574	102.168	121.963	127.902	2.27771	0.0239033
ENSRNOP00000056930	EARP complex and GARP complex interacting protein 1	Eipr1	ENSRNOP00000056930.5	ENSRNOP00000056930.5	pep	primary_assembly:mRatBN7.2:6:45388376:45502083:1 gene:ENSRNOG00000009285.8 transcript:ENSRNOT00000060185.5 gene_biotype:protein_coding transcript_biotype:protein_coding gene_symbol:Eipr1 description:EARP complex and GARP complex interacting protein 1 [Source:RGD Symbol;Acc:1305817]		6	34.7324	31.9442	47.981	38.2192	19.2835	22.764	8.33935	16.7956	2.27555	0.0312702
ENSRNOP00000019351	lamin B1	Lmnb1	ENSRNOP00000019351.3	ENSRNOP00000019351.3	pep	primary_assembly:mRatBN7.2:18:50175874:50214502:1 gene:ENSRNOG00000013774.6 transcript:ENSRNOT00000019351.6 gene_biotype:protein_coding transcript_biotype:protein_coding gene_symbol:Lmnb1 description:lamin B1 [Source:RGD Symbol;Acc:620522]		21	437.907	582.783	854.837	625.176	317.984	235.489	271.632	275.035	2.27307	0.0482226
ENSRNOP00000022342	cathepsin C	Ctsc	ENSRNOP00000022342.3	ENSRNOP00000022342.3	pep	primary_assembly:mRatBN7.2:1:142028392:142060387:1 gene:ENSRNOG00000016496.8 transcript:ENSRNOT00000022342.6 gene_biotype:protein_coding transcript_biotype:protein_coding gene_symbol:Ctsc description:cathepsin C [Source:RGD Symbol;Acc:2445]		6	325.903	367.732	515.218	402.951	235.656	147.816	148.629	177.367	2.27185	0.0248214
ENSRNOP00000052533	tripartite motif-containing 25	Trim25	ENSRNOP00000052533.4	ENSRNOP00000052533.4	pep	primary_assembly:mRatBN7.2:10:73812818:73831257:1 gene:ENSRNOG00000002341.8 transcript:ENSRNOT00000055674.5 gene_biotype:protein_coding transcript_biotype:protein_coding gene_symbol:Trim25 description:tripartite motif-containing 25 [Source:RGD Symbol;Acc:1594396]		13	170.679	248.244	338.982	252.635	126.617	91.3267	115.935	111.293	2.27	0.0468016
ENSRNOP00000075715	heat shock protein 90 alpha family class A member 1	Hsp90aa1	ENSRNOP00000075715.1	ENSRNOP00000075715.1	pep	primary_assembly:mRatBN7.2:6:129702383:129707268:-1 gene:ENSRNOG00000059714.2 transcript:ENSRNOT00000086310.2 gene_biotype:protein_coding transcript_biotype:protein_coding gene_symbol:Hsp90aa1 description:heat shock protein 90 alpha family class A member 1 [Source:RGD Symbol;Acc:631409]		17	970.077	1092.98	1705.17	1256.08	749.069	467.045	450.223	555.446	2.26138	0.0471058
ENSRNOP00000043202	serine and arginine rich splicing factor 11	Srsf11	ENSRNOP00000043202.6	ENSRNOP00000043202.6	pep	primary_assembly:mRatBN7.2:2:247074631:247101425:-1 gene:ENSRNOG00000029592.6 transcript:ENSRNOT00000044236.6 gene_biotype:protein_coding transcript_biotype:protein_coding gene_symbol:Srsf11 description:serine and arginine rich splicing factor 11 [Source:RGD Symbol;Acc:1559953]		2	282.519	330.51	342.096	318.375	176.909		105.049	140.979	2.25831	0.0156067
ENSRNOP00000004494			ENSRNOP00000004494.6;ENSRNOP00000074561.1;ENSRNOP00000081484.1	ENSRNOP00000004494.6;ENSRNOP00000074561.1;ENSRNOP00000081484.1	pep	primary_assembly:mRatBN7.2:X:29420588:29461460:1 gene:ENSRNOG00000003350.8 transcript:ENSRNOT00000004494.6 gene_biotype:protein_coding transcript_biotype:protein_coding;primary_assembly:mRatBN7.2:X:29420588:29462398:1 gene:ENSRNOG00000003350.8 transcript:ENSRNOT00000084395.2 gene_biotype:protein_coding transcript_biotype:protein_coding;primary_assembly:mRatBN7.2:X:29420586:29461460:1 gene:ENSRNOG…		5	241.196	347.826	420.184	336.402	205.549	138.025	103.586	149.053	2.25692	0.0354289
ENSRNOP00000067551	growth arrest specific 7	Gas7	ENSRNOP00000067551.2;ENSRNOP00000076676.1;ENSRNOP00000079001.1;ENSRNOP00000088350.1;ENSRNOP00000093089.1	ENSRNOP00000067551.2;ENSRNOP00000076676.1;ENSRNOP00000079001.1;ENSRNOP00000088350.1;ENSRNOP00000093089.1	pep	primary_assembly:mRatBN7.2:10:52298985:52383276:1 gene:ENSRNOG00000049361.4 transcript:ENSRNOT00000072855.3 gene_biotype:protein_coding transcript_biotype:protein_coding gene_symbol:Gas7 description:growth arrest specific 7 [Source:RGD Symbol;Acc:621550];primary_assembly:mRatBN7.2:10:52228537:52383276:1 gene:ENSRNOG00000049361.4 transcript:ENSRNOT00000103917.1 gene_biotype:protein_coding transcri…		4	134.649	168.17	173.8	158.873	83.5298	53.3629	74.5892	70.494	2.25371	0.00429776
ENSRNOP00000018074	reticulocalbin 1	Rcn1	ENSRNOP00000018074.4	ENSRNOP00000018074.4	pep	primary_assembly:mRatBN7.2:3:91841052:91855295:-1 gene:ENSRNOG00000013452.7 transcript:ENSRNOT00000018074.7 gene_biotype:protein_coding transcript_biotype:protein_coding gene_symbol:Rcn1 description:reticulocalbin 1 [Source:RGD Symbol;Acc:1311292]		8	432.91	495.82	638.312	522.347	297.019	180.733	218.94	232.231	2.24926	0.0141412
ENSRNOP00000080990	aldehyde dehydrogenase 1 family, member L2	Aldh1l2	ENSRNOP00000080990.1	ENSRNOP00000080990.1	pep	primary_assembly:mRatBN7.2:7:20254233:20305776:1 gene:ENSRNOG00000008586.9 transcript:ENSRNOT00000118245.1 gene_biotype:protein_coding transcript_biotype:protein_coding gene_symbol:Aldh1l2 description:aldehyde dehydrogenase 1 family, member L2 [Source:RGD Symbol;Acc:1309458]		10	267.408	343.915	483.38	364.901	191.171	144.308	151.492	162.323	2.24799	0.0354469
ENSRNOP00000064028	solute carrier family 12, member 9	Slc12a9	ENSRNOP00000064028.3;ENSRNOP00000066554.3;ENSRNOP00000068426.2	ENSRNOP00000064028.3;ENSRNOP00000066554.3;ENSRNOP00000068426.2	pep	primary_assembly:mRatBN7.2:12:19369004:19385487:1 gene:ENSRNOG00000048487.4 transcript:ENSRNOT00000073757.4 gene_biotype:protein_coding transcript_biotype:protein_coding gene_symbol:Slc12a9 description:solute carrier family 12, member 9 [Source:RGD Symbol;Acc:620747];primary_assembly:mRatBN7.2:12:19369004:19385487:1 gene:ENSRNOG00000048487.4 transcript:ENSRNOT00000071325.3 gene_biotype:protein_co…		3	273.796	357.883	485.1	372.26	196.633	171.485	130.011	166.043	2.24195	0.0328627
ENSRNOP00000004329	H3.3 histone B	H3f3a	ENSRNOP00000004329.4;ENSRNOP00000040434.3;ENSRNOP00000060626.1;ENSRNOP00000080297.1;ENSRNOP00000080387.1;ENSRNOP00000084665.1;ENSRNOP00000084917.1;ENSRNOP00000086146.1;ENSRNOP00000091493.1;ENSRNOP00000092132.1;ENSRNOP00000094970.1;ENSRNOP00000095460.1;ENSRNOP00000095562.1;ENSRNOP00000095762.1;ENSRNOP00000096183.1;ENSRNOP00000096532.1	ENSRNOP00000004329.4;ENSRNOP00000040434.3;ENSRNOP00000060626.1;ENSRNOP00000080297.1;ENSRNOP00000080387.1;ENSRNOP00000084665.1;ENSRNOP00000084917.1;ENSRNOP00000086146.1;ENSRNOP00000091493.1;ENSRNOP00000092132.1;ENSRNOP00000094970.1;ENSRNOP00000095460.1;ENSRNOP00000095562.1;ENSRNOP00000095762.1;ENSRNOP00000096183.1;ENSRNOP00000096532.1	pep	primary_assembly:mRatBN7.2:13:92533298:92544908:-1 gene:ENSRNOG00000003220.8 transcript:ENSRNOT00000004329.8 gene_biotype:protein_coding transcript_biotype:protein_coding gene_symbol:H3f3a description:H3.3 histone B [Source:RGD Symbol;Acc:621095];primary_assembly:mRatBN7.2:10:101256480:101258709:-1 gene:ENSRNOG00000006532.6 transcript:ENSRNOT00000050223.4 gene_biotype:protein_coding transcript_bi…		4	923.159	1099.9	1601.63	1208.23	706.67	390.643	520.357	539.223	2.24068	0.0399133
ENSRNOP00000010929	IKBKB interacting protein	Ikbip	ENSRNOP00000010929.3	ENSRNOP00000010929.3	pep	primary_assembly:mRatBN7.2:7:25579832:25598542:1 gene:ENSRNOG00000008247.7 transcript:ENSRNOT00000010929.5 gene_biotype:protein_coding transcript_biotype:protein_coding gene_symbol:Ikbip description:IKBKB interacting protein [Source:RGD Symbol;Acc:1305457]		4	235.568	382.388	474.564	364.173	194.817	137.869	156.001	162.896	2.23562	0.0482403
ENSRNOP00000091885	hemoglobin, beta adult major chain	Hbb-b1	ENSRNOP00000091885.1	ENSRNOP00000091885.1	pep	primary_assembly:mRatBN7.2:1:158224162:158238511:-1 gene:ENSRNOG00000047098.3 transcript:ENSRNOT00000113702.1 gene_biotype:protein_coding transcript_biotype:protein_coding gene_symbol:Hbb-b1 description:hemoglobin, beta adult major chain [Source:RGD Symbol;Acc:1595848]		5	1442.18	1449.3	1071.08	1320.86	678.191	460.774	634.597	591.187	2.23424	0.00670677
ENSRNOP00000002812	synaptojanin 1	Synj1	ENSRNOP00000002812.8;ENSRNOP00000045019.6;ENSRNOP00000060346.4;ENSRNOP00000086242.1;ENSRNOP00000087611.1;ENSRNOP00000092411.1;ENSRNOP00000092530.1	ENSRNOP00000002812.8;ENSRNOP00000045019.6;ENSRNOP00000060346.4;ENSRNOP00000086242.1;ENSRNOP00000087611.1;ENSRNOP00000092411.1;ENSRNOP00000092530.1	pep	primary_assembly:mRatBN7.2:11:30200402:30269206:-1 gene:ENSRNOG00000002051.9 transcript:ENSRNOT00000002812.9 gene_biotype:protein_coding transcript_biotype:protein_coding gene_symbol:Synj1 description:synaptojanin 1 [Source:RGD Symbol;Acc:69434];primary_assembly:mRatBN7.2:11:30192629:30269206:-1 gene:ENSRNOG00000002051.9 transcript:ENSRNOT00000052033.7 gene_biotype:protein_coding transcript_bioty…		2	108.526	125.929	179.509	137.988	86.6157	53.8525	44.9885	61.8189	2.23214	0.0373769
ENSRNOP00000013845	DENN domain containing 10	Dennd10	ENSRNOP00000013845.8	ENSRNOP00000013845.8	pep	primary_assembly:mRatBN7.2:1:259950866:259974455:1 gene:ENSRNOG00000010230.8 transcript:ENSRNOT00000013845.8 gene_biotype:protein_coding transcript_biotype:protein_coding gene_symbol:Dennd10 description:DENN domain containing 10 [Source:RGD Symbol;Acc:1308326]		4	194.927	198.979	326.383	240.097	139.472	85.0628	98.305	107.613	2.23111	0.0454741
ENSRNOP00000046069	arrestin, beta 1	Arrb1	ENSRNOP00000046069.4;ENSRNOP00000081144.1;ENSRNOP00000095275.1	ENSRNOP00000046069.4;ENSRNOP00000081144.1;ENSRNOP00000095275.1	pep	primary_assembly:mRatBN7.2:1:153882186:153904061:1 gene:ENSRNOG00000030404.6 transcript:ENSRNOT00000043554.5 gene_biotype:protein_coding transcript_biotype:protein_coding gene_symbol:Arrb1 description:arrestin, beta 1 [Source:RGD Symbol;Acc:2156];primary_assembly:mRatBN7.2:1:153870540:153904061:1 gene:ENSRNOG00000030404.6 transcript:ENSRNOT00000095649.1 gene_biotype:protein_coding transcript_biot…		3	383.922	423.159	482.094	429.725	215.342	236.095	126.987	192.808	2.22877	0.00573498
ENSRNOP00000000528	proteasome 20S subunit beta 8	Psmb8	ENSRNOP00000000528.4	ENSRNOP00000000528.4	pep	primary_assembly:mRatBN7.2:20:4652159:4655283:-1 gene:ENSRNOG00000000456.7 transcript:ENSRNOT00000000528.7 gene_biotype:protein_coding transcript_biotype:protein_coding gene_symbol:Psmb8 description:proteasome 20S subunit beta 8 [Source:RGD Symbol;Acc:3426]		6	207.136	256.026	380.506	281.223	138.932	121.1	118.677	126.236	2.22775	0.040724
ENSRNOP00000070279	serpin family H member 1	Serpinh1	ENSRNOP00000070279.1	ENSRNOP00000070279.1	pep	primary_assembly:mRatBN7.2:1:153643510:153650801:-1 gene:ENSRNOG00000016831.7 transcript:ENSRNOT00000086091.2 gene_biotype:protein_coding transcript_biotype:protein_coding gene_symbol:Serpinh1 description:serpin family H member 1 [Source:RGD Symbol;Acc:69302]		17	1447.93	1924.14	2522.6	1964.89	1159.81	675.085	813.042	882.644	2.22614	0.0342526
ENSRNOP00000069012	embigin	Emb	ENSRNOP00000069012.1;ENSRNOP00000069959.2;ENSRNOP00000078563.1	ENSRNOP00000069012.1;ENSRNOP00000069959.2;ENSRNOP00000078563.1	pep	primary_assembly:mRatBN7.2:2:49070496:49120929:1 gene:ENSRNOG00000060329.2 transcript:ENSRNOT00000079907.2 gene_biotype:protein_coding transcript_biotype:protein_coding gene_symbol:Emb description:embigin [Source:RGD Symbol;Acc:621067];primary_assembly:mRatBN7.2:2:49070496:49125050:1 gene:ENSRNOG00000060329.2 transcript:ENSRNOT00000085576.2 gene_biotype:protein_coding transcript_biotype:protein_c…		4	315.77	376.365	424.042	372.059	221.677	110.387	169.364	167.143	2.226	0.0102989
ENSRNOP00000024938	NOP2 nucleolar protein	Nop2	ENSRNOP00000024938.6	ENSRNOP00000024938.6	pep	primary_assembly:mRatBN7.2:4:157932716:157944459:1 gene:ENSRNOG00000018453.8 transcript:ENSRNOT00000024938.8 gene_biotype:protein_coding transcript_biotype:protein_coding gene_symbol:Nop2 description:NOP2 nucleolar protein [Source:RGD Symbol;Acc:1304616]		2	294.124	331.793	500.341	375.419	224.657	150.334	131.09	168.694	2.22545	0.0410021
ENSRNOP00000083269	secreted protein acidic and cysteine rich	Sparc	ENSRNOP00000083269.1;ENSRNOP00000093140.1;ENSRNOP00000094410.1	ENSRNOP00000083269.1;ENSRNOP00000093140.1;ENSRNOP00000094410.1	pep	primary_assembly:mRatBN7.2:10:39516406:39526241:-1 gene:ENSRNOG00000012840.8 transcript:ENSRNOT00000099801.1 gene_biotype:protein_coding transcript_biotype:protein_coding gene_symbol:Sparc description:secreted protein acidic and cysteine rich [Source:RGD Symbol;Acc:3742];primary_assembly:mRatBN7.2:10:39517585:39538180:-1 gene:ENSRNOG00000012840.8 transcript:ENSRNOT00000115607.1 gene_biotype:prote…		9	684.193	949.841	1193.03	942.354	514.175	412.692	343.521	423.463	2.22535	0.0286691
ENSRNOP00000082468			ENSRNOP00000082468.1;ENSRNOP00000091455.1	ENSRNOP00000082468.1;ENSRNOP00000091455.1	pep	primary_assembly:mRatBN7.2:X:61040259:61065628:1 gene:ENSRNOG00000030118.8 transcript:ENSRNOT00000103579.1 gene_biotype:protein_coding transcript_biotype:protein_coding;primary_assembly:mRatBN7.2:X:61040537:61065628:1 gene:ENSRNOG00000030118.8 transcript:ENSRNOT00000106726.1 gene_biotype:protein_coding transcript_biotype:protein_coding		26	725.973	840.144	1291.51	952.544	571.7	335.584	378.836	428.706	2.2219	0.0489678
ENSRNOP00000017265	regulation of nuclear pre-mRNA domain containing 1B	Rprd1b	ENSRNOP00000017265.4;ENSRNOP00000091603.1	ENSRNOP00000017265.4;ENSRNOP00000091603.1	pep	primary_assembly:mRatBN7.2:3:146682922:146729247:1 gene:ENSRNOG00000012923.8 transcript:ENSRNOT00000017265.7 gene_biotype:protein_coding transcript_biotype:protein_coding gene_symbol:Rprd1b description:regulation of nuclear pre-mRNA domain containing 1B [Source:RGD Symbol;Acc:1304782];primary_assembly:mRatBN7.2:3:146682922:146786452:1 gene:ENSRNOG00000012923.8 transcript:ENSRNOT00000109927.1 gene…		2	180.338	153.693	268.527	200.853	109.929	77.0225	84.7718	90.5745	2.21754	0.0378309
ENSRNOP00000010640	abhydrolase domain containing 12, lysophospholipase	Abhd12	ENSRNOP00000010640.5	ENSRNOP00000010640.5	pep	primary_assembly:mRatBN7.2:3:139659317:139719564:-1 gene:ENSRNOG00000036934.3 transcript:ENSRNOT00000010641.6 gene_biotype:protein_coding transcript_biotype:protein_coding gene_symbol:Abhd12 description:abhydrolase domain containing 12, lysophospholipase [Source:RGD Symbol;Acc:1562570]		3	303.747	390.108	556.913	416.923	221.243	149.784	193.412	188.146	2.21595	0.0413467
ENSRNOP00000022902	pre-mRNA processing factor 4B	Prpf4b	ENSRNOP00000022902.7;ENSRNOP00000072106.2;ENSRNOP00000092761.1	ENSRNOP00000022902.7;ENSRNOP00000072106.2;ENSRNOP00000092761.1	pep	primary_assembly:mRatBN7.2:17:29985343:30012742:-1 gene:ENSRNOG00000016705.8 transcript:ENSRNOT00000022902.8 gene_biotype:protein_coding transcript_biotype:protein_coding gene_symbol:Prpf4b description:pre-mRNA processing factor 4B [Source:RGD Symbol;Acc:1307784];primary_assembly:mRatBN7.2:17:29985343:30019625:-1 gene:ENSRNOG00000016705.8 transcript:ENSRNOT00000081993.2 gene_biotype:protein_codin…		3	251.167	308.806	432.362	330.778	190.026	125.194	132.818	149.346	2.21485	0.0338492
ENSRNOP00000005996	pescadillo ribosomal biogenesis factor 1	Pes1	ENSRNOP00000005996.3;ENSRNOP00000076758.1	ENSRNOP00000005996.3;ENSRNOP00000076758.1	pep	primary_assembly:mRatBN7.2:14:78850709:78867134:1 gene:ENSRNOG00000004515.5 transcript:ENSRNOT00000005996.5 gene_biotype:protein_coding transcript_biotype:protein_coding gene_symbol:Pes1 description:pescadillo ribosomal biogenesis factor 1 [Source:RGD Symbol;Acc:1559814];primary_assembly:mRatBN7.2:14:78855542:78867134:1 gene:ENSRNOG00000004515.5 transcript:ENSRNOT00000113283.1 gene_biotype:protei…		3	439.971	531.487	711.425	560.961	356.417	249.254	156.633	254.101	2.20763	0.0356183
ENSRNOP00000022538	RAB38, member RAS oncogene family	Rab38	ENSRNOP00000022538.3;ENSRNOP00000067600.1;ENSRNOP00000069623.1	ENSRNOP00000022538.3;ENSRNOP00000067600.1;ENSRNOP00000069623.1	pep	primary_assembly:mRatBN7.2:1:142182556:142262924:1 gene:ENSRNOG00000016769.6 transcript:ENSRNOT00000022538.6 gene_biotype:protein_coding transcript_biotype:protein_coding gene_symbol:Rab38 description:RAB38, member RAS oncogene family [Source:RGD Symbol;Acc:628752];primary_assembly:mRatBN7.2:13:43307839:43313269:1 gene:ENSRNOG00000049641.3 transcript:ENSRNOT00000073669.2 gene_biotype:protein_codi…		1	600.368	662.392	984.679	749.146	485.557	280.799	251.792	339.383	2.20738	0.0429515
ENSRNOP00000034321	Fc fragment of IgG receptor IIb	Fcgr2b	ENSRNOP00000034321.6;ENSRNOP00000055293.2;ENSRNOP00000075099.2;ENSRNOP00000085440.1	ENSRNOP00000034321.6;ENSRNOP00000055293.2;ENSRNOP00000075099.2;ENSRNOP00000085440.1	pep	primary_assembly:mRatBN7.2:13:83193164:83207778:-1 gene:ENSRNOG00000046452.4 transcript:ENSRNOT00000035400.8 gene_biotype:protein_coding transcript_biotype:protein_coding gene_symbol:Fcgr2b description:Fc fragment of IgG receptor IIb [Source:RGD Symbol;Acc:631331];primary_assembly:mRatBN7.2:13:83193163:83207728:-1 gene:ENSRNOG00000046452.4 transcript:ENSRNOT00000058497.4 gene_biotype:protein_codi…		2	738.867	1240.49	1204.67	1061.34	473.33	513.337	460.697	482.455	2.19988	0.0234647
ENSRNOP00000006765	uridine phosphorylase 1	Upp1	ENSRNOP00000006765.5	ENSRNOP00000006765.5	pep	primary_assembly:mRatBN7.2:14:83809960:83829462:1 gene:ENSRNOG00000004972.8 transcript:ENSRNOT00000006765.8 gene_biotype:protein_coding transcript_biotype:protein_coding gene_symbol:Upp1 description:uridine phosphorylase 1 [Source:RGD Symbol;Acc:1305566]		5	249.906	371.395	421.001	347.434	185.813	161.926	126.233	157.991	2.19908	0.0242649
ENSRNOP00000081021	interferon regulatory factor 2 binding protein 2	Irf2bp2	ENSRNOP00000081021.1	ENSRNOP00000081021.1	pep	primary_assembly:mRatBN7.2:19:54560128:54566642:-1 gene:ENSRNOG00000070206.1 transcript:ENSRNOT00000108063.1 gene_biotype:protein_coding transcript_biotype:protein_coding gene_symbol:Irf2bp2 description:interferon regulatory factor 2 binding protein 2 [Source:RGD Symbol;Acc:1589517]		4	137.014	213.123	214.245	188.127	107.751	85.6153	63.4639	85.61	2.19749	0.0230168
ENSRNOP00000001224	sulfatase modifying factor 2	Sumf2	ENSRNOP00000001224.7;ENSRNOP00000076122.2	ENSRNOP00000001224.7;ENSRNOP00000076122.2	pep	primary_assembly:mRatBN7.2:12:26853200:26871816:-1 gene:ENSRNOG00000000922.9 transcript:ENSRNOT00000001224.8 gene_biotype:protein_coding transcript_biotype:protein_coding gene_symbol:Sumf2 description:sulfatase modifying factor 2 [Source:RGD Symbol;Acc:1563253];primary_assembly:mRatBN7.2:12:26853200:26871816:-1 gene:ENSRNOG00000000922.9 transcript:ENSRNOT00000093294.2 gene_biotype:protein_coding …		2	165.992	149.574	164.104	159.89	76.8974		68.7511	72.8242	2.19556	0.00129467
ENSRNOP00000033144	ribosomal protein s25	Rps25	ENSRNOP00000033144.6;ENSRNOP00000047391.3;ENSRNOP00000097201.1	ENSRNOP00000033144.6;ENSRNOP00000047391.3;ENSRNOP00000097201.1	pep	primary_assembly:mRatBN7.2:8:44733029:44737271:1 gene:ENSRNOG00000027503.6 transcript:ENSRNOT00000029546.6 gene_biotype:protein_coding transcript_biotype:protein_coding gene_symbol:Rps25 description:ribosomal protein s25 [Source:RGD Symbol;Acc:621043];primary_assembly:mRatBN7.2:8:100574894:100575268:-1 gene:ENSRNOG00000031703.4 transcript:ENSRNOT00000040710.4 gene_biotype:protein_coding transcrip…		3	2077.11	2318.44	3459.15	2618.23	1613.76	785.941	1183.91	1194.54	2.19184	0.0435228
ENSRNOP00000022401	talin 1	Tln1	ENSRNOP00000022401.5;ENSRNOP00000089335.1	ENSRNOP00000022401.5;ENSRNOP00000089335.1	pep	primary_assembly:mRatBN7.2:5:57787943:57817900:-1 gene:ENSRNOG00000016630.7 transcript:ENSRNOT00000022400.6 gene_biotype:protein_coding transcript_biotype:protein_coding gene_symbol:Tln1 description:talin 1 [Source:RGD Symbol;Acc:1306247];primary_assembly:mRatBN7.2:5:57787943:57817900:-1 gene:ENSRNOG00000016630.7 transcript:ENSRNOT00000107665.1 gene_biotype:protein_coding transcript_biotype:prote…		61	438.575	522.864	747.986	569.809	324.519	244.287	211.639	260.148	2.19032	0.0344585
ENSRNOP00000080548	calreticulin	Calr	ENSRNOP00000080548.1	ENSRNOP00000080548.1	pep	primary_assembly:mRatBN7.2:19:23308517:23313414:1 gene:ENSRNOG00000003029.7 transcript:ENSRNOT00000113427.1 gene_biotype:protein_coding transcript_biotype:protein_coding gene_symbol:Calr description:calreticulin [Source:RGD Symbol;Acc:620288]		18	525.338	497.58	695.119	572.679	339.732	240.767	204.463	261.654	2.18869	0.0135361
ENSRNOP00000005286	nucleosome assembly protein 1-like 1	Nap1l1	ENSRNOP00000005286.6;ENSRNOP00000086168.1;ENSRNOP00000086824.1;ENSRNOP00000087774.1;ENSRNOP00000095957.1	ENSRNOP00000005286.6;ENSRNOP00000086168.1;ENSRNOP00000086824.1;ENSRNOP00000087774.1;ENSRNOP00000095957.1	pep	primary_assembly:mRatBN7.2:7:46933375:46956591:1 gene:ENSRNOG00000003890.8 transcript:ENSRNOT00000005286.8 gene_biotype:protein_coding transcript_biotype:protein_coding gene_symbol:Nap1l1 description:nucleosome assembly protein 1-like 1 [Source:RGD Symbol;Acc:71094];primary_assembly:mRatBN7.2:7:46946094:46955166:1 gene:ENSRNOG00000003890.8 transcript:ENSRNOT00000115155.1 gene_biotype:protein_codi…		5	822.97	799.378	1368.93	997.094	566.644	408.156	392.306	455.702	2.18804	0.049417
ENSRNOP00000016291	CD2-associated protein	Cd2ap	ENSRNOP00000016291.4;ENSRNOP00000086646.1;ENSRNOP00000088324.1	ENSRNOP00000016291.4;ENSRNOP00000086646.1;ENSRNOP00000088324.1	pep	primary_assembly:mRatBN7.2:9:18117462:18180673:1 gene:ENSRNOG00000011987.4 transcript:ENSRNOT00000016291.4 gene_biotype:protein_coding transcript_biotype:protein_coding gene_symbol:Cd2ap description:CD2-associated protein [Source:RGD Symbol;Acc:727803];primary_assembly:mRatBN7.2:9:18087097:18180673:1 gene:ENSRNOG00000011987.4 transcript:ENSRNOT00000107057.1 gene_biotype:protein_coding transcript_…		2	436.665	549.496	606.253	530.805	236.315	211.61	281.015	242.98	2.18456	0.00589369
ENSRNOP00000030758	HIV-1 Tat interactive protein 2	Htatip2	ENSRNOP00000030758.5;ENSRNOP00000092156.1	ENSRNOP00000030758.5;ENSRNOP00000092156.1	pep	primary_assembly:mRatBN7.2:1:99473577:99488629:1 gene:ENSRNOG00000022189.7 transcript:ENSRNOT00000036258.6 gene_biotype:protein_coding transcript_biotype:protein_coding gene_symbol:Htatip2 description:HIV-1 Tat interactive protein 2 [Source:RGD Symbol;Acc:1309941];primary_assembly:mRatBN7.2:1:99469245:99488503:1 gene:ENSRNOG00000022189.7 transcript:ENSRNOT00000117631.1 gene_biotype:protein_coding…		3	214.512	265.382	360.567	280.154	191.287	116.352	77.27	128.303	2.18353	0.0490505
ENSRNOP00000032119	phospholipase D family, member 4	Pld4	ENSRNOP00000032119.3	ENSRNOP00000032119.3	pep	primary_assembly:mRatBN7.2:6:131818860:131826376:1 gene:ENSRNOG00000028566.4 transcript:ENSRNOT00000029017.4 gene_biotype:protein_coding transcript_biotype:protein_coding gene_symbol:Pld4 description:phospholipase D family, member 4 [Source:RGD Symbol;Acc:1598308]		5	354.634	475.8	609.789	480.074	319.569	212.985	127.787	220.114	2.18103	0.0479059
ENSRNOP00000002727	ATPase H+ transporting V1 subunit A	Atp6v1a	ENSRNOP00000002727.6	ENSRNOP00000002727.6	pep	primary_assembly:mRatBN7.2:11:56560974:56614691:1 gene:ENSRNOG00000001992.7 transcript:ENSRNOT00000002727.6 gene_biotype:protein_coding transcript_biotype:protein_coding gene_symbol:Atp6v1a description:ATPase H+ transporting V1 subunit A [Source:RGD Symbol;Acc:1596464]		15	573.158	789.794	951.902	771.618	440.368	311.155	311.296	354.273	2.17803	0.0239875
ENSRNOP00000020532	osteoglycin	NEWGENE_1308171	ENSRNOP00000020532.5;ENSRNOP00000076332.2	ENSRNOP00000020532.5;ENSRNOP00000076332.2	pep	primary_assembly:mRatBN7.2:17:15032069:15052566:-1 gene:ENSRNOG00000029792.6 transcript:ENSRNOT00000020532.8 gene_biotype:protein_coding transcript_biotype:protein_coding gene_symbol:NEWGENE_1308171 description:osteoglycin [Source:RGD Symbol;Acc:1308171];primary_assembly:mRatBN7.2:17:15032072:15052739:-1 gene:ENSRNOG00000029792.6 transcript:ENSRNOT00000093561.2 gene_biotype:protein_coding transcr…		9	524.07	764.945	969.383	752.799	239.613	372.927	428.277	346.939	2.16983	0.0444807
ENSRNOP00000081671	pre-mRNA processing factor 19	Prpf19	ENSRNOP00000081671.1	ENSRNOP00000081671.1	pep	primary_assembly:mRatBN7.2:1:207541658:207552662:1 gene:ENSRNOG00000020897.7 transcript:ENSRNOT00000102359.1 gene_biotype:protein_coding transcript_biotype:protein_coding gene_symbol:Prpf19 description:pre-mRNA processing factor 19 [Source:RGD Symbol;Acc:708496]		7	233.287	279.819	428.913	314.007	141.212	168.852	124.582	144.882	2.16733	0.0488043
ENSRNOP00000054231	mannosidase, alpha, class 1A, member 1	Man1a1	ENSRNOP00000054231.1;ENSRNOP00000069718.2;ENSRNOP00000076820.1	ENSRNOP00000054231.1;ENSRNOP00000069718.2;ENSRNOP00000076820.1	pep	primary_assembly:mRatBN7.2:20:33203772:33384874:-1 gene:ENSRNOG00000000800.8 transcript:ENSRNOT00000057422.3 gene_biotype:protein_coding transcript_biotype:protein_coding gene_symbol:Man1a1 description:mannosidase, alpha, class 1A, member 1 [Source:RGD Symbol;Acc:1310891];primary_assembly:mRatBN7.2:20:33203772:33384533:-1 gene:ENSRNOG00000000800.8 transcript:ENSRNOT00000087342.2 gene_biotype:prot…		6	150.327	164.74	261.444	192.17	90.1526	108.639	67.2194	88.6703	2.16725	0.0485142
ENSRNOP00000019529	heterogeneous nuclear ribonucleoprotein F	Hnrnpf	ENSRNOP00000019529.4;ENSRNOP00000068652.1;ENSRNOP00000069655.1;ENSRNOP00000079597.1;ENSRNOP00000081128.1;ENSRNOP00000087661.1	ENSRNOP00000019529.4;ENSRNOP00000068652.1;ENSRNOP00000069655.1;ENSRNOP00000079597.1;ENSRNOP00000081128.1;ENSRNOP00000087661.1	pep	primary_assembly:mRatBN7.2:4:151083431:151104463:1 gene:ENSRNOG00000014562.7 transcript:ENSRNOT00000019529.7 gene_biotype:protein_coding transcript_biotype:protein_coding gene_symbol:Hnrnpf description:heterogeneous nuclear ribonucleoprotein F [Source:RGD Symbol;Acc:620366];primary_assembly:mRatBN7.2:4:151083239:151104456:1 gene:ENSRNOG00000014562.7 transcript:ENSRNOT00000083843.2 gene_biotype:pr…		6	492.127	648.86	813.249	651.412	379.587	271.14	251.975	300.9	2.16488	0.0254647
ENSRNOP00000064632	protein disulfide isomerase family A, member 6	Pdia6	ENSRNOP00000064632.2;ENSRNOP00000077622.1;ENSRNOP00000079392.1;ENSRNOP00000093803.1;ENSRNOP00000096777.1	ENSRNOP00000064632.2;ENSRNOP00000077622.1;ENSRNOP00000079392.1;ENSRNOP00000093803.1;ENSRNOP00000096777.1	pep	primary_assembly:mRatBN7.2:6:40062970:40080221:1 gene:ENSRNOG00000050197.3 transcript:ENSRNOT00000074829.3 gene_biotype:protein_coding transcript_biotype:protein_coding gene_symbol:Pdia6 description:protein disulfide isomerase family A, member 6 [Source:RGD Symbol;Acc:628688];primary_assembly:mRatBN7.2:6:40066123:40080613:1 gene:ENSRNOG00000050197.3 transcript:ENSRNOT00000115498.1 gene_biotype:pr…		7	1195.69	1590.96	2268.67	1685.11	883.778	839.814	613.17	778.92	2.16339	0.0491065
ENSRNOP00000068811	ABR activator of RhoGEF and GTPase	Abr	ENSRNOP00000068811.2;ENSRNOP00000071246.1;ENSRNOP00000085287.1;ENSRNOP00000085893.1;ENSRNOP00000090388.1	ENSRNOP00000068811.2;ENSRNOP00000071246.1;ENSRNOP00000085287.1;ENSRNOP00000085893.1;ENSRNOP00000090388.1	pep	primary_assembly:mRatBN7.2:10:61262516:61376496:-1 gene:ENSRNOG00000056837.2 transcript:ENSRNOT00000080703.2 gene_biotype:protein_coding transcript_biotype:protein_coding gene_symbol:Abr description:ABR activator of RhoGEF and GTPase [Source:RGD Symbol;Acc:1306279];primary_assembly:mRatBN7.2:10:61264810:61339976:-1 gene:ENSRNOG00000056837.2 transcript:ENSRNOT00000084670.2 gene_biotype:protein_cod…		3	349.735	434.678	552.096	445.503	278.749	180.969	158.573	206.097	2.16162	0.0259504
ENSRNOP00000013582	purine nucleoside phosphorylase	Pnp	ENSRNOP00000013582.6	ENSRNOP00000013582.6	pep	primary_assembly:mRatBN7.2:15:24170602:24178269:1 gene:ENSRNOG00000009982.7 transcript:ENSRNOT00000013582.7 gene_biotype:protein_coding transcript_biotype:protein_coding gene_symbol:Pnp description:purine nucleoside phosphorylase [Source:RGD Symbol;Acc:1597189]		13	1110.94	1648.65	2034.34	1597.98	952.439	635.988	630.626	739.684	2.16035	0.0407835
ENSRNOP00000078579	60S ribosomal protein L37a-like		ENSRNOP00000078579.1;ENSRNOP00000094448.1	ENSRNOP00000078579.1;ENSRNOP00000094448.1	pep	primary_assembly:mRatBN7.2:9:74298818:74302730:1 gene:ENSRNOG00000063418.1 transcript:ENSRNOT00000098542.1 gene_biotype:protein_coding transcript_biotype:protein_coding;primary_assembly:mRatBN7.2:5:139329325:139330057:-1 gene:ENSRNOG00000066117.1 transcript:ENSRNOT00000111350.1 gene_biotype:protein_coding transcript_biotype:protein_coding description:60S ribosomal protein L37a-like [Source:RGD Sy…		2	405.369	503.298	637.36	515.342	308.223	197.719	211.521	239.154	2.15485	0.0217965
ENSRNOP00000057257	heterogeneous nuclear ribonucleoprotein C	Hnrnpc	ENSRNOP00000057257.4;ENSRNOP00000070427.2;ENSRNOP00000074135.2;ENSRNOP00000083174.1	ENSRNOP00000057257.4;ENSRNOP00000070427.2;ENSRNOP00000074135.2;ENSRNOP00000083174.1	pep	primary_assembly:mRatBN7.2:15:24779450:24809181:-1 gene:ENSRNOG00000011621.8 transcript:ENSRNOT00000060515.5 gene_biotype:protein_coding transcript_biotype:protein_coding gene_symbol:Hnrnpc description:heterogeneous nuclear ribonucleoprotein C [Source:RGD Symbol;Acc:1309982];primary_assembly:mRatBN7.2:15:24779454:24809183:-1 gene:ENSRNOG00000011621.8 transcript:ENSRNOT00000090378.2 gene_biotype:p…		9	655.055	717.271	1117.45	829.925	477.48	341.038	339.077	385.865	2.15082	0.0431394
ENSRNOP00000036935	WD repeat domain 36	Wdr36	ENSRNOP00000036935.7;ENSRNOP00000066707.2;ENSRNOP00000087294.1	ENSRNOP00000036935.7;ENSRNOP00000066707.2;ENSRNOP00000087294.1	pep	primary_assembly:mRatBN7.2:18:24473689:24501778:1 gene:ENSRNOG00000027355.8 transcript:ENSRNOT00000031530.8 gene_biotype:protein_coding transcript_biotype:protein_coding gene_symbol:Wdr36 description:WD repeat domain 36 [Source:RGD Symbol;Acc:1586463];primary_assembly:mRatBN7.2:18:24473670:24501471:1 gene:ENSRNOG00000027355.8 transcript:ENSRNOT00000075283.2 gene_biotype:protein_coding transcript_…		4	262.811	337.154	405.693	335.219	219.328	161.893	86.934	156.052	2.14813	0.0334866
ENSRNOP00000006591	nucleophosmin 1	Npm1	ENSRNOP00000006591.5	ENSRNOP00000006591.5	pep	primary_assembly:mRatBN7.2:10:17739941:17751645:-1 gene:ENSRNOG00000004616.9 transcript:ENSRNOT00000006591.8 gene_biotype:protein_coding transcript_biotype:protein_coding gene_symbol:Npm1 description:nucleophosmin 1 [Source:RGD Symbol;Acc:3192]		7	638.704	638.46	972.808	749.99	510.885	268.874	269.413	349.724	2.14452	0.0436295
ENSRNOP00000013852	tropomodulin 3	Tmod3	ENSRNOP00000013852.5;ENSRNOP00000091060.1	ENSRNOP00000013852.5;ENSRNOP00000091060.1	pep	primary_assembly:mRatBN7.2:8:76256102:76310977:-1 gene:ENSRNOG00000032436.3 transcript:ENSRNOT00000013852.5 gene_biotype:protein_coding transcript_biotype:protein_coding gene_symbol:Tmod3 description:tropomodulin 3 [Source:RGD Symbol;Acc:1311030];primary_assembly:mRatBN7.2:8:76248979:76310962:-1 gene:ENSRNOG00000032436.3 transcript:ENSRNOT00000103318.1 gene_biotype:protein_coding transcript_bioty…		6	361.537	421.908	595.404	459.616	295.046	188.602	161.862	215.17	2.13606	0.0393074
ENSRNOP00000089847	aldehyde dehydrogenase 18 family, member A1	Aldh18a1	ENSRNOP00000089847.1	ENSRNOP00000089847.1	pep	primary_assembly:mRatBN7.2:1:239375669:239407890:-1 gene:ENSRNOG00000067262.1 transcript:ENSRNOT00000120003.1 gene_biotype:protein_coding transcript_biotype:protein_coding gene_symbol:Aldh18a1 description:aldehyde dehydrogenase 18 family, member A1 [Source:RGD Symbol;Acc:1311431]		12	296.329	417.576	505.874	406.593	253.417	171.735	147.071	190.741	2.13165	0.0348079
ENSRNOP00000023924	component of oligomeric golgi complex 4	Cog4	ENSRNOP00000023924.4;ENSRNOP00000085274.1;ENSRNOP00000086236.1	ENSRNOP00000023924.4;ENSRNOP00000085274.1;ENSRNOP00000086236.1	pep	primary_assembly:mRatBN7.2:19:38820501:38854796:1 gene:ENSRNOG00000017745.6 transcript:ENSRNOT00000023927.6 gene_biotype:protein_coding transcript_biotype:protein_coding gene_symbol:Cog4 description:component of oligomeric golgi complex 4 [Source:RGD Symbol;Acc:1310549];primary_assembly:mRatBN7.2:19:38820501:38854796:1 gene:ENSRNOG00000017745.6 transcript:ENSRNOT00000098170.1 gene_biotype:protein…		7	205.828	224.784	305.76	245.457	136.459	135.938	73.1616	115.186	2.13096	0.0247606
ENSRNOP00000039172	hypoxia up-regulated 1	Hyou1	ENSRNOP00000039172.5	ENSRNOP00000039172.5	pep	primary_assembly:mRatBN7.2:8:44706263:44718186:1 gene:ENSRNOG00000010944.7 transcript:ENSRNOT00000044613.5 gene_biotype:protein_coding transcript_biotype:protein_coding gene_symbol:Hyou1 description:hypoxia up-regulated 1 [Source:RGD Symbol;Acc:621146]		16	425.791	525.58	704.114	551.828	344.825	219.486	213.785	259.365	2.12761	0.0335213
ENSRNOP00000060434	SWI/SNF related, matrix associated, actin dependent regulator of chromatin, subfamily c, member 1	Smarcc1	ENSRNOP00000060434.1;ENSRNOP00000074957.1;ENSRNOP00000094509.1	ENSRNOP00000060434.1;ENSRNOP00000074957.1;ENSRNOP00000094509.1	pep	primary_assembly:mRatBN7.2:8:110111122:110210674:1 gene:ENSRNOG00000020804.8 transcript:ENSRNOT00000064140.2 gene_biotype:protein_coding transcript_biotype:protein_coding gene_symbol:Smarcc1 description:SWI/SNF related, matrix associated, actin dependent regulator of chromatin, subfamily c, member 1 [Source:RGD Symbol;Acc:1304850];primary_assembly:mRatBN7.2:8:110111158:110211995:1 gene:ENSRNOG000…		7	227.6	306.46	433.509	322.523	170.713	132.312	151.838	151.621	2.12717	0.0487211
ENSRNOP00000090076	golgi SNAP receptor complex member 1	Gosr1	ENSRNOP00000090076.1	ENSRNOP00000090076.1	pep	primary_assembly:mRatBN7.2:10:61450494:61607170:-1 gene:ENSRNOG00000070896.1 transcript:ENSRNOT00000077038.2 gene_biotype:protein_coding transcript_biotype:protein_coding gene_symbol:Gosr1 description:golgi SNAP receptor complex member 1 [Source:RGD Symbol;Acc:71093]		3	159.16	225.242	267.299	217.234	118.4	88.6958	99.2964	102.131	2.12702	0.0243334
ENSRNOP00000059012	serine and arginine rich splicing factor 2	Srsf2	ENSRNOP00000059012.1	ENSRNOP00000059012.1	pep	primary_assembly:mRatBN7.2:10:102052314:102055338:-1 gene:ENSRNOG00000000248.7 transcript:ENSRNOT00000067739.3 gene_biotype:protein_coding transcript_biotype:protein_coding gene_symbol:Srsf2 description:serine and arginine rich splicing factor 2 [Source:RGD Symbol;Acc:1359422]		2	286.925	346.141	466.722	366.596	247.043	138.353	131.85	172.415	2.12624	0.0400093
ENSRNOP00000064525	interferon regulatory factor 2 binding protein-like	Irf2bpl	ENSRNOP00000064525.1	ENSRNOP00000064525.1	pep	primary_assembly:mRatBN7.2:6:106528053:106530401:-1 gene:ENSRNOG00000011026.7 transcript:ENSRNOT00000014645.7 gene_biotype:protein_coding transcript_biotype:protein_coding gene_symbol:Irf2bpl description:interferon regulatory factor 2 binding protein-like [Source:RGD Symbol;Acc:1310994]		1	465.037	540.062	711.769	572.289	358.949	215.99	232.583	269.174	2.1261	0.0242159
ENSRNOP00000013632	galactosidase, beta 1	Glb1	ENSRNOP00000013632.5;ENSRNOP00000080740.1	ENSRNOP00000013632.5;ENSRNOP00000080740.1	pep	primary_assembly:mRatBN7.2:8:114085508:114158127:1 gene:ENSRNOG00000010196.6 transcript:ENSRNOT00000013632.6 gene_biotype:protein_coding transcript_biotype:protein_coding gene_symbol:Glb1 description:galactosidase, beta 1 [Source:RGD Symbol;Acc:1597145];primary_assembly:mRatBN7.2:8:114100165:114158127:1 gene:ENSRNOG00000010196.6 transcript:ENSRNOT00000095071.1 gene_biotype:protein_coding transcri…		3	461.746	809.298	813.283	694.776	340.098	307.892	333.998	327.329	2.12256	0.0347732
ENSRNOP00000009755			ENSRNOP00000009755.7;ENSRNOP00000074749.2	ENSRNOP00000009755.7;ENSRNOP00000074749.2	pep	primary_assembly:mRatBN7.2:X:120643457:120749513:-1 gene:ENSRNOG00000007315.8 transcript:ENSRNOT00000009755.8 gene_biotype:protein_coding transcript_biotype:protein_coding;primary_assembly:mRatBN7.2:X:120634968:120749513:-1 gene:ENSRNOG00000007315.8 transcript:ENSRNOT00000081880.2 gene_biotype:protein_coding transcript_biotype:protein_coding		7	100.501	139.414	181.357	140.424	77.5238	75.4394	45.9331	66.2987	2.11805	0.0437043
ENSRNOP00000028176	small nuclear ribonucleoprotein U1 subunit 70	Snrnp70	ENSRNOP00000028176.3;ENSRNOP00000079909.1	ENSRNOP00000028176.3;ENSRNOP00000079909.1	pep	primary_assembly:mRatBN7.2:1:95856038:95876392:-1 gene:ENSRNOG00000020763.9 transcript:ENSRNOT00000028176.7 gene_biotype:protein_coding transcript_biotype:protein_coding gene_symbol:Snrnp70 description:small nuclear ribonucleoprotein U1 subunit 70 [Source:RGD Symbol;Acc:1307120];primary_assembly:mRatBN7.2:1:95856036:95876392:-1 gene:ENSRNOG00000020763.9 transcript:ENSRNOT00000118005.1 gene_biotyp…		7	375.72	403.697	545.026	441.481	255.515	179.784	191.303	208.867	2.11369	0.0154902
ENSRNOP00000081270	sorting nexin 6	Snx6	ENSRNOP00000081270.1	ENSRNOP00000081270.1	pep	primary_assembly:mRatBN7.2:6:72229870:72274131:-1 gene:ENSRNOG00000005249.6 transcript:ENSRNOT00000117817.1 gene_biotype:protein_coding transcript_biotype:protein_coding gene_symbol:Snx6 description:sorting nexin 6 [Source:RGD Symbol;Acc:1304647]		8	258.351	326.374	421.446	335.391	203.66	140.249	132.41	158.773	2.11239	0.0280301
ENSRNOP00000015250	small ArfGAP2	Smap2	ENSRNOP00000015250.6	ENSRNOP00000015250.6	pep	primary_assembly:mRatBN7.2:5:134530543:134576938:-1 gene:ENSRNOG00000011421.8 transcript:ENSRNOT00000015250.8 gene_biotype:protein_coding transcript_biotype:protein_coding gene_symbol:Smap2 description:small ArfGAP2 [Source:RGD Symbol;Acc:1308418]		1	194.115	290.113	365.236	283.155	159.916	124.236	118.601	134.251	2.10914	0.0437095
ENSRNOP00000022676	NOP58 ribonucleoprotein	Nop58	ENSRNOP00000022676.3;ENSRNOP00000082410.1	ENSRNOP00000022676.3;ENSRNOP00000082410.1	pep	primary_assembly:mRatBN7.2:9:61120942:61144810:1 gene:ENSRNOG00000016486.7 transcript:ENSRNOT00000022676.7 gene_biotype:protein_coding transcript_biotype:protein_coding gene_symbol:Nop58 description:NOP58 ribonucleoprotein [Source:RGD Symbol;Acc:620484];primary_assembly:mRatBN7.2:9:61121671:61144810:1 gene:ENSRNOG00000016486.7 transcript:ENSRNOT00000099256.1 gene_biotype:protein_coding transcript…		5	188.604	236.266	260.527	228.466	127.56	89.273	108.734	108.522	2.10524	0.00733015
ENSRNOP00000051841	prolyl 4-hydroxylase subunit beta	P4hb	ENSRNOP00000051841.1;ENSRNOP00000084686.1	ENSRNOP00000051841.1;ENSRNOP00000084686.1	pep	primary_assembly:mRatBN7.2:10:105836982:105848500:-1 gene:ENSRNOG00000036689.3 transcript:ENSRNOT00000054958.3 gene_biotype:protein_coding transcript_biotype:protein_coding gene_symbol:P4hb description:prolyl 4-hydroxylase subunit beta [Source:RGD Symbol;Acc:3244];primary_assembly:mRatBN7.2:10:105836982:105848261:-1 gene:ENSRNOG00000036689.3 transcript:ENSRNOT00000106240.1 gene_biotype:protein_co…		18	1611.41	2041.34	2803.8	2152.18	1267.41	856.107	951.885	1025.13	2.09942	0.0382128
ENSRNOP00000016942	spleen associated tyrosine kinase	Syk	ENSRNOP00000016942.3;ENSRNOP00000039482.2	ENSRNOP00000016942.3;ENSRNOP00000039482.2	pep	primary_assembly:mRatBN7.2:17:12604619:12661410:-1 gene:ENSRNOG00000012160.8 transcript:ENSRNOT00000016942.7 gene_biotype:protein_coding transcript_biotype:protein_coding gene_symbol:Syk description:spleen associated tyrosine kinase [Source:RGD Symbol;Acc:3796];primary_assembly:mRatBN7.2:17:12604619:12661410:-1 gene:ENSRNOG00000012160.8 transcript:ENSRNOT00000041726.5 gene_biotype:protein_coding …		6	266.268	285.268	343.605	298.38	217.835	127.509	81.0483	142.131	2.09934	0.0281325
ENSRNOP00000021310	adaptor related protein complex 2 subunit sigma 1	Ap2s1	ENSRNOP00000021310.3;ENSRNOP00000083093.1;ENSRNOP00000095780.1	ENSRNOP00000021310.3;ENSRNOP00000083093.1;ENSRNOP00000095780.1	pep	primary_assembly:mRatBN7.2:1:77422281:77428905:1 gene:ENSRNOG00000015865.6 transcript:ENSRNOT00000021310.6 gene_biotype:protein_coding transcript_biotype:protein_coding gene_symbol:Ap2s1 description:adaptor related protein complex 2 subunit sigma 1 [Source:RGD Symbol;Acc:620188];primary_assembly:mRatBN7.2:1:77417477:77428903:1 gene:ENSRNOG00000015865.6 transcript:ENSRNOT00000119694.1 gene_biotype…		4	476.296	639.402	736.195	617.298	342.614	285.261	254.263	294.046	2.09932	0.0156808
ENSRNOP00000005588	ribosomal protein L26	Rpl26	ENSRNOP00000005588.5	ENSRNOP00000005588.5	pep	primary_assembly:mRatBN7.2:10:53610421:53613966:1 gene:ENSRNOG00000004214.8 transcript:ENSRNOT00000005588.8 gene_biotype:protein_coding transcript_biotype:protein_coding gene_symbol:Rpl26 description:ribosomal protein L26 [Source:RGD Symbol;Acc:1310607]		6	401.089	523.529	657.111	527.243	345.069	194.655	214.421	251.381	2.09738	0.0346723
ENSRNOP00000016495	ATPase H+ transporting V1 subunit E1	Atp6v1e1	ENSRNOP00000016495.4	ENSRNOP00000016495.4	pep	primary_assembly:mRatBN7.2:4:154022359:154044584:-1 gene:ENSRNOG00000011905.7 transcript:ENSRNOT00000016495.7 gene_biotype:protein_coding transcript_biotype:protein_coding gene_symbol:Atp6v1e1 description:ATPase H+ transporting V1 subunit E1 [Source:RGD Symbol;Acc:735157]		6	427.065	502.404	756.108	561.859	286.155	283.161	235.644	268.32	2.09399	0.0436691
ENSRNOP00000039298	small nuclear ribonucleoprotein polypeptides B and B1	Snrpb	ENSRNOP00000039298.3;ENSRNOP00000071994.2;ENSRNOP00000072319.1;ENSRNOP00000090375.1;ENSRNOP00000096159.1	ENSRNOP00000039298.3;ENSRNOP00000071994.2;ENSRNOP00000072319.1;ENSRNOP00000090375.1;ENSRNOP00000096159.1	pep	primary_assembly:mRatBN7.2:3:117370100:117379339:-1 gene:ENSRNOG00000006961.8 transcript:ENSRNOT00000049857.5 gene_biotype:protein_coding transcript_biotype:protein_coding gene_symbol:Snrpb description:small nuclear ribonucleoprotein polypeptides B and B1 [Source:RGD Symbol;Acc:621301];primary_assembly:mRatBN7.2:1:111101329:111123634:-1 gene:ENSRNOG00000054391.2 transcript:ENSRNOT00000088874.2 ge…		2	387.854	421.434	400.348	403.212	265.964	146.369	165.544	192.626	2.09324	0.00536285
ENSRNOP00000027867	keratinocyte associated protein 2	Krtcap2	ENSRNOP00000027867.6;ENSRNOP00000067934.2;ENSRNOP00000078256.1	ENSRNOP00000027867.6;ENSRNOP00000067934.2;ENSRNOP00000078256.1	pep	primary_assembly:mRatBN7.2:2:174654409:174658405:1 gene:ENSRNOG00000020542.9 transcript:ENSRNOT00000027867.7 gene_biotype:protein_coding transcript_biotype:protein_coding gene_symbol:Krtcap2 description:keratinocyte associated protein 2 [Source:RGD Symbol;Acc:1308413];primary_assembly:mRatBN7.2:2:174655025:174658405:1 gene:ENSRNOG00000020542.9 transcript:ENSRNOT00000076458.3 gene_biotype:protein_…		1	1062.33	1533.39	1844.02	1479.92	886.906	532.865	704.676	708.149	2.08984	0.0363114
ENSRNOP00000043003	ribonuclease A family member 4	Rnase4	ENSRNOP00000043003.2;ENSRNOP00000073131.2	ENSRNOP00000043003.2;ENSRNOP00000073131.2	pep	primary_assembly:mRatBN7.2:15:24312464:24330117:1 gene:ENSRNOG00000025625.6 transcript:ENSRNOT00000041495.5 gene_biotype:protein_coding transcript_biotype:protein_coding gene_symbol:Rnase4 description:ribonuclease A family member 4 [Source:RGD Symbol;Acc:61823];primary_assembly:mRatBN7.2:15:24312557:24330117:1 gene:ENSRNOG00000025625.6 transcript:ENSRNOT00000089631.2 gene_biotype:protein_coding t…		3	175.279	230.453	245.182	216.972	115.413		92.3001	103.857	2.08915	0.0293378
ENSRNOP00000003072	SEC31 homolog A, COPII coat complex component	Sec31a	ENSRNOP00000003072.3;ENSRNOP00000038196.5;ENSRNOP00000071621.2	ENSRNOP00000003072.3;ENSRNOP00000038196.5;ENSRNOP00000071621.2	pep	primary_assembly:mRatBN7.2:14:9214422:9269273:1 gene:ENSRNOG00000002251.9 transcript:ENSRNOT00000003072.6 gene_biotype:protein_coding transcript_biotype:protein_coding gene_symbol:Sec31a description:SEC31 homolog A, COPII coat complex component [Source:RGD Symbol;Acc:620233];primary_assembly:mRatBN7.2:14:9214349:9269271:1 gene:ENSRNOG00000002251.9 transcript:ENSRNOT00000033489.6 gene_biotype:prot…		17	370.276	464.038	551.624	461.979	289.882	159.69	215.367	221.646	2.08431	0.0203958
ENSRNOP00000008888	nucleoporin 210	Nup210	ENSRNOP00000008888.3	ENSRNOP00000008888.3	pep	primary_assembly:mRatBN7.2:4:123511559:123609874:-1 gene:ENSRNOG00000005390.5 transcript:ENSRNOT00000008888.5 gene_biotype:protein_coding transcript_biotype:protein_coding gene_symbol:Nup210 description:nucleoporin 210 [Source:RGD Symbol;Acc:69339]		6	66.6553	81.6354	101.91	83.4002	54.057	48.3348	17.8437	40.0785	2.08092	0.0462858
ENSRNOP00000071713	erythrocyte membrane protein band 4.1-like 2	Epb41l2	ENSRNOP00000071713.2	ENSRNOP00000071713.2	pep	primary_assembly:mRatBN7.2:1:19863016:20037712:-1 gene:ENSRNOG00000012346.9 transcript:ENSRNOT00000079688.2 gene_biotype:protein_coding transcript_biotype:protein_coding gene_symbol:Epb41l2 description:erythrocyte membrane protein band 4.1-like 2 [Source:RGD Symbol;Acc:1563977]		17	215.131	239.855	265.005	239.997	125.964	111.469	109.197	115.543	2.07712	0.00125049
ENSRNOP00000024712	nucleolin	Ncl	ENSRNOP00000024712.3;ENSRNOP00000076825.1;ENSRNOP00000085040.1;ENSRNOP00000085305.1	ENSRNOP00000024712.3;ENSRNOP00000076825.1;ENSRNOP00000085040.1;ENSRNOP00000085305.1	pep	primary_assembly:mRatBN7.2:9:86999297:87008136:-1 gene:ENSRNOG00000018273.8 transcript:ENSRNOT00000024712.6 gene_biotype:protein_coding transcript_biotype:protein_coding gene_symbol:Ncl description:nucleolin [Source:RGD Symbol;Acc:3153];primary_assembly:mRatBN7.2:9:86998019:87008136:-1 gene:ENSRNOG00000018273.8 transcript:ENSRNOT00000118117.1 gene_biotype:protein_coding transcript_biotype:protein…		9	477.874	572.268	808.747	619.63	361.145	272.896	262.217	298.753	2.07406	0.03598
ENSRNOP00000029729	RNA binding motif protein 42	Rbm42	ENSRNOP00000029729.3;ENSRNOP00000070333.1	ENSRNOP00000029729.3;ENSRNOP00000070333.1	pep	primary_assembly:mRatBN7.2:1:85898625:85908573:-1 gene:ENSRNOG00000024278.5 transcript:ENSRNOT00000031254.4 gene_biotype:protein_coding transcript_biotype:protein_coding gene_symbol:Rbm42 description:RNA binding motif protein 42 [Source:RGD Symbol;Acc:1306184];primary_assembly:mRatBN7.2:1:85898629:85908542:-1 gene:ENSRNOG00000024278.5 transcript:ENSRNOT00000087437.2 gene_biotype:protein_coding tr…		3	146.035	218.779	233.392	199.402	103.084	77.9781	107.66	96.2405	2.07191	0.022482
ENSRNOP00000073994	syntaxin 7	Stx7	ENSRNOP00000073994.2	ENSRNOP00000073994.2	pep	primary_assembly:mRatBN7.2:1:21197075:21226124:-1 gene:ENSRNOG00000015670.5 transcript:ENSRNOT00000081804.2 gene_biotype:protein_coding transcript_biotype:protein_coding gene_symbol:Stx7 description:syntaxin 7 [Source:RGD Symbol;Acc:619747]		5	284.967	413.24	513.915	404.041	234.667	177.053	173.363	195.028	2.07171	0.0390812
ENSRNOP00000001921	procollagen-lysine, 2-oxoglutarate 5-dioxygenase 3	Plod3	ENSRNOP00000001921.3;ENSRNOP00000088013.1	ENSRNOP00000001921.3;ENSRNOP00000088013.1	pep	primary_assembly:mRatBN7.2:12:19676386:19686960:-1 gene:ENSRNOG00000001417.6 transcript:ENSRNOT00000001921.5 gene_biotype:protein_coding transcript_biotype:protein_coding gene_symbol:Plod3 description:procollagen-lysine, 2-oxoglutarate 5-dioxygenase 3 [Source:RGD Symbol;Acc:631339];primary_assembly:mRatBN7.2:12:19676386:19686960:-1 gene:ENSRNOG00000001417.6 transcript:ENSRNOT00000111361.1 gene_bi…		7	140.138	166.774	249.281	185.398	105.682	90.932	72.3555	89.6564	2.06787	0.0489998
ENSRNOP00000035155	serine and arginine rich splicing factor 7	Srsf7	ENSRNOP00000035155.4;ENSRNOP00000076395.1;ENSRNOP00000091604.1;ENSRNOP00000093012.1;ENSRNOP00000095518.1;ENSRNOP00000097772.1	ENSRNOP00000035155.4;ENSRNOP00000076395.1;ENSRNOP00000091604.1;ENSRNOP00000093012.1;ENSRNOP00000095518.1;ENSRNOP00000097772.1	pep	primary_assembly:mRatBN7.2:6:14811809:14817762:1 gene:ENSRNOG00000027360.7 transcript:ENSRNOT00000038448.6 gene_biotype:protein_coding transcript_biotype:protein_coding gene_symbol:Srsf7 description:serine and arginine rich splicing factor 7 [Source:RGD Symbol;Acc:1307425];primary_assembly:mRatBN7.2:6:14811808:14817777:1 gene:ENSRNOG00000027360.7 transcript:ENSRNOT00000094267.1 gene_biotype:prote…		3	719.808	795.915	787.725	767.816	466.74	306.364	341.706	371.603	2.06623	0.00187567
ENSRNOP00000028787	atlastin GTPase 3	Atl3	ENSRNOP00000028787.6;ENSRNOP00000092838.1;ENSRNOP00000097969.1	ENSRNOP00000028787.6;ENSRNOP00000092838.1;ENSRNOP00000097969.1	pep	primary_assembly:mRatBN7.2:1:204698219:204722708:1 gene:ENSRNOG00000021203.9 transcript:ENSRNOT00000028787.9 gene_biotype:protein_coding transcript_biotype:protein_coding gene_symbol:Atl3 description:atlastin GTPase 3 [Source:RGD Symbol;Acc:1309871];primary_assembly:mRatBN7.2:1:204681154:204723354:1 gene:ENSRNOG00000021203.9 transcript:ENSRNOT00000106102.1 gene_biotype:protein_coding transcript_b…		8	333.27	511.315	594.273	479.619	272.515	202.083	222.449	232.349	2.06422	0.0362514
ENSRNOP00000080533	Fas associated factor family member 2	Faf2	ENSRNOP00000080533.1	ENSRNOP00000080533.1	pep	primary_assembly:mRatBN7.2:17:9947220:9989411:-1 gene:ENSRNOG00000017607.8 transcript:ENSRNOT00000095037.1 gene_biotype:protein_coding transcript_biotype:protein_coding gene_symbol:Faf2 description:Fas associated factor family member 2 [Source:RGD Symbol;Acc:1306577]		3	146.877	159.292	209.59	171.919	102.616	64.6896	82.8181	83.3745	2.06201	0.0159954
ENSRNOP00000030146	SCY1 like pseudokinase 1	Scyl1	ENSRNOP00000030146.5	ENSRNOP00000030146.5	pep	primary_assembly:mRatBN7.2:1:203045741:203059533:-1 gene:ENSRNOG00000023668.8 transcript:ENSRNOT00000032387.8 gene_biotype:protein_coding transcript_biotype:protein_coding gene_symbol:Scyl1 description:SCY1 like pseudokinase 1 [Source:RGD Symbol;Acc:1307330]		7	145.884	216.884	235.968	199.578	124.958	72.6999	93.127	96.9284	2.05903	0.0306399
ENSRNOP00000002881	SR-related CTD-associated factor 4	Scaf4	ENSRNOP00000002881.7;ENSRNOP00000047258.5;ENSRNOP00000062541.4;ENSRNOP00000073484.2;ENSRNOP00000078015.1;ENSRNOP00000087677.1	ENSRNOP00000002881.7;ENSRNOP00000047258.5;ENSRNOP00000062541.4;ENSRNOP00000073484.2;ENSRNOP00000078015.1;ENSRNOP00000087677.1	pep	primary_assembly:mRatBN7.2:11:29474819:29504771:-1 gene:ENSRNOG00000002104.9 transcript:ENSRNOT00000002881.7 gene_biotype:protein_coding transcript_biotype:protein_coding gene_symbol:Scaf4 description:SR-related CTD-associated factor 4 [Source:RGD Symbol;Acc:727896];primary_assembly:mRatBN7.2:11:29465106:29521153:-1 gene:ENSRNOG00000002104.9 transcript:ENSRNOT00000047741.7 gene_biotype:protein_co…		1	492.665	672.312	626.245	597.074	372.012	284.045	214.291	290.116	2.05805	0.0121777
ENSRNOP00000015573	TBL1X receptor 1	Tbl1xr1	ENSRNOP00000015573.4	ENSRNOP00000015573.4	pep	primary_assembly:mRatBN7.2:2:104801721:104929055:1 gene:ENSRNOG00000011216.5 transcript:ENSRNOT00000015573.5 gene_biotype:protein_coding transcript_biotype:protein_coding gene_symbol:Tbl1xr1 description:TBL1X receptor 1 [Source:RGD Symbol;Acc:1560053]		2	99.6888	91.0204	112.762	101.157	65.2902		33.0483	49.1692	2.05732	0.0372973
ENSRNOP00000024866	collagen beta(1-O)galactosyltransferase 1	Colgalt1	ENSRNOP00000024866.4	ENSRNOP00000024866.4	pep	primary_assembly:mRatBN7.2:16:18319795:18332106:1 gene:ENSRNOG00000023317.5 transcript:ENSRNOT00000024866.6 gene_biotype:protein_coding transcript_biotype:protein_coding gene_symbol:Colgalt1 description:collagen beta(1-O)galactosyltransferase 1 [Source:RGD Symbol;Acc:1309002]		7	449.592	794.337	774.387	672.772	371.974	322.141	287.213	327.109	2.05672	0.0391178
ENSRNOP00000009563	NOP56 ribonucleoprotein	Nop56	ENSRNOP00000009563.4	ENSRNOP00000009563.4	pep	primary_assembly:mRatBN7.2:3:117477053:117481841:1 gene:ENSRNOG00000007128.6 transcript:ENSRNOT00000009564.6 gene_biotype:protein_coding transcript_biotype:protein_coding gene_symbol:Nop56 description:NOP56 ribonucleoprotein [Source:RGD Symbol;Acc:1308892]		6	250.748	285.872	393.361	309.994	159.687	163.334	129.408	150.81	2.05553	0.0227716
ENSRNOP00000007374	hippocalcin-like 1	Hpcal1	ENSRNOP00000007374.3	ENSRNOP00000007374.3	pep	primary_assembly:mRatBN7.2:6:40478208:40584687:1 gene:ENSRNOG00000005492.7 transcript:ENSRNOT00000007374.7 gene_biotype:protein_coding transcript_biotype:protein_coding gene_symbol:Hpcal1 description:hippocalcin-like 1 [Source:RGD Symbol;Acc:708375]		6	640.564	729.691	1020.3	796.851	467.54	324.966	372.75	388.418	2.05153	0.0286736
ENSRNOP00000010433	procollagen-lysine, 2-oxoglutarate 5-dioxygenase 1	Plod1	ENSRNOP00000010433.6	ENSRNOP00000010433.6	pep	primary_assembly:mRatBN7.2:5:158340490:158367582:-1 gene:ENSRNOG00000007763.8 transcript:ENSRNOT00000010433.8 gene_biotype:protein_coding transcript_biotype:protein_coding gene_symbol:Plod1 description:procollagen-lysine, 2-oxoglutarate 5-dioxygenase 1 [Source:RGD Symbol;Acc:621382]		13	243.177	341.015	437.202	340.465	186.013	164.077	148.137	166.076	2.05006	0.0378303
ENSRNOP00000062425	cathepsin A	Ctsa	ENSRNOP00000062425.2;ENSRNOP00000097812.1	ENSRNOP00000062425.2;ENSRNOP00000097812.1	pep	primary_assembly:mRatBN7.2:3:153568381:153574978:1 gene:ENSRNOG00000015857.7 transcript:ENSRNOT00000066028.2 gene_biotype:protein_coding transcript_biotype:protein_coding gene_symbol:Ctsa description:cathepsin A [Source:RGD Symbol;Acc:1309070];primary_assembly:mRatBN7.2:3:153568837:153576215:1 gene:ENSRNOG00000015857.7 transcript:ENSRNOT00000105075.1 gene_biotype:protein_coding transcript_biotype…		15	402.026	508.301	678.651	529.659	323.587	261.603	190.869	258.686	2.04749	0.0385146
ENSRNOP00000046783	heterogeneous nuclear ribonucleoprotein U	Hnrnpu	ENSRNOP00000046783.3	ENSRNOP00000046783.3	pep	primary_assembly:mRatBN7.2:13:90077755:90086588:-1 gene:ENSRNOG00000033790.5 transcript:ENSRNOT00000044477.4 gene_biotype:protein_coding transcript_biotype:protein_coding gene_symbol:Hnrnpu description:heterogeneous nuclear ribonucleoprotein U [Source:RGD Symbol;Acc:620372]		16	953.008	1070.13	1569.27	1197.47	767.117	519.724	468.125	584.988	2.047	0.0435592
ENSRNOP00000016330	complement C1s	C1s	ENSRNOP00000016330.4;ENSRNOP00000052910.5	ENSRNOP00000016330.4;ENSRNOP00000052910.5	pep	primary_assembly:mRatBN7.2:4:157430117:157442260:-1 gene:ENSRNOG00000011971.9 transcript:ENSRNOT00000016330.6 gene_biotype:protein_coding transcript_biotype:protein_coding gene_symbol:C1s description:complement C1s [Source:RGD Symbol;Acc:619983];primary_assembly:mRatBN7.2:4:157430831:157441020:-1 gene:ENSRNOG00000011971.9 transcript:ENSRNOT00000056058.5 gene_biotype:protein_coding transcript_biot…		6	218.884	213.702	330.447	254.344	170.437	108.853	93.5479	124.279	2.04656	0.0438235
ENSRNOP00000011682	RNA binding motif, single stranded interacting protein 1	Rbms1	ENSRNOP00000011682.4;ENSRNOP00000073145.2;ENSRNOP00000077414.1;ENSRNOP00000078893.1;ENSRNOP00000094484.1	ENSRNOP00000011682.4;ENSRNOP00000073145.2;ENSRNOP00000077414.1;ENSRNOP00000078893.1;ENSRNOP00000094484.1	pep	primary_assembly:mRatBN7.2:3:45197981:45338927:-1 gene:ENSRNOG00000008482.8 transcript:ENSRNOT00000011682.7 gene_biotype:protein_coding transcript_biotype:protein_coding gene_symbol:Rbms1 description:RNA binding motif, single stranded interacting protein 1 [Source:RGD Symbol;Acc:1307777];primary_assembly:mRatBN7.2:3:45198449:45330465:-1 gene:ENSRNOG00000008482.8 transcript:ENSRNOT00000087439.2 ge…		2	466.689	709.478	826.358	667.509	442.784	246.72	290.446	326.65	2.0435	0.0484928
ENSRNOP00000015077	3'-phosphoadenosine 5'-phosphosulfate synthase 1	Papss1	ENSRNOP00000015077.7;ENSRNOP00000071489.2;ENSRNOP00000075620.2	ENSRNOP00000015077.7;ENSRNOP00000071489.2;ENSRNOP00000075620.2	pep	primary_assembly:mRatBN7.2:2:220040312:220114392:1 gene:ENSRNOG00000011311.8 transcript:ENSRNOT00000015077.8 gene_biotype:protein_coding transcript_biotype:protein_coding gene_symbol:Papss1 description:3'-phosphoadenosine 5'-phosphosulfate synthase 1 [Source:RGD Symbol;Acc:1308081];primary_assembly:mRatBN7.2:2:220040312:220114392:1 gene:ENSRNOG00000011311.8 transcript:ENSRNOT00000085301.2 gene_bi…		3	330.031	340.764	450.052	373.616	273.76	159.904	115.652	183.106	2.04044	0.0349461
ENSRNOP00000042656	reticulon 3	Rtn3	ENSRNOP00000042656.4	ENSRNOP00000042656.4	pep	primary_assembly:mRatBN7.2:1:204612681:204669138:-1 gene:ENSRNOG00000021202.9 transcript:ENSRNOT00000049812.4 gene_biotype:protein_coding transcript_biotype:protein_coding gene_symbol:Rtn3 description:reticulon 3 [Source:RGD Symbol;Acc:620988]		1	402.467	469.05	653.819	508.445	270.214	245.23	232.432	249.292	2.03956	0.027029
ENSRNOP00000074636	splicing factor proline and glutamine rich	Sfpq	ENSRNOP00000074636.2	ENSRNOP00000074636.2	pep	primary_assembly:mRatBN7.2:5:139338075:139346768:1 gene:ENSRNOG00000058461.2 transcript:ENSRNOT00000084202.2 gene_biotype:protein_coding transcript_biotype:protein_coding gene_symbol:Sfpq description:splicing factor proline and glutamine rich [Source:RGD Symbol;Acc:727923]		13	416.366	453.02	651.5	506.962	297.249	253.963	194.483	248.565	2.03956	0.0306214
ENSRNOP00000062740	hypoxanthine phosphoribosyltransferase 1	Hprt1	ENSRNOP00000062740.4;ENSRNOP00000082017.1;ENSRNOP00000083078.1	ENSRNOP00000062740.4;ENSRNOP00000082017.1;ENSRNOP00000083078.1	pep	primary_assembly:mRatBN7.2:X:132736491:132768062:1 gene:ENSRNOG00000031367.5 transcript:ENSRNOT00000065935.4 gene_biotype:protein_coding transcript_biotype:protein_coding gene_symbol:Hprt1 description:hypoxanthine phosphoribosyltransferase 1 [Source:RGD Symbol;Acc:2826];primary_assembly:mRatBN7.2:X:132736096:132768149:1 gene:ENSRNOG00000031367.5 transcript:ENSRNOT00000109953.1 gene_biotype:protei…		10	458.51	583.018	795.028	612.185	342.792	271.437	290.948	301.726	2.02895	0.03662
ENSRNOP00000028887	proliferating cell nuclear antigen	Pcna	ENSRNOP00000028887.4	ENSRNOP00000028887.4	pep	primary_assembly:mRatBN7.2:3:119498810:119502995:-1 gene:ENSRNOG00000021264.7 transcript:ENSRNOT00000028887.7 gene_biotype:protein_coding transcript_biotype:protein_coding gene_symbol:Pcna description:proliferating cell nuclear antigen [Source:RGD Symbol;Acc:3269]		6	571.626	700.417	662.226	644.756	442.506	336.545	174.774	317.941	2.02791	0.0196197
ENSRNOP00000019618	solute carrier family 7 member 8	Slc7a8	ENSRNOP00000019618.3	ENSRNOP00000019618.3	pep	primary_assembly:mRatBN7.2:15:28183015:28242717:-1 gene:ENSRNOG00000014311.6 transcript:ENSRNOT00000019618.5 gene_biotype:protein_coding transcript_biotype:protein_coding gene_symbol:Slc7a8 description:solute carrier family 7 member 8 [Source:RGD Symbol;Acc:619904]		1	406.056	651.003	708.242	588.434	317.686	313.843	240.821	290.783	2.02362	0.0361892
ENSRNOP00000012478	acidic nuclear phosphoprotein 32 family member B	Anp32b	ENSRNOP00000012478.5	ENSRNOP00000012478.5	pep	primary_assembly:mRatBN7.2:5:60743443:60765717:1 gene:ENSRNOG00000009266.7 transcript:ENSRNOT00000012478.6 gene_biotype:protein_coding transcript_biotype:protein_coding gene_symbol:Anp32b description:acidic nuclear phosphoprotein 32 family member B [Source:RGD Symbol;Acc:621285]		5	667.276	694.438	888.531	750.082	474.395	383.377	254.344	370.705	2.02339	0.0159319
ENSRNOP00000025165	adenosylhomocysteinase-like 2	Ahcyl2	ENSRNOP00000025165.8;ENSRNOP00000059145.1;ENSRNOP00000072856.2;ENSRNOP00000078402.1;ENSRNOP00000082029.1;ENSRNOP00000087181.1;ENSRNOP00000091272.1	ENSRNOP00000025165.8;ENSRNOP00000059145.1;ENSRNOP00000072856.2;ENSRNOP00000078402.1;ENSRNOP00000082029.1;ENSRNOP00000087181.1;ENSRNOP00000091272.1	pep	primary_assembly:mRatBN7.2:4:58381218:58531060:1 gene:ENSRNOG00000039300.5 transcript:ENSRNOT00000025165.8 gene_biotype:protein_coding transcript_biotype:protein_coding gene_symbol:Ahcyl2 description:adenosylhomocysteinase-like 2 [Source:RGD Symbol;Acc:1564895];primary_assembly:mRatBN7.2:2:195294158:195327926:-1 gene:ENSRNOG00000018569.8 transcript:ENSRNOT00000066501.4 gene_biotype:protein_coding…		4	443.234	566.344	767.466	592.348	347.967	269.125	261.513	292.868	2.02257	0.0383346
ENSRNOP00000028785	reticulon 3	Rtn3	ENSRNOP00000028785.5;ENSRNOP00000080451.1;ENSRNOP00000091327.1;ENSRNOP00000096049.1	ENSRNOP00000028785.5;ENSRNOP00000080451.1;ENSRNOP00000091327.1;ENSRNOP00000096049.1	pep	primary_assembly:mRatBN7.2:1:204612675:204669202:-1 gene:ENSRNOG00000021202.9 transcript:ENSRNOT00000028785.8 gene_biotype:protein_coding transcript_biotype:protein_coding gene_symbol:Rtn3 description:reticulon 3 [Source:RGD Symbol;Acc:620988];primary_assembly:mRatBN7.2:1:204612675:204628976:-1 gene:ENSRNOG00000021202.9 transcript:ENSRNOT00000113924.1 gene_biotype:protein_coding transcript_biotyp…		1	962.326	1340.17	1665.35	1322.61	755.375	500.29	707.296	654.32	2.02136	0.0372941
ENSRNOP00000039602	histone cluster 1, H4m	Hist1h4m	ENSRNOP00000039602.3;ENSRNOP00000071163.1;ENSRNOP00000074659.1;ENSRNOP00000079614.1;ENSRNOP00000080829.1;ENSRNOP00000080971.1;ENSRNOP00000087751.1;ENSRNOP00000087795.1;ENSRNOP00000091037.1;ENSRNOP00000091116.1;ENSRNOP00000091524.1;ENSRNOP00000093704.1	ENSRNOP00000039602.3;ENSRNOP00000071163.1;ENSRNOP00000074659.1;ENSRNOP00000079614.1;ENSRNOP00000080829.1;ENSRNOP00000080971.1;ENSRNOP00000087751.1;ENSRNOP00000087795.1;ENSRNOP00000091037.1;ENSRNOP00000091116.1;ENSRNOP00000091524.1;ENSRNOP00000093704.1	pep	primary_assembly:mRatBN7.2:2:183825994:183832048:-1 gene:ENSRNOG00000032224.5 transcript:ENSRNOT00000040210.5 gene_biotype:protein_coding transcript_biotype:protein_coding;primary_assembly:mRatBN7.2:17:42480313:42485370:1 gene:ENSRNOG00000054017.2 transcript:ENSRNOT00000080490.2 gene_biotype:protein_coding transcript_biotype:protein_coding;primary_assembly:mRatBN7.2:17:42698025:42698958:1 gene:EN…		11	3764.81	4469.39	5397.37	4543.86	2718.12	1853.01	2174.48	2248.54	2.02081	0.012819
ENSRNOP00000091292	HCLS1 binding protein 3	Hs1bp3	ENSRNOP00000091292.1	ENSRNOP00000091292.1	pep	primary_assembly:mRatBN7.2:6:31196145:31222835:1 gene:ENSRNOG00000006062.8 transcript:ENSRNOT00000109303.1 gene_biotype:protein_coding transcript_biotype:protein_coding gene_symbol:Hs1bp3 description:HCLS1 binding protein 3 [Source:RGD Symbol;Acc:1311331]		4	259.616	308.305	442.972	336.964	201.506	148.48	150.278	166.755	2.02072	0.0416003
ENSRNOP00000016372	glutaredoxin	Glrx	ENSRNOP00000016372.2	ENSRNOP00000016372.2	pep	primary_assembly:mRatBN7.2:2:5341885:5351680:1 gene:ENSRNOG00000012183.6 transcript:ENSRNOT00000016372.6 gene_biotype:protein_coding transcript_biotype:protein_coding gene_symbol:Glrx description:glutaredoxin [Source:RGD Symbol;Acc:70951]		4	700.701	1099.85	1020.88	940.478	608.221	490.252	299.164	465.879	2.01872	0.0352075
ENSRNOP00000046090	ribosomal protein S18-like	AABR07049329.1	ENSRNOP00000046090.5;ENSRNOP00000047371.1	ENSRNOP00000046090.5;ENSRNOP00000047371.1	pep	primary_assembly:mRatBN7.2:5:112997113:112997661:1 gene:ENSRNOG00000030107.5 transcript:ENSRNOT00000048495.5 gene_biotype:protein_coding transcript_biotype:protein_coding gene_symbol:AABR07049329.1 description:ribosomal protein S18-like [Source:RGD Symbol;Acc:2318487];primary_assembly:mRatBN7.2:10:101204500:101205146:-1 gene:ENSRNOG00000033152.4 transcript:ENSRNOT00000046010.4 gene_biotype:protei…		9	1508.89	1785.36	2518.69	1937.65	1202.96	757.151	927.14	962.418	2.01331	0.041046
ENSRNOP00000062172	translocated promoter region, nuclear basket protein	Tpr	ENSRNOP00000062172.2;ENSRNOP00000094758.1	ENSRNOP00000062172.2;ENSRNOP00000094758.1	pep	primary_assembly:mRatBN7.2:13:62424312:62487496:1 gene:ENSRNOG00000002394.7 transcript:ENSRNOT00000063833.3 gene_biotype:protein_coding transcript_biotype:protein_coding gene_symbol:Tpr description:translocated promoter region, nuclear basket protein [Source:RGD Symbol;Acc:1310664];primary_assembly:mRatBN7.2:13:62424312:62487496:1 gene:ENSRNOG00000002394.7 transcript:ENSRNOT00000097761.1 gene_bio…		17	158.964	208.9	262.189	210.018	124.695	92.1107	96.5573	104.454	2.01062	0.0285404
ENSRNOP00000064933	serine and arginine rich splicing factor 1	Srsf1	ENSRNOP00000064933.1;ENSRNOP00000097972.1	ENSRNOP00000064933.1;ENSRNOP00000097972.1	pep	primary_assembly:mRatBN7.2:10:72839285:72845336:1 gene:ENSRNOG00000050323.2 transcript:ENSRNOT00000073005.2 gene_biotype:protein_coding transcript_biotype:protein_coding gene_symbol:Srsf1 description:serine and arginine rich splicing factor 1 [Source:RGD Symbol;Acc:1587490];primary_assembly:mRatBN7.2:10:72839274:72841514:1 gene:ENSRNOG00000050323.2 transcript:ENSRNOT00000109821.1 gene_biotype:pro…		6	1052.58	1079.66	1288.93	1140.39	725.412	488.273	489.173	567.619	2.00907	0.0062022
ENSRNOP00000035156	ribosomal protein S15	Rps15	ENSRNOP00000035156.3;ENSRNOP00000092210.1	ENSRNOP00000035156.3;ENSRNOP00000092210.1	pep	primary_assembly:mRatBN7.2:7:9416005:9417450:-1 gene:ENSRNOG00000024603.5 transcript:ENSRNOT00000029791.5 gene_biotype:protein_coding transcript_biotype:protein_coding gene_symbol:Rps15 description:ribosomal protein S15 [Source:RGD Symbol;Acc:62026];primary_assembly:mRatBN7.2:7:9416004:9417291:-1 gene:ENSRNOG00000024603.5 transcript:ENSRNOT00000113730.1 gene_biotype:protein_coding transcript_biot…		3	352.532	434.161	386.17	390.954	234.578	163.101	187.987	195.222	2.00261	0.00346211
ENSRNOP00000035476	C-type lectin domain family 4, member A1	Clec4a1	ENSRNOP00000035476.5	ENSRNOP00000035476.5	pep	primary_assembly:mRatBN7.2:4:156173894:156186008:1 gene:ENSRNOG00000042139.4 transcript:ENSRNOT00000029072.7 gene_biotype:protein_coding transcript_biotype:protein_coding gene_symbol:Clec4a1 description:C-type lectin domain family 4, member A1 [Source:RGD Symbol;Acc:1359109]		2	64.8736	90.8012	110.172	88.6158	50.2067	56.2034	26.3767	44.2623	2.00206	0.0499904
ENSRNOP00000022410	RNA (guanine-7-) methyltransferase	Rnmt	ENSRNOP00000022410.4	ENSRNOP00000022410.4	pep	primary_assembly:mRatBN7.2:18:61886324:61909775:1 gene:ENSRNOG00000016698.7 transcript:ENSRNOT00000022410.5 gene_biotype:protein_coding transcript_biotype:protein_coding gene_symbol:Rnmt description:RNA (guanine-7-) methyltransferase [Source:RGD Symbol;Acc:1309242]		7	150.424	171.631	174.348	165.468	97.9305	67.8976	82.1256	82.6513	2.002	0.00197555
ENSRNOP00000027773	actinin alpha 4	Actn4	ENSRNOP00000027773.6	ENSRNOP00000027773.6	pep	primary_assembly:mRatBN7.2:1:84182793:84251800:-1 gene:ENSRNOG00000020433.8 transcript:ENSRNOT00000027773.8 gene_biotype:protein_coding transcript_biotype:protein_coding gene_symbol:Actn4 description:actinin alpha 4 [Source:RGD Symbol;Acc:61816]		24	327.03	394.497	530.982	417.503	259.449	183.895	182.54	208.628	2.00118	0.0327115
ENSRNOP00000070051	keratin 2	Krt2	ENSRNOP00000070051.2	ENSRNOP00000070051.2	pep	primary_assembly:mRatBN7.2:7:132940862:132947963:-1 gene:ENSRNOG00000009563.9 transcript:ENSRNOT00000082863.2 gene_biotype:protein_coding transcript_biotype:protein_coding gene_symbol:Krt2 description:keratin 2 [Source:RGD Symbol;Acc:1303297]		3	110.15	124.37	138.766	124.429	64.3021	55.9806	66.3175	62.2001	2.00046	0.00215171
ENSRNOP00000063207	ribophorin II	Rpn2	ENSRNOP00000063207.2;ENSRNOP00000074071.2;ENSRNOP00000076455.1;ENSRNOP00000091344.1;ENSRNOP00000091490.1	ENSRNOP00000063207.2;ENSRNOP00000074071.2;ENSRNOP00000076455.1;ENSRNOP00000091344.1;ENSRNOP00000091490.1	pep	primary_assembly:mRatBN7.2:3:145941841:145989263:1 gene:ENSRNOG00000007492.8 transcript:ENSRNOT00000068135.3 gene_biotype:protein_coding transcript_biotype:protein_coding gene_symbol:Rpn2 description:ribophorin II [Source:RGD Symbol;Acc:62075];primary_assembly:mRatBN7.2:3:145946260:145989268:1 gene:ENSRNOG00000007492.8 transcript:ENSRNOT00000091273.2 gene_biotype:protein_coding transcript_biotype…		10	844.768	989.362	1149.52	994.55	635.902	406.912	450.039	497.618	1.99862	0.0115761
ENSRNOP00000031061	tripartite motif-containing 28	Trim28	ENSRNOP00000031061.2;ENSRNOP00000090373.1	ENSRNOP00000031061.2;ENSRNOP00000090373.1	pep	primary_assembly:mRatBN7.2:1:73652709:73659380:1 gene:ENSRNOG00000027487.3 transcript:ENSRNOT00000029996.3 gene_biotype:protein_coding transcript_biotype:protein_coding gene_symbol:Trim28 description:tripartite motif-containing 28 [Source:RGD Symbol;Acc:620289];primary_assembly:mRatBN7.2:1:73652709:73659380:1 gene:ENSRNOG00000027487.3 transcript:ENSRNOT00000100960.1 gene_biotype:protein_coding tr…		8	328.098	291.308	426.967	348.791	179.506	140.54	204.178	174.741	1.99605	0.0174275
ENSRNOP00000078151	serine/threonine kinase 24	Stk24	ENSRNOP00000078151.1;ENSRNOP00000080566.1	ENSRNOP00000078151.1;ENSRNOP00000080566.1	pep	primary_assembly:mRatBN7.2:15:98366720:98460553:-1 gene:ENSRNOG00000011511.8 transcript:ENSRNOT00000118392.1 gene_biotype:protein_coding transcript_biotype:protein_coding gene_symbol:Stk24 description:serine/threonine kinase 24 [Source:RGD Symbol;Acc:1561742];primary_assembly:mRatBN7.2:15:98365791:98458962:-1 gene:ENSRNOG00000011511.8 transcript:ENSRNOT00000115493.1 gene_biotype:protein_coding tr…		5	409.123	454.8	620.988	494.97	311.214	214.338	218.433	247.995	1.99589	0.0262135
ENSRNOP00000027345	receptor accessory protein 5	Reep5	ENSRNOP00000027345.5;ENSRNOP00000094460.1	ENSRNOP00000027345.5;ENSRNOP00000094460.1	pep	primary_assembly:mRatBN7.2:18:25945381:25976446:-1 gene:ENSRNOG00000020167.6 transcript:ENSRNOT00000027345.6 gene_biotype:protein_coding transcript_biotype:protein_coding gene_symbol:Reep5 description:receptor accessory protein 5 [Source:RGD Symbol;Acc:1306047];primary_assembly:mRatBN7.2:18:25949316:25976509:-1 gene:ENSRNOG00000020167.6 transcript:ENSRNOT00000108864.1 gene_biotype:protein_coding …		2	735.059	841.364	1284.75	953.724	526.642	479.719	427.569	477.976	1.99534	0.0495006
ENSRNOP00000014096	caspase 3	Casp3	ENSRNOP00000014096.3	ENSRNOP00000014096.3	pep	primary_assembly:mRatBN7.2:16:45662910:45684648:-1 gene:ENSRNOG00000010475.6 transcript:ENSRNOT00000014095.6 gene_biotype:protein_coding transcript_biotype:protein_coding gene_symbol:Casp3 description:caspase 3 [Source:RGD Symbol;Acc:2275]		2	396.874	393.561	363.728	384.721	196.919	208.227	173.58	192.909	1.99432	0.000197415
ENSRNOP00000018221	carboxypeptidase N subunit 1	Cpn1	ENSRNOP00000018221.6;ENSRNOP00000081878.1	ENSRNOP00000018221.6;ENSRNOP00000081878.1	pep	primary_assembly:mRatBN7.2:1:242844212:242873454:-1 gene:ENSRNOG00000013439.8 transcript:ENSRNOT00000018221.8 gene_biotype:protein_coding transcript_biotype:protein_coding gene_symbol:Cpn1 description:carboxypeptidase N subunit 1 [Source:RGD Symbol;Acc:70931];primary_assembly:mRatBN7.2:1:242846991:242873465:-1 gene:ENSRNOG00000013439.8 transcript:ENSRNOT00000097024.1 gene_biotype:protein_coding t…		4	184.876	224.468	296.819	235.388	156.345	110.706	87.5699	118.207	1.99132	0.0382673
ENSRNOP00000040859	calnexin	Canx	ENSRNOP00000040859.5	ENSRNOP00000040859.5	pep	primary_assembly:mRatBN7.2:10:34625191:34656821:-1 gene:ENSRNOG00000003343.7 transcript:ENSRNOT00000049942.5 gene_biotype:protein_coding transcript_biotype:protein_coding gene_symbol:Canx description:calnexin [Source:RGD Symbol;Acc:2266]		24	548.619	603.65	896.452	682.907	418.94	324.777	286.227	343.315	1.98916	0.0417588
ENSRNOP00000072622	complement C3b/C4b receptor 1 like	Cr1l	ENSRNOP00000072622.2;ENSRNOP00000074390.2;ENSRNOP00000076787.1;ENSRNOP00000082131.1;ENSRNOP00000091054.1;ENSRNOP00000097736.1	ENSRNOP00000072622.2;ENSRNOP00000074390.2;ENSRNOP00000076787.1;ENSRNOP00000082131.1;ENSRNOP00000091054.1;ENSRNOP00000097736.1	pep	primary_assembly:mRatBN7.2:13:106613274:106660218:-1 gene:ENSRNOG00000008193.8 transcript:ENSRNOT00000084320.2 gene_biotype:protein_coding transcript_biotype:protein_coding gene_symbol:Cr1l description:complement C3b/C4b receptor 1 like [Source:RGD Symbol;Acc:2399];primary_assembly:mRatBN7.2:13:106609677:106660194:-1 gene:ENSRNOG00000008193.8 transcript:ENSRNOT00000079549.2 gene_biotype:protein_c…		5	353.788	444.563	528.489	442.28	272.929	233.613	160.733	222.425	1.98844	0.0217406
ENSRNOP00000016909	DnaJ heat shock protein family (Hsp40) member C2	Dnajc2	ENSRNOP00000016909.5;ENSRNOP00000082213.1	ENSRNOP00000016909.5;ENSRNOP00000082213.1	pep	primary_assembly:mRatBN7.2:4:13271649:13297425:1 gene:ENSRNOG00000012392.8 transcript:ENSRNOT00000016909.8 gene_biotype:protein_coding transcript_biotype:protein_coding gene_symbol:Dnajc2 description:DnaJ heat shock protein family (Hsp40) member C2 [Source:RGD Symbol;Acc:620524];primary_assembly:mRatBN7.2:4:13270191:13297431:1 gene:ENSRNOG00000012392.8 transcript:ENSRNOT00000096397.1 gene_biotype…		4	129.646	157.657	202.395	163.233	101.626	85.1977	59.9529	82.2589	1.98438	0.0294425
ENSRNOP00000036568	RB binding protein 4, chromatin remodeling factor	Rbbp4	ENSRNOP00000036568.4;ENSRNOP00000096372.1	ENSRNOP00000036568.4;ENSRNOP00000096372.1	pep	primary_assembly:mRatBN7.2:5:141655732:141675284:-1 gene:ENSRNOG00000021492.5 transcript:ENSRNOT00000029177.5 gene_biotype:protein_coding transcript_biotype:protein_coding gene_symbol:Rbbp4 description:RB binding protein 4, chromatin remodeling factor [Source:RGD Symbol;Acc:1593768];primary_assembly:mRatBN7.2:5:141638421:141675284:-1 gene:ENSRNOG00000021492.5 transcript:ENSRNOT00000096112.1 gene_…		7	633.825	747.38	1015.74	798.983	472.395	335.724	400.47	402.863	1.98326	0.0298378
ENSRNOP00000026279	proteasome activator subunit 2	Psme2	ENSRNOP00000026279.6;ENSRNOP00000088562.1	ENSRNOP00000026279.6;ENSRNOP00000088562.1	pep	primary_assembly:mRatBN7.2:15:29078500:29082794:-1 gene:ENSRNOG00000019246.8 transcript:ENSRNOT00000026279.8 gene_biotype:protein_coding transcript_biotype:protein_coding gene_symbol:Psme2 description:proteasome activator subunit 2 [Source:RGD Symbol;Acc:3430];primary_assembly:mRatBN7.2:15:29078500:29082946:-1 gene:ENSRNOG00000019246.8 transcript:ENSRNOT00000095946.1 gene_biotype:protein_coding t…		6	519.509	576.886	684.998	593.798	306.298	284.298	308.587	299.727	1.98113	0.00391671
ENSRNOP00000059464	septin 7	Septin7	ENSRNOP00000059464.4	ENSRNOP00000059464.4	pep	primary_assembly:mRatBN7.2:8:23716030:23783243:1 gene:ENSRNOG00000006545.9 transcript:ENSRNOT00000063967.4 gene_biotype:protein_coding transcript_biotype:protein_coding gene_symbol:Septin7 description:septin 7 [Source:RGD Symbol;Acc:620469]		8	310.881	385.58	531.373	409.278	267.488	152.35	200.212	206.683	1.98022	0.0497669
ENSRNOP00000001872	phospholipase B domain containing 2	Plbd2	ENSRNOP00000001872.5	ENSRNOP00000001872.5	pep	primary_assembly:mRatBN7.2:12:36062802:36081983:1 gene:ENSRNOG00000001385.6 transcript:ENSRNOT00000001872.6 gene_biotype:protein_coding transcript_biotype:protein_coding gene_symbol:Plbd2 description:phospholipase B domain containing 2 [Source:RGD Symbol;Acc:708461]		3	135.113	166.192	141.477	147.594	79.5545		69.6883	74.6214	1.9779	0.0106495
ENSRNOP00000028549	sphingosine kinase 2	Sphk2	ENSRNOP00000028549.4	ENSRNOP00000028549.4	pep	primary_assembly:mRatBN7.2:1:96180887:96188391:-1 gene:ENSRNOG00000021032.6 transcript:ENSRNOT00000028549.6 gene_biotype:protein_coding transcript_biotype:protein_coding gene_symbol:Sphk2 description:sphingosine kinase 2 [Source:RGD Symbol;Acc:1307757]		2	173.126	207.887	195.727	192.247	116.092	91.2131	84.4034	97.236	1.97712	0.00247235
ENSRNOP00000013209	plastin 1	Pls1	ENSRNOP00000013209.7	ENSRNOP00000013209.7	pep	primary_assembly:mRatBN7.2:8:96317849:96385195:-1 gene:ENSRNOG00000009945.8 transcript:ENSRNOT00000013209.8 gene_biotype:protein_coding transcript_biotype:protein_coding gene_symbol:Pls1 description:plastin 1 [Source:RGD Symbol;Acc:1307142]		1	293.551	353.909	295.796	314.419	239.373	74.5253	163.537	159.145	1.97567	0.0395191
ENSRNOP00000018009	protein kinase C substrate 80K-H	Prkcsh	ENSRNOP00000018009.5;ENSRNOP00000086800.1	ENSRNOP00000018009.5;ENSRNOP00000086800.1	pep	primary_assembly:mRatBN7.2:8:20534880:20546491:1 gene:ENSRNOG00000013360.7 transcript:ENSRNOT00000018009.7 gene_biotype:protein_coding transcript_biotype:protein_coding gene_symbol:Prkcsh description:protein kinase C substrate 80K-H [Source:RGD Symbol;Acc:1309628];primary_assembly:mRatBN7.2:8:20534890:20546487:1 gene:ENSRNOG00000013360.7 transcript:ENSRNOT00000103948.1 gene_biotype:protein_coding…		7	347.379	507.727	490.399	448.502	244.757	213.535	223.325	227.206	1.97399	0.0127911
ENSRNOP00000010373	splicing factor 3a, subunit 3	Sf3a3	ENSRNOP00000010373.4;ENSRNOP00000072414.2;ENSRNOP00000082385.1	ENSRNOP00000010373.4;ENSRNOP00000072414.2;ENSRNOP00000082385.1	pep	primary_assembly:mRatBN7.2:5:136967691:136987361:1 gene:ENSRNOG00000007629.8 transcript:ENSRNOT00000010373.6 gene_biotype:protein_coding transcript_biotype:protein_coding gene_symbol:Sf3a3 description:splicing factor 3a, subunit 3 [Source:RGD Symbol;Acc:1308726];primary_assembly:mRatBN7.2:5:136967691:136987345:1 gene:ENSRNOG00000007629.8 transcript:ENSRNOT00000085986.2 gene_biotype:protein_coding…		5	290.894	394.217	489.307	391.473	217.891	200.993	177.552	198.812	1.96906	0.0300808
ENSRNOP00000053867	heterogeneous nuclear ribonucleoprotein L	Hnrnpl	ENSRNOP00000053867.4	ENSRNOP00000053867.4	pep	primary_assembly:mRatBN7.2:1:84100911:84111549:1 gene:ENSRNOG00000020235.9 transcript:ENSRNOT00000057034.4 gene_biotype:protein_coding transcript_biotype:protein_coding gene_symbol:Hnrnpl description:heterogeneous nuclear ribonucleoprotein L [Source:RGD Symbol;Acc:71059]		1	281.168	271.653	363.145	305.322	154.19	146.61	165.775	155.525	1.96317	0.00715224
ENSRNOP00000004911			ENSRNOP00000004911.4	ENSRNOP00000004911.4	pep	primary_assembly:mRatBN7.2:X:66554098:66571952:1 gene:ENSRNOG00000003689.7 transcript:ENSRNOT00000004911.6 gene_biotype:protein_coding transcript_biotype:protein_coding		10	373.899	484.171	668.205	508.758	303.055	254.022	221.26	259.446	1.96094	0.0488627
ENSRNOP00000073489	VPS33A core subunit of CORVET and HOPS complexes	Vps33a	ENSRNOP00000073489.2	ENSRNOP00000073489.2	pep	primary_assembly:mRatBN7.2:12:33024650:33051393:1 gene:ENSRNOG00000056889.2 transcript:ENSRNOT00000090343.2 gene_biotype:protein_coding transcript_biotype:protein_coding gene_symbol:Vps33a description:VPS33A core subunit of CORVET and HOPS complexes [Source:RGD Symbol;Acc:620643]		5	116.529	146.937	151.653	138.373	92.7672	51.7832	67.1563	70.5689	1.96082	0.013999
ENSRNOP00000049419	eukaryotic translation initiation factor 4A1	Eif4a1	ENSRNOP00000049419.2;ENSRNOP00000078210.1;ENSRNOP00000086003.1	ENSRNOP00000049419.2;ENSRNOP00000078210.1;ENSRNOP00000086003.1	pep	primary_assembly:mRatBN7.2:10:54384347:54388851:-1 gene:ENSRNOG00000030628.3 transcript:ENSRNOT00000049048.2 gene_biotype:protein_coding transcript_biotype:protein_coding gene_symbol:Eif4a1 description:eukaryotic translation initiation factor 4A1 [Source:RGD Symbol;Acc:735141];primary_assembly:mRatBN7.2:10:54384698:54389855:-1 gene:ENSRNOG00000030628.3 transcript:ENSRNOT00000116199.1 gene_biotype…		9	439.996	502.422	706.878	549.765	375.971	263.678	203.301	280.984	1.95657	0.047608
ENSRNOP00000015931	ATPase H+ transporting V1 subunit B2	Atp6v1b2	ENSRNOP00000015931.4	ENSRNOP00000015931.4	pep	primary_assembly:mRatBN7.2:16:20617521:20641745:-1 gene:ENSRNOG00000011891.7 transcript:ENSRNOT00000015931.7 gene_biotype:protein_coding transcript_biotype:protein_coding gene_symbol:Atp6v1b2 description:ATPase H+ transporting V1 subunit B2 [Source:RGD Symbol;Acc:620284]		11	634.765	821.177	1004.75	820.231	500.553	402.242	354.933	419.242	1.95646	0.0252609
ENSRNOP00000078928	gephyrin	Gphn	ENSRNOP00000078928.1;ENSRNOP00000080473.1;ENSRNOP00000082164.1;ENSRNOP00000082928.1;ENSRNOP00000083857.1;ENSRNOP00000085841.1;ENSRNOP00000087018.1;ENSRNOP00000087130.1;ENSRNOP00000088628.1;ENSRNOP00000091082.1;ENSRNOP00000093484.1;ENSRNOP00000097129.1	ENSRNOP00000078928.1;ENSRNOP00000080473.1;ENSRNOP00000082164.1;ENSRNOP00000082928.1;ENSRNOP00000083857.1;ENSRNOP00000085841.1;ENSRNOP00000087018.1;ENSRNOP00000087130.1;ENSRNOP00000088628.1;ENSRNOP00000091082.1;ENSRNOP00000093484.1;ENSRNOP00000097129.1	pep	primary_assembly:mRatBN7.2:6:96892148:97483612:1 gene:ENSRNOG00000064046.1 transcript:ENSRNOT00000099019.1 gene_biotype:protein_coding transcript_biotype:protein_coding gene_symbol:Gphn description:gephyrin [Source:NCBI gene (formerly Entrezgene);Acc:64845];primary_assembly:mRatBN7.2:6:96892148:97483612:1 gene:ENSRNOG00000064630.1 transcript:ENSRNOT00000102456.1 gene_biotype:protein_coding transc…		4	129.404	123.637	167.446	140.163	53.9192	78.5968	82.4084	71.6415	1.95645	0.0139081
ENSRNOP00000021392	U2 small nuclear RNA auxiliary factor 2	U2af2	ENSRNOP00000021392.6;ENSRNOP00000088416.1	ENSRNOP00000021392.6;ENSRNOP00000088416.1	pep	primary_assembly:mRatBN7.2:1:68760924:68778492:-1 gene:ENSRNOG00000015914.8 transcript:ENSRNOT00000021391.7 gene_biotype:protein_coding transcript_biotype:protein_coding gene_symbol:U2af2 description:U2 small nuclear RNA auxiliary factor 2 [Source:RGD Symbol;Acc:1310690];primary_assembly:mRatBN7.2:1:68760924:68776888:-1 gene:ENSRNOG00000015914.8 transcript:ENSRNOT00000104398.1 gene_biotype:protei…		8	453.681	525.476	720.852	566.669	353.847	258.002	258.693	290.181	1.95282	0.0323678
ENSRNOP00000052160	heterogeneous nuclear ribonucleoprotein A1	Hnrnpa1	ENSRNOP00000052160.5;ENSRNOP00000094714.1	ENSRNOP00000052160.5;ENSRNOP00000094714.1	pep	primary_assembly:mRatBN7.2:7:134375216:134381609:1 gene:ENSRNOG00000036839.5 transcript:ENSRNOT00000055285.5 gene_biotype:protein_coding transcript_biotype:protein_coding gene_symbol:Hnrnpa1 description:heterogeneous nuclear ribonucleoprotein A1 [Source:RGD Symbol;Acc:69234];primary_assembly:mRatBN7.2:7:134375150:134379557:1 gene:ENSRNOG00000036839.5 transcript:ENSRNOT00000113929.1 gene_biotype:p…		10	412.122	384.277	640.054	478.818	272.386	219.454	245.249	245.696	1.94882	0.0474632
ENSRNOP00000009152	small nuclear ribonucleoprotein 13	Snu13	ENSRNOP00000009152.4;ENSRNOP00000051559.2	ENSRNOP00000009152.4;ENSRNOP00000051559.2	pep	primary_assembly:mRatBN7.2:7:113565295:113570872:-1 gene:ENSRNOG00000006762.6 transcript:ENSRNOT00000009152.6 gene_biotype:protein_coding transcript_biotype:protein_coding gene_symbol:Snu13 description:small nuclear ribonucleoprotein 13 [Source:RGD Symbol;Acc:1303103];primary_assembly:mRatBN7.2:1:259715711:259716758:1 gene:ENSRNOG00000025154.6 transcript:ENSRNOT00000030108.6 gene_biotype:protein_…		2	1662.21	2227.35	2963.28	2284.28	1299.74	1123.15	1094.29	1172.39	1.94839	0.04368
ENSRNOP00000061449	adenine phosphoribosyl transferase	Aprt	ENSRNOP00000061449.2	ENSRNOP00000061449.2	pep	primary_assembly:mRatBN7.2:19:50626202:50628431:-1 gene:ENSRNOG00000014405.8 transcript:ENSRNOT00000064180.4 gene_biotype:protein_coding transcript_biotype:protein_coding gene_symbol:Aprt description:adenine phosphoribosyl transferase [Source:RGD Symbol;Acc:1307758]		5	494.852	628.279	830.444	651.192	440.436	245.62	317.478	334.511	1.94669	0.0485944
ENSRNOP00000010910	complement C3d receptor 2	Cr2	ENSRNOP00000010910.7	ENSRNOP00000010910.7	pep	primary_assembly:mRatBN7.2:13:106685413:106716235:-1 gene:ENSRNOG00000034164.6 transcript:ENSRNOT00000010910.7 gene_biotype:protein_coding transcript_biotype:protein_coding gene_symbol:Cr2 description:complement C3d receptor 2 [Source:RGD Symbol;Acc:1310065]		1		776.549	702.88	739.714	274.325	482.471	383.929	380.242	1.94538	0.0222093
ENSRNOP00000030800	LSM14A mRNA processing body assembly factor	Lsm14a	ENSRNOP00000030800.4;ENSRNOP00000068311.2;ENSRNOP00000069131.2	ENSRNOP00000030800.4;ENSRNOP00000068311.2;ENSRNOP00000069131.2	pep	primary_assembly:mRatBN7.2:1:86964889:87009276:-1 gene:ENSRNOG00000021133.9 transcript:ENSRNOT00000030186.8 gene_biotype:protein_coding transcript_biotype:protein_coding gene_symbol:Lsm14a description:LSM14A mRNA processing body assembly factor [Source:RGD Symbol;Acc:1305695];primary_assembly:mRatBN7.2:1:86964828:87009248:-1 gene:ENSRNOG00000021133.9 transcript:ENSRNOT00000076255.2 gene_biotype:p…		1	93.109	109.497	147.919	116.842	74.6587	56.4539	49.1645	60.0924	1.94437	0.0339898
ENSRNOP00000003514	calcium regulated heat stable protein 1	Carhsp1	ENSRNOP00000003514.3;ENSRNOP00000079345.1;ENSRNOP00000079820.1;ENSRNOP00000094985.1	ENSRNOP00000003514.3;ENSRNOP00000079345.1;ENSRNOP00000079820.1;ENSRNOP00000094985.1	pep	primary_assembly:mRatBN7.2:10:6946959:6960550:1 gene:ENSRNOG00000002610.6 transcript:ENSRNOT00000003514.6 gene_biotype:protein_coding transcript_biotype:protein_coding gene_symbol:Carhsp1 description:calcium regulated heat stable protein 1 [Source:RGD Symbol;Acc:708415];primary_assembly:mRatBN7.2:10:6949021:6958256:1 gene:ENSRNOG00000002610.6 transcript:ENSRNOT00000102934.1 gene_biotype:protein_c…		1	641.122	674.844	909.208	741.725	487.734	338.709	320.494	382.312	1.9401	0.0225614
ENSRNOP00000011991	cysteine and glycine-rich protein 1	Csrp1	ENSRNOP00000011991.4	ENSRNOP00000011991.4	pep	primary_assembly:mRatBN7.2:13:47167789:47179384:1 gene:ENSRNOG00000008937.6 transcript:ENSRNOT00000011991.6 gene_biotype:protein_coding transcript_biotype:protein_coding gene_symbol:Csrp1 description:cysteine and glycine-rich protein 1 [Source:RGD Symbol;Acc:62053]		5	223.449	326.379	364.175	304.668	193.723	132.303	146.255	157.427	1.93529	0.0328199
ENSRNOP00000005620			ENSRNOP00000005620.5;ENSRNOP00000089883.1;ENSRNOP00000094649.1	ENSRNOP00000005620.5;ENSRNOP00000089883.1;ENSRNOP00000094649.1	pep	primary_assembly:mRatBN7.2:X:27027435:27054754:1 gene:ENSRNOG00000004249.7 transcript:ENSRNOT00000005620.7 gene_biotype:protein_coding transcript_biotype:protein_coding;primary_assembly:mRatBN7.2:X:27027425:27054754:1 gene:ENSRNOG00000004249.7 transcript:ENSRNOT00000104011.1 gene_biotype:protein_coding transcript_biotype:protein_coding;primary_assembly:mRatBN7.2:X:27027425:27053850:1 gene:ENSRNOG…		1	157.263	195.828	199.081	184.057	102.643		87.9752	95.309	1.93116	0.0164342
ENSRNOP00000001545	cytochrome c oxidase subunit 6A1	Cox6a1	ENSRNOP00000001545.4;ENSRNOP00000078588.1	ENSRNOP00000001545.4;ENSRNOP00000078588.1	pep	primary_assembly:mRatBN7.2:12:41261967:41265041:1 gene:ENSRNOG00000001170.5 transcript:ENSRNOT00000001545.5 gene_biotype:protein_coding transcript_biotype:protein_coding gene_symbol:Cox6a1 description:cytochrome c oxidase subunit 6A1 [Source:RGD Symbol;Acc:2384];primary_assembly:mRatBN7.2:12:41261967:41263215:1 gene:ENSRNOG00000001170.5 transcript:ENSRNOT00000117053.1 gene_biotype:protein_coding …		1	736.609	751.022	697.045	728.225	452.376	165.316	516.24	377.978	1.92664	0.0325937
ENSRNOP00000019237	kallikrein B1	Klkb1	ENSRNOP00000019237.3	ENSRNOP00000019237.3	pep	primary_assembly:mRatBN7.2:16:46958707:46982053:1 gene:ENSRNOG00000014118.6 transcript:ENSRNOT00000019237.6 gene_biotype:protein_coding transcript_biotype:protein_coding gene_symbol:Klkb1 description:kallikrein B1 [Source:RGD Symbol;Acc:67382]		10	528.082	546.252	798.363	624.232	427.582	331.082	213.936	324.2	1.92545	0.0484561
ENSRNOP00000048510	ribonucleoprotein, PTB-binding 1	Raver1	ENSRNOP00000048510.3	ENSRNOP00000048510.3	pep	primary_assembly:mRatBN7.2:8:19610466:19629152:-1 gene:ENSRNOG00000020710.7 transcript:ENSRNOT00000046983.4 gene_biotype:protein_coding transcript_biotype:protein_coding gene_symbol:Raver1 description:ribonucleoprotein, PTB-binding 1 [Source:RGD Symbol;Acc:1359190]		6	261.24	281.44	418.651	320.444	206.62	146.603	146.483	166.569	1.92379	0.0448202
ENSRNOP00000018846	AE binding protein 1	Aebp1	ENSRNOP00000018846.7	ENSRNOP00000018846.7	pep	primary_assembly:mRatBN7.2:14:80738892:80748877:1 gene:ENSRNOG00000013720.7 transcript:ENSRNOT00000018846.7 gene_biotype:protein_coding transcript_biotype:protein_coding gene_symbol:Aebp1 description:AE binding protein 1 [Source:RGD Symbol;Acc:1306922]		6	236.742	301.297	388.631	308.89	187.482	143.014	151.52	160.672	1.92249	0.0323708
ENSRNOP00000066003	regulator of chromosome condensation 1	Rcc1	ENSRNOP00000066003.1;ENSRNOP00000079225.1;ENSRNOP00000081871.1;ENSRNOP00000091055.1	ENSRNOP00000066003.1;ENSRNOP00000079225.1;ENSRNOP00000081871.1;ENSRNOP00000091055.1	pep	primary_assembly:mRatBN7.2:5:144526775:144544420:-1 gene:ENSRNOG00000050106.3 transcript:ENSRNOT00000075127.2 gene_biotype:protein_coding transcript_biotype:protein_coding gene_symbol:Rcc1 description:regulator of chromosome condensation 1 [Source:RGD Symbol;Acc:1592835];primary_assembly:mRatBN7.2:5:144526026:144533636:-1 gene:ENSRNOG00000050106.3 transcript:ENSRNOT00000117781.1 gene_biotype:prot…		7	126.702	121.503	166.412	138.206	90.0224	51.8638	73.9607	71.949	1.92088	0.0211345
ENSRNOP00000011175	small RNA binding exonuclease protection factor La	Ssb	ENSRNOP00000011175.4;ENSRNOP00000090563.1;ENSRNOP00000092285.1	ENSRNOP00000011175.4;ENSRNOP00000090563.1;ENSRNOP00000092285.1	pep	primary_assembly:mRatBN7.2:3:54616619:54626198:1 gene:ENSRNOG00000007998.6 transcript:ENSRNOT00000011174.6 gene_biotype:protein_coding transcript_biotype:protein_coding gene_symbol:Ssb description:small RNA binding exonuclease protection factor La [Source:RGD Symbol;Acc:620804];primary_assembly:mRatBN7.2:3:54616619:54626203:1 gene:ENSRNOG00000007998.6 transcript:ENSRNOT00000105351.1 gene_biotype:…		9	278.448	285.226	424.309	329.328	230.982	149.926	133.81	171.573	1.91946	0.0485674
ENSRNOP00000058397	annexin A7	Anxa7	ENSRNOP00000058397.3;ENSRNOP00000079081.1;ENSRNOP00000080216.1;ENSRNOP00000090513.1	ENSRNOP00000058397.3;ENSRNOP00000079081.1;ENSRNOP00000080216.1;ENSRNOP00000090513.1	pep	primary_assembly:mRatBN7.2:15:3821928:3848603:1 gene:ENSRNOG00000007136.7 transcript:ENSRNOT00000061686.4 gene_biotype:protein_coding transcript_biotype:protein_coding gene_symbol:Anxa7 description:annexin A7 [Source:RGD Symbol;Acc:621173];primary_assembly:mRatBN7.2:15:3826465:3849385:1 gene:ENSRNOG00000007136.7 transcript:ENSRNOT00000102608.1 gene_biotype:protein_coding transcript_biotype:protei…		10	353.878	430.946	583.478	456.101	248.721	292.696	171.817	237.745	1.91844	0.0455874
ENSRNOP00000027425	heterogeneous nuclear ribonucleoprotein L	Hnrnpl	ENSRNOP00000027425.6;ENSRNOP00000027494.4	ENSRNOP00000027425.6;ENSRNOP00000027494.4	pep	primary_assembly:mRatBN7.2:1:84100879:84111553:1 gene:ENSRNOG00000020235.9 transcript:ENSRNOT00000027425.8 gene_biotype:protein_coding transcript_biotype:protein_coding gene_symbol:Hnrnpl description:heterogeneous nuclear ribonucleoprotein L [Source:RGD Symbol;Acc:71059];primary_assembly:mRatBN7.2:1:84100879:84111553:1 gene:ENSRNOG00000020235.9 transcript:ENSRNOT00000027494.8 gene_biotype:protein…		15	321.796	409.213	557.464	429.491	256.893	197.734	218.332	224.32	1.91464	0.0444553
ENSRNOP00000026584	prenylcysteine oxidase 1 like	Pcyox1l	ENSRNOP00000026584.5;ENSRNOP00000087341.1	ENSRNOP00000026584.5;ENSRNOP00000087341.1	pep	primary_assembly:mRatBN7.2:18:55150650:55161327:-1 gene:ENSRNOG00000019643.6 transcript:ENSRNOT00000026583.6 gene_biotype:protein_coding transcript_biotype:protein_coding gene_symbol:Pcyox1l description:prenylcysteine oxidase 1 like [Source:RGD Symbol;Acc:1563290];primary_assembly:mRatBN7.2:18:55150650:55157829:-1 gene:ENSRNOG00000019643.6 transcript:ENSRNOT00000101987.1 gene_biotype:protein_codi…		2	288.727	407.849	480.968	392.515	208.558	202.267	204.2	205.008	1.91463	0.0286982
ENSRNOP00000004278	ribosomal protein S4, X-linked	Rps4x	ENSRNOP00000004278.6;ENSRNOP00000043988.3;ENSRNOP00000067969.2	ENSRNOP00000004278.6;ENSRNOP00000043988.3;ENSRNOP00000067969.2	pep	primary_assembly:mRatBN7.2:X:67298525:67302922:-1 gene:ENSRNOG00000003201.10 transcript:ENSRNOT00000004278.7 gene_biotype:protein_coding transcript_biotype:protein_coding gene_symbol:Rps4x description:ribosomal protein S4, X-linked [Source:RGD Symbol;Acc:2324318];primary_assembly:mRatBN7.2:4:37758363:37759291:-1 gene:ENSRNOG00000029574.3 transcript:ENSRNOT00000051149.3 gene_biotype:protein_coding…		12	699.221	937.452	1239.11	958.594	592.99	424.406	485.196	500.864	1.91388	0.0490911
ENSRNOP00000076974	archain 1	Arcn1	ENSRNOP00000076974.1;ENSRNOP00000081381.1	ENSRNOP00000076974.1;ENSRNOP00000081381.1	pep	primary_assembly:mRatBN7.2:8:45057619:45082247:-1 gene:ENSRNOG00000061108.2 transcript:ENSRNOT00000102084.1 gene_biotype:protein_coding transcript_biotype:protein_coding gene_symbol:Arcn1 description:archain 1 [Source:RGD Symbol;Acc:1359110];primary_assembly:mRatBN7.2:8:45057619:45073880:-1 gene:ENSRNOG00000061108.2 transcript:ENSRNOT00000110390.1 gene_biotype:protein_coding transcript_biotype:pr…		11	365.405	488.77	651.515	501.897	307.864	231.166	249.052	262.694	1.91057	0.0497976
ENSRNOP00000001975	bromodomain adjacent to zinc finger domain, 1B	Baz1b	ENSRNOP00000001975.6;ENSRNOP00000094596.1	ENSRNOP00000001975.6;ENSRNOP00000094596.1	pep	primary_assembly:mRatBN7.2:12:21431985:21490426:-1 gene:ENSRNOG00000001453.8 transcript:ENSRNOT00000001975.8 gene_biotype:protein_coding transcript_biotype:protein_coding gene_symbol:Baz1b description:bromodomain adjacent to zinc finger domain, 1B [Source:RGD Symbol;Acc:1597089];primary_assembly:mRatBN7.2:12:21431985:21489956:-1 gene:ENSRNOG00000001453.8 transcript:ENSRNOT00000100108.1 gene_bioty…		7	137.891	167.152	202.968	169.337	114.993	58.3834	92.7721	88.7163	1.90875	0.0321551
ENSRNOP00000001581	glycolipid transfer protein	Gltp	ENSRNOP00000001581.5	ENSRNOP00000001581.5	pep	primary_assembly:mRatBN7.2:12:41907144:41927319:1 gene:ENSRNOG00000001192.7 transcript:ENSRNOT00000001581.7 gene_biotype:protein_coding transcript_biotype:protein_coding gene_symbol:Gltp description:glycolipid transfer protein [Source:RGD Symbol;Acc:1564442]		2	770.895	799.928	1145.26	905.361	664.614	377.791	380.866	474.424	1.90834	0.0482676
ENSRNOP00000077760	NHL repeat containing 3	Nhlrc3	ENSRNOP00000077760.1	ENSRNOP00000077760.1	pep	primary_assembly:mRatBN7.2:2:137527843:137542444:-1 gene:ENSRNOG00000070230.1 transcript:ENSRNOT00000111489.1 gene_biotype:protein_coding transcript_biotype:protein_coding gene_symbol:Nhlrc3 description:NHL repeat containing 3 [Source:RGD Symbol;Acc:1565414]		3	249.508	357.105	405.586	337.4	207.659	182.137	143.25	177.682	1.8989	0.0326311
ENSRNOP00000069539	MIA SH3 domain ER export factor 3	Mia3	ENSRNOP00000069539.2;ENSRNOP00000093846.1	ENSRNOP00000069539.2;ENSRNOP00000093846.1	pep	primary_assembly:mRatBN7.2:13:94970424:95011972:-1 gene:ENSRNOG00000059202.2 transcript:ENSRNOT00000085600.2 gene_biotype:protein_coding transcript_biotype:protein_coding gene_symbol:Mia3 description:MIA SH3 domain ER export factor 3 [Source:RGD Symbol;Acc:1591600];primary_assembly:mRatBN7.2:13:94970684:95011972:-1 gene:ENSRNOG00000059202.2 transcript:ENSRNOT00000113437.1 gene_biotype:protein_cod…		11	111.247	129.851	170.107	137.068	61.2478	64.2514	92.1667	72.5553	1.88916	0.0319404
ENSRNOP00000015344	DnaJ heat shock protein family (Hsp40) member C13	Dnajc13	ENSRNOP00000015344.7;ENSRNOP00000091506.1;ENSRNOP00000098001.1	ENSRNOP00000015344.7;ENSRNOP00000091506.1;ENSRNOP00000098001.1	pep	primary_assembly:mRatBN7.2:8:104768198:104877317:-1 gene:ENSRNOG00000011491.9 transcript:ENSRNOT00000015344.8 gene_biotype:protein_coding transcript_biotype:protein_coding gene_symbol:Dnajc13 description:DnaJ heat shock protein family (Hsp40) member C13 [Source:RGD Symbol;Acc:1308046];primary_assembly:mRatBN7.2:8:104767788:104861545:-1 gene:ENSRNOG00000011491.9 transcript:ENSRNOT00000096102.1 gen…		23	196.505	254.815	332.535	261.285	154.753	147.227	113.032	138.337	1.88875	0.0412718
ENSRNOP00000004159	glyoxylate reductase 1 homolog	Glyr1	ENSRNOP00000004159.5;ENSRNOP00000078810.1;ENSRNOP00000090372.1;ENSRNOP00000091780.1	ENSRNOP00000004159.5;ENSRNOP00000078810.1;ENSRNOP00000090372.1;ENSRNOP00000091780.1	pep	primary_assembly:mRatBN7.2:10:10532165:10567637:1 gene:ENSRNOG00000003065.6 transcript:ENSRNOT00000004159.6 gene_biotype:protein_coding transcript_biotype:protein_coding gene_symbol:Glyr1 description:glyoxylate reductase 1 homolog [Source:RGD Symbol;Acc:1309459];primary_assembly:mRatBN7.2:10:10532154:10567632:1 gene:ENSRNOG00000003065.6 transcript:ENSRNOT00000106608.1 gene_biotype:protein_coding …		3	116.124	138.772	174.933	143.276	85.3551	79.8496	62.8102	76.005	1.88509	0.0217355
ENSRNOP00000016076	NPC intracellular cholesterol transporter 2	Npc2	ENSRNOP00000016076.3	ENSRNOP00000016076.3	pep	primary_assembly:mRatBN7.2:6:104378644:104418155:-1 gene:ENSRNOG00000012062.6 transcript:ENSRNOT00000016076.6 gene_biotype:protein_coding transcript_biotype:protein_coding gene_symbol:Npc2 description:NPC intracellular cholesterol transporter 2 [Source:RGD Symbol;Acc:628756]		3	217.327	160.175	267.427	214.976	99.4904	148.12	95.2335	114.281	1.88111	0.0463647
ENSRNOP00000025570	golgi glycoprotein 1	Glg1	ENSRNOP00000025570.1	ENSRNOP00000025570.1	pep	primary_assembly:mRatBN7.2:19:39124641:39224178:-1 gene:ENSRNOG00000018668.4 transcript:ENSRNOT00000025570.4 gene_biotype:protein_coding transcript_biotype:protein_coding gene_symbol:Glg1 description:golgi glycoprotein 1 [Source:RGD Symbol;Acc:69345]		18	231.64	304.743	403.999	313.46	187.315	176.919	136.1	166.778	1.87951	0.048674
ENSRNOP00000095018	ring finger protein 213	Rnf213	ENSRNOP00000095018.1	ENSRNOP00000095018.1	pep	primary_assembly:mRatBN7.2:10:104656883:104757918:1 gene:ENSRNOG00000029658.6 transcript:ENSRNOT00000109296.1 gene_biotype:protein_coding transcript_biotype:protein_coding gene_symbol:Rnf213 description:ring finger protein 213 [Source:RGD Symbol;Acc:1308168]		13	230.516	289.259	388.29	302.688	195.525	151.837	135.846	161.07	1.87924	0.0455411
ENSRNOP00000068696	isoamyl acetate hydrolyzing esterase 1	Iah1	ENSRNOP00000068696.1	ENSRNOP00000068696.1	pep	primary_assembly:mRatBN7.2:6:40865505:40872978:1 gene:ENSRNOG00000060853.2 transcript:ENSRNOT00000087180.2 gene_biotype:protein_coding transcript_biotype:protein_coding gene_symbol:Iah1 description:isoamyl acetate hydrolyzing esterase 1 [Source:RGD Symbol;Acc:727866]		4	254.995	459.654	398.561	371.07	213.308	187.244	191.975	197.509	1.87875	0.0470277
ENSRNOP00000022389	isopentenyl-diphosphate delta isomerase 1	Idi1	ENSRNOP00000022389.5;ENSRNOP00000078971.1	ENSRNOP00000022389.5;ENSRNOP00000078971.1	pep	primary_assembly:mRatBN7.2:17:61629594:61637357:-1 gene:ENSRNOG00000016690.7 transcript:ENSRNOT00000022389.7 gene_biotype:protein_coding transcript_biotype:protein_coding gene_symbol:Idi1 description:isopentenyl-diphosphate delta isomerase 1 [Source:RGD Symbol;Acc:621835];primary_assembly:mRatBN7.2:17:61629594:61637121:-1 gene:ENSRNOG00000016690.7 transcript:ENSRNOT00000093832.1 gene_biotype:prot…		2	249.924	281.207	309.943	280.358	202.153	133.462	113.92	149.845	1.87099	0.0149247
ENSRNOP00000081790	thioredoxin-related transmembrane protein 1	Tmx1	ENSRNOP00000081790.1;ENSRNOP00000086803.1	ENSRNOP00000081790.1;ENSRNOP00000086803.1	pep	primary_assembly:mRatBN7.2:6:88960738:88971298:1 gene:ENSRNOG00000057934.2 transcript:ENSRNOT00000100740.1 gene_biotype:protein_coding transcript_biotype:protein_coding gene_symbol:Tmx1 description:thioredoxin-related transmembrane protein 1 [Source:RGD Symbol;Acc:1308455];primary_assembly:mRatBN7.2:6:88961868:88971298:1 gene:ENSRNOG00000057934.2 transcript:ENSRNOT00000098562.1 gene_biotype:prote…		2	527.217	634.261	771.467	644.315	468.075	243.315	326.385	345.925	1.86259	0.0364386
ENSRNOP00000009970	zinc finger protein 830	Zfp830	ENSRNOP00000009970.3	ENSRNOP00000009970.3	pep	primary_assembly:mRatBN7.2:10:67701073:67704523:1 gene:ENSRNOG00000007578.6 transcript:ENSRNOT00000009970.6 gene_biotype:protein_coding transcript_biotype:protein_coding gene_symbol:Zfp830 description:zinc finger protein 830 [Source:RGD Symbol;Acc:1562573]		1	38.0165	53.7277	48.753	46.8324	32.7943	19.3574	23.4977	25.2165	1.85721	0.0240042
ENSRNOP00000013762	paralemmin	Palm	ENSRNOP00000013762.5;ENSRNOP00000093376.1	ENSRNOP00000013762.5;ENSRNOP00000093376.1	pep	primary_assembly:mRatBN7.2:7:9886659:9912385:-1 gene:ENSRNOG00000009760.9 transcript:ENSRNOT00000013762.8 gene_biotype:protein_coding transcript_biotype:protein_coding gene_symbol:Palm description:paralemmin [Source:RGD Symbol;Acc:620341];primary_assembly:mRatBN7.2:7:9892092:9912294:-1 gene:ENSRNOG00000009760.9 transcript:ENSRNOT00000117256.1 gene_biotype:protein_coding transcript_biotype:protein…		1	333.603	351.171	471.167	385.314	189.738	153.909	279.804	207.817	1.8541	0.0360974
ENSRNOP00000000696	prosaposin	Psap	ENSRNOP00000000696.5;ENSRNOP00000086321.1	ENSRNOP00000000696.5;ENSRNOP00000086321.1	pep	primary_assembly:mRatBN7.2:20:28214271:28240498:1 gene:ENSRNOG00000000571.7 transcript:ENSRNOT00000000696.6 gene_biotype:protein_coding transcript_biotype:protein_coding gene_symbol:Psap description:prosaposin [Source:RGD Symbol;Acc:3423];primary_assembly:mRatBN7.2:20:28228275:28240498:1 gene:ENSRNOG00000000571.7 transcript:ENSRNOT00000093802.1 gene_biotype:protein_coding transcript_biotype:prote…		11	633.81	661.008	988.683	761.167	494.86	365.935	371.924	410.906	1.85241	0.04491
ENSRNOP00000005035	nucleoporin 85	Nup85	ENSRNOP00000005035.5;ENSRNOP00000080318.1	ENSRNOP00000005035.5;ENSRNOP00000080318.1	pep	primary_assembly:mRatBN7.2:10:100806437:100825043:1 gene:ENSRNOG00000003673.8 transcript:ENSRNOT00000005035.8 gene_biotype:protein_coding transcript_biotype:protein_coding gene_symbol:Nup85 description:nucleoporin 85 [Source:RGD Symbol;Acc:1311942];primary_assembly:mRatBN7.2:10:100806437:100825043:1 gene:ENSRNOG00000003673.8 transcript:ENSRNOT00000101986.1 gene_biotype:protein_coding transcript_b…		3	88.7783	133.883	146.314	122.992	71.8532	65.4261	62.4045	66.5613	1.8478	0.0332727
ENSRNOP00000018782	zinc finger CCCH-type containing, antiviral 1	Zc3hav1	ENSRNOP00000018782.3	ENSRNOP00000018782.3	pep	primary_assembly:mRatBN7.2:4:67012185:67062428:-1 gene:ENSRNOG00000013948.6 transcript:ENSRNOT00000018782.6 gene_biotype:protein_coding transcript_biotype:protein_coding gene_symbol:Zc3hav1 description:zinc finger CCCH-type containing, antiviral 1 [Source:RGD Symbol;Acc:628694]		8	132.457	120.481	142.551	131.829	90.3162	79.3787	44.9268	71.5406	1.84272	0.0161962
ENSRNOP00000074970	myosin IE	Myo1e	ENSRNOP00000074970.2;ENSRNOP00000083425.1	ENSRNOP00000074970.2;ENSRNOP00000083425.1	pep	primary_assembly:mRatBN7.2:8:70997105:71080169:1 gene:ENSRNOG00000061928.2 transcript:ENSRNOT00000085727.2 gene_biotype:protein_coding transcript_biotype:protein_coding gene_symbol:Myo1e description:myosin IE [Source:RGD Symbol;Acc:3144];primary_assembly:mRatBN7.2:8:70887870:71080169:1 gene:ENSRNOG00000061928.2 transcript:ENSRNOT00000104863.1 gene_biotype:protein_coding transcript_biotype:protein…		4	260.627	368.69	434.298	354.538	230.212	183.186	165.503	192.967	1.8373	0.0406722
ENSRNOP00000079800	PEST proteolytic signal containing nuclear protein	Pcnp	ENSRNOP00000079800.1	ENSRNOP00000079800.1	pep	primary_assembly:mRatBN7.2:11:44592742:44607348:1 gene:ENSRNOG00000028411.7 transcript:ENSRNOT00000103996.1 gene_biotype:protein_coding transcript_biotype:protein_coding gene_symbol:Pcnp description:PEST proteolytic signal containing nuclear protein [Source:RGD Symbol;Acc:1563775]		3	53.0215	60.8385	79.1467	64.3355	39.1059	25.9855	39.9713	35.0209	1.83706	0.030813
ENSRNOP00000017234	heparin binding growth factor	Hdgf	ENSRNOP00000017234.6;ENSRNOP00000088839.1	ENSRNOP00000017234.6;ENSRNOP00000088839.1	pep	primary_assembly:mRatBN7.2:2:173370465:173379381:1 gene:ENSRNOG00000042261.4 transcript:ENSRNOT00000017234.6 gene_biotype:protein_coding transcript_biotype:protein_coding gene_symbol:Hdgf description:heparin binding growth factor [Source:RGD Symbol;Acc:70961];primary_assembly:mRatBN7.2:2:173370690:173379747:1 gene:ENSRNOG00000042261.4 transcript:ENSRNOT00000103162.1 gene_biotype:protein_coding tr…		4	926.466	931.76	1360.86	1073.03	701.005	469.715	586.021	585.58	1.83242	0.0372084
ENSRNOP00000044340	G protein subunit beta 1	Gnb1	ENSRNOP00000044340.2	ENSRNOP00000044340.2	pep	primary_assembly:mRatBN7.2:5:166075629:166140804:1 gene:ENSRNOG00000016638.6 transcript:ENSRNOT00000041789.3 gene_biotype:protein_coding transcript_biotype:protein_coding gene_symbol:Gnb1 description:G protein subunit beta 1 [Source:RGD Symbol;Acc:2718]		4	467.982	657.932	700.074	608.663	358.612	324.708	313.215	332.178	1.83234	0.0190304
ENSRNOP00000020365	IST1 factor associated with ESCRT-III	Ist1	ENSRNOP00000020365.4;ENSRNOP00000088873.1	ENSRNOP00000020365.4;ENSRNOP00000088873.1	pep	primary_assembly:mRatBN7.2:19:37648095:37670956:-1 gene:ENSRNOG00000015144.6 transcript:ENSRNOT00000020365.6 gene_biotype:protein_coding transcript_biotype:protein_coding gene_symbol:Ist1 description:IST1 factor associated with ESCRT-III [Source:RGD Symbol;Acc:1307799];primary_assembly:mRatBN7.2:19:37648095:37670956:-1 gene:ENSRNOG00000015144.6 transcript:ENSRNOT00000107910.1 gene_biotype:protein…		3	238.634	253.214	354.468	282.105	169.478	184.964	107.583	154.008	1.83175	0.0419723
ENSRNOP00000016981	tyrosine 3-monooxygenase/tryptophan 5-monooxygenase activation protein, beta	Ywhab	ENSRNOP00000016981.4;ENSRNOP00000097549.1	ENSRNOP00000016981.4;ENSRNOP00000097549.1	pep	primary_assembly:mRatBN7.2:3:152659651:152682105:1 gene:ENSRNOG00000010945.7 transcript:ENSRNOT00000016981.7 gene_biotype:protein_coding transcript_biotype:protein_coding gene_symbol:Ywhab description:tyrosine 3-monooxygenase/tryptophan 5-monooxygenase activation protein, beta [Source:RGD Symbol;Acc:61998];primary_assembly:mRatBN7.2:3:152674533:152682100:1 gene:ENSRNOG00000010945.7 transcript:ENS…		4	231.17	226.253	345.776	267.733	174.664	117.251	146.751	146.222	1.83101	0.0457211
ENSRNOP00000009758	gamma-glutamyl hydrolase	Ggh	ENSRNOP00000009758.3	ENSRNOP00000009758.3	pep	primary_assembly:mRatBN7.2:5:33529880:33552787:1 gene:ENSRNOG00000007351.6 transcript:ENSRNOT00000009758.6 gene_biotype:protein_coding transcript_biotype:protein_coding gene_symbol:Ggh description:gamma-glutamyl hydrolase [Source:RGD Symbol;Acc:2682]		2	352.104	292.036	410.702	351.614	191.356		193.043	192.199	1.82943	0.0366525
ENSRNOP00000015808	myotrophin	Mtpn	ENSRNOP00000015808.6;ENSRNOP00000082083.1	ENSRNOP00000015808.6;ENSRNOP00000082083.1	pep	primary_assembly:mRatBN7.2:4:64157641:64186724:-1 gene:ENSRNOG00000011857.8 transcript:ENSRNOT00000015808.8 gene_biotype:protein_coding transcript_biotype:protein_coding gene_symbol:Mtpn description:myotrophin [Source:RGD Symbol;Acc:619806];primary_assembly:mRatBN7.2:4:64157643:64186664:-1 gene:ENSRNOG00000011857.8 transcript:ENSRNOT00000103488.1 gene_biotype:protein_coding transcript_biotype:pro…		3	298.346	356.928	392.157	349.143	245.373	175.394	152.257	191.008	1.8279	0.0156023
ENSRNOP00000010010	VPS53 subunit of GARP complex	Vps53	ENSRNOP00000010010.2;ENSRNOP00000074043.1;ENSRNOP00000081957.1;ENSRNOP00000089534.1;ENSRNOP00000096444.1;ENSRNOP00000096750.1	ENSRNOP00000010010.2;ENSRNOP00000074043.1;ENSRNOP00000081957.1;ENSRNOP00000089534.1;ENSRNOP00000096444.1;ENSRNOP00000096750.1	pep	primary_assembly:mRatBN7.2:10:60919820:61038674:-1 gene:ENSRNOG00000006895.7 transcript:ENSRNOT00000010010.5 gene_biotype:protein_coding transcript_biotype:protein_coding gene_symbol:Vps53 description:VPS53 subunit of GARP complex [Source:RGD Symbol;Acc:1311391];primary_assembly:mRatBN7.2:10:60919873:61038676:-1 gene:ENSRNOG00000006895.7 transcript:ENSRNOT00000082825.2 gene_biotype:protein_coding…		1	118.389	133.018	168.325	139.911	81.6605		71.6135	76.637	1.82563	0.0476617
ENSRNOP00000072301	signal transducer and activator of transcription 6	Stat6	ENSRNOP00000072301.2	ENSRNOP00000072301.2	pep	primary_assembly:mRatBN7.2:7:63479642:63498495:1 gene:ENSRNOG00000025023.5 transcript:ENSRNOT00000085350.2 gene_biotype:protein_coding transcript_biotype:protein_coding gene_symbol:Stat6 description:signal transducer and activator of transcription 6 [Source:RGD Symbol;Acc:1309063]		6	141.626	158.364	178.593	159.528	115.086	66.7752	80.43	87.4305	1.82462	0.0158083
ENSRNOP00000071078	family with sequence similarity 50, member A	Fam50a	ENSRNOP00000071078.1	ENSRNOP00000071078.1	pep	primary_assembly:mRatBN7.2:X:152095245:152102362:1 gene:ENSRNOG00000058439.2 transcript:ENSRNOT00000086921.2 gene_biotype:protein_coding transcript_biotype:protein_coding gene_symbol:Fam50a description:family with sequence similarity 50, member A [Source:RGD Symbol;Acc:1560964]		1	104.435	139.489	155.874	133.266	75.0007	69.595	74.9366	73.1774	1.82113	0.0170558
ENSRNOP00000013588	ribosomal protein S24	Rps24	ENSRNOP00000013588.6;ENSRNOP00000048903.1;ENSRNOP00000059382.4;ENSRNOP00000082107.1;ENSRNOP00000084419.1;ENSRNOP00000087473.1	ENSRNOP00000013588.6;ENSRNOP00000048903.1;ENSRNOP00000059382.4;ENSRNOP00000082107.1;ENSRNOP00000084419.1;ENSRNOP00000087473.1	pep	primary_assembly:mRatBN7.2:16:89604:94244:1 gene:ENSRNOG00000010189.9 transcript:ENSRNOT00000013588.8 gene_biotype:protein_coding transcript_biotype:protein_coding gene_symbol:Rps24 description:ribosomal protein S24 [Source:RGD Symbol;Acc:621040];primary_assembly:mRatBN7.2:10:76289285:76289963:-1 gene:ENSRNOG00000031579.3 transcript:ENSRNOT00000043005.3 gene_biotype:protein_coding transcript_biot…		2	1331.7	1677.17	1832.74	1613.87	1176.15	624.572	860.176	886.967	1.81954	0.0289201
ENSRNOP00000026235	nuclear factor kappa B subunit 2	Nfkb2	ENSRNOP00000026235.2	ENSRNOP00000026235.2	pep	primary_assembly:mRatBN7.2:1:245165950:245173213:1 gene:ENSRNOG00000019311.4 transcript:ENSRNOT00000026235.4 gene_biotype:protein_coding transcript_biotype:protein_coding gene_symbol:Nfkb2 description:nuclear factor kappa B subunit 2 [Source:RGD Symbol;Acc:1307189]		5	72.0002	65.7714	52.892	63.5545	38.0439	46.1101	20.6575	34.9372	1.81911	0.0380404
ENSRNOP00000015460	actin-like 6A	Actl6a	ENSRNOP00000015460.6;ENSRNOP00000096390.1	ENSRNOP00000015460.6;ENSRNOP00000096390.1	pep	primary_assembly:mRatBN7.2:2:115492285:115508401:1 gene:ENSRNOG00000011553.8 transcript:ENSRNOT00000015460.8 gene_biotype:protein_coding transcript_biotype:protein_coding gene_symbol:Actl6a description:actin-like 6A [Source:RGD Symbol;Acc:1307747];primary_assembly:mRatBN7.2:2:115494168:115508401:1 gene:ENSRNOG00000011553.8 transcript:ENSRNOT00000098294.1 gene_biotype:protein_coding transcript_bio…		8	298.707	397.118	469.681	388.502	251.197	201.697	187.875	213.59	1.81891	0.0301757
ENSRNOP00000021221	small nuclear ribonucleoprotein D2 polypeptide	Snrpd2	ENSRNOP00000021221.3;ENSRNOP00000081057.1	ENSRNOP00000021221.3;ENSRNOP00000081057.1	pep	primary_assembly:mRatBN7.2:1:78799579:78801226:1 gene:ENSRNOG00000015844.5 transcript:ENSRNOT00000021221.5 gene_biotype:protein_coding transcript_biotype:protein_coding gene_symbol:Snrpd2 description:small nuclear ribonucleoprotein D2 polypeptide [Source:RGD Symbol;Acc:1593018];primary_assembly:mRatBN7.2:1:78798377:78803351:1 gene:ENSRNOG00000015844.5 transcript:ENSRNOT00000109557.1 gene_biotype:…		4	491.48	461.627	650.539	534.549	384.357	266.382	232.43	294.39	1.81578	0.0322328
ENSRNOP00000025887	proteasome activator subunit 1	Psme1	ENSRNOP00000025887.3;ENSRNOP00000080362.1	ENSRNOP00000025887.3;ENSRNOP00000080362.1	pep	primary_assembly:mRatBN7.2:15:29068729:29071890:1 gene:ENSRNOG00000019041.7 transcript:ENSRNOT00000025887.6 gene_biotype:protein_coding transcript_biotype:protein_coding gene_symbol:Psme1 description:proteasome activator subunit 1 [Source:RGD Symbol;Acc:3429];primary_assembly:mRatBN7.2:15:29068729:29071890:1 gene:ENSRNOG00000019041.7 transcript:ENSRNOT00000101716.1 gene_biotype:protein_coding tra…		12	1303.84	1537.01	2162.37	1667.74	960.308	870.347	926.008	918.888	1.81496	0.0438318
ENSRNOP00000026949	matrin 3	Matr3	ENSRNOP00000026949.3	ENSRNOP00000026949.3	pep	primary_assembly:mRatBN7.2:18:27163714:27193166:1 gene:ENSRNOG00000019875.7 transcript:ENSRNOT00000026949.6 gene_biotype:protein_coding transcript_biotype:protein_coding gene_symbol:Matr3 description:matrin 3 [Source:RGD Symbol;Acc:3052]		18	272.493	305.07	438.189	338.584	219.222	166.825	176.555	187.534	1.80546	0.0468396
ENSRNOP00000005280	torsin 1A interacting protein 1	Tor1aip1	ENSRNOP00000005280.4	ENSRNOP00000005280.4	pep	primary_assembly:mRatBN7.2:13:68196681:68225862:-1 gene:ENSRNOG00000003946.9 transcript:ENSRNOT00000005280.7 gene_biotype:protein_coding transcript_biotype:protein_coding gene_symbol:Tor1aip1 description:torsin 1A interacting protein 1 [Source:RGD Symbol;Acc:628851]		11	188.984	242.776	287.797	239.852	154.626	112.511	132.062	133.067	1.8025	0.0263037
ENSRNOP00000066513			ENSRNOP00000066513.3;ENSRNOP00000069956.2;ENSRNOP00000073796.2;ENSRNOP00000082910.1	ENSRNOP00000066513.3;ENSRNOP00000069956.2;ENSRNOP00000073796.2;ENSRNOP00000082910.1	pep	primary_assembly:mRatBN7.2:X:97253637:97279476:1 gene:ENSRNOG00000048025.3 transcript:ENSRNOT00000074330.3 gene_biotype:protein_coding transcript_biotype:protein_coding;primary_assembly:mRatBN7.2:X:97253637:97279476:1 gene:ENSRNOG00000048025.3 transcript:ENSRNOT00000079572.2 gene_biotype:protein_coding transcript_biotype:protein_coding;primary_assembly:mRatBN7.2:X:97253586:97268422:1 gene:ENSRNOG…		3	330.826	398.333	393.6	374.253	248.221	126.464	248.296	207.66	1.80224	0.02242
ENSRNOP00000071954	ATPase H+ transporting V0 subunit a1	Atp6v0a1	ENSRNOP00000071954.2	ENSRNOP00000071954.2	pep	primary_assembly:mRatBN7.2:10:85935854:85989895:1 gene:ENSRNOG00000036814.5 transcript:ENSRNOT00000087076.2 gene_biotype:protein_coding transcript_biotype:protein_coding gene_symbol:Atp6v0a1 description:ATPase H+ transporting V0 subunit a1 [Source:RGD Symbol;Acc:68405]		6	144.073	220.388	205.458	189.973	119.02	101.13	96.1155	105.422	1.80203	0.0255748
ENSRNOP00000052049	elongation factor Tu GTP binding domain containing 2	Eftud2	ENSRNOP00000052049.3;ENSRNOP00000086991.1;ENSRNOP00000094590.1	ENSRNOP00000052049.3;ENSRNOP00000086991.1;ENSRNOP00000094590.1	pep	primary_assembly:mRatBN7.2:10:87804892:87846061:-1 gene:ENSRNOG00000002818.8 transcript:ENSRNOT00000055176.4 gene_biotype:protein_coding transcript_biotype:protein_coding gene_symbol:Eftud2 description:elongation factor Tu GTP binding domain containing 2 [Source:RGD Symbol;Acc:1560116];primary_assembly:mRatBN7.2:10:87804892:87846061:-1 gene:ENSRNOG00000002818.8 transcript:ENSRNOT00000115555.1 gen…		17	231.689	272.886	347.231	283.936	173.199	187.447	113.08	157.909	1.7981	0.0365379
ENSRNOP00000002862	signal recognition particle subunit SRP72-like	Srp72	ENSRNOP00000002862.5;ENSRNOP00000061978.2;ENSRNOP00000082438.1;ENSRNOP00000097343.1	ENSRNOP00000002862.5;ENSRNOP00000061978.2;ENSRNOP00000082438.1;ENSRNOP00000097343.1	pep	primary_assembly:mRatBN7.2:14:31168293:31195729:-1 gene:ENSRNOG00000002100.7 transcript:ENSRNOT00000002862.7 gene_biotype:protein_coding transcript_biotype:protein_coding gene_symbol:Srp72 description:signal recognition particle subunit SRP72-like [Source:RGD Symbol;Acc:11405956];primary_assembly:mRatBN7.2:14:31168293:31195729:-1 gene:ENSRNOG00000002100.7 transcript:ENSRNOT00000066382.2 gene_biot…		7	167.76	242.347	275.467	228.525	144.472	117.546	119.273	127.097	1.79803	0.0372266
ENSRNOP00000063771	synaptophysin-like 1	Sypl1	ENSRNOP00000063771.2;ENSRNOP00000075299.2;ENSRNOP00000088430.1;ENSRNOP00000090114.1	ENSRNOP00000063771.2;ENSRNOP00000075299.2;ENSRNOP00000088430.1;ENSRNOP00000090114.1	pep	primary_assembly:mRatBN7.2:6:49565154:49584088:1 gene:ENSRNOG00000009856.8 transcript:ENSRNOT00000067849.4 gene_biotype:protein_coding transcript_biotype:protein_coding gene_symbol:Sypl1 description:synaptophysin-like 1 [Source:RGD Symbol;Acc:1359569];primary_assembly:mRatBN7.2:6:49565686:49585209:1 gene:ENSRNOG00000009856.8 transcript:ENSRNOT00000087513.2 gene_biotype:protein_coding transcript_b…		2	238.529	222.304	281.978	247.604	134.064	198.425	81.0789	137.856	1.79611	0.0457458
ENSRNOP00000053854	Fc receptor-like 1	Cd5l	ENSRNOP00000053854.2;ENSRNOP00000083904.1;ENSRNOP00000091244.1;ENSRNOP00000094941.1	ENSRNOP00000053854.2;ENSRNOP00000083904.1;ENSRNOP00000091244.1;ENSRNOP00000094941.1	pep	primary_assembly:mRatBN7.2:2:172790934:172802017:1 gene:ENSRNOG00000034230.7 transcript:ENSRNOT00000057022.4 gene_biotype:protein_coding transcript_biotype:protein_coding gene_symbol:Cd5l description:Fc receptor-like 1 [Source:RGD Symbol;Acc:1589411];primary_assembly:mRatBN7.2:2:172796522:172799733:1 gene:ENSRNOG00000034230.7 transcript:ENSRNOT00000097157.1 gene_biotype:protein_coding transcript_…		2	310.709	331.696	351.765	331.39	263.563	179.46	110.826	184.617	1.79502	0.0326013
ENSRNOP00000080784	myotubularin related protein 2	Mtmr2	ENSRNOP00000080784.1;ENSRNOP00000082304.1	ENSRNOP00000080784.1;ENSRNOP00000082304.1	pep	primary_assembly:mRatBN7.2:8:10619215:10668172:1 gene:ENSRNOG00000005923.7 transcript:ENSRNOT00000098206.1 gene_biotype:protein_coding transcript_biotype:protein_coding gene_symbol:Mtmr2 description:myotubularin related protein 2 [Source:RGD Symbol;Acc:1311865];primary_assembly:mRatBN7.2:8:10617993:10668170:1 gene:ENSRNOG00000005923.7 transcript:ENSRNOT00000096205.1 gene_biotype:protein_coding tr…		4	126.075	146.221	189.932	154.076	80.9518	78.3623	98.2658	85.86	1.7945	0.0264025
ENSRNOP00000074005			ENSRNOP00000074005.2	ENSRNOP00000074005.2	pep	primary_assembly:mRatBN7.2:JACYVU010000493.1:22661:39215:-1 gene:ENSRNOG00000055562.2 transcript:ENSRNOT00000089847.2 gene_biotype:protein_coding transcript_biotype:protein_coding		4	171.408	218.319	222.866	204.197	145.535	99.4427	97.1009	114.026	1.79079	0.0167138
ENSRNOP00000000025	heme binding protein 1	Hebp1	ENSRNOP00000000025.7	ENSRNOP00000000025.7	pep	primary_assembly:mRatBN7.2:4:167974319:168003854:-1 gene:ENSRNOG00000000024.8 transcript:ENSRNOT00000000025.8 gene_biotype:protein_coding transcript_biotype:protein_coding gene_symbol:Hebp1 description:heme binding protein 1 [Source:RGD Symbol;Acc:1304581]		3	304.4	358.139	394.613	352.384	227.148	224.897	139.152	197.065	1.78816	0.0164453
ENSRNOP00000020558	UDP-glucose glycoprotein glucosyltransferase 1	Uggt1	ENSRNOP00000020558.3;ENSRNOP00000080848.1	ENSRNOP00000020558.3;ENSRNOP00000080848.1	pep	primary_assembly:mRatBN7.2:9:38359089:38468467:-1 gene:ENSRNOG00000014901.6 transcript:ENSRNOT00000020558.6 gene_biotype:protein_coding transcript_biotype:protein_coding gene_symbol:Uggt1 description:UDP-glucose glycoprotein glucosyltransferase 1 [Source:RGD Symbol;Acc:619710];primary_assembly:mRatBN7.2:9:38359089:38468467:-1 gene:ENSRNOG00000014901.6 transcript:ENSRNOT00000107876.1 gene_biotype:…		27	276.273	337.98	416.046	343.433	220.354	192.052	164.505	192.304	1.78589	0.0255523
ENSRNOP00000015210	raftlin lipid raft linker 1	Rftn1	ENSRNOP00000015210.5	ENSRNOP00000015210.5	pep	primary_assembly:mRatBN7.2:9:10804611:11002084:1 gene:ENSRNOG00000011321.8 transcript:ENSRNOT00000015210.8 gene_biotype:protein_coding transcript_biotype:protein_coding gene_symbol:Rftn1 description:raftlin lipid raft linker 1 [Source:RGD Symbol;Acc:1563347]		2	264.48	454.922	338.407	352.603	204.165	193.164	195.399	197.576	1.78464	0.0492326
ENSRNOP00000026821	inositol-3-phosphate synthase 1	Isyna1	ENSRNOP00000026821.3	ENSRNOP00000026821.3	pep	primary_assembly:mRatBN7.2:16:18839145:18841979:-1 gene:ENSRNOG00000019741.6 transcript:ENSRNOT00000026821.6 gene_biotype:protein_coding transcript_biotype:protein_coding gene_symbol:Isyna1 description:inositol-3-phosphate synthase 1 [Source:RGD Symbol;Acc:1359423]		6	267.199	314.376	368.809	316.795	187.854	216.768	128.676	177.766	1.78208	0.0238045
ENSRNOP00000006179	solute carrier family 35, member B1	Slc35b1	ENSRNOP00000006179.3;ENSRNOP00000090121.1	ENSRNOP00000006179.3;ENSRNOP00000090121.1	pep	primary_assembly:mRatBN7.2:10:80327945:80335274:1 gene:ENSRNOG00000004510.5 transcript:ENSRNOT00000006179.5 gene_biotype:protein_coding transcript_biotype:protein_coding gene_symbol:Slc35b1 description:solute carrier family 35, member B1 [Source:RGD Symbol;Acc:727783];primary_assembly:mRatBN7.2:10:80328175:80335273:1 gene:ENSRNOG00000004510.5 transcript:ENSRNOT00000102666.1 gene_biotype:protein_c…		1	408.634	525.03	653.269	528.978	365.758	264.656	260.904	297.106	1.78043	0.0418944
ENSRNOP00000026390	chitinase domain containing 1	Chid1	ENSRNOP00000026390.7;ENSRNOP00000048948.2;ENSRNOP00000084609.1;ENSRNOP00000095684.1	ENSRNOP00000026390.7;ENSRNOP00000048948.2;ENSRNOP00000084609.1;ENSRNOP00000095684.1	pep	primary_assembly:mRatBN7.2:1:196594511:196629606:-1 gene:ENSRNOG00000063613.1 transcript:ENSRNOT00000026390.8 gene_biotype:protein_coding transcript_biotype:protein_coding gene_symbol:Chid1 description:chitinase domain containing 1 [Source:RGD Symbol;Acc:1308955];primary_assembly:mRatBN7.2:1:196594372:196629577:-1 gene:ENSRNOG00000063613.1 transcript:ENSRNOT00000044390.6 gene_biotype:protein_codi…		4	150.612	233.492	254.878	212.994	138.017	120.577	100.456	119.683	1.77965	0.0499537
ENSRNOP00000062799	exocyst complex component 5	Exoc5	ENSRNOP00000062799.2	ENSRNOP00000062799.2	pep	primary_assembly:mRatBN7.2:15:22308946:22355322:-1 gene:ENSRNOG00000013804.7 transcript:ENSRNOT00000067735.4 gene_biotype:protein_coding transcript_biotype:protein_coding gene_symbol:Exoc5 description:exocyst complex component 5 [Source:RGD Symbol;Acc:708408]		5	171.891	205.258	250.873	209.341	108.46	133.777	110.658	117.632	1.77963	0.0194872
ENSRNOP00000014708	Stam binding protein	Stambp	ENSRNOP00000014708.3	ENSRNOP00000014708.3	pep	primary_assembly:mRatBN7.2:4:116056057:116080543:-1 gene:ENSRNOG00000012227.8 transcript:ENSRNOT00000014708.6 gene_biotype:protein_coding transcript_biotype:protein_coding gene_symbol:Stambp description:Stam binding protein [Source:RGD Symbol;Acc:619963]		2	61.0334	81.4384	92.2559	78.2426	52.3281	35.0727	44.8433	44.0814	1.77496	0.0306204
ENSRNOP00000029696	UPF3B, regulator of nonsense mediated mRNA decay	Upf3b	ENSRNOP00000029696.4;ENSRNOP00000075758.1	ENSRNOP00000029696.4;ENSRNOP00000075758.1	pep	primary_assembly:mRatBN7.2:X:116335308:116353236:-1 gene:ENSRNOG00000039994.5 transcript:ENSRNOT00000032618.6 gene_biotype:protein_coding transcript_biotype:protein_coding gene_symbol:Upf3b description:UPF3B, regulator of nonsense mediated mRNA decay [Source:RGD Symbol;Acc:1560264];primary_assembly:mRatBN7.2:X:116335308:116353236:-1 gene:ENSRNOG00000039994.5 transcript:ENSRNOT00000092574.2 gene_b…		2	104.464	100.922	113.058	106.148	74.9206	51.2351	53.6938	59.9498	1.77062	0.00518763
ENSRNOP00000080561	Rho GDP dissociation inhibitor alpha	Arhgdia	ENSRNOP00000080561.1	ENSRNOP00000080561.1	pep	primary_assembly:mRatBN7.2:10:105854533:105857651:-1 gene:ENSRNOG00000036688.3 transcript:ENSRNOT00000114464.1 gene_biotype:protein_coding transcript_biotype:protein_coding gene_symbol:Arhgdia description:Rho GDP dissociation inhibitor alpha [Source:RGD Symbol;Acc:1359547]		8	1512.48	1394.06	2213.53	1706.69	1078.03	938.761	875.6	964.13	1.77018	0.0474619
ENSRNOP00000068822	VPS29 retromer complex component	Vps29	ENSRNOP00000068822.1;ENSRNOP00000074640.1;ENSRNOP00000081706.1;ENSRNOP00000097672.1	ENSRNOP00000068822.1;ENSRNOP00000074640.1;ENSRNOP00000081706.1;ENSRNOP00000097672.1	pep	primary_assembly:mRatBN7.2:12:34209077:34216202:-1 gene:ENSRNOG00000001274.8 transcript:ENSRNOT00000078683.2 gene_biotype:protein_coding transcript_biotype:protein_coding gene_symbol:Vps29 description:VPS29 retromer complex component [Source:RGD Symbol;Acc:1308332];primary_assembly:mRatBN7.2:12:34209077:34217935:-1 gene:ENSRNOG00000001274.8 transcript:ENSRNOT00000088905.2 gene_biotype:protein_cod…		4	638.519	779.363	1028.11	815.329	507.433	503.747	374.158	461.779	1.76562	0.0442434
ENSRNOP00000002083	FKBP prolyl isomerase family member 15	Fkbp15	ENSRNOP00000002083.7;ENSRNOP00000082792.1;ENSRNOP00000089691.1;ENSRNOP00000092793.1	ENSRNOP00000002083.7;ENSRNOP00000082792.1;ENSRNOP00000089691.1;ENSRNOP00000092793.1	pep	primary_assembly:mRatBN7.2:5:75750787:75814990:-1 gene:ENSRNOG00000024663.8 transcript:ENSRNOT00000002083.8 gene_biotype:protein_coding transcript_biotype:protein_coding gene_symbol:Fkbp15 description:FKBP prolyl isomerase family member 15 [Source:RGD Symbol;Acc:1304816];primary_assembly:mRatBN7.2:5:75750787:75804200:-1 gene:ENSRNOG00000024663.8 transcript:ENSRNOT00000108158.1 gene_biotype:protei…		7	274.799	283.545	382.9	313.748	226.397	169.113	137.989	177.833	1.76428	0.0348089
ENSRNOP00000032635	ribosomal protein L9	Rpl9	ENSRNOP00000032635.3;ENSRNOP00000041817.3;ENSRNOP00000069650.1	ENSRNOP00000032635.3;ENSRNOP00000041817.3;ENSRNOP00000069650.1	pep	primary_assembly:mRatBN7.2:14:42893942:42897136:1 gene:ENSRNOG00000026716.6 transcript:ENSRNOT00000038927.6 gene_biotype:protein_coding transcript_biotype:protein_coding gene_symbol:Rpl9 description:ribosomal protein L9 [Source:RGD Symbol;Acc:62049];primary_assembly:mRatBN7.2:3:9583796:9584625:1 gene:ENSRNOG00000030476.6 transcript:ENSRNOT00000042201.6 gene_biotype:protein_coding transcript_bioty…		6	586.266	805.099	949.262	780.209	541.098	349.465	437.573	442.712	1.76234	0.0472496
ENSRNOP00000064077	thioredoxin-related transmembrane protein 3	Tmx3	ENSRNOP00000064077.3;ENSRNOP00000096127.1	ENSRNOP00000064077.3;ENSRNOP00000096127.1	pep	primary_assembly:mRatBN7.2:18:83731885:83762263:1 gene:ENSRNOG00000045740.3 transcript:ENSRNOT00000070984.3 gene_biotype:protein_coding transcript_biotype:protein_coding gene_symbol:Tmx3 description:thioredoxin-related transmembrane protein 3 [Source:RGD Symbol;Acc:1592777];primary_assembly:mRatBN7.2:18:83731868:83762263:1 gene:ENSRNOG00000045740.3 transcript:ENSRNOT00000096077.1 gene_biotype:pro…		5	225.011	255.317	339.817	273.382	175.26	116.609	173.7	155.19	1.7616	0.0399463
ENSRNOP00000000612	SRSF protein kinase 1	Srpk1	ENSRNOP00000000612.8;ENSRNOP00000075811.2	ENSRNOP00000000612.8;ENSRNOP00000075811.2	pep	primary_assembly:mRatBN7.2:20:6645809:6682098:-1 gene:ENSRNOG00000000511.9 transcript:ENSRNOT00000000612.8 gene_biotype:protein_coding transcript_biotype:protein_coding gene_symbol:Srpk1 description:SRSF protein kinase 1 [Source:RGD Symbol;Acc:1308272];primary_assembly:mRatBN7.2:20:6645809:6670457:-1 gene:ENSRNOG00000000511.9 transcript:ENSRNOT00000092641.2 gene_biotype:protein_coding transcript_…		5	254.745	271.468	371.343	299.185	199.861	170.257	139.78	169.966	1.76026	0.0327535
ENSRNOP00000015547	coiled-coil domain containing 22	Ccdc22	ENSRNOP00000015547.4;ENSRNOP00000082270.1	ENSRNOP00000015547.4;ENSRNOP00000082270.1	pep	primary_assembly:mRatBN7.2:X:14898296:14910244:1 gene:ENSRNOG00000010846.6 transcript:ENSRNOT00000015546.5 gene_biotype:protein_coding transcript_biotype:protein_coding gene_symbol:Ccdc22 description:coiled-coil domain containing 22 [Source:RGD Symbol;Acc:1560910];primary_assembly:mRatBN7.2:X:14899348:14910244:1 gene:ENSRNOG00000010846.6 transcript:ENSRNOT00000108125.1 gene_biotype:protein_coding…		11	114.511	168.461	192.499	158.49	102.713	85.6562	81.8241	90.0646	1.75974	0.0459884
ENSRNOP00000012269	SEC24 homolog C, COPII coat complex component	Sec24c	ENSRNOP00000012269.3;ENSRNOP00000071021.1;ENSRNOP00000073649.2	ENSRNOP00000012269.3;ENSRNOP00000071021.1;ENSRNOP00000073649.2	pep	primary_assembly:mRatBN7.2:15:3602460:3624422:-1 gene:ENSRNOG00000009042.8 transcript:ENSRNOT00000012270.5 gene_biotype:protein_coding transcript_biotype:protein_coding gene_symbol:Sec24c description:SEC24 homolog C, COPII coat complex component [Source:RGD Symbol;Acc:1597739];primary_assembly:mRatBN7.2:15:3602659:3624393:-1 gene:ENSRNOG00000009042.8 transcript:ENSRNOT00000090352.2 gene_biotype:p…		8	365.975	483.915	542.352	464.081	327.289	189.016	275.527	263.944	1.75826	0.0381837
ENSRNOP00000076869	G protein subunit alpha 13	Gna13	ENSRNOP00000076869.1	ENSRNOP00000076869.1	pep	primary_assembly:mRatBN7.2:10:94337725:94370774:1 gene:ENSRNOG00000063135.1 transcript:ENSRNOT00000118369.1 gene_biotype:protein_coding transcript_biotype:protein_coding gene_symbol:Gna13 description:G protein subunit alpha 13 [Source:RGD Symbol;Acc:1310221]		6	248.36	277.311	358.209	294.627	204.778	159.67	138.407	167.618	1.75772	0.0293769
ENSRNOP00000020443	acidic nuclear phosphoprotein 32 family member A	Anp32a	ENSRNOP00000020443.6;ENSRNOP00000081689.1;ENSRNOP00000086330.1	ENSRNOP00000020443.6;ENSRNOP00000081689.1;ENSRNOP00000086330.1	pep	primary_assembly:mRatBN7.2:8:62830807:62864492:1 gene:ENSRNOG00000014846.7 transcript:ENSRNOT00000020443.7 gene_biotype:protein_coding transcript_biotype:protein_coding gene_symbol:Anp32a description:acidic nuclear phosphoprotein 32 family member A [Source:RGD Symbol;Acc:11508551];primary_assembly:mRatBN7.2:8:62827456:62865443:1 gene:ENSRNOG00000014846.7 transcript:ENSRNOT00000103076.1 gene_bioty…		5	550.836	637.82	793.706	660.787	437.452	363.904	327.818	376.391	1.75559	0.0218694
ENSRNOP00000066302	eukaryotic translation initiation factor 4A3	Eif4a3	ENSRNOP00000066302.1;ENSRNOP00000081737.1	ENSRNOP00000066302.1;ENSRNOP00000081737.1	pep	primary_assembly:mRatBN7.2:10:104549038:104559057:-1 gene:ENSRNOG00000045791.3 transcript:ENSRNOT00000073140.3 gene_biotype:protein_coding transcript_biotype:protein_coding gene_symbol:Eif4a3 description:eukaryotic translation initiation factor 4A3 [Source:RGD Symbol;Acc:1591139];primary_assembly:mRatBN7.2:10:104549045:104559019:-1 gene:ENSRNOG00000045791.3 transcript:ENSRNOT00000114380.1 gene_bi…		9	176.719	273.846	282.603	244.389	164.221	143.22	110.235	139.225	1.75535	0.0481908
ENSRNOP00000017211	transmembrane 9 superfamily member 2	Tm9sf2	ENSRNOP00000017211.5	ENSRNOP00000017211.5	pep	primary_assembly:mRatBN7.2:15:99201496:99254049:1 gene:ENSRNOG00000012751.8 transcript:ENSRNOT00000017211.7 gene_biotype:protein_coding transcript_biotype:protein_coding gene_symbol:Tm9sf2 description:transmembrane 9 superfamily member 2 [Source:RGD Symbol;Acc:1359230]		7	391.895	492.671	625.505	503.357	347.613	271.24	243.355	287.403	1.7514	0.0441428
ENSRNOP00000036844	eukaryotic translation initiation factor 5B	Eif5b	ENSRNOP00000036844.6;ENSRNOP00000079038.1;ENSRNOP00000079088.1	ENSRNOP00000036844.6;ENSRNOP00000079038.1;ENSRNOP00000079088.1	pep	primary_assembly:mRatBN7.2:9:40245287:40277482:1 gene:ENSRNOG00000023356.6 transcript:ENSRNOT00000035785.6 gene_biotype:protein_coding transcript_biotype:protein_coding gene_symbol:Eif5b description:eukaryotic translation initiation factor 5B [Source:RGD Symbol;Acc:735017];primary_assembly:mRatBN7.2:9:40244896:40277482:1 gene:ENSRNOG00000023356.6 transcript:ENSRNOT00000111626.1 gene_biotype:prote…		15	213.132	225.932	289.865	242.976	165.642	127.937	123.248	138.942	1.74876	0.018847
ENSRNOP00000096048	ATPase H+ transporting V1 subunit G1	Atp6v1g1	ENSRNOP00000096048.1	ENSRNOP00000096048.1	pep	primary_assembly:mRatBN7.2:5:76961499:76969463:1 gene:ENSRNOG00000063197.1 transcript:ENSRNOT00000114174.1 gene_biotype:protein_coding transcript_biotype:protein_coding gene_symbol:Atp6v1g1 description:ATPase H+ transporting V1 subunit G1 [Source:RGD Symbol;Acc:1310088]		3	537.612	612.708	690.112	613.477	416.633	340.194	296.085	350.97	1.74795	0.00961543
ENSRNOP00000072434	plexin B2	Plxnb2	ENSRNOP00000072434.1	ENSRNOP00000072434.1	pep	primary_assembly:mRatBN7.2:7:120232331:120258330:-1 gene:ENSRNOG00000007133.8 transcript:ENSRNOT00000088623.2 gene_biotype:protein_coding transcript_biotype:protein_coding gene_symbol:Plxnb2 description:plexin B2 [Source:RGD Symbol;Acc:1305495]		15	127.284	156.598	186.284	156.722	101.23	91.1715	77.1185	89.84	1.74446	0.0221083
ENSRNOP00000016410	zinc metallopeptidase STE24	Zmpste24	ENSRNOP00000016410.4	ENSRNOP00000016410.4	pep	primary_assembly:mRatBN7.2:5:134627229:134660110:-1 gene:ENSRNOG00000012054.6 transcript:ENSRNOT00000016410.6 gene_biotype:protein_coding transcript_biotype:protein_coding gene_symbol:Zmpste24 description:zinc metallopeptidase STE24 [Source:RGD Symbol;Acc:1305570]		4	176.607	215.045	194.13	195.261	140.047	110.87	85.6431	112.187	1.7405	0.0124894
ENSRNOP00000070215	lectin, mannose-binding, 1	Lman1	ENSRNOP00000070215.2	ENSRNOP00000070215.2	pep	primary_assembly:mRatBN7.2:18:59508996:59530851:-1 gene:ENSRNOG00000024470.6 transcript:ENSRNOT00000085784.2 gene_biotype:protein_coding transcript_biotype:protein_coding gene_symbol:Lman1 description:lectin, mannose-binding, 1 [Source:RGD Symbol;Acc:71020]		7	108.151	128.044	147.215	127.803	92.5037	63.6456	64.2259	73.4584	1.7398	0.0211731
ENSRNOP00000021650	NME/NM23 nucleoside diphosphate kinase 3	Nme3	ENSRNOP00000021650.1	ENSRNOP00000021650.1	pep	primary_assembly:mRatBN7.2:10:13917403:13918359:1 gene:ENSRNOG00000015749.3 transcript:ENSRNOT00000021650.3 gene_biotype:protein_coding transcript_biotype:protein_coding gene_symbol:Nme3 description:NME/NM23 nucleoside diphosphate kinase 3 [Source:RGD Symbol;Acc:619879]		2	59.7186	81.0838	77.0992	72.6339	38.6845	31.3536	55.2718	41.77	1.7389	0.0329286
ENSRNOP00000071243	ribosomal protein S27-like	Rps27l	ENSRNOP00000071243.1;ENSRNOP00000082651.1	ENSRNOP00000071243.1;ENSRNOP00000082651.1	pep	primary_assembly:mRatBN7.2:8:67562483:67567418:1 gene:ENSRNOG00000050473.3 transcript:ENSRNOT00000090977.2 gene_biotype:protein_coding transcript_biotype:protein_coding gene_symbol:Rps27l description:ribosomal protein S27-like [Source:RGD Symbol;Acc:1595396];primary_assembly:mRatBN7.2:8:67564450:67567418:1 gene:ENSRNOG00000050473.3 transcript:ENSRNOT00000094707.1 gene_biotype:protein_coding trans…		4	962.168	1087.97	1100.63	1050.26	725.636	636.724	451.171	604.51	1.73737	0.00841496
ENSRNOP00000019740	trafficking protein particle complex subunit 2L	Trappc2l	ENSRNOP00000019740.5;ENSRNOP00000081186.1;ENSRNOP00000081990.1	ENSRNOP00000019740.5;ENSRNOP00000081186.1;ENSRNOP00000081990.1	pep	primary_assembly:mRatBN7.2:19:50662507:50666192:1 gene:ENSRNOG00000014581.6 transcript:ENSRNOT00000019740.6 gene_biotype:protein_coding transcript_biotype:protein_coding gene_symbol:Trappc2l description:trafficking protein particle complex subunit 2L [Source:RGD Symbol;Acc:1304906];primary_assembly:mRatBN7.2:19:13684080:13684409:-1 gene:ENSRNOG00000032666.4 transcript:ENSRNOT00000048772.4 gene_bi…		2	225.345	290.6	264.692	260.212	134.367	139.907	175.084	149.786	1.73723	0.00845342
ENSRNOP00000051102	sortilin 1	Sort1	ENSRNOP00000051102.6;ENSRNOP00000082085.1	ENSRNOP00000051102.6;ENSRNOP00000082085.1	pep	primary_assembly:mRatBN7.2:2:195924362:196002354:1 gene:ENSRNOG00000031814.6 transcript:ENSRNOT00000049127.6 gene_biotype:protein_coding transcript_biotype:protein_coding gene_symbol:Sort1 description:sortilin 1 [Source:RGD Symbol;Acc:619999];primary_assembly:mRatBN7.2:2:195924099:196002354:1 gene:ENSRNOG00000031814.6 transcript:ENSRNOT00000108279.1 gene_biotype:protein_coding transcript_biotype:…		2	228.074	194.404	310.535	244.338	145.648	141.538	135.561	140.916	1.73393	0.040445
ENSRNOP00000027561	syntrophin, beta 2	Sntb2	ENSRNOP00000027561.6	ENSRNOP00000027561.6	pep	primary_assembly:mRatBN7.2:19:34831584:34914113:1 gene:ENSRNOG00000020344.7 transcript:ENSRNOT00000027561.7 gene_biotype:protein_coding transcript_biotype:protein_coding gene_symbol:Sntb2 description:syntrophin, beta 2 [Source:RGD Symbol;Acc:1592340]		5	149.888	152.102	195.531	165.841	108.99	65.941	112.288	95.7396	1.7322	0.0291599
ENSRNOP00000012091	neuroplastin	Nptn	ENSRNOP00000012091.7;ENSRNOP00000012295.4;ENSRNOP00000096729.1	ENSRNOP00000012091.7;ENSRNOP00000012295.4;ENSRNOP00000096729.1	pep	primary_assembly:mRatBN7.2:8:58996902:59063401:1 gene:ENSRNOG00000009029.8 transcript:ENSRNOT00000012091.8 gene_biotype:protein_coding transcript_biotype:protein_coding gene_symbol:Nptn description:neuroplastin [Source:RGD Symbol;Acc:620296];primary_assembly:mRatBN7.2:8:58996887:59063397:1 gene:ENSRNOG00000009029.8 transcript:ENSRNOT00000012295.7 gene_biotype:protein_coding transcript_biotype:pro…		2	71.86	100.678	99.2654	90.6011	66.8666	37.7709	52.7141	52.4505	1.72736	0.0387826
ENSRNOP00000022201	COMM domain containing 3	Commd3	ENSRNOP00000022201.5	ENSRNOP00000022201.5	pep	primary_assembly:mRatBN7.2:17:81327405:81331177:1 gene:ENSRNOG00000016383.6 transcript:ENSRNOT00000022201.6 gene_biotype:protein_coding transcript_biotype:protein_coding gene_symbol:Commd3 description:COMM domain containing 3 [Source:RGD Symbol;Acc:735116]		2	290.737	358.428	434.121	361.095	236.403	251.342	142.1	209.948	1.71992	0.0481073
ENSRNOP00000050691	acetyl-CoA acyltransferase 1A	Acaa1a	ENSRNOP00000050691.4;ENSRNOP00000092329.1	ENSRNOP00000050691.4;ENSRNOP00000092329.1	pep	primary_assembly:mRatBN7.2:8:119079820:119088624:1 gene:ENSRNOG00000032908.6 transcript:ENSRNOT00000045049.6 gene_biotype:protein_coding transcript_biotype:protein_coding gene_symbol:Acaa1a description:acetyl-CoA acyltransferase 1A [Source:RGD Symbol;Acc:67379];primary_assembly:mRatBN7.2:8:119079807:119088597:1 gene:ENSRNOG00000032908.6 transcript:ENSRNOT00000103723.1 gene_biotype:protein_coding …		7	303.095	272.208	318.405	297.903	212.86	116.621	190.454	173.312	1.71889	0.0178057
ENSRNOP00000009136	valosin containing protein interacting protein 1	Vcpip1	ENSRNOP00000009136.3	ENSRNOP00000009136.3	pep	primary_assembly:mRatBN7.2:5:9534129:9562040:1 gene:ENSRNOG00000006980.5 transcript:ENSRNOT00000009136.5 gene_biotype:protein_coding transcript_biotype:protein_coding gene_symbol:Vcpip1 description:valosin containing protein interacting protein 1 [Source:RGD Symbol;Acc:708520]		4	111.845	104.966	149.967	122.259	85.4023	60.3022	67.9045	71.203	1.71705	0.0322193
ENSRNOP00000001201	heat shock protein family H (Hsp110) member 1	Hsph1	ENSRNOP00000001201.6;ENSRNOP00000082622.1	ENSRNOP00000001201.6;ENSRNOP00000082622.1	pep	primary_assembly:mRatBN7.2:12:5390922:5410224:1 gene:ENSRNOG00000000902.8 transcript:ENSRNOT00000001201.8 gene_biotype:protein_coding transcript_biotype:protein_coding gene_symbol:Hsph1 description:heat shock protein family H (Hsp110) member 1 [Source:RGD Symbol;Acc:1311609];primary_assembly:mRatBN7.2:12:5390922:5410224:1 gene:ENSRNOG00000000902.8 transcript:ENSRNOT00000116960.1 gene_biotype:prot…		16	201.142	204.757	284.381	230.093	146.533	142.035	113.593	134.054	1.71642	0.0297832
ENSRNOP00000001154	RNA binding motif protein, X-linked-like 1B	Rbmxl1b	ENSRNOP00000001154.5;ENSRNOP00000074646.2;ENSRNOP00000079505.1;ENSRNOP00000089402.1	ENSRNOP00000001154.5;ENSRNOP00000074646.2;ENSRNOP00000079505.1;ENSRNOP00000089402.1	pep	primary_assembly:mRatBN7.2:X:135308264:135314743:-1 gene:ENSRNOG00000000866.8 transcript:ENSRNOT00000001154.8 gene_biotype:protein_coding transcript_biotype:protein_coding;primary_assembly:mRatBN7.2:4:43956281:43957944:-1 gene:ENSRNOG00000059347.2 transcript:ENSRNOT00000081688.2 gene_biotype:protein_coding transcript_biotype:protein_coding gene_symbol:Rbmxl1b description:RNA binding motif protein…		5	546.923	641.852	698.976	629.25	462.211	268.231	369.415	366.619	1.71636	0.0212761
ENSRNOP00000027575	nucleoporin 98 and 96 precursor	Nup98	ENSRNOP00000027575.5;ENSRNOP00000094157.1	ENSRNOP00000027575.5;ENSRNOP00000094157.1	pep	primary_assembly:mRatBN7.2:1:156494423:156591415:-1 gene:ENSRNOG00000020347.8 transcript:ENSRNOT00000027575.8 gene_biotype:protein_coding transcript_biotype:protein_coding gene_symbol:Nup98 description:nucleoporin 98 and 96 precursor [Source:RGD Symbol;Acc:71033];primary_assembly:mRatBN7.2:1:156494423:156591415:-1 gene:ENSRNOG00000020347.8 transcript:ENSRNOT00000117464.1 gene_biotype:protein_codi…		12	242.38	285.31	312.235	279.975	217.826	145.653	127.525	163.668	1.71063	0.0274318
ENSRNOP00000017271	dipeptidylpeptidase 7	Dpp7	ENSRNOP00000017271.2;ENSRNOP00000095189.1	ENSRNOP00000017271.2;ENSRNOP00000095189.1	pep	primary_assembly:mRatBN7.2:3:8165091:8169355:-1 gene:ENSRNOG00000012640.4 transcript:ENSRNOT00000017271.4 gene_biotype:protein_coding transcript_biotype:protein_coding gene_symbol:Dpp7 description:dipeptidylpeptidase 7 [Source:RGD Symbol;Acc:71073];primary_assembly:mRatBN7.2:3:8165091:8169355:-1 gene:ENSRNOG00000012640.4 transcript:ENSRNOT00000115633.1 gene_biotype:protein_coding transcript_bioty…		6	425.492	621.093	706.655	584.413	383.645	348.349	294.028	342.008	1.70877	0.04982
ENSRNOP00000026398	eukaryotic translation termination factor 1	Etf1	ENSRNOP00000026398.4	ENSRNOP00000026398.4	pep	primary_assembly:mRatBN7.2:18:26504080:26530810:-1 gene:ENSRNOG00000019450.6 transcript:ENSRNOT00000026398.6 gene_biotype:protein_coding transcript_biotype:protein_coding gene_symbol:Etf1 description:eukaryotic translation termination factor 1 [Source:RGD Symbol;Acc:1305712]		13	395.466	411.428	590.587	465.827	306.484	271.624	241.472	273.193	1.70512	0.0419882
ENSRNOP00000006582	extended synaptotagmin 2	Esyt2	ENSRNOP00000006582.7;ENSRNOP00000086527.1	ENSRNOP00000006582.7;ENSRNOP00000086527.1	pep	primary_assembly:mRatBN7.2:6:137219707:137312590:1 gene:ENSRNOG00000032391.6 transcript:ENSRNOT00000006582.8 gene_biotype:protein_coding transcript_biotype:protein_coding gene_symbol:Esyt2 description:extended synaptotagmin 2 [Source:RGD Symbol;Acc:1565705];primary_assembly:mRatBN7.2:6:137219707:137312590:1 gene:ENSRNOG00000032391.6 transcript:ENSRNOT00000117706.1 gene_biotype:protein_coding tran…		15	152.476	193.696	216.373	187.515	124.033	102.939	103.281	110.084	1.70338	0.0178542
ENSRNOP00000076704	lectin, mannose-binding 2	Lman2	ENSRNOP00000076704.1	ENSRNOP00000076704.1	pep	primary_assembly:mRatBN7.2:17:9269022:9287265:1 gene:ENSRNOG00000016161.8 transcript:ENSRNOT00000104087.1 gene_biotype:protein_coding transcript_biotype:protein_coding gene_symbol:Lman2 description:lectin, mannose-binding 2 [Source:RGD Symbol;Acc:1308965]		10	399.04	490.848	590.365	493.418	326.041	290.801	252.486	289.776	1.70276	0.0262795
ENSRNOP00000074539	FKBP prolyl isomerase 8	Fkbp8	ENSRNOP00000074539.1;ENSRNOP00000087668.1	ENSRNOP00000074539.1;ENSRNOP00000087668.1	pep	primary_assembly:mRatBN7.2:16:18893576:18902612:-1 gene:ENSRNOG00000058359.2 transcript:ENSRNOT00000077756.2 gene_biotype:protein_coding transcript_biotype:protein_coding gene_symbol:Fkbp8 description:FKBP prolyl isomerase 8 [Source:RGD Symbol;Acc:1308670];primary_assembly:mRatBN7.2:16:18895633:18900999:-1 gene:ENSRNOG00000058359.2 transcript:ENSRNOT00000095622.1 gene_biotype:protein_coding trans…		5	129.558	139.482	186.202	151.747	99.7053	82.4178	85.5411	89.2214	1.7008	0.0266586
ENSRNOP00000028067	interferon-induced protein 35	Ifi35	ENSRNOP00000028067.3;ENSRNOP00000090927.1	ENSRNOP00000028067.3;ENSRNOP00000090927.1	pep	primary_assembly:mRatBN7.2:10:86381010:86389503:1 gene:ENSRNOG00000020678.6 transcript:ENSRNOT00000028067.5 gene_biotype:protein_coding transcript_biotype:protein_coding gene_symbol:Ifi35 description:interferon-induced protein 35 [Source:RGD Symbol;Acc:1304553];primary_assembly:mRatBN7.2:10:86386878:86389503:1 gene:ENSRNOG00000020678.6 transcript:ENSRNOT00000117498.1 gene_biotype:protein_coding t…		2	266.368	315.929	324.613	302.303	195.409	200.961	137.1	177.823	1.70002	0.0103652
ENSRNOP00000057942	hypothetical protein LOC681410		ENSRNOP00000057942.5	ENSRNOP00000057942.5	pep	primary_assembly:mRatBN7.2:17:6507275:6509375:1 gene:ENSRNOG00000039876.5 transcript:ENSRNOT00000061231.5 gene_biotype:protein_coding transcript_biotype:protein_coding description:hypothetical protein LOC681410 [Source:RGD Symbol;Acc:1595414]		3	465.432	390.342	583.738	479.837	326.922	245.655	274.225	282.267	1.69994	0.0318949
ENSRNOP00000061762	aldehyde dehydrogenase 3 family, member A2	Aldh3a2	ENSRNOP00000061762.2;ENSRNOP00000070512.2;ENSRNOP00000090663.1;ENSRNOP00000091330.1;ENSRNOP00000091575.1	ENSRNOP00000061762.2;ENSRNOP00000070512.2;ENSRNOP00000090663.1;ENSRNOP00000091330.1;ENSRNOP00000091575.1	pep	primary_assembly:mRatBN7.2:10:45928320:45949281:-1 gene:ENSRNOG00000002342.7 transcript:ENSRNOT00000066109.4 gene_biotype:protein_coding transcript_biotype:protein_coding gene_symbol:Aldh3a2 description:aldehyde dehydrogenase 3 family, member A2 [Source:RGD Symbol;Acc:61866];primary_assembly:mRatBN7.2:10:45931900:45948892:-1 gene:ENSRNOG00000002342.7 transcript:ENSRNOT00000077461.2 gene_biotype:p…		4	187.525	219.897	258.027	221.816	145.443	151.788	94.3582	130.53	1.69935	0.0287509
ENSRNOP00000003158	heterogeneous nuclear ribonucleoprotein D	Hnrnpd	ENSRNOP00000003158.4;ENSRNOP00000046491.2	ENSRNOP00000003158.4;ENSRNOP00000046491.2	pep	primary_assembly:mRatBN7.2:14:9615479:9633786:1 gene:ENSRNOG00000002292.9 transcript:ENSRNOT00000003158.7 gene_biotype:protein_coding transcript_biotype:protein_coding gene_symbol:Hnrnpd description:heterogeneous nuclear ribonucleoprotein D [Source:RGD Symbol;Acc:620365];primary_assembly:mRatBN7.2:14:9615479:9633786:1 gene:ENSRNOG00000002292.9 transcript:ENSRNOT00000047840.6 gene_biotype:protein_…		6	1038.77	1254.17	1238.16	1177.04	820.102	621.317	636.514	692.644	1.69934	0.00679149
ENSRNOP00000081030	septin 2	Septin2	ENSRNOP00000081030.1;ENSRNOP00000087317.1;ENSRNOP00000087399.1	ENSRNOP00000081030.1;ENSRNOP00000087317.1;ENSRNOP00000087399.1	pep	primary_assembly:mRatBN7.2:9:94018426:94051159:1 gene:ENSRNOG00000017952.5 transcript:ENSRNOT00000096521.1 gene_biotype:protein_coding transcript_biotype:protein_coding gene_symbol:Septin2 description:septin 2 [Source:RGD Symbol;Acc:620056];primary_assembly:mRatBN7.2:9:94018309:94051386:1 gene:ENSRNOG00000017952.5 transcript:ENSRNOT00000111467.1 gene_biotype:protein_coding transcript_biotype:prot…		5	586.569	657.339	859.399	701.102	426.912	387.867	423.308	412.695	1.69884	0.0251692
ENSRNOP00000069811	ribosomal protein L11	Rpl11	ENSRNOP00000069811.2	ENSRNOP00000069811.2	pep	primary_assembly:mRatBN7.2:5:148274069:148277274:-1 gene:ENSRNOG00000026260.7 transcript:ENSRNOT00000079823.2 gene_biotype:protein_coding transcript_biotype:protein_coding gene_symbol:Rpl11 description:ribosomal protein L11 [Source:RGD Symbol;Acc:1308681]		6	501.164	565.19	472.055	512.803	405.848	210.034	289.773	301.885	1.69867	0.0288453
ENSRNOP00000062170	VPS26 retromer complex component A	Vps26a	ENSRNOP00000062170.2;ENSRNOP00000070391.2	ENSRNOP00000062170.2;ENSRNOP00000070391.2	pep	primary_assembly:mRatBN7.2:20:30404325:30434107:-1 gene:ENSRNOG00000030683.6 transcript:ENSRNOT00000067883.3 gene_biotype:protein_coding transcript_biotype:protein_coding gene_symbol:Vps26a description:VPS26 retromer complex component A [Source:RGD Symbol;Acc:1359254];primary_assembly:mRatBN7.2:20:30404325:30434131:-1 gene:ENSRNOG00000030683.6 transcript:ENSRNOT00000081916.2 gene_biotype:protein_…		6	271.557	333.797	373.735	326.363	195.221	214.351	167.802	192.458	1.69576	0.0148451
ENSRNOP00000019656	core-binding factor subunit beta	Cbfb	ENSRNOP00000019656.4;ENSRNOP00000089246.1;ENSRNOP00000097999.1	ENSRNOP00000019656.4;ENSRNOP00000089246.1;ENSRNOP00000097999.1	pep	primary_assembly:mRatBN7.2:19:33049172:33092741:1 gene:ENSRNOG00000014647.6 transcript:ENSRNOT00000019656.5 gene_biotype:protein_coding transcript_biotype:protein_coding gene_symbol:Cbfb description:core-binding factor subunit beta [Source:RGD Symbol;Acc:620493];primary_assembly:mRatBN7.2:19:33049280:33092751:1 gene:ENSRNOG00000014647.6 transcript:ENSRNOT00000110232.1 gene_biotype:protein_coding …		2	145.652	173.583	221.31	180.182	128.402	105.122	86.0676	106.531	1.69136	0.0433966
ENSRNOP00000015218	SEC11 homolog A, signal peptidase complex subunit	Sec11a	ENSRNOP00000015218.6;ENSRNOP00000085655.1	ENSRNOP00000015218.6;ENSRNOP00000085655.1	pep	primary_assembly:mRatBN7.2:1:134881450:134909412:-1 gene:ENSRNOG00000011029.7 transcript:ENSRNOT00000015218.7 gene_biotype:protein_coding transcript_biotype:protein_coding gene_symbol:Sec11a description:SEC11 homolog A, signal peptidase complex subunit [Source:RGD Symbol;Acc:69360];primary_assembly:mRatBN7.2:1:134875265:134909446:-1 gene:ENSRNOG00000011029.7 transcript:ENSRNOT00000106266.1 gene_b…		3	180.443	199.643	253.889	211.325	157.596	110.018	107.565	125.06	1.68979	0.0344312
ENSRNOP00000003216	RAB3 GTPase activating non-catalytic protein subunit 2	Rab3gap2	ENSRNOP00000003216.8	ENSRNOP00000003216.8	pep	primary_assembly:mRatBN7.2:13:96757460:96829478:1 gene:ENSRNOG00000002353.9 transcript:ENSRNOT00000003216.9 gene_biotype:protein_coding transcript_biotype:protein_coding gene_symbol:Rab3gap2 description:RAB3 GTPase activating non-catalytic protein subunit 2 [Source:RGD Symbol;Acc:1311518]		10	142.523	162.91	214.794	173.409	117.414	85.0292	105.797	102.747	1.68773	0.0397024
ENSRNOP00000038134	COPI coat complex subunit gamma 2	Copg2	ENSRNOP00000038134.6;ENSRNOP00000080313.1	ENSRNOP00000038134.6;ENSRNOP00000080313.1	pep	primary_assembly:mRatBN7.2:4:59366089:59501618:-1 gene:ENSRNOG00000011014.8 transcript:ENSRNOT00000033706.6 gene_biotype:protein_coding transcript_biotype:protein_coding gene_symbol:Copg2 description:COPI coat complex subunit gamma 2 [Source:RGD Symbol;Acc:1566215];primary_assembly:mRatBN7.2:4:59366086:59500621:-1 gene:ENSRNOG00000011014.8 transcript:ENSRNOT00000097578.1 gene_biotype:protein_codi…		7	244.572	289.794	299.771	278.046	185.214	155.827	154.026	165.022	1.6849	0.0046264
ENSRNOP00000013761	erythrocyte membrane protein band 4.1	Epb41	ENSRNOP00000013761.4;ENSRNOP00000075428.2;ENSRNOP00000077988.1	ENSRNOP00000013761.4;ENSRNOP00000075428.2;ENSRNOP00000077988.1	pep	primary_assembly:mRatBN7.2:5:144111906:144237821:-1 gene:ENSRNOG00000010037.9 transcript:ENSRNOT00000013761.7 gene_biotype:protein_coding transcript_biotype:protein_coding gene_symbol:Epb41 description:erythrocyte membrane protein band 4.1 [Source:RGD Symbol;Acc:1564762];primary_assembly:mRatBN7.2:5:144111906:144191053:-1 gene:ENSRNOG00000010037.9 transcript:ENSRNOT00000079935.2 gene_biotype:prot…		7	126.803	157.572	149.87	144.748	62.2979	93.0326	102.512	85.9476	1.68415	0.0182394
ENSRNOP00000013301	serine and arginine rich splicing factor 4	Srsf4	ENSRNOP00000013301.4;ENSRNOP00000079743.1	ENSRNOP00000013301.4;ENSRNOP00000079743.1	pep	primary_assembly:mRatBN7.2:5:144061463:144089229:1 gene:ENSRNOG00000010007.6 transcript:ENSRNOT00000013301.6 gene_biotype:protein_coding transcript_biotype:protein_coding gene_symbol:Srsf4 description:serine and arginine rich splicing factor 4 [Source:RGD Symbol;Acc:1561347];primary_assembly:mRatBN7.2:5:144061900:144089229:1 gene:ENSRNOG00000010007.6 transcript:ENSRNOT00000108926.1 gene_biotype:p…		2	185.164	238.675	183.018	202.286	138.423	122.645	99.5532	120.207	1.68281	0.0185889
ENSRNOP00000000603	ribosomal protein L10A	Rpl10a	ENSRNOP00000000603.4;ENSRNOP00000090861.1	ENSRNOP00000000603.4;ENSRNOP00000090861.1	pep	primary_assembly:mRatBN7.2:20:6385823:6391357:1 gene:ENSRNOG00000000505.8 transcript:ENSRNOT00000000603.8 gene_biotype:protein_coding transcript_biotype:protein_coding gene_symbol:Rpl10a description:ribosomal protein L10A [Source:RGD Symbol;Acc:620497];primary_assembly:mRatBN7.2:20:6385823:6391357:1 gene:ENSRNOG00000000505.8 transcript:ENSRNOT00000100947.1 gene_biotype:protein_coding transcript_b…		6	898.936	989.779	1331.08	1073.26	692.062	631.366	590.555	637.994	1.68225	0.0320145
ENSRNOP00000024287	RAB8B, member RAS oncogene family	Rab8b	ENSRNOP00000024287.2	ENSRNOP00000024287.2	pep	primary_assembly:mRatBN7.2:8:67458923:67536384:-1 gene:ENSRNOG00000018009.7 transcript:ENSRNOT00000024286.5 gene_biotype:protein_coding transcript_biotype:protein_coding gene_symbol:Rab8b description:RAB8B, member RAS oncogene family [Source:RGD Symbol;Acc:628764]		2	328.953	489.245	483.144	433.781	311.427	262.187	200	257.871	1.68216	0.046045
ENSRNOP00000035090	biliverdin reductase B	Blvrb	ENSRNOP00000035090.4;ENSRNOP00000081240.1	ENSRNOP00000035090.4;ENSRNOP00000081240.1	pep	primary_assembly:mRatBN7.2:1:82738697:82760893:1 gene:ENSRNOG00000024410.5 transcript:ENSRNOT00000031026.5 gene_biotype:protein_coding transcript_biotype:protein_coding gene_symbol:Blvrb description:biliverdin reductase B [Source:RGD Symbol;Acc:1306080];primary_assembly:mRatBN7.2:1:82738695:82756685:1 gene:ENSRNOG00000024410.5 transcript:ENSRNOT00000118035.1 gene_biotype:protein_coding transcript…		8	205.954	180.738	239.163	208.618	135.132	92.9849	144.068	124.062	1.68157	0.0216192
ENSRNOP00000093902	cofilin 1	Cfl1	ENSRNOP00000093902.1	ENSRNOP00000093902.1	pep	primary_assembly:mRatBN7.2:1:202797753:202817587:1 gene:ENSRNOG00000020660.8 transcript:ENSRNOT00000117088.1 gene_biotype:protein_coding transcript_biotype:protein_coding gene_symbol:Cfl1 description:cofilin 1 [Source:RGD Symbol;Acc:69285]		9	1585.85	1976.14	2103.28	1888.43	1332.51	1089.74	947.681	1123.31	1.68113	0.0163284
ENSRNOP00000006753	FLII, actin remodeling protein	Flii	ENSRNOP00000006753.5	ENSRNOP00000006753.5	pep	primary_assembly:mRatBN7.2:10:45394032:45407970:-1 gene:ENSRNOG00000004159.6 transcript:ENSRNOT00000006753.6 gene_biotype:protein_coding transcript_biotype:protein_coding gene_symbol:Flii description:FLII, actin remodeling protein [Source:RGD Symbol;Acc:1307590]		17	202.898	252.508	331.366	262.257	166.826	154.62	146.762	156.07	1.68038	0.0485669
ENSRNOP00000012847	chaperonin containing TCP1 subunit 4	Cct4	ENSRNOP00000012847.3;ENSRNOP00000086401.1	ENSRNOP00000012847.3;ENSRNOP00000086401.1	pep	primary_assembly:mRatBN7.2:14:96991859:97005267:1 gene:ENSRNOG00000009642.4 transcript:ENSRNOT00000012847.4 gene_biotype:protein_coding transcript_biotype:protein_coding gene_symbol:Cct4 description:chaperonin containing TCP1 subunit 4 [Source:RGD Symbol;Acc:727937];primary_assembly:mRatBN7.2:14:96993448:97005267:1 gene:ENSRNOG00000009642.4 transcript:ENSRNOT00000116685.1 gene_biotype:protein_cod…		13	342.789	355.237	464.92	387.649	269.153	216.498	208.269	231.307	1.67591	0.0224365
ENSRNOP00000018960	epidermal growth factor receptor pathway substrate 15-like 1	Eps15l1	ENSRNOP00000018960.8;ENSRNOP00000088897.1;ENSRNOP00000090770.1;ENSRNOP00000094740.1;ENSRNOP00000097679.1	ENSRNOP00000018960.8;ENSRNOP00000088897.1;ENSRNOP00000090770.1;ENSRNOP00000094740.1;ENSRNOP00000097679.1	pep	primary_assembly:mRatBN7.2:16:17426430:17501674:1 gene:ENSRNOG00000013502.8 transcript:ENSRNOT00000018960.8 gene_biotype:protein_coding transcript_biotype:protein_coding gene_symbol:Eps15l1 description:epidermal growth factor receptor pathway substrate 15-like 1 [Source:RGD Symbol;Acc:1565708];primary_assembly:mRatBN7.2:16:17426430:17501674:1 gene:ENSRNOG00000013502.8 transcript:ENSRNOT0000010436…		12	175.329	223.272	274.761	224.454	142.085	122.437	137.721	134.081	1.67401	0.0368538
ENSRNOP00000088195	actin, beta	Actb	ENSRNOP00000088195.1	ENSRNOP00000088195.1	pep	primary_assembly:mRatBN7.2:12:11663109:11672877:1 gene:ENSRNOG00000034254.5 transcript:ENSRNOT00000105242.1 gene_biotype:protein_coding transcript_biotype:protein_coding gene_symbol:Actb description:actin, beta [Source:RGD Symbol;Acc:628837]		2	4588.15	4853.48	5478.87	4973.5	3368.69	3043.33	2508.65	2973.56	1.67258	0.00535352
ENSRNOP00000002462	DnaJ heat shock protein family (Hsp40) member B11	Dnajb11	ENSRNOP00000002462.5;ENSRNOP00000084289.1;ENSRNOP00000084615.1;ENSRNOP00000090058.1	ENSRNOP00000002462.5;ENSRNOP00000084289.1;ENSRNOP00000084615.1;ENSRNOP00000090058.1	pep	primary_assembly:mRatBN7.2:11:78151658:78168195:-1 gene:ENSRNOG00000001803.7 transcript:ENSRNOT00000002462.7 gene_biotype:protein_coding transcript_biotype:protein_coding gene_symbol:Dnajb11 description:DnaJ heat shock protein family (Hsp40) member B11 [Source:RGD Symbol;Acc:1307373];primary_assembly:mRatBN7.2:11:78150429:78180407:-1 gene:ENSRNOG00000001803.7 transcript:ENSRNOT00000101863.1 gene_…		8	251.21	264.902	313.198	276.437	190.826	169.723	135.346	165.298	1.67235	0.0109725
ENSRNOP00000002169	chaperonin containing TCP1 subunit 8	Cct8	ENSRNOP00000002169.4	ENSRNOP00000002169.4	pep	primary_assembly:mRatBN7.2:11:26710370:26722079:-1 gene:ENSRNOG00000001592.7 transcript:ENSRNOT00000002169.7 gene_biotype:protein_coding transcript_biotype:protein_coding gene_symbol:Cct8 description:chaperonin containing TCP1 subunit 8 [Source:RGD Symbol;Acc:1305452]		20	464.319	528.201	715.54	569.353	376.891	340.996	309.267	342.385	1.66291	0.0434782
ENSRNOP00000054900	adaptor related protein complex 2 subunit mu 1	Ap2m1	ENSRNOP00000054900.5;ENSRNOP00000070202.1	ENSRNOP00000054900.5;ENSRNOP00000070202.1	pep	primary_assembly:mRatBN7.2:11:80328041:80364140:-1 gene:ENSRNOG00000001709.8 transcript:ENSRNOT00000058092.5 gene_biotype:protein_coding transcript_biotype:protein_coding gene_symbol:Ap2m1 description:adaptor related protein complex 2 subunit mu 1 [Source:RGD Symbol;Acc:620135];primary_assembly:mRatBN7.2:11:80328041:80364140:-1 gene:ENSRNOG00000001709.8 transcript:ENSRNOT00000088821.2 gene_biotyp…		9	348.211	462.314	549.879	453.468	285.412	275.118	258.917	273.149	1.66015	0.0375888
ENSRNOP00000079566	V-type proton ATPase subunit F pseudogene		ENSRNOP00000079566.1;ENSRNOP00000083175.1;ENSRNOP00000087900.1;ENSRNOP00000095669.1	ENSRNOP00000079566.1;ENSRNOP00000083175.1;ENSRNOP00000087900.1;ENSRNOP00000095669.1	pep	primary_assembly:mRatBN7.2:15:24317364:24330117:1 gene:ENSRNOG00000064609.1 transcript:ENSRNOT00000094809.1 gene_biotype:protein_coding transcript_biotype:protein_coding description:V-type proton ATPase subunit F pseudogene [Source:RGD Symbol;Acc:11506266];primary_assembly:mRatBN7.2:15:24312664:24323782:1 gene:ENSRNOG00000064609.1 transcript:ENSRNOT00000118707.1 gene_biotype:protein_coding transc…		2	381.203	402.568	422.735	402.169	257.58	292.976	176.368	242.308	1.65974	0.0119226
ENSRNOP00000019465	signal transducer and activator of transcription 1	Stat4	ENSRNOP00000019465.7	ENSRNOP00000019465.7	pep	primary_assembly:mRatBN7.2:9:49419340:49459978:-1 gene:ENSRNOG00000014079.8 transcript:ENSRNOT00000019465.8 gene_biotype:protein_coding transcript_biotype:protein_coding gene_symbol:Stat4 description:signal transducer and activator of transcription 1 [Source:RGD Symbol;Acc:3771]		15	463.582	541.815	651.773	552.39	303.766	282.129	412.985	332.96	1.65903	0.0320193
ENSRNOP00000010397	TAM41 mitochondrial translocator assembly and maintenance homolog	Tamm41	ENSRNOP00000010397.4	ENSRNOP00000010397.4	pep	primary_assembly:mRatBN7.2:4:148018463:148103694:-1 gene:ENSRNOG00000007874.6 transcript:ENSRNOT00000010397.6 gene_biotype:protein_coding transcript_biotype:protein_coding gene_symbol:Tamm41 description:TAM41 mitochondrial translocator assembly and maintenance homolog [Source:RGD Symbol;Acc:1586150]		2	197.859	255.737	257.209	236.935	145.924	106.681	176.176	142.927	1.65774	0.0285201
ENSRNOP00000007711	endoplasmic reticulum protein 44	Erp44	ENSRNOP00000007711.3	ENSRNOP00000007711.3	pep	primary_assembly:mRatBN7.2:5:62516551:62610761:-1 gene:ENSRNOG00000005841.7 transcript:ENSRNOT00000007711.6 gene_biotype:protein_coding transcript_biotype:protein_coding gene_symbol:Erp44 description:endoplasmic reticulum protein 44 [Source:RGD Symbol;Acc:1309176]		11	297.589	325.834	441.658	355.027	238.626	219.568	184.351	214.182	1.65759	0.039709
ENSRNOP00000017600	adducin 3	Add3	ENSRNOP00000017600.5;ENSRNOP00000043399.3	ENSRNOP00000017600.5;ENSRNOP00000043399.3	pep	primary_assembly:mRatBN7.2:1:252147386:252255124:1 gene:ENSRNOG00000012820.9 transcript:ENSRNOT00000017600.7 gene_biotype:protein_coding transcript_biotype:protein_coding gene_symbol:Add3 description:adducin 3 [Source:RGD Symbol;Acc:2043];primary_assembly:mRatBN7.2:1:252147386:252255124:1 gene:ENSRNOG00000012820.9 transcript:ENSRNOT00000044827.7 gene_biotype:protein_coding transcript_biotype:prot…		4	243.875	257.925	344.654	282.151	166.706	144.775	201.486	170.989	1.65011	0.0353696
ENSRNOP00000005347	growth factor receptor bound protein 2	Grb2	ENSRNOP00000005347.5;ENSRNOP00000080275.1	ENSRNOP00000005347.5;ENSRNOP00000080275.1	pep	primary_assembly:mRatBN7.2:10:100881416:100939377:-1 gene:ENSRNOG00000003990.7 transcript:ENSRNOT00000005347.6 gene_biotype:protein_coding transcript_biotype:protein_coding gene_symbol:Grb2 description:growth factor receptor bound protein 2 [Source:RGD Symbol;Acc:619758];primary_assembly:mRatBN7.2:10:100881962:100949309:-1 gene:ENSRNOG00000003990.7 transcript:ENSRNOT00000095127.1 gene_biotype:pro…		5	305.212	410.482	486.597	400.764	253.703	246.47	230.962	243.712	1.64442	0.0414496
ENSRNOP00000094227	canopy FGF signaling regulator 2	Cnpy2	ENSRNOP00000094227.1;ENSRNOP00000096727.1	ENSRNOP00000094227.1;ENSRNOP00000096727.1	pep	primary_assembly:mRatBN7.2:7:749008:754341:1 gene:ENSRNOG00000003549.4 transcript:ENSRNOT00000105756.1 gene_biotype:protein_coding transcript_biotype:protein_coding gene_symbol:Cnpy2 description:canopy FGF signaling regulator 2 [Source:RGD Symbol;Acc:1589072];primary_assembly:mRatBN7.2:7:749156:754252:1 gene:ENSRNOG00000003549.4 transcript:ENSRNOT00000106896.1 gene_biotype:protein_coding transcri…		4	512.1	562.269	499.983	524.784	335.587	330.749	291.702	319.346	1.64331	0.000957498
ENSRNOP00000014151	adenosine deaminase	Ada	ENSRNOP00000014151.3;ENSRNOP00000090362.1;ENSRNOP00000090682.1;ENSRNOP00000090926.1	ENSRNOP00000014151.3;ENSRNOP00000090362.1;ENSRNOP00000090682.1;ENSRNOP00000090926.1	pep	primary_assembly:mRatBN7.2:3:152398747:152422907:-1 gene:ENSRNOG00000010265.7 transcript:ENSRNOT00000014151.7 gene_biotype:protein_coding transcript_biotype:protein_coding gene_symbol:Ada description:adenosine deaminase [Source:RGD Symbol;Acc:2031];primary_assembly:mRatBN7.2:3:152398747:152408126:-1 gene:ENSRNOG00000010265.7 transcript:ENSRNOT00000114756.1 gene_biotype:protein_coding transcript_b…		7	355.695	322.585	405.939	361.406	270.653	185.206	204.429	220.096	1.64204	0.0163215
ENSRNOP00000022107	polypyrimidine tract binding protein 3	Ptbp3	ENSRNOP00000022107.2;ENSRNOP00000069354.2	ENSRNOP00000022107.2;ENSRNOP00000069354.2	pep	primary_assembly:mRatBN7.2:5:74315101:74399791:-1 gene:ENSRNOG00000016334.5 transcript:ENSRNOT00000022107.4 gene_biotype:protein_coding transcript_biotype:protein_coding gene_symbol:Ptbp3 description:polypyrimidine tract binding protein 3 [Source:RGD Symbol;Acc:621671];primary_assembly:mRatBN7.2:5:74315101:74372181:-1 gene:ENSRNOG00000016334.5 transcript:ENSRNOT00000089251.2 gene_biotype:protein_…		5	333.494	473.82	457.83	421.715	300.594	207.171	263.515	257.093	1.64032	0.0340073
ENSRNOP00000015971	heterogeneous nuclear ribonucleoprotein R	Hnrnpr	ENSRNOP00000015971.6;ENSRNOP00000080671.1	ENSRNOP00000015971.6;ENSRNOP00000080671.1	pep	primary_assembly:mRatBN7.2:5:148543044:148574867:1 gene:ENSRNOG00000011910.8 transcript:ENSRNOT00000015971.8 gene_biotype:protein_coding transcript_biotype:protein_coding gene_symbol:Hnrnpr description:heterogeneous nuclear ribonucleoprotein R [Source:RGD Symbol;Acc:631348];primary_assembly:mRatBN7.2:1:204419077:204421708:-1 gene:ENSRNOG00000048337.3 transcript:ENSRNOT00000071413.3 gene_biotype:p…		10	243.339	277.078	369.167	296.528	213.541	153.786	175.842	181.056	1.63777	0.0495319
ENSRNOP00000064451	glutamine amidotransferase like class 1 domain containing 1	Gatd1	ENSRNOP00000064451.2	ENSRNOP00000064451.2	pep	primary_assembly:mRatBN7.2:1:196504833:196512551:-1 gene:ENSRNOG00000045795.3 transcript:ENSRNOT00000071528.3 gene_biotype:protein_coding transcript_biotype:protein_coding gene_symbol:Gatd1 description:glutamine amidotransferase like class 1 domain containing 1 [Source:RGD Symbol;Acc:1304836]		1	269.524	326.091	366.277	320.631	232.36	193.636	161.378	195.791	1.63762	0.0229417
ENSRNOP00000012376	karyopherin subunit beta 1	Kpnb1	ENSRNOP00000012376.3	ENSRNOP00000012376.3	pep	primary_assembly:mRatBN7.2:10:82145420:82174605:-1 gene:ENSRNOG00000009275.5 transcript:ENSRNOT00000012376.5 gene_biotype:protein_coding transcript_biotype:protein_coding gene_symbol:Kpnb1 description:karyopherin subunit beta 1 [Source:RGD Symbol;Acc:2909]		20	288.058	343.234	448.57	359.954	246.289	227.897	185.508	219.898	1.63691	0.0498919
ENSRNOP00000002284	VPS26 endosomal protein sorting factor C	Vps26c	ENSRNOP00000002284.6;ENSRNOP00000088004.1;ENSRNOP00000088383.1	ENSRNOP00000002284.6;ENSRNOP00000088004.1;ENSRNOP00000088383.1	pep	primary_assembly:mRatBN7.2:11:33814136:33841447:-1 gene:ENSRNOG00000001681.7 transcript:ENSRNOT00000002284.7 gene_biotype:protein_coding transcript_biotype:protein_coding gene_symbol:Vps26c description:VPS26 endosomal protein sorting factor C [Source:RGD Symbol;Acc:1306879];primary_assembly:mRatBN7.2:11:33792389:33841405:-1 gene:ENSRNOG00000001681.7 transcript:ENSRNOT00000114273.1 gene_biotype:pr…		3	93.973	121.771	122.926	112.89	66.2449	75.0286	65.6909	68.9881	1.63637	0.011524
ENSRNOP00000027793	secretory carrier membrane protein 3	Clk2	ENSRNOP00000027793.6;ENSRNOP00000027815.6;ENSRNOP00000084600.1	ENSRNOP00000027793.6;ENSRNOP00000027815.6;ENSRNOP00000084600.1	pep	primary_assembly:mRatBN7.2:2:174570653:174588979:1 gene:ENSRNOG00000020500.7 transcript:ENSRNOT00000027793.7 gene_biotype:protein_coding transcript_biotype:protein_coding gene_symbol:Clk2 description:secretory carrier membrane protein 3 [Source:RGD Symbol;Acc:68351];primary_assembly:mRatBN7.2:2:174583198:174588982:1 gene:ENSRNOG00000020500.7 transcript:ENSRNOT00000027815.7 gene_biotype:protein_co…		3	150.01	180.069	182.596	170.892	111.635		97.3639	104.499	1.63534	0.0196307
ENSRNOP00000057954	SURF1, cytochrome c oxidase assembly factor	Surf1	ENSRNOP00000057954.5;ENSRNOP00000097705.1	ENSRNOP00000057954.5;ENSRNOP00000097705.1	pep	primary_assembly:mRatBN7.2:3:10241837:10263315:-1 gene:ENSRNOG00000005247.9 transcript:ENSRNOT00000061242.6 gene_biotype:protein_coding transcript_biotype:protein_coding gene_symbol:Surf1 description:SURF1, cytochrome c oxidase assembly factor [Source:RGD Symbol;Acc:620527];primary_assembly:mRatBN7.2:3:10241837:10263315:-1 gene:ENSRNOG00000060005.2 transcript:ENSRNOT00000116949.1 gene_biotype:pro…		6	536.399	580.451	499.986	538.946	404.446	321	263.882	329.776	1.63428	0.011225
ENSRNOP00000023875	2',3'-cyclic nucleotide 3' phosphodiesterase	Cnp	ENSRNOP00000023875.4;ENSRNOP00000077498.1;ENSRNOP00000080276.1	ENSRNOP00000023875.4;ENSRNOP00000077498.1;ENSRNOP00000080276.1	pep	primary_assembly:mRatBN7.2:10:85511160:85517720:1 gene:ENSRNOG00000017496.5 transcript:ENSRNOT00000023872.5 gene_biotype:protein_coding transcript_biotype:protein_coding gene_symbol:Cnp description:2',3'-cyclic nucleotide 3' phosphodiesterase [Source:RGD Symbol;Acc:2368];primary_assembly:mRatBN7.2:10:85512109:85517717:1 gene:ENSRNOG00000017496.5 transcript:ENSRNOT00000111402.1 gene_biotype:protei…		5	389.898	329.291	355.786	358.325	190.547	189.499	278.641	219.562	1.632	0.0156182
ENSRNOP00000088611	RAB35, member RAS oncogene family	Rab35	ENSRNOP00000088611.1	ENSRNOP00000088611.1	pep	primary_assembly:mRatBN7.2:12:40967103:40981077:-1 gene:ENSRNOG00000022014.5 transcript:ENSRNOT00000103324.1 gene_biotype:protein_coding transcript_biotype:protein_coding gene_symbol:Rab35 description:RAB35, member RAS oncogene family [Source:RGD Symbol;Acc:1306362]		4	139.366	165.197	163.072	155.878	111.016	86.9434	89.5011	95.8202	1.62678	0.00595258
ENSRNOP00000083467	VPS41 subunit of HOPS complex	Vps41	ENSRNOP00000083467.1;ENSRNOP00000096552.1	ENSRNOP00000083467.1;ENSRNOP00000096552.1	pep	primary_assembly:mRatBN7.2:17:46063127:46220122:-1 gene:ENSRNOG00000012940.8 transcript:ENSRNOT00000110907.1 gene_biotype:protein_coding transcript_biotype:protein_coding gene_symbol:Vps41 description:VPS41 subunit of HOPS complex [Source:RGD Symbol;Acc:1560511];primary_assembly:mRatBN7.2:17:46063127:46227791:-1 gene:ENSRNOG00000012940.8 transcript:ENSRNOT00000106258.1 gene_biotype:protein_coding…		1	162.179	223.903	240.937	209.006	142.096	122.553	120.88	128.51	1.62638	0.0317931
ENSRNOP00000097047	ribosomal protein lateral stalk subunit P2	Rplp2	ENSRNOP00000097047.1	ENSRNOP00000097047.1	pep	primary_assembly:mRatBN7.2:1:196546352:196548645:1 gene:ENSRNOG00000068445.1 transcript:ENSRNOT00000109157.1 gene_biotype:protein_coding transcript_biotype:protein_coding gene_symbol:Rplp2 description:ribosomal protein lateral stalk subunit P2 [Source:RGD Symbol;Acc:621775]		5	335.144	360.37	499.433	398.316	257.056	235.715	243.125	245.299	1.6238	0.0410056
ENSRNOP00000052447	mesoderm development LRP chaperone	Mesd	ENSRNOP00000052447.2;ENSRNOP00000092593.1	ENSRNOP00000052447.2;ENSRNOP00000092593.1	pep	primary_assembly:mRatBN7.2:1:137874242:137879999:1 gene:ENSRNOG00000012366.7 transcript:ENSRNOT00000055583.3 gene_biotype:protein_coding transcript_biotype:protein_coding gene_symbol:Mesd description:mesoderm development LRP chaperone [Source:RGD Symbol;Acc:1310344];primary_assembly:mRatBN7.2:1:137874328:137879996:1 gene:ENSRNOG00000012366.7 transcript:ENSRNOT00000105170.1 gene_biotype:protein_co…		3	606.24	589.073	753.7	649.671	499.805	341.299	360.894	400.666	1.62148	0.0261326
ENSRNOP00000024436	annexin A4	Anxa4	ENSRNOP00000024436.5;ENSRNOP00000073016.2	ENSRNOP00000024436.5;ENSRNOP00000073016.2	pep	primary_assembly:mRatBN7.2:4:119184374:119241161:-1 gene:ENSRNOG00000018159.8 transcript:ENSRNOT00000024436.8 gene_biotype:protein_coding transcript_biotype:protein_coding gene_symbol:Anxa4 description:annexin A4 [Source:RGD Symbol;Acc:621171];primary_assembly:mRatBN7.2:4:119185039:119241068:-1 gene:ENSRNOG00000018159.8 transcript:ENSRNOT00000080502.2 gene_biotype:protein_coding transcript_biotyp…		16	687.181	918.646	980.085	861.971	554.711	549.415	490.863	531.663	1.62127	0.0225523
ENSRNOP00000011314	ribosomal protein S20	Rps20	ENSRNOP00000011314.7;ENSRNOP00000051318.2;ENSRNOP00000065886.1;ENSRNOP00000066077.1;ENSRNOP00000069127.1;ENSRNOP00000073861.1;ENSRNOP00000091671.1	ENSRNOP00000011314.7;ENSRNOP00000051318.2;ENSRNOP00000065886.1;ENSRNOP00000066077.1;ENSRNOP00000069127.1;ENSRNOP00000073861.1;ENSRNOP00000091671.1	pep	primary_assembly:mRatBN7.2:5:16819304:16820475:-1 gene:ENSRNOG00000008555.8 transcript:ENSRNOT00000011314.8 gene_biotype:protein_coding transcript_biotype:protein_coding gene_symbol:Rps20 description:ribosomal protein S20 [Source:RGD Symbol;Acc:621037];primary_assembly:mRatBN7.2:8:86742057:86742416:1 gene:ENSRNOG00000029843.4 transcript:ENSRNOT00000043008.4 gene_biotype:protein_coding transcript_…		3	2255.7	2690.92	3218.96	2721.86	1974.2	1529.56	1533.18	1678.98	1.62114	0.029693
ENSRNOP00000077074			ENSRNOP00000077074.1	ENSRNOP00000077074.1	pep	primary_assembly:mRatBN7.2:14:94350859:94351251:-1 gene:ENSRNOG00000070133.1 transcript:ENSRNOT00000111846.1 gene_biotype:protein_coding transcript_biotype:protein_coding		2	2734.75	2650.1	2775	2719.95	2017.07	1665.42	1352.12	1678.2	1.62075	0.00597713
ENSRNOP00000033579	nucleoporin 214	Nup214	ENSRNOP00000033579.6	ENSRNOP00000033579.6	pep	primary_assembly:mRatBN7.2:3:15255119:15340568:1 gene:ENSRNOG00000023393.8 transcript:ENSRNOT00000037164.8 gene_biotype:protein_coding transcript_biotype:protein_coding gene_symbol:Nup214 description:nucleoporin 214 [Source:RGD Symbol;Acc:1304977]		8	95.0448	121.279	142.751	119.692	82.8796	81.4611	57.2921	73.8776	1.62013	0.0466066
ENSRNOP00000008356	calumenin	Calu	ENSRNOP00000008356.4	ENSRNOP00000008356.4	pep	primary_assembly:mRatBN7.2:4:57949047:57976593:1 gene:ENSRNOG00000006197.8 transcript:ENSRNOT00000008356.6 gene_biotype:protein_coding transcript_biotype:protein_coding gene_symbol:Calu description:calumenin [Source:RGD Symbol;Acc:620383]		9	317.746	306.098	434.625	352.823	221.234	210.327	222.405	217.988	1.61854	0.0307546
ENSRNOP00000064401	synaptosome associated protein 23	AABR07053516.1	ENSRNOP00000064401.3	ENSRNOP00000064401.3	pep	primary_assembly:mRatBN7.2:3:107514150:107542815:1 gene:ENSRNOG00000050552.3 transcript:ENSRNOT00000074392.3 gene_biotype:protein_coding transcript_biotype:protein_coding gene_symbol:AABR07053516.1 description:synaptosome associated protein 23 [Source:RGD Symbol;Acc:620221]		8	141.341	191.045	213.43	181.939	124.761	115.011	97.5871	112.453	1.61791	0.0378033
ENSRNOP00000020721	LSM1 homolog, mRNA degradation associated	Lsm1	ENSRNOP00000020721.4;ENSRNOP00000089972.1	ENSRNOP00000020721.4;ENSRNOP00000089972.1	pep	primary_assembly:mRatBN7.2:16:66277345:66288852:-1 gene:ENSRNOG00000015375.6 transcript:ENSRNOT00000020721.6 gene_biotype:protein_coding transcript_biotype:protein_coding gene_symbol:Lsm1 description:LSM1 homolog, mRNA degradation associated [Source:RGD Symbol;Acc:1304967];primary_assembly:mRatBN7.2:16:66277345:66283881:-1 gene:ENSRNOG00000015375.6 transcript:ENSRNOT00000118602.1 gene_biotype:pro…		1	112.298	107.625	136.142	118.688	64.0622	76.677	79.6971	73.4788	1.61527	0.0108174
ENSRNOP00000010948	dynamin 2	Dnm2	ENSRNOP00000010948.6;ENSRNOP00000059940.3;ENSRNOP00000060296.4;ENSRNOP00000077232.1;ENSRNOP00000086498.1;ENSRNOP00000089994.1	ENSRNOP00000010948.6;ENSRNOP00000059940.3;ENSRNOP00000060296.4;ENSRNOP00000077232.1;ENSRNOP00000086498.1;ENSRNOP00000089994.1	pep	primary_assembly:mRatBN7.2:8:19978443:20059547:1 gene:ENSRNOG00000007649.9 transcript:ENSRNOT00000010947.6 gene_biotype:protein_coding transcript_biotype:protein_coding gene_symbol:Dnm2 description:dynamin 2 [Source:RGD Symbol;Acc:2513];primary_assembly:mRatBN7.2:8:19978430:20060157:1 gene:ENSRNOG00000007649.9 transcript:ENSRNOT00000066007.5 gene_biotype:protein_coding transcript_biotype:protein_…		16	223.665	283.62	352.696	286.66	198.279	161.771	172.4	177.483	1.61514	0.0482116
ENSRNOP00000025824	chaperonin containing TCP1 subunit 3	Cct3	ENSRNOP00000025824.4	ENSRNOP00000025824.4	pep	primary_assembly:mRatBN7.2:2:173765699:173790351:1 gene:ENSRNOG00000019090.7 transcript:ENSRNOT00000025824.7 gene_biotype:protein_coding transcript_biotype:protein_coding gene_symbol:Cct3 description:chaperonin containing TCP1 subunit 3 [Source:RGD Symbol;Acc:735038]		22	504.266	648.402	755.926	636.198	445.18	386.212	351.288	394.227	1.61379	0.0359802
ENSRNOP00000096887	apoptotic chromatin condensation inducer 1	Acin1	ENSRNOP00000096887.1	ENSRNOP00000096887.1	pep	primary_assembly:mRatBN7.2:15:28102117:28147001:-1 gene:ENSRNOG00000013533.8 transcript:ENSRNOT00000112466.1 gene_biotype:protein_coding transcript_biotype:protein_coding gene_symbol:Acin1 description:apoptotic chromatin condensation inducer 1 [Source:RGD Symbol;Acc:1311945]		9	118.296	153.195	141.962	137.818	93.8266	85.8645	77.5573	85.7494	1.60721	0.00999335
ENSRNOP00000036881	Golgi reassembly-stacking protein 2-like	Gorasp2	ENSRNOP00000036881.5;ENSRNOP00000072730.2;ENSRNOP00000086548.1;ENSRNOP00000095253.1	ENSRNOP00000036881.5;ENSRNOP00000072730.2;ENSRNOP00000086548.1;ENSRNOP00000095253.1	pep	primary_assembly:mRatBN7.2:3:55485161:55503533:1 gene:ENSRNOG00000023386.5 transcript:ENSRNOT00000039065.5 gene_biotype:protein_coding transcript_biotype:protein_coding gene_symbol:Gorasp2 description:Golgi reassembly-stacking protein 2-like [Source:RGD Symbol;Acc:9411173];primary_assembly:mRatBN7.2:3:55474775:55503576:1 gene:ENSRNOG00000023386.5 transcript:ENSRNOT00000088097.2 gene_biotype:prote…		4	357.873	464.85	519.992	447.572	348.509	244.934	244.404	279.282	1.60258	0.0459392
ENSRNOP00000010512	transmembrane p24 trafficking protein 10	Tmed10	ENSRNOP00000010512.6;ENSRNOP00000092591.1	ENSRNOP00000010512.6;ENSRNOP00000092591.1	pep	primary_assembly:mRatBN7.2:6:104991843:105026753:-1 gene:ENSRNOG00000007901.7 transcript:ENSRNOT00000010512.7 gene_biotype:protein_coding transcript_biotype:protein_coding gene_symbol:Tmed10 description:transmembrane p24 trafficking protein 10 [Source:RGD Symbol;Acc:620970];primary_assembly:mRatBN7.2:6:104991838:105026736:-1 gene:ENSRNOG00000007901.7 transcript:ENSRNOT00000119556.1 gene_biotype:p…		7	612.05	721.148	861.406	731.534	518.873	427.926	423.696	456.832	1.60132	0.0249739
ENSRNOP00000045049	3-hydroxyacyl-CoA dehydratase 3	Hacd3	ENSRNOP00000045049.4	ENSRNOP00000045049.4	pep	primary_assembly:mRatBN7.2:8:65501240:65538507:-1 gene:ENSRNOG00000030232.5 transcript:ENSRNOT00000041915.5 gene_biotype:protein_coding transcript_biotype:protein_coding gene_symbol:Hacd3 description:3-hydroxyacyl-CoA dehydratase 3 [Source:RGD Symbol;Acc:1565496]		4	119.197	140.836		130.016	92.1847	65.0405	86.5479	81.2577	1.60005	0.0356402
ENSRNOP00000007917	tRNA-histidine guanylyltransferase 1-like	Thg1l	ENSRNOP00000007917.5;ENSRNOP00000078306.1	ENSRNOP00000007917.5;ENSRNOP00000078306.1	pep	primary_assembly:mRatBN7.2:10:30387940:30396562:-1 gene:ENSRNOG00000005539.8 transcript:ENSRNOT00000007917.8 gene_biotype:protein_coding transcript_biotype:protein_coding gene_symbol:Thg1l description:tRNA-histidine guanylyltransferase 1-like [Source:RGD Symbol;Acc:1359513];primary_assembly:mRatBN7.2:10:30387940:30396687:-1 gene:ENSRNOG00000005539.8 transcript:ENSRNOT00000099031.1 gene_biotype:pr…		2	176.852	253.684	239.919	223.485	165.471	120.01	134.321	139.934	1.59708	0.0372087
ENSRNOP00000019305	Rho GTPase activating protein 17	Arhgap17	ENSRNOP00000019305.8;ENSRNOP00000038504.7;ENSRNOP00000076440.1;ENSRNOP00000080152.1	ENSRNOP00000019305.8;ENSRNOP00000038504.7;ENSRNOP00000076440.1;ENSRNOP00000080152.1	pep	primary_assembly:mRatBN7.2:1:177807583:177896853:-1 gene:ENSRNOG00000013836.9 transcript:ENSRNOT00000019304.8 gene_biotype:protein_coding transcript_biotype:protein_coding gene_symbol:Arhgap17 description:Rho GTPase activating protein 17 [Source:RGD Symbol;Acc:628767];primary_assembly:mRatBN7.2:1:177807583:177896853:-1 gene:ENSRNOG00000013836.9 transcript:ENSRNOT00000031770.8 gene_biotype:protein…		7	137.754	147.374	175.36	153.496	101.38	114.849	72.1145	96.1145	1.59701	0.0275038
ENSRNOP00000028390	nucleobindin 1	Nucb1	ENSRNOP00000028390.4;ENSRNOP00000075192.2	ENSRNOP00000028390.4;ENSRNOP00000075192.2	pep	primary_assembly:mRatBN7.2:1:95968327:95988963:-1 gene:ENSRNOG00000020889.8 transcript:ENSRNOT00000028390.6 gene_biotype:protein_coding transcript_biotype:protein_coding gene_symbol:Nucb1 description:nucleobindin 1 [Source:RGD Symbol;Acc:620030];primary_assembly:mRatBN7.2:1:95968326:96003220:-1 gene:ENSRNOG00000020889.8 transcript:ENSRNOT00000079633.2 gene_biotype:protein_coding transcript_biotyp…		12	225.287	260.5	331.877	272.554	199.46	161.803	151.356	170.873	1.59507	0.0424073
ENSRNOP00000000474	nuclear mitotic apparatus protein 1	Numa1	ENSRNOP00000000474.6	ENSRNOP00000000474.6	pep	primary_assembly:mRatBN7.2:1:156326259:156372855:1 gene:ENSRNOG00000000417.8 transcript:ENSRNOT00000000474.7 gene_biotype:protein_coding transcript_biotype:protein_coding gene_symbol:Numa1 description:nuclear mitotic apparatus protein 1 [Source:RGD Symbol;Acc:1308777]		31	145.047	165.306	188.271	166.208	113.477	103.634	95.5526	104.221	1.59476	0.0101433
ENSRNOP00000080205	eukaryotic translation initiation factor 3, subunit H	Eif3h	ENSRNOP00000080205.1	ENSRNOP00000080205.1	pep	primary_assembly:mRatBN7.2:7:83092893:83174451:-1 gene:ENSRNOG00000004252.7 transcript:ENSRNOT00000094377.1 gene_biotype:protein_coding transcript_biotype:protein_coding gene_symbol:Eif3h description:eukaryotic translation initiation factor 3, subunit H [Source:RGD Symbol;Acc:735178]		2	196.23	130.093	154.429	160.251	96.4813	97.8015	108.157	100.813	1.58958	0.0390514
ENSRNOP00000000174	CHM Rab escort protein	Chm	ENSRNOP00000000174.7;ENSRNOP00000075357.2;ENSRNOP00000078117.1;ENSRNOP00000090179.1;ENSRNOP00000091929.1	ENSRNOP00000000174.7;ENSRNOP00000075357.2;ENSRNOP00000078117.1;ENSRNOP00000090179.1;ENSRNOP00000091929.1	pep	primary_assembly:mRatBN7.2:X:78204553:78361943:-1 gene:ENSRNOG00000000161.8 transcript:ENSRNOT00000000174.8 gene_biotype:protein_coding transcript_biotype:protein_coding gene_symbol:Chm description:CHM Rab escort protein [Source:RGD Symbol;Acc:2340];primary_assembly:mRatBN7.2:X:78204553:78361943:-1 gene:ENSRNOG00000000161.8 transcript:ENSRNOT00000088570.2 gene_biotype:protein_coding transcript_bi…		2	91.8549	96.9019	129.829	106.195	77.3842	60.8997	62.609	66.9643	1.58585	0.0393001
ENSRNOP00000040067	GABA type A receptor associated protein like 2	Gabarapl2	ENSRNOP00000040067.3;ENSRNOP00000092094.1	ENSRNOP00000040067.3;ENSRNOP00000092094.1	pep	primary_assembly:mRatBN7.2:19:39910545:39924628:1 gene:ENSRNOG00000019425.6 transcript:ENSRNOT00000048998.4 gene_biotype:protein_coding transcript_biotype:protein_coding gene_symbol:Gabarapl2 description:GABA type A receptor associated protein like 2 [Source:RGD Symbol;Acc:620510];primary_assembly:mRatBN7.2:8:89246195:89247139:1 gene:ENSRNOG00000051416.2 transcript:ENSRNOT00000047078.5 gene_bioty…		2	166.894	179.395	187.102	177.797	115.492	98.5442	122.498	112.178	1.58495	0.00207008
ENSRNOP00000032361	eukaryotic translation initiation factor 3, subunit D	Eif3d	ENSRNOP00000032361.2	ENSRNOP00000032361.2	pep	primary_assembly:mRatBN7.2:7:109539356:109552206:-1 gene:ENSRNOG00000005804.7 transcript:ENSRNOT00000029753.4 gene_biotype:protein_coding transcript_biotype:protein_coding gene_symbol:Eif3d description:eukaryotic translation initiation factor 3, subunit D [Source:RGD Symbol;Acc:1303255]		6	338.737	421.172	500.32	420.076	294.304	249.383	251.654	265.114	1.58451	0.033855
ENSRNOP00000004083	TOR signaling pathway regulator	Tiprl	ENSRNOP00000004083.6	ENSRNOP00000004083.6	pep	primary_assembly:mRatBN7.2:13:77527176:77552074:-1 gene:ENSRNOG00000003048.7 transcript:ENSRNOT00000004083.7 gene_biotype:protein_coding transcript_biotype:protein_coding gene_symbol:Tiprl description:TOR signaling pathway regulator [Source:RGD Symbol;Acc:1310442]		4	89.8374	109.547	119.814	106.4	64.6049	70.0847		67.3448	1.57992	0.0429281
ENSRNOP00000020702	DnaJ heat shock protein family (Hsp40) member C25	Dnajc25	ENSRNOP00000020702.5	ENSRNOP00000020702.5	pep	primary_assembly:mRatBN7.2:5:73825565:73845433:1 gene:ENSRNOG00000015340.6 transcript:ENSRNOT00000020702.6 gene_biotype:protein_coding transcript_biotype:protein_coding gene_symbol:Dnajc25 description:DnaJ heat shock protein family (Hsp40) member C25 [Source:RGD Symbol;Acc:1561488]		2	25.0829	27.7239	23.6144	25.4737	20.3886	14.5503	13.4538	16.1309	1.57919	0.0192733
ENSRNOP00000061198	filamin B	Flnb	ENSRNOP00000061198.1;ENSRNOP00000070399.1	ENSRNOP00000061198.1;ENSRNOP00000070399.1	pep	primary_assembly:mRatBN7.2:15:16962003:17095006:-1 gene:ENSRNOG00000009470.8 transcript:ENSRNOT00000066546.2 gene_biotype:protein_coding transcript_biotype:protein_coding gene_symbol:Flnb description:filamin B [Source:RGD Symbol;Acc:1311915];primary_assembly:mRatBN7.2:15:16962003:17095006:-1 gene:ENSRNOG00000009470.8 transcript:ENSRNOT00000088264.2 gene_biotype:protein_coding transcript_biotype:p…		51	254.311	338.557	381.197	324.688	244.241	174.99	198.955	206.062	1.57568	0.0490869
ENSRNOP00000079179	poly-U binding splicing factor 60	Puf60	ENSRNOP00000079179.1	ENSRNOP00000079179.1	pep	primary_assembly:mRatBN7.2:7:107782808:107794531:-1 gene:ENSRNOG00000009960.9 transcript:ENSRNOT00000096390.1 gene_biotype:protein_coding transcript_biotype:protein_coding gene_symbol:Puf60 description:poly-U binding splicing factor 60 [Source:RGD Symbol;Acc:621674]		8	278.081	290.752	393.198	320.677	239.198	199.99	172.756	203.981	1.57209	0.047334
ENSRNOP00000014128	hydroxymethylbilane synthase	Hmbs	ENSRNOP00000014128.4;ENSRNOP00000076716.1;ENSRNOP00000082544.1	ENSRNOP00000014128.4;ENSRNOP00000076716.1;ENSRNOP00000082544.1	pep	primary_assembly:mRatBN7.2:8:44673554:44680957:-1 gene:ENSRNOG00000010390.8 transcript:ENSRNOT00000014127.6 gene_biotype:protein_coding transcript_biotype:protein_coding gene_symbol:Hmbs description:hydroxymethylbilane synthase [Source:RGD Symbol;Acc:2801];primary_assembly:mRatBN7.2:8:44673556:44679341:-1 gene:ENSRNOG00000010390.8 transcript:ENSRNOT00000099584.1 gene_biotype:protein_coding transc…		2	121.005	146.02	181.719	149.581	93.5794	101.153	92.0155	95.5826	1.56494	0.038911
ENSRNOP00000096658	chaperonin containing TCP1 subunit 7	Cct7	ENSRNOP00000096658.1	ENSRNOP00000096658.1	pep	primary_assembly:mRatBN7.2:4:117989254:118006580:1 gene:ENSRNOG00000015630.6 transcript:ENSRNOT00000105084.1 gene_biotype:protein_coding transcript_biotype:protein_coding gene_symbol:Cct7 description:chaperonin containing TCP1 subunit 7 [Source:RGD Symbol;Acc:1306422]		2	1153.38	1208.05	1403.31	1254.91	839.582	778.836	787.367	801.928	1.56487	0.00441433
ENSRNOP00000043928	paxillin	Pxn	ENSRNOP00000043928.3;ENSRNOP00000061647.2;ENSRNOP00000070477.2;ENSRNOP00000081906.1;ENSRNOP00000089712.1;ENSRNOP00000095501.1	ENSRNOP00000043928.3;ENSRNOP00000061647.2;ENSRNOP00000070477.2;ENSRNOP00000081906.1;ENSRNOP00000089712.1;ENSRNOP00000095501.1	pep	primary_assembly:mRatBN7.2:12:41060791:41072710:-1 gene:ENSRNOG00000001149.9 transcript:ENSRNOT00000047466.4 gene_biotype:protein_coding transcript_biotype:protein_coding gene_symbol:Pxn description:paxillin [Source:RGD Symbol;Acc:1305759];primary_assembly:mRatBN7.2:12:41060791:41107931:-1 gene:ENSRNOG00000001149.9 transcript:ENSRNOT00000064115.4 gene_biotype:protein_coding transcript_biotype:pro…		12	177.963	206.41	258.009	214.127	131.824	132.083	147.388	137.098	1.56185	0.0325436
ENSRNOP00000044360	Sad1 and UNC84 domain containing 2	Sun2	ENSRNOP00000044360.4;ENSRNOP00000088618.1;ENSRNOP00000089093.1	ENSRNOP00000044360.4;ENSRNOP00000088618.1;ENSRNOP00000089093.1	pep	primary_assembly:mRatBN7.2:7:111275380:111292553:-1 gene:ENSRNOG00000015177.9 transcript:ENSRNOT00000046399.7 gene_biotype:protein_coding transcript_biotype:protein_coding gene_symbol:Sun2 description:Sad1 and UNC84 domain containing 2 [Source:RGD Symbol;Acc:1563141];primary_assembly:mRatBN7.2:7:111275382:111292507:-1 gene:ENSRNOG00000015177.9 transcript:ENSRNOT00000110877.1 gene_biotype:protein_…		11	223.821	271.971	242.96	246.251	160.372	143.649	169.459	157.827	1.56026	0.00512748
ENSRNOP00000009155	SAP domain containing ribonucleoprotein	Sarnp	ENSRNOP00000009155.5;ENSRNOP00000089624.1	ENSRNOP00000009155.5;ENSRNOP00000089624.1	pep	primary_assembly:mRatBN7.2:7:1251098:1305323:1 gene:ENSRNOG00000030520.4 transcript:ENSRNOT00000009155.6 gene_biotype:protein_coding transcript_biotype:protein_coding gene_symbol:Sarnp description:SAP domain containing ribonucleoprotein [Source:RGD Symbol;Acc:1305692];primary_assembly:mRatBN7.2:7:1251226:1305332:1 gene:ENSRNOG00000030520.4 transcript:ENSRNOT00000112138.1 gene_biotype:protein_codi…		2	354.837	413.272	454.047	407.386	318.329	215.684	250.084	261.366	1.55868	0.0248546
ENSRNOP00000012260	N-acetylneuraminate synthase	Nans	ENSRNOP00000012260.4;ENSRNOP00000094739.1	ENSRNOP00000012260.4;ENSRNOP00000094739.1	pep	primary_assembly:mRatBN7.2:5:60780412:60797575:1 gene:ENSRNOG00000008945.7 transcript:ENSRNOT00000012260.7 gene_biotype:protein_coding transcript_biotype:protein_coding gene_symbol:Nans description:N-acetylneuraminate synthase [Source:RGD Symbol;Acc:1311943];primary_assembly:mRatBN7.2:5:60780392:60814950:1 gene:ENSRNOG00000008945.7 transcript:ENSRNOT00000108229.1 gene_biotype:protein_coding trans…		6	293.015	326.884	411.54	343.813	257.266	221.05	185.483	221.266	1.55384	0.0400526
ENSRNOP00000002450	uridine monophosphate synthetase	Umps	ENSRNOP00000002450.6;ENSRNOP00000085385.1	ENSRNOP00000002450.6;ENSRNOP00000085385.1	pep	primary_assembly:mRatBN7.2:11:66806045:66821903:1 gene:ENSRNOG00000001797.7 transcript:ENSRNOT00000002450.7 gene_biotype:protein_coding transcript_biotype:protein_coding gene_symbol:Umps description:uridine monophosphate synthetase [Source:RGD Symbol;Acc:1311908];primary_assembly:mRatBN7.2:11:66806096:66818056:1 gene:ENSRNOG00000001797.7 transcript:ENSRNOT00000117390.1 gene_biotype:protein_coding…		6	299.71	338.475	419.94	352.708	276.788	204.271	200.154	227.071	1.55329	0.0440395
ENSRNOP00000016325	small nuclear ribonucleoprotein U5 subunit 40	Snrnp40	ENSRNOP00000016325.6	ENSRNOP00000016325.6	pep	primary_assembly:mRatBN7.2:5:142700534:142733776:1 gene:ENSRNOG00000012219.8 transcript:ENSRNOT00000016325.8 gene_biotype:protein_coding transcript_biotype:protein_coding gene_symbol:Snrnp40 description:small nuclear ribonucleoprotein U5 subunit 40 [Source:RGD Symbol;Acc:1309198]		5	106.724	130.439	128.018	121.727	87.2966	72.4825	75.5095	78.4295	1.55206	0.00788164
ENSRNOP00000073189	CYFIP related Rac1 interactor B	Cyrib	ENSRNOP00000073189.2	ENSRNOP00000073189.2	pep	primary_assembly:mRatBN7.2:7:95640002:95697510:-1 gene:ENSRNOG00000061246.2 transcript:ENSRNOT00000078116.2 gene_biotype:protein_coding transcript_biotype:protein_coding gene_symbol:Cyrib description:CYFIP related Rac1 interactor B [Source:RGD Symbol;Acc:1307697]		11	387.15	515.292	583.387	495.277	356.447	313.182	287.883	319.171	1.55176	0.0445062
ENSRNOP00000044454	lysyl-tRNA synthetase	Kars	ENSRNOP00000044454.3;ENSRNOP00000080260.1	ENSRNOP00000044454.3;ENSRNOP00000080260.1	pep	primary_assembly:mRatBN7.2:19:39957846:39976834:-1 gene:ENSRNOG00000019456.7 transcript:ENSRNOT00000046126.4 gene_biotype:protein_coding transcript_biotype:protein_coding gene_symbol:Kars description:lysyl-tRNA synthetase [Source:RGD Symbol;Acc:1359653];primary_assembly:mRatBN7.2:19:39957849:39977632:-1 gene:ENSRNOG00000019456.7 transcript:ENSRNOT00000117076.1 gene_biotype:protein_coding transcri…		14	330.004	352.621	472.299	384.974	271.502	235.622	237.871	248.331	1.55024	0.0401999
ENSRNOP00000026552	importin 4	Ipo4	ENSRNOP00000026552.5;ENSRNOP00000089232.1	ENSRNOP00000026552.5;ENSRNOP00000089232.1	pep	primary_assembly:mRatBN7.2:15:29117365:29127285:-1 gene:ENSRNOG00000019553.7 transcript:ENSRNOT00000026552.7 gene_biotype:protein_coding transcript_biotype:protein_coding gene_symbol:Ipo4 description:importin 4 [Source:RGD Symbol;Acc:1305206];primary_assembly:mRatBN7.2:15:29117365:29127285:-1 gene:ENSRNOG00000019553.7 transcript:ENSRNOT00000105308.1 gene_biotype:protein_coding transcript_biotype:…		6	132.655	171.036	190.583	164.758	117.197	119.207	83.0126	106.472	1.54743	0.0478619
ENSRNOP00000068433	poly (ADP-ribose) polymerase family, member 4	Mphosph8	ENSRNOP00000068433.2	ENSRNOP00000068433.2	pep	primary_assembly:mRatBN7.2:15:30701067:30792865:1 gene:ENSRNOG00000061152.2 transcript:ENSRNOT00000076030.3 gene_biotype:protein_coding transcript_biotype:protein_coding gene_symbol:Mphosph8 description:poly (ADP-ribose) polymerase family, member 4 [Source:RGD Symbol;Acc:1310524]		6	183.307	159.161	166.177	169.548	143.236	90.1059	96.0051	109.782	1.54441	0.0307971
ENSRNOP00000009866	signal recognition particle 14	Srp14	ENSRNOP00000009866.6;ENSRNOP00000076968.1	ENSRNOP00000009866.6;ENSRNOP00000076968.1	pep	primary_assembly:mRatBN7.2:3:105442198:105445859:-1 gene:ENSRNOG00000007512.6 transcript:ENSRNOT00000009866.6 gene_biotype:protein_coding transcript_biotype:protein_coding gene_symbol:Srp14 description:signal recognition particle 14 [Source:RGD Symbol;Acc:1308506];primary_assembly:mRatBN7.2:3:105442249:105445855:-1 gene:ENSRNOG00000007512.6 transcript:ENSRNOT00000111030.1 gene_biotype:protein_cod…		1	196.007	227.704	242.179	221.964	151.218	147.624	132.328	143.723	1.54438	0.00616271
ENSRNOP00000044305	upstream binding transcription factor	Ubtf	ENSRNOP00000044305.3;ENSRNOP00000063740.1	ENSRNOP00000044305.3;ENSRNOP00000063740.1	pep	primary_assembly:mRatBN7.2:10:87258217:87272961:-1 gene:ENSRNOG00000020937.9 transcript:ENSRNOT00000048418.5 gene_biotype:protein_coding transcript_biotype:protein_coding gene_symbol:Ubtf description:upstream binding transcription factor [Source:RGD Symbol;Acc:3927];primary_assembly:mRatBN7.2:10:87258217:87272961:-1 gene:ENSRNOG00000020937.9 transcript:ENSRNOT00000064283.4 gene_biotype:protein_co…		5	104.281	138.582	154.852	132.572	92.3783	94.7251	71.443	86.1821	1.53827	0.0494285
ENSRNOP00000065329	intersectin 2	Itsn2	ENSRNOP00000065329.3;ENSRNOP00000089614.1;ENSRNOP00000094789.1;ENSRNOP00000096723.1	ENSRNOP00000065329.3;ENSRNOP00000089614.1;ENSRNOP00000094789.1;ENSRNOP00000096723.1	pep	primary_assembly:mRatBN7.2:6:27643958:27727124:1 gene:ENSRNOG00000046741.4 transcript:ENSRNOT00000074150.4 gene_biotype:protein_coding transcript_biotype:protein_coding gene_symbol:Itsn2 description:intersectin 2 [Source:RGD Symbol;Acc:1590890];primary_assembly:mRatBN7.2:6:27600406:27727124:1 gene:ENSRNOG00000046741.4 transcript:ENSRNOT00000099866.1 gene_biotype:protein_coding transcript_biotype:…		4	50.8336	47.0431		48.9384	31.8113	31.9529		31.8821	1.53498	0.0121392
ENSRNOP00000016111	OTU deubiquitinase with linear linkage specificity	Otulin	ENSRNOP00000016111.4	ENSRNOP00000016111.4	pep	primary_assembly:mRatBN7.2:2:78290959:78316422:-1 gene:ENSRNOG00000012017.5 transcript:ENSRNOT00000016111.5 gene_biotype:protein_coding transcript_biotype:protein_coding gene_symbol:Otulin description:OTU deubiquitinase with linear linkage specificity [Source:RGD Symbol;Acc:2324500]		3		70.2944	63.0594	66.6769	46.6477		40.4837	43.5657	1.53049	0.0397785
ENSRNOP00000027992	aldehyde dehydrogenase 16 family, member A1	Aldh16a1	ENSRNOP00000027992.5;ENSRNOP00000087100.1;ENSRNOP00000096018.1	ENSRNOP00000027992.5;ENSRNOP00000087100.1;ENSRNOP00000096018.1	pep	primary_assembly:mRatBN7.2:1:95626739:95639661:-1 gene:ENSRNOG00000020623.8 transcript:ENSRNOT00000027992.8 gene_biotype:protein_coding transcript_biotype:protein_coding gene_symbol:Aldh16a1 description:aldehyde dehydrogenase 16 family, member A1 [Source:RGD Symbol;Acc:1566295];primary_assembly:mRatBN7.2:1:95626733:95639835:-1 gene:ENSRNOG00000020623.8 transcript:ENSRNOT00000109143.1 gene_biotype…		4	148.267	189.246	202.29	179.935	145.008	108.52	99.413	117.647	1.52944	0.0437883
ENSRNOP00000022862	protein phosphatase 2, regulatory subunit B', delta	Ppp2r5d	ENSRNOP00000022862.6;ENSRNOP00000086619.1	ENSRNOP00000022862.6;ENSRNOP00000086619.1	pep	primary_assembly:mRatBN7.2:9:14276176:14300336:1 gene:ENSRNOG00000016849.7 transcript:ENSRNOT00000022862.7 gene_biotype:protein_coding transcript_biotype:protein_coding gene_symbol:Ppp2r5d description:protein phosphatase 2, regulatory subunit B', delta [Source:RGD Symbol;Acc:1306666];primary_assembly:mRatBN7.2:9:14268745:14300400:1 gene:ENSRNOG00000016849.7 transcript:ENSRNOT00000108773.1 gene_bi…		2	258.243	259.413	329.686	282.447	184.096	151.944	218.757	184.932	1.5273	0.0329836
ENSRNOP00000027360	major vault protein	Mvp	ENSRNOP00000027360.5;ENSRNOP00000089790.1	ENSRNOP00000027360.5;ENSRNOP00000089790.1	pep	primary_assembly:mRatBN7.2:1:181594734:181610670:-1 gene:ENSRNOG00000020182.6 transcript:ENSRNOT00000027360.6 gene_biotype:protein_coding transcript_biotype:protein_coding gene_symbol:Mvp description:major vault protein [Source:RGD Symbol;Acc:70932];primary_assembly:mRatBN7.2:1:181594735:181622380:-1 gene:ENSRNOG00000020182.6 transcript:ENSRNOT00000096594.1 gene_biotype:protein_coding transcript_…		25	572.908	543.769	725.434	614.037	406.961	459.25	341.558	402.59	1.52522	0.0325099
ENSRNOP00000004862	Jupiter microtubule associated homolog 1	Jpt1	ENSRNOP00000004862.4;ENSRNOP00000096769.1	ENSRNOP00000004862.4;ENSRNOP00000096769.1	pep	primary_assembly:mRatBN7.2:10:100744467:100762518:-1 gene:ENSRNOG00000003661.7 transcript:ENSRNOT00000004862.6 gene_biotype:protein_coding transcript_biotype:protein_coding gene_symbol:Jpt1 description:Jupiter microtubule associated homolog 1 [Source:RGD Symbol;Acc:1359325];primary_assembly:mRatBN7.2:10:100686797:100784490:-1 gene:ENSRNOG00000003661.7 transcript:ENSRNOT00000119507.1 gene_biotype:…		1	1071.45	1118.58	1264.81	1151.61	728.423	957.604	581.916	755.981	1.52334	0.03308
ENSRNOP00000010083	ubiquitin-like 7	Ubl7	ENSRNOP00000010083.3	ENSRNOP00000010083.3	pep	primary_assembly:mRatBN7.2:8:58321259:58338676:1 gene:ENSRNOG00000007442.4 transcript:ENSRNOT00000010083.4 gene_biotype:protein_coding transcript_biotype:protein_coding gene_symbol:Ubl7 description:ubiquitin-like 7 [Source:RGD Symbol;Acc:1303055]		1	213.759	226.125	254.651	231.512	172.655		131.834	152.244	1.52066	0.0358918
ENSRNOP00000063509	transmembrane protein 87A	Tmem87a	ENSRNOP00000063509.4;ENSRNOP00000090087.1;ENSRNOP00000091883.1	ENSRNOP00000063509.4;ENSRNOP00000090087.1;ENSRNOP00000091883.1	pep	primary_assembly:mRatBN7.2:3:107308788:107353551:-1 gene:ENSRNOG00000008455.9 transcript:ENSRNOT00000067836.5 gene_biotype:protein_coding transcript_biotype:protein_coding gene_symbol:Tmem87a description:transmembrane protein 87A [Source:RGD Symbol;Acc:1309417];primary_assembly:mRatBN7.2:3:107307726:107353551:-1 gene:ENSRNOG00000008455.9 transcript:ENSRNOT00000105742.1 gene_biotype:protein_coding…		1	311.917	352.588	293.023	319.176		236.051	184.852	210.452	1.51662	0.035059
ENSRNOP00000072520	interleukin enhancer binding factor 2	Ilf2	ENSRNOP00000072520.1;ENSRNOP00000093328.1	ENSRNOP00000072520.1;ENSRNOP00000093328.1	pep	primary_assembly:mRatBN7.2:2:175959374:175971337:1 gene:ENSRNOG00000014154.8 transcript:ENSRNOT00000077362.2 gene_biotype:protein_coding transcript_biotype:protein_coding gene_symbol:Ilf2 description:interleukin enhancer binding factor 2 [Source:RGD Symbol;Acc:1305734];primary_assembly:mRatBN7.2:2:175964063:175971337:1 gene:ENSRNOG00000014154.8 transcript:ENSRNOT00000102858.1 gene_biotype:protein…		5	114.717	141.209	157.316	137.747	111.764	75.8198	84.9428	90.8421	1.51634	0.046326
ENSRNOP00000009779	NBAS subunit of NRZ tethering complex	Nbas	ENSRNOP00000009779.7	ENSRNOP00000009779.7	pep	primary_assembly:mRatBN7.2:6:36048191:36352984:1 gene:ENSRNOG00000024503.7 transcript:ENSRNOT00000009779.8 gene_biotype:protein_coding transcript_biotype:protein_coding gene_symbol:Nbas description:NBAS subunit of NRZ tethering complex [Source:RGD Symbol;Acc:1585140]		9	90.6553	102.018	114.54	102.404	62.6134	60.4614	79.8103	67.6284	1.51422	0.0195942
ENSRNOP00000059805	defective in cullin neddylation 1 domain containing 1	Dcun1d1	ENSRNOP00000059805.2;ENSRNOP00000074566.2;ENSRNOP00000076537.1;ENSRNOP00000084408.1;ENSRNOP00000090810.1;ENSRNOP00000092738.1	ENSRNOP00000059805.2;ENSRNOP00000074566.2;ENSRNOP00000076537.1;ENSRNOP00000084408.1;ENSRNOP00000090810.1;ENSRNOP00000092738.1	pep	primary_assembly:mRatBN7.2:2:118724818:118767377:-1 gene:ENSRNOG00000012734.8 transcript:ENSRNOT00000068334.3 gene_biotype:protein_coding transcript_biotype:protein_coding gene_symbol:Dcun1d1 description:defective in cullin neddylation 1 domain containing 1 [Source:RGD Symbol;Acc:1309668];primary_assembly:mRatBN7.2:2:118724818:118756273:-1 gene:ENSRNOG00000012734.8 transcript:ENSRNOT00000080100.2…		3	69.7233	91.8151	80.248	80.5955	55.5939		51.3117	53.4528	1.50779	0.0480196
ENSRNOP00000009969	kelch-like family member 41	Klhl41	ENSRNOP00000009969.2	ENSRNOP00000009969.2	pep	primary_assembly:mRatBN7.2:3:54434234:54449222:1 gene:ENSRNOG00000007461.4 transcript:ENSRNOT00000009969.4 gene_biotype:protein_coding transcript_biotype:protein_coding gene_symbol:Klhl41 description:kelch-like family member 41 [Source:RGD Symbol;Acc:620852]		23	673.758	566.952	653.107	631.272	808.562	1036.63	996.289	947.159	0.66649	0.0151545
ENSRNOP00000009660	prolyl endopeptidase-like	Prepl	ENSRNOP00000009660.7;ENSRNOP00000058540.2;ENSRNOP00000070154.2;ENSRNOP00000076580.1	ENSRNOP00000009660.7;ENSRNOP00000058540.2;ENSRNOP00000070154.2;ENSRNOP00000076580.1	pep	primary_assembly:mRatBN7.2:6:9582169:9607772:1 gene:ENSRNOG00000007326.9 transcript:ENSRNOT00000009660.7 gene_biotype:protein_coding transcript_biotype:protein_coding gene_symbol:Prepl description:prolyl endopeptidase-like [Source:RGD Symbol;Acc:1310143];primary_assembly:mRatBN7.2:6:9580217:9607772:1 gene:ENSRNOG00000007326.9 transcript:ENSRNOT00000061826.4 gene_biotype:protein_coding transcript_…		10	100.173	87.6967	90.6954	92.8551	140.774	159.876	117.452	139.367	0.666262	0.0222554
ENSRNOP00000071721	popeye domain containing 2	Popdc2	ENSRNOP00000071721.1;ENSRNOP00000087674.1	ENSRNOP00000071721.1;ENSRNOP00000087674.1	pep	primary_assembly:mRatBN7.2:11:62374759:62390756:-1 gene:ENSRNOG00000058752.2 transcript:ENSRNOT00000087892.2 gene_biotype:protein_coding transcript_biotype:protein_coding gene_symbol:Popdc2 description:popeye domain containing 2 [Source:RGD Symbol;Acc:735226];primary_assembly:mRatBN7.2:11:62375545:62390756:-1 gene:ENSRNOG00000058752.2 transcript:ENSRNOT00000095198.1 gene_biotype:protein_coding tr…		2	168.625	191.686	139.059	166.457	221.779	260.769	271.094	251.214	0.662609	0.0166387
ENSRNOP00000008630	FYVE and coiled-coil domain autophagy adaptor 1	Fyco1	ENSRNOP00000008630.5	ENSRNOP00000008630.5	pep	primary_assembly:mRatBN7.2:8:123412112:123479021:-1 gene:ENSRNOG00000006336.8 transcript:ENSRNOT00000008630.7 gene_biotype:protein_coding transcript_biotype:protein_coding gene_symbol:Fyco1 description:FYVE and coiled-coil domain autophagy adaptor 1 [Source:RGD Symbol;Acc:1309069]		17	97.9712	102.222	81.3188	93.8373	122.095	150.749	155.257	142.7	0.657583	0.0160041
ENSRNOP00000041940	calcium/calmodulin-dependent protein kinase II alpha	Camk2a	ENSRNOP00000041940.6;ENSRNOP00000069249.2;ENSRNOP00000094280.1	ENSRNOP00000041940.6;ENSRNOP00000069249.2;ENSRNOP00000094280.1	pep	primary_assembly:mRatBN7.2:18:54378784:54438030:1 gene:ENSRNOG00000018712.8 transcript:ENSRNOT00000041533.6 gene_biotype:protein_coding transcript_biotype:protein_coding gene_symbol:Camk2a description:calcium/calmodulin-dependent protein kinase II alpha [Source:RGD Symbol;Acc:2261];primary_assembly:mRatBN7.2:18:54378784:54437755:1 gene:ENSRNOG00000018712.8 transcript:ENSRNOT00000080177.2 gene_bio…		1	3169.46	3317.54	2433.67	2973.55	4595.91	5014.27	3993.35	4534.51	0.655761	0.0179581
ENSRNOP00000061834	mutL homolog 1	Mlh1	ENSRNOP00000061834.2;ENSRNOP00000072285.1;ENSRNOP00000086372.1	ENSRNOP00000061834.2;ENSRNOP00000072285.1;ENSRNOP00000086372.1	pep	primary_assembly:mRatBN7.2:8:111196581:111233574:-1 gene:ENSRNOG00000033809.5 transcript:ENSRNOT00000064581.2 gene_biotype:protein_coding transcript_biotype:protein_coding gene_symbol:Mlh1 description:mutL homolog 1 [Source:RGD Symbol;Acc:620937];primary_assembly:mRatBN7.2:8:111196468:111233617:-1 gene:ENSRNOG00000033809.5 transcript:ENSRNOT00000081718.2 gene_biotype:protein_coding transcript_bio…		1	17184.2	22374.5	29449.3	23002.7	34399	38624.3	32211.5	35078.3	0.655752	0.0398501
ENSRNOP00000017712	nudix hydrolase 2	Nudt2	ENSRNOP00000017712.3	ENSRNOP00000017712.3	pep	primary_assembly:mRatBN7.2:5:56628265:56643104:1 gene:ENSRNOG00000013110.7 transcript:ENSRNOT00000017712.7 gene_biotype:protein_coding transcript_biotype:protein_coding gene_symbol:Nudt2 description:nudix hydrolase 2 [Source:RGD Symbol;Acc:1303023]		6	123.271	87.5334	129.041	113.282	156	184.523	179.19	173.238	0.653911	0.0186328
ENSRNOP00000080441	glutamic-oxaloacetic transaminase 1	Got1	ENSRNOP00000080441.1	ENSRNOP00000080441.1	pep	primary_assembly:mRatBN7.2:1:242357306:242379572:-1 gene:ENSRNOG00000016356.8 transcript:ENSRNOT00000119131.1 gene_biotype:protein_coding transcript_biotype:protein_coding gene_symbol:Got1 description:glutamic-oxaloacetic transaminase 1 [Source:RGD Symbol;Acc:2721]		3	1473.95	1451.22	1063.69	1329.62	2019.63	1746.74	2336.5	2034.29	0.653603	0.0311196
ENSRNOP00000080182	nexilin (F actin binding protein)	Nexn	ENSRNOP00000080182.1	ENSRNOP00000080182.1	pep	primary_assembly:mRatBN7.2:2:241186798:241218342:-1 gene:ENSRNOG00000012512.8 transcript:ENSRNOT00000099274.1 gene_biotype:protein_coding transcript_biotype:protein_coding gene_symbol:Nexn description:nexilin (F actin binding protein) [Source:RGD Symbol;Acc:708354]		12	136.829	105.209	96.3783	112.805	152.489	177.017	192.641	174.049	0.648125	0.022497
ENSRNOP00000073401	mono-ADP ribosylhydrolase 1	Macrod1	ENSRNOP00000073401.1	ENSRNOP00000073401.1	pep	primary_assembly:mRatBN7.2:1:204246166:204387025:1 gene:ENSRNOG00000021174.8 transcript:ENSRNOT00000091465.2 gene_biotype:protein_coding transcript_biotype:protein_coding gene_symbol:Macrod1 description:mono-ADP ribosylhydrolase 1 [Source:RGD Symbol;Acc:628701]		10	593.904	420.419	390.067	468.13	597.045	777.682	796.256	723.661	0.646891	0.0466391
ENSRNOP00000035430	aminopeptidase-like 1	Npepl1	ENSRNOP00000035430.6	ENSRNOP00000035430.6	pep	primary_assembly:mRatBN7.2:3:162893943:162906489:1 gene:ENSRNOG00000028384.6 transcript:ENSRNOT00000034915.6 gene_biotype:protein_coding transcript_biotype:protein_coding gene_symbol:Npepl1 description:aminopeptidase-like 1 [Source:RGD Symbol;Acc:1311351]		6	106.242	77.6772	102.011	95.3099	148.572	125.13	169.043	147.582	0.64581	0.0279656
ENSRNOP00000020634	disco-interacting protein 2 homolog C	Dip2c	ENSRNOP00000020634.6;ENSRNOP00000078375.1;ENSRNOP00000097731.1	ENSRNOP00000020634.6;ENSRNOP00000078375.1;ENSRNOP00000097731.1	pep	primary_assembly:mRatBN7.2:17:60649065:61032305:-1 gene:ENSRNOG00000015288.8 transcript:ENSRNOT00000020634.7 gene_biotype:protein_coding transcript_biotype:protein_coding gene_symbol:Dip2c description:disco-interacting protein 2 homolog C [Source:RGD Symbol;Acc:1560155];primary_assembly:mRatBN7.2:17:60649065:61032305:-1 gene:ENSRNOG00000015288.8 transcript:ENSRNOT00000103716.1 gene_biotype:protei…		10	64.8883	58.9125	66.9569	63.5859	97.2914	93.5122	105.251	98.6849	0.644333	0.00113878
ENSRNOP00000016783	adipogenesis associated, Mth938 domain containing	Aamdc	ENSRNOP00000016783.6;ENSRNOP00000086695.1;ENSRNOP00000087566.1;ENSRNOP00000089158.1;ENSRNOP00000097606.1	ENSRNOP00000016783.6;ENSRNOP00000086695.1;ENSRNOP00000087566.1;ENSRNOP00000089158.1;ENSRNOP00000097606.1	pep	primary_assembly:mRatBN7.2:1:151861990:151888131:-1 gene:ENSRNOG00000012584.8 transcript:ENSRNOT00000016783.7 gene_biotype:protein_coding transcript_biotype:protein_coding gene_symbol:Aamdc description:adipogenesis associated, Mth938 domain containing [Source:RGD Symbol;Acc:1561459];primary_assembly:mRatBN7.2:1:151860505:151876300:-1 gene:ENSRNOG00000012584.8 transcript:ENSRNOT00000113509.1 gene_…		2	136.733	177.514	119.869	144.705	185.871	224.284	263.979	224.711	0.643961	0.0475171
ENSRNOP00000083268	5'-nucleotidase, cytosolic IA	Nt5c1a	ENSRNOP00000083268.1;ENSRNOP00000087156.1	ENSRNOP00000083268.1;ENSRNOP00000087156.1	pep	primary_assembly:mRatBN7.2:5:135473245:135493922:1 gene:ENSRNOG00000068555.1 transcript:ENSRNOT00000113648.1 gene_biotype:protein_coding transcript_biotype:protein_coding gene_symbol:Nt5c1a description:5'-nucleotidase, cytosolic IA [Source:RGD Symbol;Acc:1310908];primary_assembly:mRatBN7.2:5:135473231:135499338:1 gene:ENSRNOG00000068555.1 transcript:ENSRNOT00000113843.1 gene_biotype:protein_codin…		7	64.7337	100.523	65.2875	76.848	103.238	130.98	125.457	119.892	0.640979	0.0417174
ENSRNOP00000052902	EPM2A interacting protein 1	Epm2aip1	ENSRNOP00000052902.4	ENSRNOP00000052902.4	pep	primary_assembly:mRatBN7.2:8:111233826:111241871:1 gene:ENSRNOG00000043006.4 transcript:ENSRNOT00000056050.5 gene_biotype:protein_coding transcript_biotype:protein_coding gene_symbol:Epm2aip1 description:EPM2A interacting protein 1 [Source:RGD Symbol;Acc:1310977]		7	78.4462	75.083	61.3588	71.6293	96.8793	119.011	119.717	111.869	0.640297	0.0116649
ENSRNOP00000024330	inositol polyphosphate-4-phosphatase type I A	Inpp4a	ENSRNOP00000024330.8;ENSRNOP00000083933.1;ENSRNOP00000085223.1;ENSRNOP00000087324.1;ENSRNOP00000090042.1	ENSRNOP00000024330.8;ENSRNOP00000083933.1;ENSRNOP00000085223.1;ENSRNOP00000087324.1;ENSRNOP00000090042.1	pep	primary_assembly:mRatBN7.2:9:39528674:39640164:1 gene:ENSRNOG00000017660.9 transcript:ENSRNOT00000024330.9 gene_biotype:protein_coding transcript_biotype:protein_coding gene_symbol:Inpp4a description:inositol polyphosphate-4-phosphatase type I A [Source:RGD Symbol;Acc:68386];primary_assembly:mRatBN7.2:9:39528674:39646581:1 gene:ENSRNOG00000017660.9 transcript:ENSRNOT00000110836.1 gene_biotype:pro…		2	64.2571	40.5299	59.1118	54.6329	87.8992	96.3805	72.7257	85.6685	0.637725	0.0359898
ENSRNOP00000004783	SET and MYND domain containing 2	Smyd2	ENSRNOP00000004783.4	ENSRNOP00000004783.4	pep	primary_assembly:mRatBN7.2:13:101425273:101466576:-1 gene:ENSRNOG00000003583.7 transcript:ENSRNOT00000004783.7 gene_biotype:protein_coding transcript_biotype:protein_coding gene_symbol:Smyd2 description:SET and MYND domain containing 2 [Source:RGD Symbol;Acc:727785]		4	104.155	170.571	122.548	132.424	186.576	215.034	222.759	208.123	0.636278	0.0287785
ENSRNOP00000006217	mitogen-activated protein kinase kinase 6	Map2k6	ENSRNOP00000006217.3	ENSRNOP00000006217.3	pep	primary_assembly:mRatBN7.2:10:95373204:95488293:1 gene:ENSRNOG00000004437.8 transcript:ENSRNOT00000006217.7 gene_biotype:protein_coding transcript_biotype:protein_coding gene_symbol:Map2k6 description:mitogen-activated protein kinase kinase 6 [Source:RGD Symbol;Acc:620666]		8	227.457	247.254	248.424	241.045	298.682	397.877	445.581	380.714	0.633139	0.0332483
ENSRNOP00000059284	transmembrane protein 38a	Tmem38a	ENSRNOP00000059284.1	ENSRNOP00000059284.1	pep	primary_assembly:mRatBN7.2:16:17258164:17273411:-1 gene:ENSRNOG00000011912.8 transcript:ENSRNOT00000064060.3 gene_biotype:protein_coding transcript_biotype:protein_coding gene_symbol:Tmem38a description:transmembrane protein 38a [Source:RGD Symbol;Acc:1307901]		7	325.832	281.986	227.127	278.315	386.24	521.114	411.727	439.694	0.632974	0.032574
ENSRNOP00000015448	carboxymethylenebutenolidase homolog	Cmbl	ENSRNOP00000015448.4	ENSRNOP00000015448.4	pep	primary_assembly:mRatBN7.2:2:82572352:82591007:1 gene:ENSRNOG00000011260.8 transcript:ENSRNOT00000015448.8 gene_biotype:protein_coding transcript_biotype:protein_coding gene_symbol:Cmbl description:carboxymethylenebutenolidase homolog [Source:RGD Symbol;Acc:1306952]		7	252.047	186.853	153.473	197.458	286.776	360.611	290.03	312.472	0.631921	0.0378708
ENSRNOP00000041476	ATP synthase c subunit lysine N-methyltransferase	Atpsckmt	ENSRNOP00000041476.3	ENSRNOP00000041476.3	pep	primary_assembly:mRatBN7.2:2:82603009:82618308:1 gene:ENSRNOG00000022347.5 transcript:ENSRNOT00000046325.4 gene_biotype:protein_coding transcript_biotype:protein_coding gene_symbol:Atpsckmt description:ATP synthase c subunit lysine N-methyltransferase [Source:RGD Symbol;Acc:1560629]		1	33.4173	29.7684		31.5928	54.7729	51.3269	44.457	50.1856	0.62952	0.0206535
ENSRNOP00000041545	ring finger protein 123	Rnf123	ENSRNOP00000041545.3	ENSRNOP00000041545.3	pep	primary_assembly:mRatBN7.2:8:108739620:108767675:-1 gene:ENSRNOG00000033378.6 transcript:ENSRNOT00000043825.5 gene_biotype:protein_coding transcript_biotype:protein_coding gene_symbol:Rnf123 description:ring finger protein 123 [Source:RGD Symbol;Acc:2301394]		11	134.33	111.56	85.6183	110.503	142.854	203.224	182.401	176.16	0.627287	0.0439771
ENSRNOP00000064514	cardiomyopathy associated 5	Cmya5	ENSRNOP00000064514.2;ENSRNOP00000089332.1;ENSRNOP00000094057.1	ENSRNOP00000064514.2;ENSRNOP00000089332.1;ENSRNOP00000094057.1	pep	primary_assembly:mRatBN7.2:2:24279528:24378364:-1 gene:ENSRNOG00000023803.8 transcript:ENSRNOT00000073710.4 gene_biotype:protein_coding transcript_biotype:protein_coding gene_symbol:Cmya5 description:cardiomyopathy associated 5 [Source:RGD Symbol;Acc:1582992];primary_assembly:mRatBN7.2:2:24279528:24378216:-1 gene:ENSRNOG00000023803.8 transcript:ENSRNOT00000103156.1 gene_biotype:protein_coding tra…		69	94.9547	101.909	72.2952	89.7197	115.891	153.731	162.103	143.908	0.623451	0.032074
ENSRNOP00000011554	myozenin 1	Myoz1	ENSRNOP00000011554.4	ENSRNOP00000011554.4	pep	primary_assembly:mRatBN7.2:15:3644368:3652884:1 gene:ENSRNOG00000040122.4 transcript:ENSRNOT00000011554.7 gene_biotype:protein_coding transcript_biotype:protein_coding gene_symbol:Myoz1 description:myozenin 1 [Source:RGD Symbol;Acc:1561064]		16	891.908	987.542	574.828	818.093	1197.06	1514.33	1226.1	1312.5	0.62331	0.0370261
ENSRNOP00000028271	glycogen synthase 1	Gys1	ENSRNOP00000028271.2	ENSRNOP00000028271.2	pep	primary_assembly:mRatBN7.2:1:95915443:95935292:1 gene:ENSRNOG00000020812.4 transcript:ENSRNOT00000028271.4 gene_biotype:protein_coding transcript_biotype:protein_coding gene_symbol:Gys1 description:glycogen synthase 1 [Source:RGD Symbol;Acc:1589798]		24	381.908	367.275	261.931	337.038	546.82	524.075	553.751	541.549	0.62236	0.00623053
ENSRNOP00000008153	junctophilin 1	Jph1	ENSRNOP00000008153.3	ENSRNOP00000008153.3	pep	primary_assembly:mRatBN7.2:5:2030281:2125284:1 gene:ENSRNOG00000006110.6 transcript:ENSRNOT00000008153.6 gene_biotype:protein_coding transcript_biotype:protein_coding gene_symbol:Jph1 description:junctophilin 1 [Source:RGD Symbol;Acc:1308789]		11	176.251	138.914	134.556	149.907	207.093	297.344	218.209	240.882	0.622327	0.044005
ENSRNOP00000017405	carnosine N-methyltransferase 1	Carnmt1	ENSRNOP00000017405.7	ENSRNOP00000017405.7	pep	primary_assembly:mRatBN7.2:1:216093695:216121006:1 gene:ENSRNOG00000012872.8 transcript:ENSRNOT00000017405.8 gene_biotype:protein_coding transcript_biotype:protein_coding gene_symbol:Carnmt1 description:carnosine N-methyltransferase 1 [Source:RGD Symbol;Acc:1311863]		7	202.257	213.868	174.937	197.021	293.753	349.246	308.782	317.26	0.621007	0.00399224
ENSRNOP00000016947	potassium voltage-gated channel subfamily Q member 2	Eef1a2	ENSRNOP00000016947.4	ENSRNOP00000016947.4	pep	primary_assembly:mRatBN7.2:3:168199994:168275071:-1 gene:ENSRNOG00000011624.8 transcript:ENSRNOT00000016947.5 gene_biotype:protein_coding transcript_biotype:protein_coding gene_symbol:Eef1a2 description:potassium voltage-gated channel subfamily Q member 2 [Source:RGD Symbol;Acc:621504]		12	822.147	796.962	609.313	742.808	1034.81	1175.51	1379.49	1196.6	0.620763	0.019672
ENSRNOP00000004965	dual specificity phosphatase 27, atypical	Dusp27	ENSRNOP00000004965.3	ENSRNOP00000004965.3	pep	primary_assembly:mRatBN7.2:13:78349365:78378458:-1 gene:ENSRNOG00000003722.6 transcript:ENSRNOT00000004965.6 gene_biotype:protein_coding transcript_biotype:protein_coding gene_symbol:Dusp27 description:dual specificity phosphatase 27, atypical [Source:RGD Symbol;Acc:1560598]		9	74.4845	80.4978	72.1752	75.7192	104.292	116.372	148.167	122.943	0.615886	0.0238854
ENSRNOP00000022309	glutamic-oxaloacetic transaminase 1	Got1	ENSRNOP00000022309.5	ENSRNOP00000022309.5	pep	primary_assembly:mRatBN7.2:1:242359355:242380633:-1 gene:ENSRNOG00000016356.8 transcript:ENSRNOT00000022309.8 gene_biotype:protein_coding transcript_biotype:protein_coding gene_symbol:Got1 description:glutamic-oxaloacetic transaminase 1 [Source:RGD Symbol;Acc:2721]		15	1538.35	1655.09	1444.32	1545.92	2394.18	2383.31	2770.69	2516.06	0.614422	0.0023503
ENSRNOP00000009975	ubiquitin specific peptidase 2	Usp2	ENSRNOP00000009975.4;ENSRNOP00000030257.4;ENSRNOP00000078529.1	ENSRNOP00000009975.4;ENSRNOP00000030257.4;ENSRNOP00000078529.1	pep	primary_assembly:mRatBN7.2:8:44411607:44438331:1 gene:ENSRNOG00000006663.9 transcript:ENSRNOT00000009975.8 gene_biotype:protein_coding transcript_biotype:protein_coding gene_symbol:Usp2 description:ubiquitin specific peptidase 2 [Source:RGD Symbol;Acc:621073];primary_assembly:mRatBN7.2:8:44429249:44438297:1 gene:ENSRNOG00000006663.9 transcript:ENSRNOT00000036051.7 gene_biotype:protein_coding tran…		5	84.1248	70.3347		77.2298	114.472	117.882	146.079	126.144	0.612233	0.0390463
ENSRNOP00000086904	protein kinase AMP-activated non-catalytic subunit beta 2	Prkab2	ENSRNOP00000086904.1	ENSRNOP00000086904.1	pep	primary_assembly:mRatBN7.2:2:185257632:185269817:1 gene:ENSRNOG00000018166.8 transcript:ENSRNOT00000099010.1 gene_biotype:protein_coding transcript_biotype:protein_coding gene_symbol:Prkab2 description:protein kinase AMP-activated non-catalytic subunit beta 2 [Source:RGD Symbol;Acc:620905]		8	119.614	152.319	109.433	127.122	190.279	249.892	184.445	208.205	0.61056	0.030003
ENSRNOP00000071816	acetyl-CoA carboxylase beta	Acacb	ENSRNOP00000071816.2;ENSRNOP00000073473.2	ENSRNOP00000071816.2;ENSRNOP00000073473.2	pep	primary_assembly:mRatBN7.2:12:42366548:42457655:-1 gene:ENSRNOG00000000658.8 transcript:ENSRNOT00000078868.2 gene_biotype:protein_coding transcript_biotype:protein_coding gene_symbol:Acacb description:acetyl-CoA carboxylase beta [Source:RGD Symbol;Acc:620500];primary_assembly:mRatBN7.2:12:42366548:42457655:-1 gene:ENSRNOG00000000658.8 transcript:ENSRNOT00000080557.2 gene_biotype:protein_coding tr…		36	114.498	100.358	80.6321	98.4961	129.239	157.813	197.55	161.534	0.609755	0.0463339
ENSRNOP00000086880	titin	Ttn	ENSRNOP00000086880.1	ENSRNOP00000086880.1	pep	primary_assembly:mRatBN7.2:3:61862276:61924741:-1 gene:ENSRNOG00000069271.1 transcript:ENSRNOT00000108121.1 gene_biotype:protein_coding transcript_biotype:protein_coding gene_symbol:Ttn description:titin [Source:RGD Symbol;Acc:621114]		35	129.265	128.232	88.6805	115.393	163.805	205.93	198.16	189.298	0.609581	0.0164933
ENSRNOP00000075267	nudix hydrolase 19	Nudt19	ENSRNOP00000075267.1	ENSRNOP00000075267.1	pep	primary_assembly:mRatBN7.2:1:88214480:88226207:-1 gene:ENSRNOG00000059386.2 transcript:ENSRNOT00000079088.2 gene_biotype:protein_coding transcript_biotype:protein_coding gene_symbol:Nudt19 description:nudix hydrolase 19 [Source:RGD Symbol;Acc:1302935]		6	160.981	206.698	131.766	166.482	244.462	323.758	255.667	274.629	0.606206	0.0305967
ENSRNOP00000065507	perilipin 4	Plin4	ENSRNOP00000065507.3	ENSRNOP00000065507.3	pep	primary_assembly:mRatBN7.2:9:929176:938056:-1 gene:ENSRNOG00000047046.3 transcript:ENSRNOT00000075424.3 gene_biotype:protein_coding transcript_biotype:protein_coding gene_symbol:Plin4 description:perilipin 4 [Source:RGD Symbol;Acc:1590867]		10	131.534	111.75	82.0495	108.444	143.949	188.251	205.397	179.199	0.605161	0.0384257
ENSRNOP00000071745	secernin 3	Scrn3	ENSRNOP00000071745.1	ENSRNOP00000071745.1	pep	primary_assembly:mRatBN7.2:3:58191620:58213623:1 gene:ENSRNOG00000018657.7 transcript:ENSRNOT00000081881.2 gene_biotype:protein_coding transcript_biotype:protein_coding gene_symbol:Scrn3 description:secernin 3 [Source:RGD Symbol;Acc:1305064]		12	175.315	217.156	158.651	183.707	288.109	271.856	350.896	303.62	0.605056	0.0156815
ENSRNOP00000071052	pyruvate dehydrogenase complex, component X	Pdhx	ENSRNOP00000071052.2;ENSRNOP00000096554.1	ENSRNOP00000071052.2;ENSRNOP00000096554.1	pep	primary_assembly:mRatBN7.2:3:89371497:89431773:-1 gene:ENSRNOG00000006947.8 transcript:ENSRNOT00000088242.2 gene_biotype:protein_coding transcript_biotype:protein_coding gene_symbol:Pdhx description:pyruvate dehydrogenase complex, component X [Source:RGD Symbol;Acc:1566332];primary_assembly:mRatBN7.2:3:89372249:89431773:-1 gene:ENSRNOG00000006947.8 transcript:ENSRNOT00000108445.1 gene_biotype:pro…		13	278.817	242.252	185.422	235.497	320.67	372.846	479.287	390.934	0.602395	0.0450984
ENSRNOP00000068384	synemin	Synm	ENSRNOP00000068384.1	ENSRNOP00000068384.1	pep	primary_assembly:mRatBN7.2:1:121333720:121363560:-1 gene:ENSRNOG00000014030.8 transcript:ENSRNOT00000076511.3 gene_biotype:protein_coding transcript_biotype:protein_coding gene_symbol:Synm description:synemin [Source:RGD Symbol;Acc:727872]		39	230.2	184.02	129.011	181.077	248.447	318.578	339.1	302.041	0.599511	0.0393186
ENSRNOP00000031375	mitochondrial trans-2-enoyl-CoA reductase	Mecr	ENSRNOP00000031375.2	ENSRNOP00000031375.2	pep	primary_assembly:mRatBN7.2:5:144029731:144055863:1 gene:ENSRNOG00000028047.6 transcript:ENSRNOT00000034057.5 gene_biotype:protein_coding transcript_biotype:protein_coding gene_symbol:Mecr description:mitochondrial trans-2-enoyl-CoA reductase [Source:RGD Symbol;Acc:3208]		7	72.8931	110.532	72.7352	85.3867	122.275	133.572	171.662	142.503	0.599192	0.0430219
ENSRNOP00000004349	calcium voltage-gated channel auxiliary subunit gamma 1	Cacng1	ENSRNOP00000004349.1	ENSRNOP00000004349.1	pep	primary_assembly:mRatBN7.2:10:92652614:92665783:-1 gene:ENSRNOG00000003245.5 transcript:ENSRNOT00000004349.5 gene_biotype:protein_coding transcript_biotype:protein_coding gene_symbol:Cacng1 description:calcium voltage-gated channel auxiliary subunit gamma 1 [Source:RGD Symbol;Acc:2249]		3	110.437	107.664	60.7952	92.9653	129.81	174.131	164.178	156.04	0.595779	0.0396185
ENSRNOP00000061487	pre-mRNA processing factor 39	Prpf39	ENSRNOP00000061487.1;ENSRNOP00000077104.1	ENSRNOP00000061487.1;ENSRNOP00000077104.1	pep	primary_assembly:mRatBN7.2:6:83088986:83113825:1 gene:ENSRNOG00000004521.9 transcript:ENSRNOT00000066702.5 gene_biotype:protein_coding transcript_biotype:protein_coding gene_symbol:Prpf39 description:pre-mRNA processing factor 39 [Source:RGD Symbol;Acc:1308702];primary_assembly:mRatBN7.2:6:83088991:83113821:1 gene:ENSRNOG00000004521.9 transcript:ENSRNOT00000110268.1 gene_biotype:protein_coding tr…		2		81.5365	72.6195	77.078	128.36	132.831		130.595	0.590205	0.00857322
ENSRNOP00000026941	striated muscle enriched protein kinase	Speg	ENSRNOP00000026941.4;ENSRNOP00000091308.1	ENSRNOP00000026941.4;ENSRNOP00000091308.1	pep	primary_assembly:mRatBN7.2:9:76865754:76923144:1 gene:ENSRNOG00000019850.9 transcript:ENSRNOT00000026941.8 gene_biotype:protein_coding transcript_biotype:protein_coding gene_symbol:Speg description:striated muscle enriched protein kinase [Source:RGD Symbol;Acc:2124];primary_assembly:mRatBN7.2:9:76865754:76923144:1 gene:ENSRNOG00000019850.9 transcript:ENSRNOT00000114940.1 gene_biotype:protein_codi…		55	155.974	158.167	95.9613	136.701	190.014	259.606	255.835	235.152	0.58133	0.0318075
ENSRNOP00000042949	NDRG family member 2	Ndrg2	ENSRNOP00000042949.1	ENSRNOP00000042949.1	pep	primary_assembly:mRatBN7.2:15:24600982:24609626:-1 gene:ENSRNOG00000010389.7 transcript:ENSRNOT00000042055.4 gene_biotype:protein_coding transcript_biotype:protein_coding gene_symbol:Ndrg2 description:NDRG family member 2 [Source:RGD Symbol;Acc:621874]		11	520.461	410.589	295.226	408.759	633.965	653.704	862.196	716.622	0.570397	0.0345516
ENSRNOP00000028116	histidine rich calcium binding protein	Hrc	ENSRNOP00000028116.3;ENSRNOP00000084422.1;ENSRNOP00000097166.1	ENSRNOP00000028116.3;ENSRNOP00000084422.1;ENSRNOP00000097166.1	pep	primary_assembly:mRatBN7.2:1:95813253:95816977:1 gene:ENSRNOG00000020719.7 transcript:ENSRNOT00000028116.6 gene_biotype:protein_coding transcript_biotype:protein_coding gene_symbol:Hrc description:histidine rich calcium binding protein [Source:RGD Symbol;Acc:727864];primary_assembly:mRatBN7.2:1:95813253:95816984:1 gene:ENSRNOG00000020719.7 transcript:ENSRNOT00000113100.1 gene_biotype:protein_codi…		14	146.857	84.4774	86.0295	105.788	149.014	197.019	212.362	186.132	0.568351	0.0456569
ENSRNOP00000088261	alpha-kinase 3	Alpk3	ENSRNOP00000088261.1	ENSRNOP00000088261.1	pep	primary_assembly:mRatBN7.2:1:135014499:135062302:1 gene:ENSRNOG00000011659.6 transcript:ENSRNOT00000117513.1 gene_biotype:protein_coding transcript_biotype:protein_coding gene_symbol:Alpk3 description:alpha-kinase 3 [Source:RGD Symbol;Acc:1309860]		19	93.0345	82.2799	54.913	76.7424	101.65	147.298	157.473	135.474	0.566475	0.0461975
ENSRNOP00000029229	F-box and WD repeat domain containing 5	Fbxw5	ENSRNOP00000029229.3;ENSRNOP00000078193.1	ENSRNOP00000029229.3;ENSRNOP00000078193.1	pep	primary_assembly:mRatBN7.2:3:8322637:8327092:1 gene:ENSRNOG00000028674.7 transcript:ENSRNOT00000034089.6 gene_biotype:protein_coding transcript_biotype:protein_coding gene_symbol:Fbxw5 description:F-box and WD repeat domain containing 5 [Source:RGD Symbol;Acc:1305661];primary_assembly:mRatBN7.2:3:8322543:8327092:1 gene:ENSRNOG00000028674.7 transcript:ENSRNOT00000113742.1 gene_biotype:protein_codi…		3	35.6657	40.5179		38.0918	74.5513	64.6135		69.5824	0.547434	0.0294769
ENSRNOP00000092698	calcium voltage-gated channel auxiliary subunit gamma 6	Cacng6	ENSRNOP00000092698.1;ENSRNOP00000095459.1	ENSRNOP00000092698.1;ENSRNOP00000095459.1	pep	primary_assembly:mRatBN7.2:1:65733632:65747341:-1 gene:ENSRNOG00000063051.1 transcript:ENSRNOT00000106854.1 gene_biotype:protein_coding transcript_biotype:protein_coding gene_symbol:Cacng6 description:calcium voltage-gated channel auxiliary subunit gamma 6 [Source:RGD Symbol;Acc:628806];primary_assembly:mRatBN7.2:1:65732632:65747341:-1 gene:ENSRNOG00000063051.1 transcript:ENSRNOT00000111328.1 gen…		2	240.695	251.617	151.373	214.561	393.82	463.078	330.352	395.75	0.542164	0.0219551
ENSRNOP00000013507	phospholipid phosphatase 7 (inactive)	Plpp7	ENSRNOP00000013507.4	ENSRNOP00000013507.4	pep	primary_assembly:mRatBN7.2:3:15384492:15398818:1 gene:ENSRNOG00000010068.5 transcript:ENSRNOT00000013507.5 gene_biotype:protein_coding transcript_biotype:protein_coding gene_symbol:Plpp7 description:phospholipid phosphatase 7 (inactive) [Source:RGD Symbol;Acc:1305821]		1	137.629	112.58	142.341	130.85	219.539	267.838		243.689	0.536955	0.0136278
ENSRNOP00000089037	malic enzyme 3	Me3	ENSRNOP00000089037.1	ENSRNOP00000089037.1	pep	primary_assembly:mRatBN7.2:1:143534139:143733132:1 gene:ENSRNOG00000017311.8 transcript:ENSRNOT00000095307.1 gene_biotype:protein_coding transcript_biotype:protein_coding gene_symbol:Me3 description:malic enzyme 3 [Source:RGD Symbol;Acc:1311070]		8	195.972	149.21	148.729	164.637	356.117	226.378	348.306	310.267	0.53063	0.0314246
ENSRNOP00000088692	methionine--tRNA ligase, mitochondrial-like		ENSRNOP00000088692.1	ENSRNOP00000088692.1	pep	primary_assembly:mRatBN7.2:9:56720983:56723820:1 gene:ENSRNOG00000065339.1 transcript:ENSRNOT00000114346.1 gene_biotype:protein_coding transcript_biotype:protein_coding description:methionine--tRNA ligase, mitochondrial-like [Source:RGD Symbol;Acc:6494075]		2	43.9819	61.7648		52.8734	82.9176	104.331	116.054	101.101	0.522977	0.0423475
ENSRNOP00000044290	coenzyme Q10A	Coq10a	ENSRNOP00000044290.3;ENSRNOP00000070841.2	ENSRNOP00000044290.3;ENSRNOP00000070841.2	pep	primary_assembly:mRatBN7.2:7:792089:797838:-1 gene:ENSRNOG00000029571.6 transcript:ENSRNOT00000047530.5 gene_biotype:protein_coding transcript_biotype:protein_coding gene_symbol:Coq10a description:coenzyme Q10A [Source:RGD Symbol;Acc:1562447];primary_assembly:mRatBN7.2:7:792089:800161:-1 gene:ENSRNOG00000029571.6 transcript:ENSRNOT00000086939.2 gene_biotype:protein_coding transcript_biotype:prote…		4	292.557	301.701	207.368	267.208	521.45	480.624	531.799	511.291	0.522616	0.00196249
ENSRNOP00000008018	sulfite oxidase	Suox	ENSRNOP00000008018.3;ENSRNOP00000089321.1	ENSRNOP00000008018.3;ENSRNOP00000089321.1	pep	primary_assembly:mRatBN7.2:7:1103152:1107038:-1 gene:ENSRNOG00000005987.6 transcript:ENSRNOT00000008018.6 gene_biotype:protein_coding transcript_biotype:protein_coding gene_symbol:Suox description:sulfite oxidase [Source:RGD Symbol;Acc:619994];primary_assembly:mRatBN7.2:7:1103151:1105518:-1 gene:ENSRNOG00000005987.6 transcript:ENSRNOT00000108072.1 gene_biotype:protein_coding transcript_biotype:pr…		7	73.6401	76.9503	69.4341	73.3415	111.076	136.445	182.404	143.308	0.511774	0.0290046
ENSRNOP00000028685	potassium inwardly-rectifying channel, subfamily J, member 11	Kcnj11	ENSRNOP00000028685.1	ENSRNOP00000028685.1	pep	primary_assembly:mRatBN7.2:1:96591049:96594082:-1 gene:ENSRNOG00000021128.4 transcript:ENSRNOT00000028685.4 gene_biotype:protein_coding transcript_biotype:protein_coding gene_symbol:Kcnj11 description:potassium inwardly-rectifying channel, subfamily J, member 11 [Source:RGD Symbol;Acc:69247]		1	147.701	104.088		125.895	224.71	262.663	251.323	246.232	0.511284	0.0117032
ENSRNOP00000074263			ENSRNOP00000074263.1	ENSRNOP00000074263.1	pep	primary_assembly:mRatBN7.2:10:98813794:98814795:-1 gene:ENSRNOG00000030224.2 transcript:ENSRNOT00000044922.2 gene_biotype:protein_coding transcript_biotype:protein_coding gene_symbol:AABR07030729.1		3	839.502	881.767	474.595	731.955	1557.13	1570.76	1325.41	1484.44	0.493086	0.00772319
ENSRNOP00000039338	thiosulfate sulfurtransferase	Tst	ENSRNOP00000039338.4	ENSRNOP00000039338.4	pep	primary_assembly:mRatBN7.2:7:109948062:109957216:-1 gene:ENSRNOG00000000186.8 transcript:ENSRNOT00000050511.6 gene_biotype:protein_coding transcript_biotype:protein_coding gene_symbol:Tst description:thiosulfate sulfurtransferase [Source:RGD Symbol;Acc:3913]		6	69.8213	77.0906	47.4111	64.7743	121.97	109.386	171.885	134.414	0.481903	0.0297956
ENSRNOP00000038038	SEC31 homolog B, COPII coat complex component	Sec31b	ENSRNOP00000038038.6	ENSRNOP00000038038.6	pep	primary_assembly:mRatBN7.2:1:243378456:243404557:-1 gene:ENSRNOG00000025781.7 transcript:ENSRNOT00000035758.6 gene_biotype:protein_coding transcript_biotype:protein_coding gene_symbol:Sec31b description:SEC31 homolog B, COPII coat complex component [Source:RGD Symbol;Acc:1598329]		6	80.7762	38.1182	60.053	59.6491	119.641	141.12	114.857	125.206	0.476408	0.0112357
ENSRNOP00000087286	synaptopodin	Myoz3	ENSRNOP00000087286.1	ENSRNOP00000087286.1	pep	primary_assembly:mRatBN7.2:18:54026152:54101463:-1 gene:ENSRNOG00000019181.6 transcript:ENSRNOT00000103982.1 gene_biotype:protein_coding transcript_biotype:protein_coding gene_symbol:Myoz3 description:synaptopodin [Source:RGD Symbol;Acc:620668]		27	251.871	210.745	126.077	196.231	326.377	442.712	489.235	419.441	0.467839	0.0215577
ENSRNOP00000028847	attractin	Atrn	ENSRNOP00000028847.5;ENSRNOP00000097783.1	ENSRNOP00000028847.5;ENSRNOP00000097783.1	pep	primary_assembly:mRatBN7.2:3:118110229:118244322:1 gene:ENSRNOG00000021240.5 transcript:ENSRNOT00000028847.5 gene_biotype:protein_coding transcript_biotype:protein_coding gene_symbol:Atrn description:attractin [Source:RGD Symbol;Acc:69063];primary_assembly:mRatBN7.2:3:118110380:118244322:1 gene:ENSRNOG00000021240.5 transcript:ENSRNOT00000104219.1 gene_biotype:protein_coding transcript_biotype:pro…		1	27.5412	25.3701	34.4386	29.1167	66.2907	58.8808		62.5858	0.465228	0.00497055
ENSRNOP00000019931	synaptopodin 2	Synpo2	ENSRNOP00000019931.7	ENSRNOP00000019931.7	pep	primary_assembly:mRatBN7.2:2:211216783:211371267:-1 gene:ENSRNOG00000014867.8 transcript:ENSRNOT00000019931.8 gene_biotype:protein_coding transcript_biotype:protein_coding gene_symbol:Synpo2 description:synaptopodin 2 [Source:RGD Symbol;Acc:1564779]		17	365.601	367.785	191.654	308.347	500.819	665.061	826.709	664.196	0.46424	0.0324513
ENSRNOP00000033248	acyl-CoA synthetase long-chain family member 6	Acsl6	ENSRNOP00000033248.5;ENSRNOP00000081838.1;ENSRNOP00000096136.1	ENSRNOP00000033248.5;ENSRNOP00000081838.1;ENSRNOP00000096136.1	pep	primary_assembly:mRatBN7.2:10:38451416:38498757:1 gene:ENSRNOG00000026745.8 transcript:ENSRNOT00000030760.5 gene_biotype:protein_coding transcript_biotype:protein_coding gene_symbol:Acsl6 description:acyl-CoA synthetase long-chain family member 6 [Source:RGD Symbol;Acc:69403];primary_assembly:mRatBN7.2:10:38456361:38498757:1 gene:ENSRNOG00000026745.8 transcript:ENSRNOT00000115137.1 gene_biotype:p…		27	198.076	151.087	123.366	157.51	335.464	315.43	372.246	341.047	0.461841	0.00259378
ENSRNOP00000080912	nebulin	Neb	ENSRNOP00000080912.1	ENSRNOP00000080912.1	pep	primary_assembly:mRatBN7.2:3:36614000:36811574:-1 gene:ENSRNOG00000006783.9 transcript:ENSRNOT00000105611.1 gene_biotype:protein_coding transcript_biotype:protein_coding gene_symbol:Neb description:nebulin [Source:RGD Symbol;Acc:1311134]		6	728.366	646.364	384.624	586.451	1069.52	1493.41	1339.13	1300.69	0.450878	0.0114921
ENSRNOP00000028650	transmembrane protein 143	Tmem143	ENSRNOP00000028650.4;ENSRNOP00000094364.1	ENSRNOP00000028650.4;ENSRNOP00000094364.1	pep	primary_assembly:mRatBN7.2:1:96371938:96387991:1 gene:ENSRNOG00000021096.7 transcript:ENSRNOT00000028650.6 gene_biotype:protein_coding transcript_biotype:protein_coding gene_symbol:Tmem143 description:transmembrane protein 143 [Source:RGD Symbol;Acc:1305013];primary_assembly:mRatBN7.2:1:96372341:96387979:1 gene:ENSRNOG00000021096.7 transcript:ENSRNOT00000109300.1 gene_biotype:protein_coding trans…		5	64.9697	62.2636		63.6167	137.138	131.297	173.544	147.326	0.431808	0.0162913
ENSRNOP00000083094	kynurenine aminotransferase 3	Kyat3	ENSRNOP00000083094.1	ENSRNOP00000083094.1	pep	primary_assembly:mRatBN7.2:2:231701963:231747227:1 gene:ENSRNOG00000043426.4 transcript:ENSRNOT00000101068.1 gene_biotype:protein_coding transcript_biotype:protein_coding gene_symbol:Kyat3 description:kynurenine aminotransferase 3 [Source:RGD Symbol;Acc:1359262]		9	114.159	97.4982	65.2119	92.2899	163.626	186.448	291.513	213.862	0.431539	0.0441119
ENSRNOP00000077368	filamin A interacting protein 1	Filip1	ENSRNOP00000077368.1	ENSRNOP00000077368.1	pep	primary_assembly:mRatBN7.2:8:80764604:80922549:-1 gene:ENSRNOG00000011521.9 transcript:ENSRNOT00000092781.2 gene_biotype:protein_coding transcript_biotype:protein_coding gene_symbol:Filip1 description:filamin A interacting protein 1 [Source:RGD Symbol;Acc:628597]		12	78.2195	91.4688		84.8441	165.35	208.456	221.066	198.291	0.427877	0.0147307
ENSRNOP00000048348	SUZ RNA binding domain containing 1	Szrd1	ENSRNOP00000048348.3;ENSRNOP00000077933.1;ENSRNOP00000092111.1	ENSRNOP00000048348.3;ENSRNOP00000077933.1;ENSRNOP00000092111.1	pep	primary_assembly:mRatBN7.2:5:153418749:153443252:-1 gene:ENSRNOG00000009183.9 transcript:ENSRNOT00000045226.6 gene_biotype:protein_coding transcript_biotype:protein_coding gene_symbol:Szrd1 description:SUZ RNA binding domain containing 1 [Source:RGD Symbol;Acc:1560286];primary_assembly:mRatBN7.2:5:153418748:153424773:-1 gene:ENSRNOG00000009183.9 transcript:ENSRNOT00000095397.1 gene_biotype:protei…		1	75.1326	71.4912	37.517	61.3803	138.511	172.62	120.593	143.908	0.426525	0.0131135
ENSRNOP00000009462	alcohol dehydrogenase, iron containing, 1	Adhfe1	ENSRNOP00000009462.6	ENSRNOP00000009462.6	pep	primary_assembly:mRatBN7.2:5:9705970:9732517:-1 gene:ENSRNOG00000007069.7 transcript:ENSRNOT00000009462.7 gene_biotype:protein_coding transcript_biotype:protein_coding gene_symbol:Adhfe1 description:alcohol dehydrogenase, iron containing, 1 [Source:RGD Symbol;Acc:1308863]		4	129.606	125.65	101.333	118.863	287.523	224.9	333.789	282.071	0.421394	0.00759236
ENSRNOP00000027166	seryl-tRNA synthetase 2, mitochondrial	Sars2	ENSRNOP00000027166.4;ENSRNOP00000080882.1;ENSRNOP00000082593.1	ENSRNOP00000027166.4;ENSRNOP00000080882.1;ENSRNOP00000082593.1	pep	primary_assembly:mRatBN7.2:1:84028986:84040725:1 gene:ENSRNOG00000019962.7 transcript:ENSRNOT00000027166.7 gene_biotype:protein_coding transcript_biotype:protein_coding gene_symbol:Sars2 description:seryl-tRNA synthetase 2, mitochondrial [Source:RGD Symbol;Acc:1309456];primary_assembly:mRatBN7.2:1:84028992:84040480:1 gene:ENSRNOG00000019962.7 transcript:ENSRNOT00000116603.1 gene_biotype:protein_c…		3	72.2097	35.4448	21.4639	43.0395	111.117	74.6471	131.719	105.828	0.406694	0.0494477
ENSRNOP00000036480	fatty acid desaturase 6	Fads6	ENSRNOP00000036480.4	ENSRNOP00000036480.4	pep	primary_assembly:mRatBN7.2:10:100522981:100538181:-1 gene:ENSRNOG00000021380.6 transcript:ENSRNOT00000029001.5 gene_biotype:protein_coding transcript_biotype:protein_coding gene_symbol:Fads6 description:fatty acid desaturase 6 [Source:RGD Symbol;Acc:1311950]		1	127.028	121.112		124.07	378.666		308.702	343.684	0.361001	0.0246145
ENSRNOP00000019797	pyruvate dehydrogenase (lipoamide) alpha 1-like 1	Pdha1l1	ENSRNOP00000019797.6;ENSRNOP00000069789.2;ENSRNOP00000094690.1	ENSRNOP00000019797.6;ENSRNOP00000069789.2;ENSRNOP00000094690.1	pep	primary_assembly:mRatBN7.2:16:82511511:82514372:-1 gene:ENSRNOG00000014745.6 transcript:ENSRNOT00000019797.6 gene_biotype:protein_coding transcript_biotype:protein_coding gene_symbol:Pdha1l1 description:pyruvate dehydrogenase (lipoamide) alpha 1-like 1 [Source:RGD Symbol;Acc:1590190];primary_assembly:mRatBN7.2:X:34704381:34714299:1 gene:ENSRNOG00000025383.7 transcript:ENSRNOT00000088802.2 gene_bi…		2	299.411	209.324	173.195	227.31	670.871	464.252	782.056	639.06	0.355694	0.0148345
ENSRNOP00000077085			ENSRNOP00000077085.1	ENSRNOP00000077085.1	pep	primary_assembly:mRatBN7.2:4:150927710:150929409:-1 gene:ENSRNOG00000049269.3 transcript:ENSRNOT00000073655.3 gene_biotype:protein_coding transcript_biotype:protein_coding		2	138.78	140.634	231.261	170.225	519.581	598.943	320.856	479.793	0.354789	0.0246378
ENSRNOP00000085436			ENSRNOP00000085436.1	ENSRNOP00000085436.1	pep	primary_assembly:mRatBN7.2:7:53440932:53442207:1 gene:ENSRNOG00000062386.1 transcript:ENSRNOT00000112298.1 gene_biotype:protein_coding transcript_biotype:protein_coding		1	199.589	245.716	108.52	184.608	431.508		615.525	523.516	0.352631	0.0291976
ENSRNOP00000055701	glyceraldehyde-3-phosphate dehydrogenase pseudogene	AABR07034445.1	ENSRNOP00000055701.2	ENSRNOP00000055701.2	pep	primary_assembly:mRatBN7.2:11:68857943:68858944:-1 gene:ENSRNOG00000038610.4 transcript:ENSRNOT00000058917.4 gene_biotype:protein_coding transcript_biotype:protein_coding gene_symbol:AABR07034445.1 description:glyceraldehyde-3-phosphate dehydrogenase pseudogene [Source:RGD Symbol;Acc:11507219]		2	183.483	106.012	94.4704	127.988	345.243	396.284	629.743	457.09	0.280007	0.0231661
ENSRNOP00000076700	LIM domain binding 3	Ldb3	ENSRNOP00000076700.1	ENSRNOP00000076700.1	pep	primary_assembly:mRatBN7.2:16:9855927:9918532:-1 gene:ENSRNOG00000059166.2 transcript:ENSRNOT00000104381.1 gene_biotype:protein_coding transcript_biotype:protein_coding gene_symbol:Ldb3 description:LIM domain binding 3 [Source:RGD Symbol;Acc:1564875]		2	146.609	177.306	96.9071	140.274	419.715	519.244	688.667	542.542	0.25855	0.00798665
ENSRNOP00000017151	myeloid leukemia factor 1	Mlf1	ENSRNOP00000017151.4	ENSRNOP00000017151.4	pep	primary_assembly:mRatBN7.2:2:151648511:151681649:1 gene:ENSRNOG00000012827.8 transcript:ENSRNOT00000017151.8 gene_biotype:protein_coding transcript_biotype:protein_coding gene_symbol:Mlf1 description:myeloid leukemia factor 1 [Source:RGD Symbol;Acc:1306854]		5	47.1068	25.3678	16.6054	29.6933	79.8438	111.64	191.201	127.562	0.232776	0.0463807
ENSRNOP00000090461	threonyl-tRNA synthetase 3	Tars3	ENSRNOP00000090461.1	ENSRNOP00000090461.1	pep	primary_assembly:mRatBN7.2:1:119213213:119265488:1 gene:ENSRNOG00000024460.7 transcript:ENSRNOT00000110192.1 gene_biotype:protein_coding transcript_biotype:protein_coding gene_symbol:Tars3 description:threonyl-tRNA synthetase 3 [Source:RGD Symbol;Acc:1311308]		3	81.987	69.4474		75.7172	417.807	701.551	447.326	522.228	0.144989	0.0312113
ENSRNOP00000000383	nidogen 2	Nid2	ENSRNOP00000000383.7	ENSRNOP00000000383.7	pep	primary_assembly:mRatBN7.2:15:4458084:4513843:-1 gene:ENSRNOG00000000341.8 transcript:ENSRNOT00000000383.8 gene_biotype:protein_coding transcript_biotype:protein_coding gene_symbol:Nid2 description:nidogen 2 [Source:RGD Symbol;Acc:1311685]		21	240.259	219.3	293.41	250.989	201.781	177.768	163.528	181.026	1.38649	0.0473338
ENSRNOP00000001415	ELAV like RNA binding protein 1	Elavl1	ENSRNOP00000001415.5	ENSRNOP00000001415.5	pep	primary_assembly:mRatBN7.2:12:2645061:2684784:-1 gene:ENSRNOG00000001069.7 transcript:ENSRNOT00000001415.7 gene_biotype:protein_coding transcript_biotype:protein_coding gene_symbol:Elavl1 description:ELAV like RNA binding protein 1 [Source:RGD Symbol;Acc:1308649]		6	204.998	217.769	226.232	216.333	194.254	120.727	128.565	147.849	1.4632	0.0468778
ENSRNOP00000002361	protein phosphatase 1, regulatory (inhibitor) subunit 2	Ppp1r2	ENSRNOP00000002361.6	ENSRNOP00000002361.6	pep	primary_assembly:mRatBN7.2:11:69472555:69494463:1 gene:ENSRNOG00000001733.8 transcript:ENSRNOT00000002361.7 gene_biotype:protein_coding transcript_biotype:protein_coding gene_symbol:Ppp1r2 description:protein phosphatase 1, regulatory (inhibitor) subunit 2 [Source:RGD Symbol;Acc:621099]		4	88.8528	93.0502	90.0517	90.6516	128.692	112.772	120.262	120.575	0.751824	0.00328261
ENSRNOP00000002885	superoxide dismutase 1	Sod1	ENSRNOP00000002885.5	ENSRNOP00000002885.5	pep	primary_assembly:mRatBN7.2:11:29456558:29462249:1 gene:ENSRNOG00000002115.7 transcript:ENSRNOT00000002885.7 gene_biotype:protein_coding transcript_biotype:protein_coding gene_symbol:Sod1 description:superoxide dismutase 1 [Source:RGD Symbol;Acc:3731]		5	1611.72	1381.2	1496.43	1496.45	1162.43	1325.11	1273.96	1253.83	1.1935	0.041705
ENSRNOP00000003696	platelet-activating factor acetylhydrolase 1b, regulatory subunit 1	Pafah1b1	ENSRNOP00000003696.4	ENSRNOP00000003696.4	pep	primary_assembly:mRatBN7.2:10:59534117:59591808:-1 gene:ENSRNOG00000002755.7 transcript:ENSRNOT00000003696.7 gene_biotype:protein_coding transcript_biotype:protein_coding gene_symbol:Pafah1b1 description:platelet-activating factor acetylhydrolase 1b, regulatory subunit 1 [Source:RGD Symbol;Acc:620331]		12	258.412	283.137	359.297	300.282	223.969	209.192	198.714	210.625	1.42567	0.0454285
ENSRNOP00000003697	phosphoribosyl pyrophosphate synthetase-associated protein 2	Prpsap2	ENSRNOP00000003697.2	ENSRNOP00000003697.2	pep	primary_assembly:mRatBN7.2:10:46410835:46445849:-1 gene:ENSRNOG00000002724.8 transcript:ENSRNOT00000003697.4 gene_biotype:protein_coding transcript_biotype:protein_coding gene_symbol:Prpsap2 description:phosphoribosyl pyrophosphate synthetase-associated protein 2 [Source:RGD Symbol;Acc:620207]		3	149.631	145.386	159.125	151.381	103.795		108.309	106.052	1.42742	0.00375335
ENSRNOP00000003791	saccharopine dehydrogenase (putative)	Sccpdh	ENSRNOP00000003791.4	ENSRNOP00000003791.4	pep	primary_assembly:mRatBN7.2:13:91400190:91422222:1 gene:ENSRNOG00000066712.1 transcript:ENSRNOT00000003791.7 gene_biotype:protein_coding transcript_biotype:protein_coding gene_symbol:Sccpdh description:saccharopine dehydrogenase (putative) [Source:RGD Symbol;Acc:1311440]		4	92.9927	106.808	110.441	103.414	140.826	121.632	153.782	138.747	0.745342	0.0302659
ENSRNOP00000004387	RCSD domain containing 1	Rcsd1	ENSRNOP00000004387.6;ENSRNOP00000074219.2;ENSRNOP00000077388.1;ENSRNOP00000084185.1	ENSRNOP00000004387.6;ENSRNOP00000074219.2;ENSRNOP00000077388.1;ENSRNOP00000084185.1	pep	primary_assembly:mRatBN7.2:13:77901898:77966228:-1 gene:ENSRNOG00000003283.7 transcript:ENSRNOT00000004387.7 gene_biotype:protein_coding transcript_biotype:protein_coding gene_symbol:Rcsd1 description:RCSD domain containing 1 [Source:RGD Symbol;Acc:1304715];primary_assembly:mRatBN7.2:13:77908750:77918891:-1 gene:ENSRNOG00000003283.7 transcript:ENSRNOT00000082422.2 gene_biotype:protein_coding tran…		8	157.637	144.027	174.11	158.592	127.29	125.912	117.222	123.475	1.2844	0.0191688
ENSRNOP00000004692	O-linked N-acetylglucosamine (GlcNAc) transferase	Ogt	ENSRNOP00000004692.5	ENSRNOP00000004692.5	pep	primary_assembly:mRatBN7.2:X:66771349:66816146:1 gene:ENSRNOG00000003359.8 transcript:ENSRNOT00000004692.8 gene_biotype:protein_coding transcript_biotype:protein_coding gene_symbol:Ogt description:O-linked N-acetylglucosamine (GlcNAc) transferase [Source:RGD Symbol;Acc:62060]		11	100.573	92.33	118.076	103.66	80.6657	63.1456	81.6258	75.1457	1.37945	0.0421473
ENSRNOP00000005504	prolyl-tRNA synthetase associated domain containing 1	Prorsd1	ENSRNOP00000005504.4	ENSRNOP00000005504.4	pep	primary_assembly:mRatBN7.2:14:103257979:103260248:-1 gene:ENSRNOG00000004145.8 transcript:ENSRNOT00000005504.8 gene_biotype:protein_coding transcript_biotype:protein_coding gene_symbol:Prorsd1 description:prolyl-tRNA synthetase associated domain containing 1 [Source:RGD Symbol;Acc:1308179]		2	160.017	146.68	185.388	164.028	211.099		225.747	218.423	0.750965	0.0401126
ENSRNOP00000006356	SEC24 homolog A, COPII coat complex component	Sec24a	ENSRNOP00000006356.5	ENSRNOP00000006356.5	pep	primary_assembly:mRatBN7.2:10:35949085:36024353:-1 gene:ENSRNOG00000004563.8 transcript:ENSRNOT00000006356.6 gene_biotype:protein_coding transcript_biotype:protein_coding gene_symbol:Sec24a description:SEC24 homolog A, COPII coat complex component [Source:RGD Symbol;Acc:1309451]		5	247.317	300.257	334.429	294.001	211.834	220.187	210.25	214.09	1.37326	0.0351738
ENSRNOP00000006830	baculoviral IAP repeat-containing 6	Birc6	ENSRNOP00000006830.7;ENSRNOP00000070913.2	ENSRNOP00000006830.7;ENSRNOP00000070913.2	pep	primary_assembly:mRatBN7.2:6:20722922:20916396:-1 gene:ENSRNOG00000027191.7 transcript:ENSRNOT00000006830.8 gene_biotype:protein_coding transcript_biotype:protein_coding gene_symbol:Birc6 description:baculoviral IAP repeat-containing 6 [Source:RGD Symbol;Acc:1307247];primary_assembly:mRatBN7.2:6:20722922:20916434:-1 gene:ENSRNOG00000027191.7 transcript:ENSRNOT00000083128.2 gene_biotype:protein_co…		18	91.4459	107.215	124.155	107.605	83.395	78.4168	71.3071	77.7063	1.38477	0.0412367
ENSRNOP00000007175	cystatin C	Cst3	ENSRNOP00000007175.5	ENSRNOP00000007175.5	pep	primary_assembly:mRatBN7.2:3:136336920:136340819:-1 gene:ENSRNOG00000005195.7 transcript:ENSRNOT00000007175.7 gene_biotype:protein_coding transcript_biotype:protein_coding gene_symbol:Cst3 description:cystatin C [Source:RGD Symbol;Acc:2432]		2	161.741	204.872	201.806	189.473	149.053	129.416	124.994	134.488	1.40885	0.0250418
ENSRNOP00000007276	zinc finger CCCH-type containing 15	Zc3h15	ENSRNOP00000007276.4;ENSRNOP00000090988.1	ENSRNOP00000007276.4;ENSRNOP00000090988.1	pep	primary_assembly:mRatBN7.2:3:68744604:68764330:1 gene:ENSRNOG00000005256.6 transcript:ENSRNOT00000007276.6 gene_biotype:protein_coding transcript_biotype:protein_coding gene_symbol:Zc3h15 description:zinc finger CCCH-type containing 15 [Source:RGD Symbol;Acc:1359234];primary_assembly:mRatBN7.2:3:68752033:68764333:1 gene:ENSRNOG00000005256.6 transcript:ENSRNOT00000094114.1 gene_biotype:protein_cod…		5	212.724	219.12	226.051	219.298	189.677	208.41	180.764	192.95	1.13655	0.043059
ENSRNOP00000007352	phosphoethanolamine/phosphocholine phosphatase 1	Phospho1	ENSRNOP00000007352.6;ENSRNOP00000084728.1;ENSRNOP00000087670.1;ENSRNOP00000097077.1	ENSRNOP00000007352.6;ENSRNOP00000084728.1;ENSRNOP00000087670.1;ENSRNOP00000097077.1	pep	primary_assembly:mRatBN7.2:10:80762096:80769598:1 gene:ENSRNOG00000005569.6 transcript:ENSRNOT00000007352.6 gene_biotype:protein_coding transcript_biotype:protein_coding gene_symbol:Phospho1 description:phosphoethanolamine/phosphocholine phosphatase 1 [Source:RGD Symbol;Acc:1306182];primary_assembly:mRatBN7.2:10:80760792:80770342:1 gene:ENSRNOG00000005569.6 transcript:ENSRNOT00000104900.1 gene_bi…		2	173.892	216.323	172.596	187.604	274.428	279.387	253.892	269.236	0.6968	0.00752501
ENSRNOP00000008193	cleavage and polyadenylation specific factor 6	Cpsf6	ENSRNOP00000008193.6;ENSRNOP00000094948.1	ENSRNOP00000008193.6;ENSRNOP00000094948.1	pep	primary_assembly:mRatBN7.2:7:52956589:52988100:-1 gene:ENSRNOG00000005927.7 transcript:ENSRNOT00000008193.7 gene_biotype:protein_coding transcript_biotype:protein_coding gene_symbol:Cpsf6 description:cleavage and polyadenylation specific factor 6 [Source:RGD Symbol;Acc:1304640];primary_assembly:mRatBN7.2:7:52960136:52988122:-1 gene:ENSRNOG00000005927.7 transcript:ENSRNOT00000108117.1 gene_biotype…		4	87.6836	86.5698	105.071	93.1082	66.4546		59.6445	63.0495	1.47675	0.0344414
ENSRNOP00000008210	spectrin, beta, non-erythrocytic 1	Sptbn1	ENSRNOP00000008210.7	ENSRNOP00000008210.7	pep	primary_assembly:mRatBN7.2:14:103842684:104008507:-1 gene:ENSRNOG00000005434.8 transcript:ENSRNOT00000008210.7 gene_biotype:protein_coding transcript_biotype:protein_coding gene_symbol:Sptbn1 description:spectrin, beta, non-erythrocytic 1 [Source:RGD Symbol;Acc:727922]		62	227.051	270.081	320.596	272.576	189.52	161.558	203.096	184.725	1.47558	0.0415154
ENSRNOP00000008764	RNA binding motif protein 38	Rbm38	ENSRNOP00000008764.5;ENSRNOP00000065520.3	ENSRNOP00000008764.5;ENSRNOP00000065520.3	pep	primary_assembly:mRatBN7.2:3:161801577:161814381:1 gene:ENSRNOG00000006420.7 transcript:ENSRNOT00000008764.7 gene_biotype:protein_coding transcript_biotype:protein_coding gene_symbol:Rbm38 description:RNA binding motif protein 38 [Source:RGD Symbol;Acc:1308503];primary_assembly:mRatBN7.2:17:18275688:18288102:-1 gene:ENSRNOG00000046547.3 transcript:ENSRNOT00000072682.3 gene_biotype:protein_coding …		1	97.1092	81.2392	69.6563	82.6682	100.771	118.079	123.858	114.236	0.723662	0.0403145
ENSRNOP00000009086	acylphosphatase 1	Acyp1	ENSRNOP00000009086.5;ENSRNOP00000074525.2	ENSRNOP00000009086.5;ENSRNOP00000074525.2	pep	primary_assembly:mRatBN7.2:6:104919162:104926096:-1 gene:ENSRNOG00000006744.8 transcript:ENSRNOT00000009086.7 gene_biotype:protein_coding transcript_biotype:protein_coding gene_symbol:Acyp1 description:acylphosphatase 1 [Source:RGD Symbol;Acc:1311327];primary_assembly:mRatBN7.2:6:104919162:104932387:-1 gene:ENSRNOG00000006744.8 transcript:ENSRNOT00000080009.2 gene_biotype:protein_coding transcrip…		3	548.872	541.153	408.715	499.58	691.496	668.989	731.024	697.17	0.716583	0.0156673
ENSRNOP00000009339	abhydrolase domain containing 1	Abhd1	ENSRNOP00000009339.2	ENSRNOP00000009339.2	pep	primary_assembly:mRatBN7.2:6:25422526:25427514:-1 gene:ENSRNOG00000025689.4 transcript:ENSRNOT00000010403.5 gene_biotype:protein_coding transcript_biotype:protein_coding gene_symbol:Abhd1 description:abhydrolase domain containing 1 [Source:RGD Symbol;Acc:1310988]		1		44.3172	40.9552	42.6362	35.4478	31.5148	27.9517	31.6381	1.34762	0.0369996
ENSRNOP00000010621	phospholipase A2, activating protein	Plaa	ENSRNOP00000010621.3	ENSRNOP00000010621.3	pep	primary_assembly:mRatBN7.2:5:109428265:109460282:-1 gene:ENSRNOG00000007753.7 transcript:ENSRNOT00000010621.6 gene_biotype:protein_coding transcript_biotype:protein_coding gene_symbol:Plaa description:phospholipase A2, activating protein [Source:RGD Symbol;Acc:621245]		20	224.251	233.958	261.924	240.044	192.012	216.712	189.751	199.492	1.20328	0.0462744
ENSRNOP00000011230	catalase	Cat	ENSRNOP00000011230.4	ENSRNOP00000011230.4	pep	primary_assembly:mRatBN7.2:3:89842399:89874478:-1 gene:ENSRNOG00000008364.7 transcript:ENSRNOT00000011230.6 gene_biotype:protein_coding transcript_biotype:protein_coding gene_symbol:Cat description:catalase [Source:RGD Symbol;Acc:2279]		16	373.779	382.864	489.235	415.293	309.855	290.412	286.431	295.566	1.40508	0.0338439
ENSRNOP00000011272	basic transcription factor 3-like 4	Btf3l4	ENSRNOP00000011272.5;ENSRNOP00000073196.1	ENSRNOP00000011272.5;ENSRNOP00000073196.1	pep	primary_assembly:mRatBN7.2:5:123567907:123586866:-1 gene:ENSRNOG00000008512.8 transcript:ENSRNOT00000011272.8 gene_biotype:protein_coding transcript_biotype:protein_coding gene_symbol:Btf3l4 description:basic transcription factor 3-like 4 [Source:RGD Symbol;Acc:1311774];primary_assembly:mRatBN7.2:14:30005174:30006050:1 gene:ENSRNOG00000024829.5 transcript:ENSRNOT00000039626.5 gene_biotype:protein…		4	246.107	260.738	314.552	273.799	226.826	143.443	182.679	184.316	1.48549	0.048251
ENSRNOP00000012600	TBC1 domain family, member 4	Tbc1d4	ENSRNOP00000012600.8;ENSRNOP00000062670.4;ENSRNOP00000089194.1;ENSRNOP00000096754.1	ENSRNOP00000012600.8;ENSRNOP00000062670.4;ENSRNOP00000089194.1;ENSRNOP00000096754.1	pep	primary_assembly:mRatBN7.2:15:78257121:78434265:-1 gene:ENSRNOG00000009431.9 transcript:ENSRNOT00000012600.9 gene_biotype:protein_coding transcript_biotype:protein_coding gene_symbol:Tbc1d4 description:TBC1 domain family, member 4 [Source:RGD Symbol;Acc:1561609];primary_assembly:mRatBN7.2:15:78257121:78434265:-1 gene:ENSRNOG00000009431.9 transcript:ENSRNOT00000064942.5 gene_biotype:protein_coding…		8	156.341	141.23	167.676	155.082	183.819	208.612	231.5	207.977	0.745672	0.0283786
ENSRNOP00000012720	phosphoglycolate phosphatase	Pgp	ENSRNOP00000012720.6	ENSRNOP00000012720.6	pep	primary_assembly:mRatBN7.2:10:13494291:13497858:1 gene:ENSRNOG00000009536.8 transcript:ENSRNOT00000012720.8 gene_biotype:protein_coding transcript_biotype:protein_coding gene_symbol:Pgp description:phosphoglycolate phosphatase [Source:RGD Symbol;Acc:1307773]		8	366.102	535.295	400.834	434.077	608.212	691.236	566.86	622.102	0.697758	0.0410119
ENSRNOP00000013151	stomatin like 2	Stoml2	ENSRNOP00000013151.3	ENSRNOP00000013151.3	pep	primary_assembly:mRatBN7.2:5:57256220:57259920:-1 gene:ENSRNOG00000009535.7 transcript:ENSRNOT00000013151.7 gene_biotype:protein_coding transcript_biotype:protein_coding gene_symbol:Stoml2 description:stomatin like 2 [Source:RGD Symbol;Acc:1308285]		6	330.01	349.207	432.095	370.438	237.967	265.129	282.307	261.801	1.41496	0.0326918
ENSRNOP00000013831	Raf-1 proto-oncogene, serine/threonine kinase	Raf1	ENSRNOP00000013831.6;ENSRNOP00000082418.1;ENSRNOP00000092271.1	ENSRNOP00000013831.6;ENSRNOP00000082418.1;ENSRNOP00000092271.1	pep	primary_assembly:mRatBN7.2:4:148679530:148740210:-1 gene:ENSRNOG00000010153.7 transcript:ENSRNOT00000013831.7 gene_biotype:protein_coding transcript_biotype:protein_coding gene_symbol:Raf1 description:Raf-1 proto-oncogene, serine/threonine kinase [Source:RGD Symbol;Acc:3531];primary_assembly:mRatBN7.2:4:148679534:148740317:-1 gene:ENSRNOG00000010153.7 transcript:ENSRNOT00000105918.1 gene_biotype:…		4	260.868	269.988	323.625	284.827	223.494	160.051	201.285	194.943	1.46108	0.0291148
ENSRNOP00000015386	ankyrin 2	Ank2	ENSRNOP00000015386.8;ENSRNOP00000035307.5;ENSRNOP00000052477.5;ENSRNOP00000070916.2;ENSRNOP00000073918.2;ENSRNOP00000075511.2;ENSRNOP00000075731.2	ENSRNOP00000015386.8;ENSRNOP00000035307.5;ENSRNOP00000052477.5;ENSRNOP00000070916.2;ENSRNOP00000073918.2;ENSRNOP00000075511.2;ENSRNOP00000075731.2	pep	primary_assembly:mRatBN7.2:2:215385041:215675402:-1 gene:ENSRNOG00000011076.9 transcript:ENSRNOT00000015386.9 gene_biotype:protein_coding transcript_biotype:protein_coding gene_symbol:Ank2 description:ankyrin 2 [Source:RGD Symbol;Acc:620156];primary_assembly:mRatBN7.2:2:215385041:215563039:-1 gene:ENSRNOG00000011076.9 transcript:ENSRNOT00000037255.6 gene_biotype:protein_coding transcript_biotype:…		13	66.9341	61.5315	57.8343	62.1	82.9451	86.3027	94.2525	87.8334	0.70702	0.00381599
ENSRNOP00000016709	adenosine kinase	Adk	ENSRNOP00000016709.4	ENSRNOP00000016709.4	pep	primary_assembly:mRatBN7.2:15:2863244:3246510:-1 gene:ENSRNOG00000012325.6 transcript:ENSRNOT00000016709.5 gene_biotype:protein_coding transcript_biotype:protein_coding gene_symbol:Adk description:adenosine kinase [Source:RGD Symbol;Acc:2046]		9	230.319	220.475	228.858	226.551	204.846	199.593	170.671	191.703	1.18178	0.034477
ENSRNOP00000017989	phosphatidylinositol-5-phosphate 4-kinase type 2 beta	Pip4k2b	ENSRNOP00000017989.3	ENSRNOP00000017989.3	pep	primary_assembly:mRatBN7.2:10:82709117:82734938:-1 gene:ENSRNOG00000013030.4 transcript:ENSRNOT00000017989.4 gene_biotype:protein_coding transcript_biotype:protein_coding gene_symbol:Pip4k2b description:phosphatidylinositol-5-phosphate 4-kinase type 2 beta [Source:RGD Symbol;Acc:621710]		6	82.1892	72.9795	68.1389	74.4359	104.335	111.96	99.2733	105.19	0.707636	0.00511779
ENSRNOP00000018005	proteasome 20S subunit beta 5	Psmb5	ENSRNOP00000018005.4	ENSRNOP00000018005.4	pep	primary_assembly:mRatBN7.2:15:28072781:28077440:-1 gene:ENSRNOG00000013386.8 transcript:ENSRNOT00000018005.8 gene_biotype:protein_coding transcript_biotype:protein_coding gene_symbol:Psmb5 description:proteasome 20S subunit beta 5 [Source:RGD Symbol;Acc:61879]		8	422.197	413.836	422.622	419.552	462.348	445.1	436.628	448.025	0.936446	0.0244592
ENSRNOP00000018022	eukaryotic translation initiation factor 2A	Eif2a	ENSRNOP00000018022.7;ENSRNOP00000089296.1	ENSRNOP00000018022.7;ENSRNOP00000089296.1	pep	primary_assembly:mRatBN7.2:2:142761416:142795068:1 gene:ENSRNOG00000013393.7 transcript:ENSRNOT00000018022.7 gene_biotype:protein_coding transcript_biotype:protein_coding gene_symbol:Eif2a description:eukaryotic translation initiation factor 2A [Source:RGD Symbol;Acc:1589591];primary_assembly:mRatBN7.2:2:142766370:142795068:1 gene:ENSRNOG00000013393.7 transcript:ENSRNOT00000114084.1 gene_biotype:…		8	172.898	217.2	198.949	196.349	150.408	141.041	152.504	147.984	1.32683	0.022188
ENSRNOP00000018175	ATPase secretory pathway Ca2+ transporting 1	Atp2c1	ENSRNOP00000018175.8;ENSRNOP00000045953.6;ENSRNOP00000076661.1;ENSRNOP00000083761.1;ENSRNOP00000085864.1;ENSRNOP00000088420.1;ENSRNOP00000089204.1;ENSRNOP00000096296.1;ENSRNOP00000097217.1	ENSRNOP00000018175.8;ENSRNOP00000045953.6;ENSRNOP00000076661.1;ENSRNOP00000083761.1;ENSRNOP00000085864.1;ENSRNOP00000088420.1;ENSRNOP00000089204.1;ENSRNOP00000096296.1;ENSRNOP00000097217.1	pep	primary_assembly:mRatBN7.2:8:106045245:106105000:-1 gene:ENSRNOG00000013305.9 transcript:ENSRNOT00000018175.9 gene_biotype:protein_coding transcript_biotype:protein_coding gene_symbol:Atp2c1 description:ATPase secretory pathway Ca2+ transporting 1 [Source:RGD Symbol;Acc:621311];primary_assembly:mRatBN7.2:8:106035069:106131314:-1 gene:ENSRNOG00000013305.9 transcript:ENSRNOT00000045087.6 gene_bioty…		2	170.899	206.89	216.527	198.105	149.467	138.232	146.17	144.623	1.3698	0.0200262
ENSRNOP00000018328	transglutaminase 2	Tgm2	ENSRNOP00000018328.5;ENSRNOP00000083472.1;ENSRNOP00000085355.1	ENSRNOP00000018328.5;ENSRNOP00000083472.1;ENSRNOP00000085355.1	pep	primary_assembly:mRatBN7.2:3:146772687:146801981:-1 gene:ENSRNOG00000012956.7 transcript:ENSRNOT00000018328.6 gene_biotype:protein_coding transcript_biotype:protein_coding gene_symbol:Tgm2 description:transglutaminase 2 [Source:RGD Symbol;Acc:621081];primary_assembly:mRatBN7.2:3:146772687:146799157:-1 gene:ENSRNOG00000012956.7 transcript:ENSRNOT00000095177.1 gene_biotype:protein_coding transcript…		16	489.679	433.552	528.643	483.958	369.877	291.087	360.816	340.593	1.42093	0.0181861
ENSRNOP00000018343	glutamate cysteine ligase, modifier subunit	Gclm	ENSRNOP00000018343.3	ENSRNOP00000018343.3	pep	primary_assembly:mRatBN7.2:2:210347482:210367535:1 gene:ENSRNOG00000013409.5 transcript:ENSRNOT00000018343.5 gene_biotype:protein_coding transcript_biotype:protein_coding gene_symbol:Gclm description:glutamate cysteine ligase, modifier subunit [Source:RGD Symbol;Acc:619871]		4	185.337	193.732	207.323	195.464	175.675	117.661	124.94	139.426	1.40192	0.0442134
ENSRNOP00000021105	5-aminoimidazole-4-carboxamide ribonucleotide formyltransferase/IMP cyclohydrolase	Atic	ENSRNOP00000021105.4;ENSRNOP00000078278.1;ENSRNOP00000084375.1	ENSRNOP00000021105.4;ENSRNOP00000078278.1;ENSRNOP00000084375.1	pep	primary_assembly:mRatBN7.2:9:73164846:73184889:1 gene:ENSRNOG00000015511.5 transcript:ENSRNOT00000021105.5 gene_biotype:protein_coding transcript_biotype:protein_coding gene_symbol:Atic description:5-aminoimidazole-4-carboxamide ribonucleotide formyltransferase/IMP cyclohydrolase [Source:RGD Symbol;Acc:70879];primary_assembly:mRatBN7.2:9:73164872:73184824:1 gene:ENSRNOG00000015511.5 transcript:EN…		18	524.297	547.193	731.099	600.863	427.425	427.143	375.019	409.862	1.46601	0.0478296
ENSRNOP00000021528	cullin 3	Cul3	ENSRNOP00000021528.6;ENSRNOP00000076209.2;ENSRNOP00000086948.1;ENSRNOP00000097410.1	ENSRNOP00000021528.6;ENSRNOP00000076209.2;ENSRNOP00000086948.1;ENSRNOP00000097410.1	pep	primary_assembly:mRatBN7.2:9:81592641:81669996:-1 gene:ENSRNOG00000015633.9 transcript:ENSRNOT00000021528.8 gene_biotype:protein_coding transcript_biotype:protein_coding gene_symbol:Cul3 description:cullin 3 [Source:RGD Symbol;Acc:1308190];primary_assembly:mRatBN7.2:9:81592641:81670462:-1 gene:ENSRNOG00000015633.9 transcript:ENSRNOT00000093730.2 gene_biotype:protein_coding transcript_biotype:prot…		10	252.073	303.848	306.641	287.521	221.991	240.31	225.522	229.274	1.25405	0.0351797
ENSRNOP00000022788	NHL repeat containing 2	Nhlrc2	ENSRNOP00000022788.4;ENSRNOP00000095839.1	ENSRNOP00000022788.4;ENSRNOP00000095839.1	pep	primary_assembly:mRatBN7.2:1:255589742:255650448:1 gene:ENSRNOG00000016948.6 transcript:ENSRNOT00000022788.6 gene_biotype:protein_coding transcript_biotype:protein_coding gene_symbol:Nhlrc2 description:NHL repeat containing 2 [Source:RGD Symbol;Acc:1307348];primary_assembly:mRatBN7.2:1:255589742:255651408:1 gene:ENSRNOG00000016948.6 transcript:ENSRNOT00000105890.1 gene_biotype:protein_coding tran…		6	116.905	124.868	130.015	123.929	100.02	81.4474	80.068	87.1783	1.42156	0.00796172
ENSRNOP00000022908	mitochondrial fission regulator 1-like	Mtfr1l	ENSRNOP00000022908.5;ENSRNOP00000090892.1	ENSRNOP00000022908.5;ENSRNOP00000090892.1	pep	primary_assembly:mRatBN7.2:5:146736933:146746784:-1 gene:ENSRNOG00000016937.6 transcript:ENSRNOT00000022908.6 gene_biotype:protein_coding transcript_biotype:protein_coding gene_symbol:Mtfr1l description:mitochondrial fission regulator 1-like [Source:RGD Symbol;Acc:1305453];primary_assembly:mRatBN7.2:5:146736927:146746714:-1 gene:ENSRNOG00000016937.6 transcript:ENSRNOT00000107386.1 gene_biotype:pr…		5	176.643	132.635	137.963	149.08	217.81	182.861	245.298	215.323	0.692357	0.0437421
ENSRNOP00000023017	beta-2 microglobulin	B2m	ENSRNOP00000023017.4;ENSRNOP00000088125.1	ENSRNOP00000023017.4;ENSRNOP00000088125.1	pep	primary_assembly:mRatBN7.2:3:109095729:109101766:1 gene:ENSRNOG00000017123.6 transcript:ENSRNOT00000023017.6 gene_biotype:protein_coding transcript_biotype:protein_coding gene_symbol:B2m description:beta-2 microglobulin [Source:RGD Symbol;Acc:2189];primary_assembly:mRatBN7.2:3:109097839:109101766:1 gene:ENSRNOG00000017123.6 transcript:ENSRNOT00000098012.1 gene_biotype:protein_coding transcript_bi…		3	947.04	989.421	836.625	924.362	773.37	776.378	700.536	750.095	1.23233	0.0282869
ENSRNOP00000023132	peroxiredoxin 1	Prdx1	ENSRNOP00000023132.2;ENSRNOP00000072842.1	ENSRNOP00000023132.2;ENSRNOP00000072842.1	pep	primary_assembly:mRatBN7.2:5:130147204:130162856:1 gene:ENSRNOG00000017194.6 transcript:ENSRNOT00000023132.6 gene_biotype:protein_coding transcript_biotype:protein_coding gene_symbol:Prdx1 description:peroxiredoxin 1 [Source:RGD Symbol;Acc:620039];primary_assembly:mRatBN7.2:2:193602121:193603084:1 gene:ENSRNOG00000017695.4 transcript:ENSRNOT00000023972.4 gene_biotype:protein_coding transcript_bio…		10	761.962	745.504	891.43	799.632	641.96	548.716	597.478	596.051	1.34155	0.0189319
ENSRNOP00000023436	CUGBP, Elav-like family member 2	Celf2	ENSRNOP00000023436.5;ENSRNOP00000077512.1;ENSRNOP00000078975.1;ENSRNOP00000083368.1;ENSRNOP00000084295.1;ENSRNOP00000084524.1;ENSRNOP00000093103.1;ENSRNOP00000095071.1	ENSRNOP00000023436.5;ENSRNOP00000077512.1;ENSRNOP00000078975.1;ENSRNOP00000083368.1;ENSRNOP00000084295.1;ENSRNOP00000084524.1;ENSRNOP00000093103.1;ENSRNOP00000095071.1	pep	primary_assembly:mRatBN7.2:17:71563170:71725360:1 gene:ENSRNOG00000023661.7 transcript:ENSRNOT00000023436.5 gene_biotype:protein_coding transcript_biotype:protein_coding gene_symbol:Celf2 description:CUGBP, Elav-like family member 2 [Source:RGD Symbol;Acc:68347];primary_assembly:mRatBN7.2:17:71409608:71725360:1 gene:ENSRNOG00000023661.7 transcript:ENSRNOT00000106925.1 gene_biotype:protein_coding …		2	180.241	207.957	226.611	204.936	120.907	168.372	126.832	138.704	1.47751	0.0301181
ENSRNOP00000024306	proteasome 26S subunit, non-ATPase 1	Psmd1	ENSRNOP00000024306.4;ENSRNOP00000086819.1	ENSRNOP00000024306.4;ENSRNOP00000086819.1	pep	primary_assembly:mRatBN7.2:9:86709947:86785211:1 gene:ENSRNOG00000017730.7 transcript:ENSRNOT00000024306.6 gene_biotype:protein_coding transcript_biotype:protein_coding gene_symbol:Psmd1 description:proteasome 26S subunit, non-ATPase 1 [Source:RGD Symbol;Acc:621669];primary_assembly:mRatBN7.2:9:86715328:86785211:1 gene:ENSRNOG00000017730.7 transcript:ENSRNOT00000099829.1 gene_biotype:protein_codi…		25	327.942	333.382	362.67	341.331	289.304	263.806	267.925	273.678	1.2472	0.00718049
ENSRNOP00000024352	UBA domain containing 1	Ubac1	ENSRNOP00000024352.3;ENSRNOP00000090326.1	ENSRNOP00000024352.3;ENSRNOP00000090326.1	pep	primary_assembly:mRatBN7.2:3:8825447:8848028:-1 gene:ENSRNOG00000017983.6 transcript:ENSRNOT00000024352.5 gene_biotype:protein_coding transcript_biotype:protein_coding gene_symbol:Ubac1 description:UBA domain containing 1 [Source:RGD Symbol;Acc:1359542];primary_assembly:mRatBN7.2:3:8830678:8848028:-1 gene:ENSRNOG00000017983.6 transcript:ENSRNOT00000101668.1 gene_biotype:protein_coding transcript_…		4	68.4041	78.6507	68.9248	71.9932	93.3156	98.4075	131.399	107.707	0.668415	0.0449312
ENSRNOP00000024841	eukaryotic translation initiation factor 2B subunit gamma	Eif2b3	ENSRNOP00000024841.7;ENSRNOP00000077189.1;ENSRNOP00000078081.1;ENSRNOP00000078465.1;ENSRNOP00000088850.1	ENSRNOP00000024841.7;ENSRNOP00000077189.1;ENSRNOP00000078081.1;ENSRNOP00000078465.1;ENSRNOP00000088850.1	pep	primary_assembly:mRatBN7.2:5:130492220:130559277:1 gene:ENSRNOG00000018375.8 transcript:ENSRNOT00000024841.8 gene_biotype:protein_coding transcript_biotype:protein_coding gene_symbol:Eif2b3 description:eukaryotic translation initiation factor 2B subunit gamma [Source:RGD Symbol;Acc:620821];primary_assembly:mRatBN7.2:5:130492220:130563262:1 gene:ENSRNOG00000018375.8 transcript:ENSRNOT00000094985.1…		6	151.799	169.002	180.617	167.139	148.994	130.787	116.966	132.249	1.26382	0.0491806
ENSRNOP00000025529			ENSRNOP00000025529.6	ENSRNOP00000025529.6	pep	primary_assembly:mRatBN7.2:9:94282509:94314103:1 gene:ENSRNOG00000018403.8 transcript:ENSRNOT00000025529.8 gene_biotype:protein_coding transcript_biotype:protein_coding		6	275.649	273.047	320.931	289.876	202.09	205.018	211.615	206.241	1.40552	0.00611334
ENSRNOP00000025687	phosphoinositide-3-kinase regulatory subunit 1	Pik3r1	ENSRNOP00000025687.5;ENSRNOP00000067155.1	ENSRNOP00000025687.5;ENSRNOP00000067155.1	pep	primary_assembly:mRatBN7.2:2:32882032:32963631:-1 gene:ENSRNOG00000018903.9 transcript:ENSRNOT00000025687.8 gene_biotype:protein_coding transcript_biotype:protein_coding gene_symbol:Pik3r1 description:phosphoinositide-3-kinase regulatory subunit 1 [Source:RGD Symbol;Acc:3329];primary_assembly:mRatBN7.2:2:32882790:32892458:-1 gene:ENSRNOG00000018903.9 transcript:ENSRNOT00000075057.2 gene_biotype:p…		4	89.9706	101.811	122.96	104.914	83.533	64.689	71.2942	73.1721	1.4338	0.0461418
ENSRNOP00000025819	proteasome 26S subunit, ATPase 4	Psmc4	ENSRNOP00000025819.3	ENSRNOP00000025819.3	pep	primary_assembly:mRatBN7.2:1:83348592:83357494:-1 gene:ENSRNOG00000018994.6 transcript:ENSRNOT00000025819.6 gene_biotype:protein_coding transcript_biotype:protein_coding gene_symbol:Psmc4 description:proteasome 26S subunit, ATPase 4 [Source:RGD Symbol;Acc:621102]		17	275.464	319.107	281.083	291.885	251.504	246.182	231.36	243.015	1.20109	0.0309746
ENSRNOP00000025925	solute carrier family 25 member 17	Slc25a17	ENSRNOP00000025925.3;ENSRNOP00000084383.1	ENSRNOP00000025925.3;ENSRNOP00000084383.1	pep	primary_assembly:mRatBN7.2:7:112844814:112925774:-1 gene:ENSRNOG00000018920.6 transcript:ENSRNOT00000025925.4 gene_biotype:protein_coding transcript_biotype:protein_coding gene_symbol:Slc25a17 description:solute carrier family 25 member 17 [Source:RGD Symbol;Acc:1311498];primary_assembly:mRatBN7.2:7:112889610:112925746:-1 gene:ENSRNOG00000018920.6 transcript:ENSRNOT00000107864.1 gene_biotype:prot…		4	894.295	838.082	989.801	907.392	677.718	720.551	657.432	685.234	1.32421	0.00984361
ENSRNOP00000026334	dynactin subunit 4	Dctn4	ENSRNOP00000026334.4;ENSRNOP00000026394.3;ENSRNOP00000086389.1	ENSRNOP00000026334.4;ENSRNOP00000026394.3;ENSRNOP00000086389.1	pep	primary_assembly:mRatBN7.2:18:53982396:54009399:1 gene:ENSRNOG00000019298.8 transcript:ENSRNOT00000026334.7 gene_biotype:protein_coding transcript_biotype:protein_coding gene_symbol:Dctn4 description:dynactin subunit 4 [Source:RGD Symbol;Acc:71023];primary_assembly:mRatBN7.2:18:53982358:54008103:1 gene:ENSRNOG00000019298.8 transcript:ENSRNOT00000026394.7 gene_biotype:protein_coding transcript_bio…		5	195.618	241.778	245.767	227.721	182.712	169.172	173.456	175.113	1.30042	0.0337696
ENSRNOP00000026483	A-kinase anchoring protein 12	Akap12	ENSRNOP00000026483.7;ENSRNOP00000057494.2;ENSRNOP00000070062.1;ENSRNOP00000087138.1	ENSRNOP00000026483.7;ENSRNOP00000057494.2;ENSRNOP00000070062.1;ENSRNOP00000087138.1	pep	primary_assembly:mRatBN7.2:1:40804110:40819486:1 gene:ENSRNOG00000019549.9 transcript:ENSRNOT00000026482.7 gene_biotype:protein_coding transcript_biotype:protein_coding gene_symbol:Akap12 description:A-kinase anchoring protein 12 [Source:RGD Symbol;Acc:70988];primary_assembly:mRatBN7.2:1:40730123:40819862:1 gene:ENSRNOG00000019549.9 transcript:ENSRNOT00000060767.5 gene_biotype:protein_coding tran…		11	65.018	60.5191	64.3558	63.2977	47.0606	43.2806	50.6757	47.0056	1.3466	0.00309991
ENSRNOP00000026617	glyceronephosphate O-acyltransferase	Gnpat	ENSRNOP00000026617.4;ENSRNOP00000077229.1	ENSRNOP00000026617.4;ENSRNOP00000077229.1	pep	primary_assembly:mRatBN7.2:19:52822319:52852361:1 gene:ENSRNOG00000019205.7 transcript:ENSRNOT00000026617.7 gene_biotype:protein_coding transcript_biotype:protein_coding gene_symbol:Gnpat description:glyceronephosphate O-acyltransferase [Source:RGD Symbol;Acc:620179];primary_assembly:mRatBN7.2:19:52826730:52848473:1 gene:ENSRNOG00000019205.7 transcript:ENSRNOT00000096315.1 gene_biotype:protein_co…		7	163.945	152.762	156.852	157.853	127.182	132.65	148.304	136.045	1.1603	0.0375957
ENSRNOP00000026662	signal transducer and activator of transcription 5A	Stat5a	ENSRNOP00000026662.2;ENSRNOP00000087214.1;ENSRNOP00000096520.1;ENSRNOP00000097502.1	ENSRNOP00000026662.2;ENSRNOP00000087214.1;ENSRNOP00000096520.1;ENSRNOP00000097502.1	pep	primary_assembly:mRatBN7.2:10:85785537:85809866:1 gene:ENSRNOG00000019496.5 transcript:ENSRNOT00000026662.4 gene_biotype:protein_coding transcript_biotype:protein_coding gene_symbol:Stat5a description:signal transducer and activator of transcription 5A [Source:RGD Symbol;Acc:3773];primary_assembly:mRatBN7.2:10:85785537:85809866:1 gene:ENSRNOG00000019496.5 transcript:ENSRNOT00000106423.1 gene_biot…		16	261.122	312.478	378.584	317.395	215.171	232.821	186.973	211.655	1.49958	0.0443411
ENSRNOP00000026860	desmin	Des	ENSRNOP00000026860.3	ENSRNOP00000026860.3	pep	primary_assembly:mRatBN7.2:9:76850989:76858699:1 gene:ENSRNOG00000019810.5 transcript:ENSRNOT00000026860.5 gene_biotype:protein_coding transcript_biotype:protein_coding gene_symbol:Des description:desmin [Source:RGD Symbol;Acc:620686]		30	774.392	742.266	642.493	719.717	1011.55	920.857	1150.75	1027.72	0.700306	0.0166635
ENSRNOP00000026928	proteasome 20S subunit alpha 5	Psma5	ENSRNOP00000026928.5	ENSRNOP00000026928.5	pep	primary_assembly:mRatBN7.2:2:195896365:195919731:1 gene:ENSRNOG00000019868.8 transcript:ENSRNOT00000026928.8 gene_biotype:protein_coding transcript_biotype:protein_coding gene_symbol:Psma5 description:proteasome 20S subunit alpha 5 [Source:RGD Symbol;Acc:61848]		9	515.91	552.583	522.999	530.497	463.326	404.794	425.421	431.18	1.23034	0.00835982
ENSRNOP00000027427	ADP-ribosyltransferase 1	Art1	ENSRNOP00000027427.5	ENSRNOP00000027427.5	pep	primary_assembly:mRatBN7.2:1:156482621:156487172:1 gene:ENSRNOG00000020251.7 transcript:ENSRNOT00000027427.7 gene_biotype:protein_coding transcript_biotype:protein_coding gene_symbol:Art1 description:ADP-ribosyltransferase 1 [Source:RGD Symbol;Acc:1304591]		2	102.449	113.542		107.995	150.809		161.378	156.093	0.691862	0.0244419
ENSRNOP00000027639	transmembrane protein 161A	Tmem161a	ENSRNOP00000027639.6;ENSRNOP00000092050.1	ENSRNOP00000027639.6;ENSRNOP00000092050.1	pep	primary_assembly:mRatBN7.2:16:19238487:19246271:-1 gene:ENSRNOG00000020390.7 transcript:ENSRNOT00000027639.7 gene_biotype:protein_coding transcript_biotype:protein_coding gene_symbol:Tmem161a description:transmembrane protein 161A [Source:RGD Symbol;Acc:1307703];primary_assembly:mRatBN7.2:16:19238487:19248087:-1 gene:ENSRNOG00000020390.7 transcript:ENSRNOT00000100387.1 gene_biotype:protein_coding…		1	36.8629	36.6276	36.8568	36.7824	47.6673		60.1414	53.9043	0.682364	0.0347035
ENSRNOP00000027704	WD repeat domain 11	Wdr11	ENSRNOP00000027704.5;ENSRNOP00000089702.1	ENSRNOP00000027704.5;ENSRNOP00000089702.1	pep	primary_assembly:mRatBN7.2:1:184165571:184210846:1 gene:ENSRNOG00000020430.7 transcript:ENSRNOT00000027704.7 gene_biotype:protein_coding transcript_biotype:protein_coding gene_symbol:Wdr11 description:WD repeat domain 11 [Source:RGD Symbol;Acc:1587347];primary_assembly:mRatBN7.2:1:184165589:184210645:1 gene:ENSRNOG00000020430.7 transcript:ENSRNOT00000094009.1 gene_biotype:protein_coding transcrip…		4	104.363	108.87	105.201	106.144	86.4992		92.2819	89.3906	1.18742	0.00933849
ENSRNOP00000028677	prune exopolyphosphatase 1	Prune1	ENSRNOP00000028677.4	ENSRNOP00000028677.4	pep	primary_assembly:mRatBN7.2:2:182830578:182859336:-1 gene:ENSRNOG00000021120.6 transcript:ENSRNOT00000028677.6 gene_biotype:protein_coding transcript_biotype:protein_coding gene_symbol:Prune1 description:prune exopolyphosphatase 1 [Source:RGD Symbol;Acc:1359521]		8	186.512	176.95	250.126	204.529	282.889	260.301	287.981	277.057	0.73822	0.0414882
ENSRNOP00000028687	peroxiredoxin 5	Prdx5	ENSRNOP00000028687.2;ENSRNOP00000081085.1	ENSRNOP00000028687.2;ENSRNOP00000081085.1	pep	primary_assembly:mRatBN7.2:1:204099826:204102836:-1 gene:ENSRNOG00000021125.9 transcript:ENSRNOT00000028687.4 gene_biotype:protein_coding transcript_biotype:protein_coding gene_symbol:Prdx5 description:peroxiredoxin 5 [Source:RGD Symbol;Acc:71007];primary_assembly:mRatBN7.2:1:204099826:204114268:-1 gene:ENSRNOG00000021125.9 transcript:ENSRNOT00000104624.1 gene_biotype:protein_coding transcript_bi…		9	1423.24	1637.24	1742.65	1601.04	1208.65	1085.08	1255.29	1183.01	1.35337	0.0173366
ENSRNOP00000030696	ubiquitin specific peptidase 24	Usp24	ENSRNOP00000030696.6;ENSRNOP00000084967.1	ENSRNOP00000030696.6;ENSRNOP00000084967.1	pep	primary_assembly:mRatBN7.2:5:121080470:121210311:1 gene:ENSRNOG00000005802.8 transcript:ENSRNOT00000029228.7 gene_biotype:protein_coding transcript_biotype:protein_coding gene_symbol:Usp24 description:ubiquitin specific peptidase 24 [Source:RGD Symbol;Acc:1306799];primary_assembly:mRatBN7.2:5:121106912:121210311:1 gene:ENSRNOG00000005802.8 transcript:ENSRNOT00000105187.1 gene_biotype:protein_codi…		22	141.027	137.961	144.125	141.038	130.622	119.394	125.815	125.277	1.12581	0.0131429
ENSRNOP00000032371	karyopherin subunit alpha 3	Kpna3	ENSRNOP00000032371.3;ENSRNOP00000084014.1	ENSRNOP00000032371.3;ENSRNOP00000084014.1	pep	primary_assembly:mRatBN7.2:15:35536316:35610076:-1 gene:ENSRNOG00000014945.6 transcript:ENSRNOT00000034400.4 gene_biotype:protein_coding transcript_biotype:protein_coding gene_symbol:Kpna3 description:karyopherin subunit alpha 3 [Source:RGD Symbol;Acc:1311339];primary_assembly:mRatBN7.2:15:35536316:35610419:-1 gene:ENSRNOG00000014945.6 transcript:ENSRNOT00000106096.1 gene_biotype:protein_coding t…		12	190.849	170.072	214.386	191.769	225.082	277.923	264.153	255.719	0.749921	0.0347889
ENSRNOP00000033018	TBC1 domain family member 1	Tbc1d1	ENSRNOP00000033018.5;ENSRNOP00000078738.1;ENSRNOP00000079436.1;ENSRNOP00000079959.1;ENSRNOP00000088613.1	ENSRNOP00000033018.5;ENSRNOP00000078738.1;ENSRNOP00000079436.1;ENSRNOP00000079959.1;ENSRNOP00000088613.1	pep	primary_assembly:mRatBN7.2:14:43935636:44059842:-1 gene:ENSRNOG00000002180.9 transcript:ENSRNOT00000029209.8 gene_biotype:protein_coding transcript_biotype:protein_coding gene_symbol:Tbc1d1 description:TBC1 domain family member 1 [Source:RGD Symbol;Acc:1304562];primary_assembly:mRatBN7.2:14:43935636:44136499:-1 gene:ENSRNOG00000002180.9 transcript:ENSRNOT00000094490.1 gene_biotype:protein_coding …		4	105.503	100.2	129.884	111.862	73.2429	86.6498	73.0006	77.6311	1.44095	0.0283394
ENSRNOP00000033491	Ras association (RalGDS/AF-6) and pleckstrin homology domains 1	Raph1	ENSRNOP00000033491.6;ENSRNOP00000078550.1;ENSRNOP00000081933.1;ENSRNOP00000084951.1;ENSRNOP00000093050.1;ENSRNOP00000096832.1	ENSRNOP00000033491.6;ENSRNOP00000078550.1;ENSRNOP00000081933.1;ENSRNOP00000084951.1;ENSRNOP00000093050.1;ENSRNOP00000096832.1	pep	primary_assembly:mRatBN7.2:9:61915418:61961209:-1 gene:ENSRNOG00000014722.8 transcript:ENSRNOT00000036194.7 gene_biotype:protein_coding transcript_biotype:protein_coding gene_symbol:Raph1 description:Ras association (RalGDS/AF-6) and pleckstrin homology domains 1 [Source:RGD Symbol;Acc:1308387];primary_assembly:mRatBN7.2:9:61909506:61961209:-1 gene:ENSRNOG00000014722.8 transcript:ENSRNOT000001069…		1	29.3972	28.2794		28.8383	20.4715		19.5655	20.0185	1.44058	0.00658823
ENSRNOP00000034118	histidyl-tRNA synthetase 1	Hars1	ENSRNOP00000034118.6	ENSRNOP00000034118.6	pep	primary_assembly:mRatBN7.2:18:28381655:28398740:-1 gene:ENSRNOG00000028105.6 transcript:ENSRNOT00000039291.6 gene_biotype:protein_coding transcript_biotype:protein_coding gene_symbol:Hars1 description:histidyl-tRNA synthetase 1 [Source:RGD Symbol;Acc:1310695]		8	412.033	443.038	525.953	460.341	333.223	314.691	305.287	317.734	1.44883	0.0151393
ENSRNOP00000034133	protein kinase N2	Pkn2	ENSRNOP00000034133.4;ENSRNOP00000073835.1;ENSRNOP00000082937.1	ENSRNOP00000034133.4;ENSRNOP00000073835.1;ENSRNOP00000082937.1	pep	primary_assembly:mRatBN7.2:2:231793584:231898953:-1 gene:ENSRNOG00000011317.8 transcript:ENSRNOT00000031748.6 gene_biotype:protein_coding transcript_biotype:protein_coding gene_symbol:Pkn2 description:protein kinase N2 [Source:RGD Symbol;Acc:620146];primary_assembly:mRatBN7.2:2:231793584:231847446:-1 gene:ENSRNOG00000011317.8 transcript:ENSRNOT00000090705.2 gene_biotype:protein_coding transcript_…		4	135.096	119.556	115.825	123.492		98.6151	86.2333	92.4242	1.33615	0.0398188
ENSRNOP00000036958	ilvB acetolactate synthase like	Ilvbl	ENSRNOP00000036958.4	ENSRNOP00000036958.4	pep	primary_assembly:mRatBN7.2:7:11039871:11049924:-1 gene:ENSRNOG00000028512.6 transcript:ENSRNOT00000039852.5 gene_biotype:protein_coding transcript_biotype:protein_coding gene_symbol:Ilvbl description:ilvB acetolactate synthase like [Source:RGD Symbol;Acc:1307988]		7	107.878	113.862	142.214	121.318	93.627	90.1854	80.8058	88.2061	1.37539	0.0423802
ENSRNOP00000040121	valosin-containing protein	Vcp	ENSRNOP00000040121.2	ENSRNOP00000040121.2	pep	primary_assembly:mRatBN7.2:5:57210168:57229571:-1 gene:ENSRNOG00000034242.4 transcript:ENSRNOT00000046102.3 gene_biotype:protein_coding transcript_biotype:protein_coding gene_symbol:Vcp description:valosin-containing protein [Source:RGD Symbol;Acc:621595]		43	667.65	665.645	767.96	700.418	549.689	585.52	550.765	561.991	1.24631	0.0179904
ENSRNOP00000040760	reticulon 4	Rtn4	ENSRNOP00000040760.2	ENSRNOP00000040760.2	pep	primary_assembly:mRatBN7.2:14:103475637:103497617:1 gene:ENSRNOG00000004621.9 transcript:ENSRNOT00000042965.4 gene_biotype:protein_coding transcript_biotype:protein_coding gene_symbol:Rtn4 description:reticulon 4 [Source:RGD Symbol;Acc:620989]		1	25439.6	20537.9	15980.1	20652.6	28454.2	34465.1	29037.8	30652.4	0.673767	0.0400061
ENSRNOP00000042700	armadillo repeat containing 10	Armc10	ENSRNOP00000042700.3	ENSRNOP00000042700.3	pep	primary_assembly:mRatBN7.2:4:13395207:13414548:-1 gene:ENSRNOG00000012785.6 transcript:ENSRNOT00000044020.4 gene_biotype:protein_coding transcript_biotype:protein_coding gene_symbol:Armc10 description:armadillo repeat containing 10 [Source:RGD Symbol;Acc:1305915]		3	87.2333	107.282	107.433	100.649	66.2532	70.7899	70.5146	69.1859	1.45476	0.0101693
ENSRNOP00000045650	ATPase Na+/K+ transporting subunit alpha 1	Atp1a1	ENSRNOP00000045650.4	ENSRNOP00000045650.4	pep	primary_assembly:mRatBN7.2:2:189020724:189048837:-1 gene:ENSRNOG00000030019.5 transcript:ENSRNOT00000040430.5 gene_biotype:protein_coding transcript_biotype:protein_coding gene_symbol:Atp1a1 description:ATPase Na+/K+ transporting subunit alpha 1 [Source:RGD Symbol;Acc:2167]		20	478.092	430.484	557.327	488.634	331.791	348.602	338.155	339.516	1.43921	0.0161842
ENSRNOP00000047240	junctional sarcoplasmic reticulum protein 1	Jsrp1	ENSRNOP00000047240.4	ENSRNOP00000047240.4	pep	primary_assembly:mRatBN7.2:7:8901609:8906048:1 gene:ENSRNOG00000032951.5 transcript:ENSRNOT00000044417.5 gene_biotype:protein_coding transcript_biotype:protein_coding gene_symbol:Jsrp1 description:junctional sarcoplasmic reticulum protein 1 [Source:RGD Symbol;Acc:1596084]		6	302.409	263.17	193.177	252.919	323.189	425.075	378.26	375.508	0.673538	0.0477474
ENSRNOP00000047809	basal cell adhesion molecule (Lutheran blood group)	Bcam	ENSRNOP00000047809.3;ENSRNOP00000085184.1;ENSRNOP00000089177.1	ENSRNOP00000047809.3;ENSRNOP00000085184.1;ENSRNOP00000089177.1	pep	primary_assembly:mRatBN7.2:1:79415017:79429403:-1 gene:ENSRNOG00000029399.5 transcript:ENSRNOT00000045574.5 gene_biotype:protein_coding transcript_biotype:protein_coding gene_symbol:Bcam description:basal cell adhesion molecule (Lutheran blood group) [Source:RGD Symbol;Acc:68378];primary_assembly:mRatBN7.2:1:79415017:79427860:-1 gene:ENSRNOG00000029399.5 transcript:ENSRNOT00000102437.1 gene_bioty…		8	75.1681	77.6454	62.7373	71.8503	88.7648	95.3412	101.082	95.0625	0.755821	0.0163366
ENSRNOP00000047912	protein phosphatase 1 catalytic subunit gamma	Ppp1cc	ENSRNOP00000047912.2;ENSRNOP00000071829.1	ENSRNOP00000047912.2;ENSRNOP00000071829.1	pep	primary_assembly:mRatBN7.2:12:34383072:34400553:-1 gene:ENSRNOG00000001269.7 transcript:ENSRNOT00000048851.4 gene_biotype:protein_coding transcript_biotype:protein_coding gene_symbol:Ppp1cc description:protein phosphatase 1 catalytic subunit gamma [Source:RGD Symbol;Acc:3377];primary_assembly:mRatBN7.2:12:34383072:34400553:-1 gene:ENSRNOG00000001269.7 transcript:ENSRNOT00000078761.2 gene_biotype:…		1	785.284	1028.55	1015.44	943.091	777.462	629.367	639.649	682.159	1.38251	0.0474919
[truncated: 3,494 more rows]

## Sheet: Ti_vs_CONTRL-3
Protein	Protein Description	Gene Name	PG.ProteinGroups	PG.ProteinAccessions	PG.Genes	PG.ProteinDescriptions	PG.ProteinNames	SequenceNumber	TI-1	TI-2	TI-3	average Ti	CONTROL-3-1	CONTROL-3-2	CONTROL-3-3	average CONTRL-3	Ti/CONTRL-3	t test p value
[truncated: 3,937 more rows]

## Sheet: Ti-F3_vs_CONTRL-2
Protein	Protein Description	Gene Name	PG.ProteinGroups	PG.ProteinAccessions	PG.Genes	PG.ProteinDescriptions	PG.ProteinNames	SequenceNumber	TI-F3-1	TI-F3-2	TI-F3-3	average Ti-F3	CONTROL-2-1	CONTROL-2-2	CONTROL-2-3	average CONTRL-2	Ti-F3/CONTRL-2	t test p value
[truncated: 4,078 more rows]

[truncated: 6 more sheets: Ti-F3_vs_CONTRL-3, Tip_vs_CONTRL-2, Tip_vs_CONTRL-3, Tip-F3_vs_CONTRL-2, Tip-F3_vs_CONTRL-3, CONTRL-2_vs_CONTRL-3]
