# Supplementary material for: Degradable Magnesium Implants with Caerin 1.9-Polycaprolactone Coatings Provide Extended Antibacterial Resistance and Outstanding Biocompatibility
Source: Biomater Res. 2025 Oct 28;29:0257. doi: 10.34133/bmr.0257 (PMC12559799; doi:10.34133/bmr.0257)
Supplement: Supplementary 1 — Figs. S1 to S5 Tables S1 to S6 [file bmr.0257.f1.zip › Table S6 Metabolomic analysis results.xlsx]

## Sheet: Tip_vs_TipF
Index	Formula	Compounds	Class I	Class II	CAS	Tip-1	Tip-2	Tip-3	TipCae-1	TipCae-2	TipCae-3	VIP	p_value	Fold_Change	Log2FC	Type
Hmpp0004	[M+H]+	2,4-diacetamino-2,4,6-triphenoxy-D-mannopyranose	Carbohydrates and Its metabolites	Sugar derivatives	-	947570	735240	795120	603490	702270	667500	1.67418	0.100205	0.796334	-0.328554	insig
MEDN0005	[M-H]-	L-Threonine	Amino acid and Its metabolites	Amino acids	72-19-5	2069500	1375400	2087700	2000600	1741400	1699200	0.0119558	0.912639	0.98348	-0.0240328	insig
MEDN0007	[M-H]-	L-Arginine	Amino acid and Its metabolites	Amino acids	74-79-3	4691900	7988300	7414500	6436700	6825300	6765700	0.148199	0.98453	0.996666	-0.00481829	insig
MEDN0009	[M-H]-	L-Aspartic Acid	Amino acid and Its metabolites	Amino acids	56-84-8	13170000	16438000	19005000	9805600	16355000	16182000	0.753347	0.489992	0.871014	-0.199232	insig
MEDN0010	[M-H]-	L-Citrulline	Amino acid and Its metabolites	Amino acids	372-75-8	2137800	2251300	2152300	2300700	1833500	1508800	1.17737	0.321713	0.862659	-0.213137	insig
MEDN0011	[M-H]-	L-Glutamic Acid	Amino acid and Its metabolites	Amino acids	56-86-0	27255000	26853000	29033000	20121000	33887000	29373000	0.134062	0.986145	1.00289	0.00415857	insig
MEDN0016	[M-H]-	L-Proline	Amino acid and Its metabolites	Amino acids	147-85-3	2045900	1792200	1995600	2126500	1970000	2007200	0.940233	0.388496	1.04628	0.0652729	insig
MEDN0022	[M-H]-	(5-L-Glutamyl)-L-Amino Acid	Amino acid and Its metabolites	Small Peptide	5875-41-2	1600700	1263900	1893000	436000	1230300	2045200	0.84793	0.541895	0.78012	-0.358232	insig
MEDN0025	[M-H]-	3-Hydroxy-3-Methylpentane-1,5-Dioic Acid	Amino acid and Its metabolites	Amino acid derivatives	503-49-1	55881	59649	66270	37333	51009	49481	1.66393	0.0567171	0.758102	-0.399536	insig
MEDN0027	[M-NH4]-	3-N-Methyl-L-Histidine	Amino acid and Its metabolites	Amino acid derivatives	368-16-1	28437	80145	61455	35785	79039	49274	0.00597494	0.92527	0.965072	-0.0512911	insig
MEDN0032	[M-H]-	Allantoin	Organic acid And Its derivatives	Organic acid And Its derivatives	97-59-6	355500	327080	440970	432540	379970	393940	0.792652	0.519572	1.07378	0.102704	insig
MEDN0033	[M-H]-	Asp-Phe	Amino acid and Its metabolites	Small Peptide	13433-09-5	91713	22099	24514	57789	13688	68703	0.055959	0.983734	1.0134	0.0192082	insig
MEDN0036	[M-H]-	Ala-Ala	Amino acid and Its metabolites	Small Peptide	1948-31-8	26200	11587	20009	27504	18195	14557	0.200438	0.893123	1.04256	0.0601353	insig
MEDN0039	[M-H]-	Glutathione Reducedform	Amino acid and Its metabolites	Small Peptide	70-18-8	6289700	9516100	3083200	1584900	4059400	11219000	0.481921	0.855261	0.892758	-0.163659	insig
MEDN0044	[M-H]-	L-Cystathionine	Amino acid and Its metabolites	Amino acid derivatives	56-88-2	11661	11011	3765.1	3440.3	14554	10203	0.0283513	0.893656	1.06658	0.0929931	insig
MEDN0046	[M-H]-	L-Glutamine	Amino acid and Its metabolites	Amino acids	56-85-9	2413000	4744800	2578200	2608000	2601500	3030600	0.550662	0.577287	0.846354	-0.240667	insig
MEDN0049	[M-H]-	L-Saccharopine	Amino acid and Its metabolites	Amino acids	997-68-2	139120	104790	273470	190780	206880	236590	0.934307	0.532083	1.22589	0.293827	insig
MEDN0056	[M-H]-	N-Acetyl-L-Leucine	Amino acid and Its metabolites	Amino acid derivatives	1188-21-2	102360	112660	161200	104760	98796	112580	0.998828	0.385135	0.840296	-0.251031	insig
MEDN0058	[M-H]-	N-Acetylneuraminic Acid(SA)	Amino acid and Its metabolites	Amino acid derivatives	131-48-6	10280000	10715000	13719000	10728000	11189000	9866000	0.816924	0.468486	0.915567	-0.127262	insig
MEDN0060	[M-H]-	N-Isovaleroylglycine	Amino acid and Its metabolites	Amino acid derivatives	16284-60-9	37251	59518	62110	43094	72096	30796	0.438546	0.784982	0.91885	-0.122098	insig
MEDN0062	[M-H]-	N-Propionylglycine	Amino acid and Its metabolites	Amino acids	21709-90-0	475390	520180	840520	603730	612480	542980	0.065101	0.845728	0.958118	-0.0617255	insig
MEDN0065	[M-H]-	O-Phospho-L-Serine	Amino acid and Its metabolites	Amino acid derivatives	407-41-0	273670	1228100	521470	236200	894640	204310	0.7361	0.564432	0.659907	-0.599666	insig
MEDN0070	[M-H]-	Sarcosine	Amino acid and Its metabolites	Amino acids	107-97-1	48501	54559	57294	52891	70942	63663	1.28641	0.222041	1.16926	0.225599	insig
MEDN0093	[M-H]-	3-Hydroxyanthranilic Acid	Benzene and substituted derivatives	Phenolic acids	548-93-6	969440	1505500	1746300	1001100	1480100	1052300	0.755379	0.45843	0.837076	-0.256569	insig
MEDN0099	[M-H]-	4-Pyridoxic Acid	Heterocyclic compounds	Pteridines and derivatives	82-82-6	121980	183030	84032	122620	153370	102920	0.0300932	0.923518	0.973957	-0.0380707	insig
MEDN0100	[M-H]-	6-Hydroxynicotinic Acid	Heterocyclic compounds	Pteridines and derivatives	5006-66-6	1216300	890700	891700	979640	969920	908890	0.377818	0.710822	0.95323	-0.0691041	insig
MEDN0109	[M-H]-	Hyodeoxycholic acid	Bile acids	Bile acids	83-49-8	230180	581720	2282700	1148100	517490	576180	0.063308	0.704374	0.724413	-0.465115	insig
MEDN0113	[M-H]-	Glycochenodeoxycholic Acid	Bile acids	Bile acids	640-79-9	50940	207940	336870	365780	133570	31762	0.327807	0.875561	0.891501	-0.165691	insig
MEDN0120	[M-H]-	Dulcitol	Carbohydrates and Its metabolites	Sugar alcohols	608-66-2	27073	42779	44578	38426	55920	45471	1.02127	0.324561	1.22186	0.289074	insig
MEDN0140	[M-H]-	Xanthine	Nucleotide And Its metabolites	Nucleotide And Its metabolites	69-89-6	76664000	84312000	130810000	85051000	131420000	89708000	0.273622	0.841346	1.04933	0.0694647	insig
MEDN0141	[M-H]-	2'-Deoxyuridine	Nucleotide And Its metabolites	Nucleotide And Its metabolites	951-78-0	23680	16848	33646	10191	9	16506	1.1013	0.0819675	0.360045	-1.47375	insig
MEDN0143	[M-H]-	3'-Aenylic Acid	Nucleotide And Its metabolites	Nucleotide And Its metabolites	84-21-9	128190	124120	177110	200110	85430	143970	0.161889	0.999408	1.00021	0.000302336	insig
MEDN0152	[M-H]-	Adenosine 5'-Diphosphate（ADP）	Nucleotide And Its metabolites	Nucleotide And Its metabolites	58-64-0	562480	821390	271810	474790	605200	380830	0.151269	0.733196	0.882308	-0.180645	insig
MEDN0153	[M-H]-	Adenosine 5'-Monophosphate	Nucleotide And Its metabolites	Nucleotide And Its metabolites	61-19-8	283020	649210	483570	356170	760890	422200	0.258578	0.814648	1.0872	0.120619	insig
MEDN0156	[M-H]-	Cytidine-5-Monophosphate	Nucleotide And Its metabolites	Nucleotide And Its metabolites	63-37-6	2762100	2105700	3786700	2911400	3627700	4216000	1.07661	0.324073	1.24272	0.313499	insig
MEDN0165	[M-H]-	Inosine 5'-monophosphate	Nucleotide And Its metabolites	Nucleotide And Its metabolites	131-99-7	183590000	58360000	36501000	221840000	76034000	113540000	0.88496	0.522664	1.47751	0.563167	insig
MEDN0168	[M-H]-	Thymidine	Nucleotide And Its metabolites	Nucleotide And Its metabolites	50-89-5	16427	18381	28575	16237	23363	19788	0.242704	0.776045	0.93697	-0.0939245	insig
MEDN0169	[M-H]-	Uracil	Nucleotide And Its metabolites	Nucleotide And Its metabolites	66-22-8	1005900	500150	525390	505600	458570	464480	1.17006	0.346266	0.70327	-0.50785	insig
MEDN0171	[M-H]-	Uridine	Nucleotide And Its metabolites	Nucleotide And Its metabolites	58-96-8	613650	852610	1345000	475170	1029700	1226200	0.140908	0.935711	0.971475	-0.0417506	insig
MEDN0179	[M-H]-	L-Thyroxine	Hormones and hormone related compounds	Hormones and hormone related compounds	51-48-9	15370	7448.5	22904	9085.6	15562	9656.5	0.601984	0.498662	0.750267	-0.414523	insig
MEDN0180	[M-H]-	Norepinephrine	Hormones and hormone related compounds	Hormones and hormone related compounds	51-41-2	75722	60384	90982	128100	97500	99270	1.64405	0.0709717	1.43059	0.516611	insig
MEDN0195	[M-H]-	Pyridoxal 5'-Phosphate	Heterocyclic compounds	Pteridines and derivatives	54-47-7	888530	895420	1759700	800640	1232600	1150100	0.273098	0.732521	0.898322	-0.154695	insig
MEDN0198	[M-H]-	Citric Acid	Organic acid And Its derivatives	Organic acid And Its derivatives	77-92-9	3213100	363060	6403300	371390	2526400	1792700	0.487703	0.424143	0.470014	-1.08922	insig
MEDN0203	[M-H]-	Cis-Aconitic Acid	Organic acid And Its derivatives	Organic acid And Its derivatives	585-84-2	56611	24709	30890	31796	29515	42984	0.0845211	0.821425	0.929463	-0.105531	insig
MEDN0206	[M-H]-	Citramalic Acid	Organic acid And Its derivatives	Organic acid And Its derivatives	597-44-4	156560	151040	178380	92314	122740	132020	1.73148	0.0397165	0.714173	-0.485654	insig
MEDN0209	[M-H]-	Tryptamine	Tryptamines,Cholines,Pigments	Tryptamines	61-54-1	551310	549640	790580	615060	617680	610920	0.0864267	0.860428	0.974692	-0.036981	insig
MEDN0213	[M-H]-	D-Sorbitol	Carbohydrates and Its metabolites	Sugar alcohols	50-70-4	27073	42779	44578	38426	55920	45471	1.02127	0.324561	1.22186	0.289074	insig
MEDN0220	[M-H]-	D-Glucose	Carbohydrates and Its metabolites	Sugars	50-99-7	113640	96960	142980	141010	176120	86296	0.425863	0.611523	1.14098	0.190267	insig
MEDN0222	[M-H]-	D-Melezitose	Carbohydrates and Its metabolites	Sugars	597-12-6	259340	125300	300870	440760	149580	244390	0.42376	0.652369	1.21768	0.284132	insig
MEDN0227	[M-H]-	D-Glucose 6-Phosphate	Carbohydrates and Its metabolites	Phosphate sugars	56-73-5	176230000	297320000	180720000	5600200	206490000	18629000	1.46193	0.15171	0.352636	-1.50375	insig
MEDN0234	[M-H]-	Maltotriose	Carbohydrates and Its metabolites	Sugars	1109-28-0	259340	125300	300870	440760	149580	244390	0.42376	0.652369	1.21768	0.284132	insig
MEDN0236	[M-H]-	Raffinose	Carbohydrates and Its metabolites	Sugars	512-69-6	259340	125300	300870	440760	149580	244390	0.42376	0.652369	1.21768	0.284132	insig
MEDN0237	[M-H]-	D-Glucoronic Acid	Carbohydrates and Its metabolites	Sugar acids	6556/12/3	54440	65473	89028	33185	84583	88224	0.240894	0.964585	0.985886	-0.0205073	insig
MEDN0239	[M-H]-	D-Gluconic Acid	Carbohydrates and Its metabolites	Sugar acids	526-95-4	333700	447140	530270	308570	599780	522170	0.29079	0.724449	1.09108	0.125751	insig
MEDN0240	[M-H]-	L-Gulonolactone	Carbohydrates and Its metabolites	Sugar acids	1128-23-0	16396	25073	29374	33534	48040	40495	1.71856	0.0398611	1.72309	0.785	up
MEDN0244	[M-H]-	Orotic Acid	CoEnzyme and vitamins	CoEnzyme and vitamins	65-86-1	102150	9	71161	57075	86663	80090	0.907137	0.63973	1.29141	0.368952	insig
MEDN0245	[M-H]-	Pantothenate	CoEnzyme and vitamins	CoEnzyme and vitamins	79-83-4	10347000	18994000	15735000	13638000	17583000	13373000	0.0608544	0.958729	0.989307	-0.0155099	insig
MEDN0261	[M-H]-	3-Indolepropionic Acid	Heterocyclic compounds	Indole and Its derivatives	830-96-6	488880	375060	379150	352780	371900	470560	0.324646	0.775051	0.961507	-0.0566304	insig
MEDN0278	[M-H]-	2,6-Diaminooimelic Acid	Organic acid And Its derivatives	Organic acid And Its derivatives	583-93-7	21387	13504	15652	19892	18996	8701.9	0.389345	0.831548	0.941573	-0.0868559	insig
MEDN0279	[M-H]-	2-Aminoethanesulfinic Acid	Organic acid And Its derivatives	Sulfonic acids	300-84-5	451610	249430	341920	534770	436420	418920	1.3452	0.181405	1.33285	0.414515	insig
MEDN0280	[M-H]-	2-Aminoethanesulfonic Acid	Organic acid And Its derivatives	Sulfonic acids	107-35-7	258380000	227600000	219240000	149390000	217400000	216520000	1.27425	0.207884	0.827132	-0.273811	insig
MEDN0283	[M-H]-	2-Hydroxybutanoic Acid	Organic acid And Its derivatives	Organic acid And Its derivatives	600-15-7	2482200	674020	947730	536340	544910	1314700	0.911665	0.429783	0.583816	-0.776415	insig
MEDN0284	[M-H]-	2-Hydroxyisocaproic Acid	Organic acid And Its derivatives	Organic acid And Its derivatives	498-36-2	817510	879530	1484000	874000	779020	1400300	0.131463	0.889418	0.95985	-0.0591197	insig
MEDN0285	[M-H]-	2-Methylsuccinic Acid	Organic acid And Its derivatives	Organic acid And Its derivatives	498-21-5	169950	236660	113610	101270	91907	78737	1.71021	0.141241	0.52269	-0.935971	insig
MEDN0290	[M-H]-	3-Hydroxy-3-Methyl Butyric Acid	Organic acid And Its derivatives	Organic acid And Its derivatives	625-08-1	140990	139560	132460	297710	169060	128110	1.08785	0.357221	1.44035	0.526422	insig
MEDN0300	[M-H]-	Azelaic Acid	Organic acid And Its derivatives	Organic acid And Its derivatives	123-99-9	1191800	1260900	1161400	1134200	1162100	1159600	1.38828	0.208967	0.956227	-0.064575	insig
MEDN0311	[M-H]-	Dodecanedioic Aicd	FA	FFA	693-23-2	519580	499530	509250	528610	467710	496940	0.653638	0.581793	0.977034	-0.033519	insig
MEDN0314	[M-H]-	Glutaric Acid	Organic acid And Its derivatives	Organic acid And Its derivatives	110-94-1	169950	236660	113610	101270	91907	78737	1.71021	0.141241	0.52269	-0.935971	insig
MEDN0317	[M-H]-	Hippuric Acid	Organic acid And Its derivatives	Organic acid And Its derivatives	495-69-2	212400	266590	258450	196600	285490	226260	0.384433	0.773276	0.960553	-0.0580633	insig
MEDN0320	[M-H]-	Hydrocinnamic Acid	Organic acid And Its derivatives	Organic acid And Its derivatives	501-52-0	200200	254050	138870	297760	224160	155100	0.493361	0.626488	1.14146	0.190874	insig
MEDN0321	[M-H]-	Quinic acid	Organic acid And Its derivatives	Organic acid And Its derivatives	77-95-2	1498500	350640	4675800	160700	2171400	1288000	0.529272	0.547393	0.55481	-0.849935	insig
MEDN0322	[M-H]-	L-kynurenine	Amino acid and Its metabolites	Amino acid derivatives	343-65-7	140870	82136	68644	65028	69430	151850	0.13714	0.962946	0.981684	-0.0266701	insig
MEDN0325	[M-H]-	L-Lactic Acid	Organic acid And Its derivatives	Organic acid And Its derivatives	79-33-4	3395500	3283100	2911000	3347300	3018000	3098400	0.230709	0.825556	0.986871	-0.0190663	insig
MEDN0327	[M-H]-	L-Dihydroorotic Acid	Organic acid And Its derivatives	Organic acid And Its derivatives	5988-19-2	183400	185150	161220	214320	204370	206120	1.84109	0.0399141	1.1794	0.238051	insig
MEDN0332	[M-H]-	Maleic Acid	Organic acid And Its derivatives	Organic acid And Its derivatives	110-16-7	1074400	1586000	553730	1301400	1295400	1564700	1.01522	0.402692	1.29475	0.372675	insig
MEDN0333	[M-H]-	Malonicacid	Organic acid And Its derivatives	Organic acid And Its derivatives	141-82-2	2469300	709180	1121100	592060	554280	1415700	0.948754	0.405674	0.595881	-0.746903	insig
MEDN0335	[M-H]-	Methylmalonic Acid	Organic acid And Its derivatives	Organic acid And Its derivatives	516-05-2	553880	535150	477100	565570	549700	459980	0.0286818	0.943723	1.00582	0.00837684	insig
MEDN0338	[M-H]-	Phenyllactate(Pla)	Organic acid And Its derivatives	Organic acid And Its derivatives	828-01-3	19611	55155	67180	27973	21925	23713	1.19537	0.250597	0.518585	-0.947349	insig
MEDN0342	[M-H]-	Sebacate	Organic acid And Its derivatives	Organic acid And Its derivatives	111-20-6	184500	160540	191090	184240	200140	181390	0.866214	0.427249	1.05529	0.0776328	insig
MEDN0344	[M-H]-	Subericacid	Organic acid And Its derivatives	Organic acid And Its derivatives	505-48-6	347950	357520	313280	403280	310030	297930	0.162282	0.949347	0.992628	-0.0106746	insig
MEDN0348	[M-H]-	TXB2	FA	Oxidized lipids	54397-85-2	553490	121150	557360	70000	375690	107850	1.09897	0.27271	0.449302	-1.15424	insig
MEDN0350	[M-H]-	(±)15-HETE	FA	Oxidized lipids	54845-95-3	173350	82261	203540	81774	133300	63545	1.19477	0.242398	0.606813	-0.720675	insig
MEDN0352	[M-H]-	O-Phosphorylethanolamine	GP	PE	1071-23-4	5451900	4160400	5878800	2888800	4497100	4988300	1.09391	0.2754	0.798794	-0.324104	insig
MEDN0360	[M-H]-	LPG(18:1/0:0)	GP	LPG	-	260250	275350	382810	235890	333240	235900	0.779013	0.496293	0.876548	-0.190096	insig
MEDN0362	[M-H]-	LPE(18:1/0:0)	GP	LPE	-	14849000	23365000	26809000	14576000	26386000	18935000	0.345006	0.74746	0.921166	-0.118466	insig
MEDN0364	[M-H]-	LPE(18:0/0:0)	GP	LPE	-	74700000	79378000	91198000	62013000	89724000	59832000	1.05786	0.375274	0.862575	-0.213278	insig
MEDN0366	[M-H]-	LPE(16:0/0:0)	GP	LPE	-	25915000	32193000	34511000	18335000	35600000	21923000	1.01257	0.412391	0.819033	-0.288007	insig
MEDN0368	[M-H]-	LPE(14:0/0:0)	GP	LPE	-	67014	53942	77448	40081	61732	56331	1.20232	0.227157	0.797081	-0.327202	insig
MEDN0370	[M-H]-	LPA(0:0/18:0)	GP	LPC	-	578500	705690	845470	624190	769480	149580	0.960637	0.413622	0.724646	-0.464651	insig
MEDN0372	[M-H]-	LPA(0:0/16:0)	GP	LPA	-	544510	626090	702230	626540	691890	564730	0.0755917	0.956003	1.00552	0.00793563	insig
MEDN0376	[M-H]-	9,10-DiHOME	FA	Oxidized lipids	-	100640	99041	142230	54775	99438	56750	1.58733	0.0980347	0.617011	-0.696631	insig
MEDN0378	[M-H]-	FFA(18:3)	FA	FFA	506-26-3	309970	239300	528130	153020	341820	263130	0.983056	0.368538	0.703518	-0.507341	insig
MEDN0383	[M-H]-	FFA(18:2)	FA	FFA	60-33-3	232820000	267020000	245310000	198210000	222050000	207510000	1.81209	0.0381672	0.842475	-0.247295	insig
MEDN0385	[M-H]-	FFA(12:0)	FA	FFA	143-07-7	7072700	5780000	10896000	4681300	3506600	3933600	1.78154	0.121479	0.510407	-0.97028	insig
MEDN0390	[M-H]-	EPA	FA	Oxidized lipids	10417-94-4	7000800	5881200	5081100	3611300	2739900	3684900	1.92158	0.0236985	0.558706	-0.839838	down
MEDN0391	[M-H]-	DHA	FA	Oxidized lipids	6217-54-5	991710	901440	1086400	878460	705140	488650	1.5657	0.0982112	0.695491	-0.523896	insig
MEDN0398	[M-H]-	AA	FA	Oxidized lipids	506-32-1	36331000	35494000	36319000	28293000	33656000	26094000	1.73497	0.0942126	0.814127	-0.296673	insig
MEDN0403	[M-H]-	Urocanic Acid	Organic acid And Its derivatives	Organic acid And Its derivatives	104-98-3	265550	203990	201000	524150	213450	231850	0.91436	0.427625	1.44578	0.531843	insig
MEDN0413	[M-H]-	Ethylmalonate	Organic acid And Its derivatives	Organic acid And Its derivatives	601-75-2	150950	198660	100710	97061	100810	84119	1.54508	0.182324	0.626199	-0.675307	insig
MEDN0419	[M-H]-	Uridine 5-Monophosphate	Nucleotide And Its metabolites	Nucleotide And Its metabolites	58-97-9	3015600	564510	1451900	3359900	1700800	1741200	0.839426	0.550724	1.35173	0.434803	insig
MEDN0421	[M-H]-	Cyclic Amp	Nucleotide And Its metabolites	Nucleotide And Its metabolites	60-92-4	386920	379520	462560	330560	452350	336760	0.825662	0.492914	0.911041	-0.134411	insig
MEDN0428	[M-H]-	N6-Succinyl Adenosine	Nucleotide And Its metabolites	Nucleotide And Its metabolites	4542-23-8	578160	1295000	1093000	624320	833620	787550	0.849813	0.378732	0.757036	-0.401566	insig
MEDN0429	[M-H]-	3-Hydroxyhippuric Acid	Amino acid and Its metabolites	Amino acid derivatives	1637-75-8	36845	38573	25327	42400	13561	43157	0.304711	0.962705	0.98385	-0.0234893	insig
MEDN0432	[M-H]-	5-Hydroxyhexanoic Acid	Organic acid And Its derivatives	Organic acid And Its derivatives	185956-02-9	817510	879530	1484000	874000	779020	1400300	0.131463	0.889418	0.95985	-0.0591197	insig
MEDN0439	[M-H]-	N-Acetylthreonine	Amino acid and Its metabolites	Amino acid derivatives	17093-74-2	65497	86299	125200	86180	103650	87964	0.189716	0.989556	1.00288	0.0041503	insig
MEDN0444	[M-H]-	Hypoxanthine-9-β-D-Arabinofuranoside	Nucleotide And Its metabolites	Nucleotide And Its metabolites	7013-16-3	270880000	117520000	161050000	221070000	158950000	159890000	0.114584	0.953624	0.982637	-0.0252693	insig
MEDN0452	[M-H]-	2'-Deoxycytidine-5'-Monophosphate	Nucleotide And Its metabolites	Nucleotide And Its metabolites	1032-65-1	198340	296750	209410	110830	196080	368170	0.390807	0.913086	0.95824	-0.0615412	insig
MEDN0463	[M-2Na+H]-	D-Fructose 6-Phosphate-Disodium Salt	Carbohydrates and Its metabolites	Phosphate sugars	26177-86-6	176230000	297320000	180720000	5600200	206490000	18629000	1.46193	0.15171	0.352636	-1.50375	insig
MEDN0469	[M-H]-	Citraconic Acid	Organic acid And Its derivatives	Organic acid And Its derivatives	498-23-7	98381	37961	150780	55636	75775	89158	0.321849	0.572281	0.768207	-0.380434	insig
MEDN0478	[M-H]-	Aminomalonic Acid	Organic acid And Its derivatives	Organic acid And Its derivatives	1068-84-4	33800	131320	110320	139160	131760	121560	1.07999	0.317762	1.42492	0.510881	insig
MEDN0480	[M-H]-	Dl-Glyceraldehyde 3-Phosphate	Organic acid And Its derivatives	Phosphoric acids	591-59-3	20195000	40615000	23212000	3974400	37278000	10575000	1.10993	0.430857	0.616831	-0.697052	insig
MEDN0490	[M-H]-	Fumaric Acid	Organic acid And Its derivatives	Organic acid And Its derivatives	110-17-8	1074400	1586000	553730	1301400	1295400	1564700	1.01522	0.402692	1.29475	0.372675	insig
MEDN0494	[M-H]-	8,15-Dihete	FA	FFA	80234-65-7	280140	371310	440780	158270	271090	263420	1.53833	0.0910845	0.63428	-0.656808	insig
MEDN0498	[M-H]-	Ribulose-5-Phosphate	Carbohydrates and Its metabolites	Phosphate sugars	4300-28-1	197600000	167810000	156210000	254480000	160420000	231080000	1.14575	0.279586	1.23841	0.30849	insig
MEDN0499	[M-H]-	Argininosuccinic acid	Organic acid And Its derivatives	Organic acid And Its derivatives	2387-71-5	33062000	30037000	28160000	23591000	27551000	10142000	1.30715	0.192272	0.671539	-0.574456	insig
MEDN0502	[M-H]-	2-Deoxyribose 1-Phosphate	Carbohydrates and Its metabolites	Phosphate sugars	17210-42-3	3538900	2578900	3016500	2844200	2096400	2040100	1.47882	0.131981	0.764229	-0.387922	insig
MEDN0506	[M-H]-	N-Acetylglucosamine 1-Phosphate	Carbohydrates and Its metabolites	Phosphate sugars	6866-69-9	13567000	31652000	35134000	22018000	21360000	21971000	0.425582	0.532415	0.813274	-0.298187	insig
MEDN0523	[M-H]-	Indole-3-lactic acid	Heterocyclic compounds	Indole and Its derivatives	1821-52-9	7633500	5475000	9886200	8297200	9793300	5331500	0.0520573	0.941632	1.01858	0.0265629	insig
MEDN0528	[M-H]-	(3-Methoxy-4-hydroxyphenyl)ethylene glycol sulfate	Organic acid And Its derivatives	Organic acid And Its derivatives	3415-67-6	52184	52017	82437	44952	49007	60044	0.932656	0.403826	0.825143	-0.277284	insig
MEDN0531	[M-H]-	D-Glucarate	Carbohydrates and Its metabolites	Sugar acids	87-73-0	31600	34298	22736	9434.2	41221	25467	0.679441	0.704028	0.858837	-0.219543	insig
MEDN0533	[M-H]-	Xanthosine	Nucleotide And Its metabolites	Nucleotide And Its metabolites	146-80-5	55905000	43736000	79477000	37763000	50608000	53945000	0.962107	0.371487	0.794538	-0.331812	insig
MEDN0534	[M-H]-	Deoxyguanosine diphosphate(dGDP)	Nucleotide And Its metabolites	Nucleotide And Its metabolites	3493/9/2	562480	821390	271810	474790	605200	380830	0.151269	0.733196	0.882308	-0.180645	insig
MEDN0536	[M-H]-	estrone 3-sulfate	Hormones and hormone related compounds	Hormones and hormone related compounds	481-97-0	12654	9583.6	10475	12622	13064	10415	0.874756	0.409586	1.10358	0.142192	insig
MEDN0537	[M-H]-	ADP-ribose	Nucleotide And Its metabolites	Nucleotide And Its metabolites	20762-30-5	1619400	633310	512340	1682700	809080	903260	0.669225	0.664027	1.22784	0.296123	insig
MEDN0538	[M-H]-	UDP-glucose	Nucleotide And Its metabolites	Nucleotide And Its metabolites	133-89-1	916010	87202	547390	1206100	296890	552630	0.6217	0.666103	1.32569	0.406745	insig
MEDN0539	[M-H]-	3'-Sialyllactose	Carbohydrates and Its metabolites	Sugars	35890-38-1	18473	27896	24329	17505	22910	13471	1.24628	0.221737	0.7622	-0.391759	insig
MEDN0551	[M-H]-	Indoleacrylic acid	Organic acid And Its derivatives	Organic acid And Its derivatives	1204-06-4	222580	195970	206570	179550	216130	175340	1.1294	0.311472	0.913457	-0.130592	insig
MEDN0554	[M-H]-	2-(4-Hydroxyphenyl)ethanol	Benzene and substituted derivatives	Benzene and substituted derivatives	501-94-0	390040	504250	328030	439870	439670	362590	0.195871	0.916213	1.01621	0.0231941	insig
MEDN0555	[M-H]-	Hydroxyphenyllactic acid	Organic acid And Its derivatives	Organic acid And Its derivatives	306-23-0	185340	172060	246960	196870	232200	173020	0.00140068	0.980378	0.996244	-0.00542902	insig
MEDN0561	[M-H]-	N-Acetyl-Asp-Glu	Amino acid and Its metabolites	Amino acid derivatives	3106-85-2	12236000	8237900	16538000	17089000	12011000	11755000	0.535958	0.689505	1.10383	0.142523	insig
MEDN0562	[M-H]-	Indole 3-carbinol	Heterocyclic compounds	Indole and Its derivatives	700-06-1	5890500	5912800	5785800	6231100	5846300	5927300	1.0358	0.360085	1.02363	0.0336919	insig
MEDN0573	[M-H]-	GDP-L-fucose	Nucleotide And Its metabolites	Nucleotide And Its metabolites	15839-70-0	35172	46041	80820	130090	37080	43476	0.356292	0.659232	1.30002	0.378533	insig
MEDN0579	[M-H]-	N-lactoyl-phenylalanine	Amino acid and Its metabolites	Amino acid derivatives	-	1555800	1511000	4024600	2304000	1952500	838400	0.692879	0.529549	0.718462	-0.477017	insig
MEDN0586	[M-H]-	N-Acetyl-L-alanine	Amino acid and Its metabolites	Amino acid derivatives	97-69-8	893900	1060400	1366500	1080000	895780	929680	0.857416	0.430844	0.874928	-0.192764	insig
MEDN0593	[M-H]-	D-Malic acid	Organic acid And Its derivatives	Organic acid And Its derivatives	636-61-3	14635000	24814000	10746000	19526000	10093000	22972000	0.162126	0.895258	1.04773	0.0672723	insig
MEDN0602	[M-H]-	Deoxyguanosine 5'-monophosphate(dGMP)	Nucleotide And Its metabolites	Nucleotide And Its metabolites	902-04-5	1024500	2029900	1646100	1310200	2549000	1576000	0.514139	0.6363	1.1563	0.209519	insig
MEDN0604	[M-H]-	Tetradecanedioic acid	FA	FFA	821-38-5	240490	227520	239130	238910	249430	230830	0.576049	0.587949	1.01701	0.024337	insig
MEDN0611	[M-H]-	6β-hydroxytestosterone	Hormones and hormone related compounds	Hormones and hormone related compounds	62-99-7	8457.2	7730.5	10384	6750.4	7255.8	9033.4	1.04269	0.326641	0.867073	-0.205775	insig
MEDN0622	[M-H]-	Porphobilinogen	Organic acid And Its derivatives	Organic acid And Its derivatives	487-90-1	1154900	1188300	980290	1006400	1022800	1129300	0.690743	0.513147	0.950356	-0.0734594	insig
MEDN0624	[M-H]-	5'-Adenylyl sulfate(APS)	Nucleotide And Its metabolites	Nucleotide And Its metabolites	485-84-7	1358400	1862500	1078300	809250	1528700	789410	1.15341	0.307766	0.727428	-0.459123	insig
MEDN0647	[M-H]-	Hydroquinone	Benzene and substituted derivatives	Phenolics	123-31-9	109360	145930	92294	79434	148780	127040	0.0261869	0.926337	1.02207	0.0314892	insig
MEDN0656	[M-H]-	Indoleacetaldehyde	Heterocyclic compounds	Indole and Its derivatives	2591-98-2	4239000	4199200	5645300	4579700	4164900	4673400	0.388469	0.694083	0.952746	-0.0698363	insig
MEDN0657	[M-H]-	D-Xylulose 5-phosphate	Carbohydrates and Its metabolites	Phosphate sugars	4212-65-1	197600000	167810000	156210000	254480000	160420000	231080000	1.14575	0.279586	1.23841	0.30849	insig
MEDN0658	[M-H]-	Hexadecanedioic acid	FA	FFA	505-54-4	198520	200700	224030	194690	214010	208850	0.182173	0.859539	0.990854	-0.013255	insig
MEDN0659	[M-H]-	Pyrophosphate	Organic acid And Its derivatives	Phosphoric acids	2466/9/3	53494000	42584000	41609000	80159000	50873000	60372000	1.51664	0.162063	1.39014	0.475229	insig
MEDN0661	[M-H]-	2-hydroxy-2-(4-hydroxy-3-methoxyphenyl)acetic acid	Benzene and substituted derivatives	Phenolic acids	1955/10/7	9	9	9	29049	22351	21720	2.11583	0.00913615	2708.15	11.4031	up
MEDN0662	[M-H]-	Glu-Leu	Amino acid and Its metabolites	Small Peptide	2566-39-4	490000	636230	599920	460620	478140	574500	1.10426	0.279932	0.876668	-0.189898	insig
MEDN0669	[M-H]-	5-oxoETE	FA	Oxidized lipids	106154-18-1	17864	6334.4	24751	1948.7	22240	9	1.14918	0.410523	0.494341	-1.01642	insig
MEDN0678	[M-H]-	Ethylsalicylate	Organic acid And Its derivatives	Organic acid And Its derivatives	118-61-6	6721900	6470400	6603000	6858000	7024500	6888800	1.84885	0.025944	1.0493	0.0694336	insig
MEDN0689	[M-H]-	2,5-Furandicarboxylicacid	Organic acid And Its derivatives	Organic acid And Its derivatives	3238-40-2	86143	113500	93127	79780	113500	115090	0.329117	0.733552	1.05328	0.0748947	insig
MEDN0704	[M-H]-	Oxaloacetic acid	Organic acid And Its derivatives	Organic acid And Its derivatives	328-42-7	41727	60384	67603	41778	50458	52118	0.864827	0.394059	0.850572	-0.233494	insig
MEDN0741	[M-H]-	Methanesulfonic acid	Organic acid And Its derivatives	Sulfonic acids	75-75-2	375110	825350	347160	420800	533070	594020	0.258839	0.999602	1.00017	0.000251673	insig
MEDN0750	[M-H]-	(±)12-HEPE	FA	Oxidized lipids	81187-21-5	11412	13628	8974	8894.2	4821	9133.3	1.38572	0.127639	0.671738	-0.574029	insig
MEDN0751	[M-H]-	(±)12-HETE	FA	Oxidized lipids	71030-37-0	154590	187690	157990	142050	165760	132110	1.2398	0.237706	0.879365	-0.185466	insig
MEDN0752	[M-H]-	(±)15-HEPE	FA	Oxidized lipids	88852-33-9	11412	13628	8974	8894.2	4821	9133.3	1.38572	0.127639	0.671738	-0.574029	insig
MEDN0756	[M-H]-	(±)18-HEPE	FA	Oxidized lipids	141110-17-0	11412	13628	8974	8894.2	4821	9133.3	1.38572	0.127639	0.671738	-0.574029	insig
MEDN0760	[M-H]-	(±)5-HETE	FA	Oxidized lipids	70608-72-9	272370	93592	188110	92685	342260	55814	0.56355	0.851084	0.885731	-0.175059	insig
MEDN0763	[M-H]-	(±)9-HETE	FA	Oxidized lipids	79495-85-5	272370	93592	188110	92685	342260	55814	0.56355	0.851084	0.885731	-0.175059	insig
MEDN0765	[M-H]-	11,12-EET	FA	Oxidized lipids	123931-40-8	667050	285710	1264400	266140	568830	284960	1.06677	0.327998	0.505119	-0.985304	insig
MEDN0769	[M-H]-	14(S)-HDHA	FA	Oxidized lipids	119433-37-3	5162.8	2906.7	2910.5	6507.1	2689.6	2990.6	0.183132	0.796068	1.10995	0.1505	insig
MEDN0771	[M-H]-	15-oxoETE	FA	Oxidized lipids	81416-72-0	16656	5753.1	45884	10550	11765	1784.5	1.07593	0.343625	0.352883	-1.50274	insig
MEDN0779	[M-H]-	5-HETrE	FA	Oxidized lipids	195061-94-0	48347	25449	44931	15386	53305	24391	0.809023	0.566636	0.784	-0.351074	insig
MEDN0781	[M-H]-	6-keto-PGF1α	FA	Oxidized lipids	58962-34-8	193350	214500	718750	435930	593400	175850	0.25542	0.907594	1.06975	0.0972733	insig
MEDN0793	[M-H]-	Prostaglandin E2	FA	Oxidized lipids	363-24-6	141730	197060	193260	48822	230400	190260	0.621259	0.747762	0.882402	-0.180492	insig
MEDN0795	[M-H]-	Dinoprost	FA	Oxidized lipids	551-11-1	78383	45878	92975	43030	59347	26796	1.37572	0.16534	0.594621	-0.749959	insig
MEDN0806	[M-H]-	Nα-Acetyl-L-glutamine	Amino acid and Its metabolites	Amino acid derivatives	2490-97-3	7450100	7763100	5897800	5338000	7365800	7536400	0.348355	0.766725	0.958751	-0.0607714	insig
MEDN0807	[M-H]-	FFA(14:0)	FA	FFA	544-63-8	57357	70615	71175	43620	42342	42231	2.0092	0.0334943	0.64371	-0.635516	down
MEDN0808	[M-H]-	Myoinositol	Carbohydrates and Its metabolites	Sugar alcohols	87-89-8	113640	96960	142980	141010	176120	86296	0.425863	0.611523	1.14098	0.190267	insig
MEDN0818	[M-H]-	N-acetyl-beta-alanine	Amino acid and Its metabolites	Amino acid derivatives	3025-95-4	882910	1046900	1275500	1055300	974590	888400	0.719787	0.50115	0.910455	-0.135341	insig
MEDN0820	[M-H]-	3-Hydroxyglutaric acid	Organic acid And Its derivatives	Organic acid And Its derivatives	638-18-6	153210	151970	112160	98467	124020	155450	0.634683	0.571914	0.905585	-0.143077	insig
MEDN0822	[M-H]-	Cysteine-glutathione disulfide	Amino acid and Its metabolites	Small Peptide	13081-14-6	2289600	7523900	10239000	6417400	10144000	6109200	0.57107	0.764353	1.13056	0.17704	insig
MEDN0823	[M-H]-	Trp-Glu	Amino acid and Its metabolites	Small Peptide	36099-95-3	82847	130190	166740	93757	116200	100530	0.757964	0.4448	0.817551	-0.29062	insig
MEDN0827	[M-H]-	N-acetylornithine	Amino acid and Its metabolites	Amino acid derivatives	6205/8/9	4194400	7446900	6024500	6707000	5509200	5765300	0.25002	0.924512	1.01787	0.0255543	insig
MEDN0832	[M-H]-	D-Glucosamine 6-Phosphate	Carbohydrates and Its metabolites	Phosphate sugars	3616-42-0	493360	498030	510850	293760	542480	310130	1.3263	0.277462	0.763107	-0.390043	insig
MEDN0833	[M-H]-	3-Dehydroshikimate	Organic acid And Its derivatives	Organic acid And Its derivatives	2922-42-1	43478	49017	52747	41245	40012	49038	1.12975	0.271009	0.897089	-0.156677	insig
MEDN0836	[M-H]-	Cytidine 5'-Diphosphocholine	Nucleotide And Its metabolites	Nucleotide And Its metabolites	987-78-0	33175	18189	16940	28819	21793	60027	1.08588	0.358811	1.6198	0.695818	insig
MEDN0841	[M-H]-	3-Ureidopropionate	Organic acid And Its derivatives	Organic acid And Its derivatives	462-88-4	205080	164050	140920	173110	151380	153450	0.491222	0.635809	0.937045	-0.0938092	insig
MEDN0843	[M-H]-	N-Amidino-L-Aspartate	Amino acid and Its metabolites	Amino acid derivatives	6133-30-8	255720	255770	392310	345630	301870	322790	0.628507	0.679641	1.07357	0.102412	insig
MEDN0852	[M-H]-	3-Amino-4-Hydroxybenzoic Acid	Benzene and substituted derivatives	Phenolic acids	1571-72-8	969440	1505500	1746300	1001100	1480100	1052300	0.755379	0.45843	0.837076	-0.256569	insig
MEDN1003	[M-H]-	Inosine	Nucleotide And Its metabolites	Nucleotide And Its metabolites	58-63-9	270880000	117520000	161050000	221070000	158950000	159890000	0.114584	0.953624	0.982637	-0.0252693	insig
MEDN1006	[M-H]-	Uric acid	Organic acid And Its derivatives	Organic acid And Its derivatives	69-93-2	6296700	11713000	23300000	5771400	7481200	7416200	1.23317	0.303162	0.500338	-0.999026	insig
MEDN1011	[M-H]-	D-Mannitol	Carbohydrates and Its metabolites	Sugar alcohols	69-65-8	27073	42779	44578	38426	55920	45471	1.02127	0.324561	1.22186	0.289074	insig
MEDN1017	[M-H]-	3-(4-Hydroxyphenyl)-Propionic Acid	Benzene and substituted derivatives	Phenolic acids	501-97-3	38577000	35399000	34905000	37495000	33065000	33333000	0.896846	0.419199	0.954189	-0.0676538	insig
MEDN1022	[M-H]-	5,6-Dimethylbenzimidazole	Heterocyclic compounds	Heterocyclic compounds	582-60-5	481270	461620	611020	516380	479030	515150	0.233598	0.790595	0.972103	-0.0408195	insig
MEDN1035	[M-H]-	13(R)-HODE	FA	Oxidized lipids	10219-69-9	288630	305030	386910	164010	281410	174660	1.6579	0.0701584	0.632367	-0.661166	insig
MEDN1041	[M-H]-	9(S)-HpOTrE	FA	Oxidized lipids	111004-08-1	12035	17546	22186	19463	24034	15835	0.702212	0.541998	1.14614	0.196778	insig
MEDN1052	[M-H]-	2-Hydroxyglutaric acid	Organic acid And Its derivatives	Organic acid And Its derivatives	13095-48-2	156560	151040	178380	92314	122740	132020	1.73148	0.0397165	0.714173	-0.485654	insig
MEDN1055	[M-H]-	D-Calcium Pantothenate	CoEnzyme and vitamins	CoEnzyme and vitamins	137-08-6	41349	116780	103930	96968	98274	64069	0.190431	0.974045	0.989514	-0.0152083	insig
MEDN1056	[M-H]-	Iminodiacetic acid	Organic acid And Its derivatives	Organic acid And Its derivatives	142-73-4	11510000	13465000	14923000	7757600	12702000	12969000	0.994709	0.34697	0.837852	-0.255233	insig
MEDN1057	[M-H]-	2-Methyl-d-erythritol 2,4-cyclodiphosphate	Carbohydrates and Its metabolites	Phosphate sugars	143488-44-2	1748600	3129300	2583500	1433800	3993100	1631600	0.405271	0.892897	0.946002	-0.0800847	insig
MEDN1069	[M-H]-	FFA(18:4)	FA	FFA	2012-14-8	113050	180690	178460	65497	106330	93331	1.70235	0.0695227	0.561537	-0.832546	insig
MEDN1077	[M-H]-	alpha-Muricholic acid	Bile acids	Bile acids	2393-58-0	793720	5132800	6507300	4032500	2969300	887950	0.396133	0.493632	0.63454	-0.656218	insig
MEDN1079	[M-H]-	FFA(22:6)	FA	FFA	25167-62-8	38294000	41132000	46661000	34152000	28418000	25080000	1.83479	0.024103	0.695155	-0.524594	insig
MEDN1081	[M-H]-	12,13-DiHOME	FA	Oxidized lipids	263399-35-5	84870	102270	129480	50173	89835	54606	1.60643	0.0874686	0.614661	-0.702137	insig
MEDN1083	[M-H]-	Sphingosine 1-phosphate	SL	SM	26993-30-6	128440	102730	137060	84887	161060	257570	0.681418	0.463618	1.3674	0.451433	insig
MEDN1087	[M-H]-	UDP-D-galactose	Carbohydrates and Its metabolites	Sugars	2956-16-3	916010	87202	547390	1206100	296890	552630	0.6217	0.666103	1.32569	0.406745	insig
MEDN1092	[M-H]-	4-acetoxyphenol	Benzene and substituted derivatives	Phenolics	3233-32-7	53190000	56178000	100190000	58069000	96188000	60731000	0.164607	0.930835	1.02591	0.0369065	insig
MEDN1104	[M-H]-	7-ketolithocholic acid	Bile acids	Bile acids	4651-67-6	39572	198630	403530	132850	65030	37599	0.927606	0.326586	0.366943	-1.44637	insig
MEDN1108	[M-H]-	1,6-anhydro-β-D-glucose	Carbohydrates and Its metabolites	Sugars	498-07-7	34187	33995	16565	20170	18306	24407	0.939411	0.338607	0.742009	-0.430492	insig
MEDN1112	[M-H]-	16-Hydroxyhexadecanoic acid	FA	FFA	506-13-8	472440	305340	448430	369380	482070	460070	0.503693	0.676265	1.06957	0.0970337	insig
MEDN1113	[M-H]-	12-ketolithocholic acid	Bile acids	Bile acids	5130-29-0	39572	198630	403530	132850	65030	37599	0.927606	0.326586	0.366943	-1.44637	insig
MEDN1114	[M-H]-	D-Ribono-1,4-lactone	Carbohydrates and Its metabolites	Sugar acids	5336/8/3	181230	175010	372240	169910	176940	118240	1.24204	0.306329	0.638439	-0.647379	insig
MEDN1117	[M-H]-	Uridine-5'-diphospho-N-acetylgalactosamine disodium salt	Nucleotide And Its metabolites	Nucleotide And Its metabolites	528-04-1	1768800	1462100	1113800	1746200	1248700	1902200	0.666189	0.537293	1.12714	0.172671	insig
MEDN1126	[M-H]-	Gamma-Mercholic Acid	Bile acids	Bile acids	547-75-1	793720	5132800	6507300	4032500	2969300	887950	0.396133	0.493632	0.63454	-0.656218	insig
MEDN1133	[M-H]-	Butanone acid	Organic acid And Its derivatives	Organic acid And Its derivatives	600-18-0	18166	3696.3	13851	6902.8	15448	8866	0.00333954	0.78265	0.874095	-0.194139	insig
MEDN1139	[M-H]-	DL-2-hydroxystearic acid	FA	FFA	629-22-1	102630	24015	162880	124090	144700	118300	0.91323	0.505409	1.33698	0.418981	insig
MEDN1141	[M-H]-	Apocholic acid	Bile acids	Bile acids	641-81-6	39572	198630	403530	132850	65030	37599	0.927606	0.326586	0.366943	-1.44637	insig
MEDN1148	[M-H]-	2-hydroxyhexadecanoic acid	FA	FFA	764-67-0	472440	305340	448430	369380	482070	460070	0.503693	0.676265	1.06957	0.0970337	insig
MEDN1156	[M-H]-	FFA(20:4)	FA	FFA	82073-91-4	1057200	983580	1041500	782330	940020	682170	1.71147	0.0845005	0.780111	-0.358249	insig
MEDN1159	[M-H]-	FFA(15:1)	FA	FFA	84743-29-3	75148	60789	74437	73380	82623	116730	1.32093	0.251315	1.29642	0.374533	insig
MEDN1171	[M-H]-	Lythramine	Alcohol and amines	Polyamines	32420-56-7	203520	271770	322720	50810	358130	301110	0.6203	0.792761	0.889776	-0.168486	insig
MEDN1172	[M-H]-	Sphinganine 1-phosphate	SL	SM	19794-97-9	27542	27230	28465	20288	37202	81510	0.864026	0.415671	1.66993	0.739788	insig
MEDN1221	[M-H]-	D-Mannose 6-phosphate	Carbohydrates and Its metabolites	Phosphate sugars	3672-15-9	176230000	297320000	180720000	5600200	206490000	18629000	1.46193	0.15171	0.352636	-1.50375	insig
MEDN1226	[M-H]-	2-amino-4-oxovaleric acid	Organic acid And Its derivatives	Organic acid And Its derivatives	4439-83-2	893900	1060400	1366500	1080000	895780	929680	0.857416	0.430844	0.874928	-0.192764	insig
MEDN1235	[M-H]-	L-2-amino-6-oximelic acid	Organic acid And Its derivatives	Organic acid And Its derivatives	75650-93-0	54952	53448	78720	28868	71694	63707	0.605629	0.653314	0.877881	-0.187904	insig
MEDN1236	[M-H]-	Cyclic ADP ribose	Nucleotide And Its metabolites	Nucleotide And Its metabolites	119340-53-3	110040	116540	55421	555950	80810	327550	1.34089	0.237649	3.41953	1.7738	insig
MEDN1246	[M-H]-	3-(pyrazol-1-yl)-L-alanine	Amino acid and Its metabolites	Amino acid derivatives	2734-48-7	2669200	3132000	3164700	4329400	2952900	2217400	0.109978	0.804145	1.05954	0.0834335	insig
MEDN1247	[M-H]-	1-pyrroline-4-hydroxy-2-carboxylate	Heterocyclic compounds	Heterocyclic compounds	9054-77-7	54716	76808	48494	50517	55896	65557	0.207902	0.799218	0.955293	-0.0659843	insig
MEDN1264	[M-H]-	LPE(0:0/22:4)	GP	LPE	-	699460	488710	952850	292640	602400	457280	1.33887	0.188799	0.631624	-0.662862	insig
MEDN1265	[M-H]-	LPE(22:4/0:0)	GP	LPE	-	699460	488710	952850	292640	602400	457280	1.33887	0.188799	0.631624	-0.662862	insig
MEDN1267	[M-H]-	LPE(0:0/22:5)	GP	LPE	-	102730	240510	180670	129400	175180	88814	0.824605	0.416659	0.750881	-0.413344	insig
MEDN1268	[M-H]-	LPE(22:5/0:0)	GP	LPE	-	102730	240510	180670	129400	175180	88814	0.824605	0.416659	0.750881	-0.413344	insig
MEDN1269	[M-H]-	LPE(0:0/22:6)	GP	LPE	-	4768900	19750000	8079400	9339700	6998700	6219400	0.497116	0.540432	0.691993	-0.53117	insig
MEDN1270	[M-H]-	LPE(22:6/0:0)	GP	LPE	-	4768900	19750000	8079400	9339700	6998700	6219400	0.497116	0.540432	0.691993	-0.53117	insig
MEDN1271	[M-H]-	LPE(0:0/20:2)	GP	LPE	-	555360	494050	655760	241590	563850	361370	1.36368	0.188264	0.684278	-0.547346	insig
MEDN1272	[M-H]-	LPE(20:2/0:0)	GP	LPE	-	555360	494050	655760	241590	563850	361370	1.36368	0.188264	0.684278	-0.547346	insig
MEDN1273	[M-H]-	LPE(0:0/20:3)	GP	LPE	-	115610	210760	105590	119120	251020	148810	0.589487	0.60863	1.20138	0.264698	insig
MEDN1274	[M-H]-	LPE(20:3/0:0)	GP	LPE	-	115610	210760	105590	119120	251020	148810	0.589487	0.60863	1.20138	0.264698	insig
MEDN1276	[M-H]-	LPE(20:4/0:0)	GP	LPE	-	6925800	10492000	11628000	5729000	8639900	5630000	1.39841	0.164167	0.68853	-0.538409	insig
MEDN1277	[M-H]-	LPE(0:0/20:5)	GP	LPE	-	42423	65363	68499	51198	39650	37887	1.36094	0.185046	0.730266	-0.453505	insig
MEDN1278	[M-H]-	LPE(20:5/0:0)	GP	LPE	-	42423	65363	68499	51198	39650	37887	1.36094	0.185046	0.730266	-0.453505	insig
MEDN1279	[M-H]-	LPE(0:0/18:0)	GP	LPE	-	74700000	79378000	91198000	62013000	89724000	59832000	1.05786	0.375274	0.862575	-0.213278	insig
MEDN1282	[M-H]-	LPE(0:0/18:2)	GP	LPE	-	8750600	19404000	12119000	8868400	11143000	7692400	1.15932	0.313285	0.68789	-0.539751	insig
MEDN1285	[M-H]-	LPE(0:0/16:0)	GP	LPE	-	25915000	32193000	34511000	18335000	35600000	21923000	1.01257	0.412391	0.819033	-0.288007	insig
MEDN1287	[M-H]-	LPE(0:0/16:1)	GP	LPE	-	551590	801210	1157000	518390	1289800	908930	0.178969	0.820106	1.0826	0.114506	insig
MEDN1299	[M-H]-	1-Aminocyclohexanoic acid	Organic acid And Its derivatives	Organic acid And Its derivatives	2756-85-6	27703	39065	41786	34372	30465	41265	0.0838391	0.886509	0.977412	-0.032961	insig
MEDN1314	[M-H]-	Mucic Acid	Carbohydrates and Its metabolites	Sugar acids	526-99-8	31600	34298	22736	9434.2	41221	25467	0.679441	0.704028	0.858837	-0.219543	insig
MEDN1320	[M-H]-	2-Hydroxy-2-Methyl Butyric acid	Organic acid And Its derivatives	Organic acid And Its derivatives	3739-30-8	414430	390110	556970	87474	350460	499870	1.00268	0.368102	0.688797	-0.537849	insig
MEDN1328	[M-H]-	(S)-Leucic acid	Organic acid And Its derivatives	Organic acid And Its derivatives	13748-90-8	817510	879530	1484000	874000	779020	1400300	0.131463	0.889418	0.95985	-0.0591197	insig
MEDN1332	[M-H]-	Adenosine-5'-Diphosphoglucose	Nucleotide And Its metabolites	Nucleotide And Its metabolites	102129-65-7	43659	22522	25301	88672	22563	62927	1.08225	0.28625	1.90378	0.92887	insig
MEDN1395	[M-H]-	(R)-(-)-2-Phenylpropionic Acid	Organic acid And Its derivatives	Organic acid And Its derivatives	7782-26-5	200200	254050	138870	297760	224160	155100	0.493361	0.626488	1.14146	0.190874	insig
MEDN1406	[M-H]-	Tridecanedioic acid	FA	FFA	505-52-2	2614000	2589400	2596000	2684800	2678800	2646800	1.96198	0.0113451	1.02705	0.0385111	insig
MEDN1409	[M-H]-	12-Hydroxyoctadecanoic acid	FA	FFA	106-14-9	92555	57860	67584	26026	15731	4798.6	1.82645	0.014654	0.213559	-2.22729	down
MEDN1410	[M-H]-	N-Palmitoylglycine	Amino acid and Its metabolites	Amino acid derivatives	2441-41-0	288940	264330	289470	287700	263640	282810	0.253441	0.808945	0.989807	-0.0147808	insig
MEDN1414	[M-H]-	12-HHT	FA	Oxidized lipids	54397-84-1	26558	11040	46737	9244.3	30108	10677	0.883444	0.414161	0.593221	-0.753358	insig
MEDN1422	[M-H]-	8(S)-HETrE	FA	Oxidized lipids	889573-69-7	48347	25449	44931	15386	53305	24391	0.809023	0.566636	0.784	-0.351074	insig
MEDN1423	[M-H]-	15(S)-HETrE	FA	Oxidized lipids	92693-02-2	48347	25449	44931	15386	53305	24391	0.809023	0.566636	0.784	-0.351074	insig
MEDN1443	[M-H]-	11-HDoHE	FA	Oxidized lipids	87018-59-5	23832	17576	29082	17999	16812	12540	1.54536	0.131521	0.671741	-0.574024	insig
MEDN1446	[M-H]-	11-HEDE	FA	Oxidized lipids	5598-37-8	27682	21983	26515	13439	38618	17950	0.590772	0.817859	0.918968	-0.121913	insig
MEDN1447	[M-H]-	15-HEDE	FA	Oxidized lipids	77159-57-0	27682	21983	26515	13439	38618	17950	0.590772	0.817859	0.918968	-0.121913	insig
MEDN1452	[M-H]-	11β-Prostaglandin E2	FA	Oxidized lipids	38310-90-6	141730	197060	193260	48822	230400	190260	0.621259	0.747762	0.882402	-0.180492	insig
MEDN1475	[2M-H]-	Sorbitol 6-phosphate	Carbohydrates and Its metabolites	Phosphate sugars	20479-58-7	32799	74070	70878	16406	66946	85208	0.357467	0.907447	0.948314	-0.076563	insig
MEDN1480	[M-H]-	N-Arachidonoyl-L-Alanine	FA	Others	401941-73-9	14124	9744.4	27045	9336.3	14274	6976.5	1.14342	0.324044	0.600761	-0.735136	insig
MEDN1484	[M-H]-	Ethionamide	Heterocyclic compounds	Pteridines and derivatives	536-33-4	6683700	6501400	6581400	6807100	6987100	7144700	1.85096	0.0372393	1.05931	0.0831282	insig
MEDN1485	[M-H]-	Glycerophospho-N-Arachidonoyl Ethanolamine	GP	LPE	201738-25-2	6925800	10492000	11628000	5729000	8639900	5630000	1.39841	0.164167	0.68853	-0.538409	insig
MEDN1493	[M-H]-	(R)-3-Hydroxybutanoic acid	Organic acid And Its derivatives	Organic acid And Its derivatives	625-72-9	2482200	674020	947730	536340	544910	1314700	0.911665	0.429783	0.583816	-0.776415	insig
MEDN1499	[M-H]-	2-Hydroxyhexanoic acid	Organic acid And Its derivatives	Organic acid And Its derivatives	6064-63-7	817510	879530	1484000	874000	779020	1400300	0.131463	0.889418	0.95985	-0.0591197	insig
MEDN1501	[M-H]-	2'-O-methyluridine	Nucleotide And Its metabolites	Nucleotide And Its metabolites	2140-76-3	16202	20729	14596	19507	12657	19062	0.0691793	0.973891	0.994158	-0.00845236	insig
MEDN1504	[M-H]-	3-Hydroxycinnamic acid	Organic acid And Its derivatives	Organic acid And Its derivatives	14755-02-3	98869	75813	112640	246270	144450	133270	1.66379	0.150726	1.8237	0.866871	insig
MEDN1506	[M-H]-	3-Methyluridine	Nucleotide And Its metabolites	Nucleotide And Its metabolites	2140-69-4	41481	46487	71535	28650	44553	67951	0.51336	0.699931	0.884961	-0.176314	insig
MEDN1510	[M-H]-	4-Ethyloctanoic acid	Organic acid And Its derivatives	Organic acid And Its derivatives	16493-80-4	2780100	2725600	2549600	2619800	2878100	2557000	0.037416	0.999175	0.99995	-7.16413e-05	insig
MEDN1513	[M-H]-	5-Hydroxy-2'-deoxyuridine	Nucleotide And Its metabolites	Nucleotide And Its metabolites	5168-36-5	426660	272700	372780	345790	290770	300860	0.822949	0.43077	0.874345	-0.193726	insig
MEDN1518	[M-H]-	Acetylvaline	Amino acid and Its metabolites	Amino acid derivatives	96-81-1	27663	27498	41331	13706	17627	30979	1.37094	0.177851	0.645774	-0.630899	insig
MEDN1519	[M-H]-	Adenosine 5'-triphosphate（ATP）	Nucleotide And Its metabolites	Nucleotide And Its metabolites	10168-83-9	34564	21578	17255	60392	17455	16884	0.236178	0.67968	1.29067	0.368116	insig
MEDN1529	[M-H]-	Cytidine 5'-monophosphate-N-acetylneuraminic acid（CMP-NANA）	Nucleotide And Its metabolites	Nucleotide And Its metabolites	3063-71-6	3297600	2627700	4558500	2686100	2322800	3592100	0.869761	0.415576	0.820409	-0.285585	insig
MEDN1530	[M-H]-	D-(+)-Cellobiose	Carbohydrates and Its metabolites	Sugars	528-50-7	46725	71529	63358	28900	72522	53358	0.711441	0.580449	0.852256	-0.23064	insig
MEDN1532	[M-H]-	D-Galacturonic Acid	Carbohydrates and Its metabolites	Sugar acids	685-73-4	62759	84572	114600	34604	123720	101870	0.265404	0.986105	0.993368	-0.00959912	insig
MEDN1533	[M-H]-	Dimethylmalonic acid	Organic acid And Its derivatives	Organic acid And Its derivatives	595-46-0	169950	236660	113610	101270	91907	78737	1.71021	0.141241	0.52269	-0.935971	insig
MEDN1534	[M-H]-	D-Tagatose	Carbohydrates and Its metabolites	Sugars	87-81-0	113640	96960	142980	141010	176120	86296	0.425863	0.611523	1.14098	0.190267	insig
MEDN1538	[M-H]-	GalactinolHydrate	Carbohydrates and Its metabolites	Sugar alcohols	3687-64-7	18343	37480	14821	9407.5	20686	16562	0.985664	0.383212	0.660431	-0.59852	insig
MEDN1543	[M-H]-	Gly-Gly	Amino acid and Its metabolites	Small Peptide	556-50-3	20962	11334	22739	16594	13078	26707	0.0979542	0.938027	1.02442	0.0348085	insig
MEDN1544	[M-H]-	Guanosine-5'-diphosphate	Nucleotide And Its metabolites	Nucleotide And Its metabolites	146-91-8	39372	8463.9	9594.2	62351	15511	38202	1.14007	0.316336	2.02096	1.01504	insig
MEDN1548	[M-H]-	Val-Ala	Amino acid and Its metabolites	Small Peptide	27493-61-4	1432900	1569600	1400400	1467600	1461200	1381500	0.535292	0.635187	0.978968	-0.0306658	insig
MEDN1551	[M-H]-	Imidazoleacetic acid	Heterocyclic compounds	Indole and Its derivatives	645-65-8	6701600	6757400	6745100	10201000	6964900	6469900	0.913723	0.431322	1.16985	0.226326	insig
MEDN1553	[M-H+H2O]-	Inosine diphosphate	Nucleotide And Its metabolites	Nucleotide And Its metabolites	81012-88-6	11835000	3352800	1739000	10523000	7069900	6314300	1.008	0.547238	1.41239	0.498136	insig
MEDN1554	[M-H]-	Isethionic acid	Organic acid And Its derivatives	Sulfonic acids	1562-00-1	23480000	19044000	21200000	28148000	22653000	22590000	1.25042	0.232506	1.1517	0.203766	insig
MEDN1559	[M-H]-	Pro-Gly	Amino acid and Its metabolites	Small Peptide	2578-57-6	51245	67291	55637	40267	64008	48200	0.893096	0.446676	0.875423	-0.191948	insig
MEDN1566	[M-H]-	Octadecanedioic acid	Organic acid And Its derivatives	Organic acid And Its derivatives	871-70-5	106430	94041	129410	82811	101640	92598	1.28949	0.228694	0.839845	-0.251805	insig
MEDN1567	[M-H]-	Phosphonoacetic acid	Organic acid And Its derivatives	Phosphoric acids	4408-78-0	8636200	11913000	9481600	9748700	14437000	6704600	0.0686957	0.915094	1.02862	0.040711	insig
MEDN1590	[M-H]-	Tricarballylic acid	Organic acid And Its derivatives	Organic acid And Its derivatives	99-14-9	151620	724760	228060	103970	62322	92516	1.65397	0.256874	0.234334	-2.09336	insig
MEDN1597	[M-H]-	Phosphatidylethanolamine lyso alkenyl 16:0	GP	LPE	-	291570	401760	307450	226190	363140	239880	1.04747	0.363842	0.828564	-0.271315	insig
MEDN1600	[M-H]-	LPA(16:0/0:0)	GP	LPA	22002-85-3	60769	91197	96366	77876	88095	78646	0.0268072	0.923299	0.98504	-0.0217455	insig
MEDN1602	[M-H]-	3-Deoxyguanosine	Nucleotide And Its metabolites	Nucleotide And Its metabolites	3608-58-0	69154	45018	73495	27032	49374	22383	1.63412	0.071729	0.526406	-0.925753	insig
MEDN1604	[M-H]-	3-Hydroxy-tetradecanoic acid	Organic acid And Its derivatives	Organic acid And Its derivatives	1961-72-4	238550	290060	121410	144510	133620	109820	1.36091	0.218712	0.596828	-0.744613	insig
MEDN1608	[M-H]-	FFA(22:4)	FA	FFA	28874-58-0	74230000	49618000	78828000	31646000	52873000	42295000	1.5892	0.0911666	0.625698	-0.676461	insig
MEDN1612	[M-H]-	Cytidine 2',3'-cyclic monophosphoric acid	Nucleotide And Its metabolites	Nucleotide And Its metabolites	633-90-9	42474	65386	55360	63237	51606	40923	0.28426	0.801443	0.954332	-0.0674375	insig
MEDN1613	[M-H2O-H]-	Cytochalasin H	Hormones and hormone related compounds	Hormones and hormone related compounds	53760-19-3	32233	79006	160830	53857	62489	156940	0.174767	0.993924	1.00447	0.00643897	insig
MEDN1614	[M-H]-	D-Arabinose 5-phosphate	Carbohydrates and Its metabolites	Phosphate sugars	13137-52-5	106770000	151920000	134940000	152630000	144850000	121100000	0.542699	0.637822	1.06338	0.0886632	insig
MEDN1620	[M-H]-	Glu-Val	Amino acid and Its metabolites	Small Peptide	5879/6/1	44794	59834	63992	38281	48215	46984	1.37843	0.172944	0.791602	-0.337152	insig
MEDN1621	[M-H2O-H]-	Isocitric acid	Organic acid And Its derivatives	Organic acid And Its derivatives	320-77-4	5233100	8999300	8236400	7815700	7815100	5001500	0.379124	0.701857	0.918264	-0.123018	insig
MEDN1631	[M-H]-	UDP-xylose	Carbohydrates and Its metabolites	Sugars	3616/6/6	742610	552990	361570	770340	468670	689640	0.673493	0.560455	1.16382	0.21887	insig
MEDN1656	[M-H]-	Hydroxypiperazic acid	Heterocyclic compounds	Heterocyclic compounds	-	5303900	8144200	4160400	5339600	4489900	4913100	0.694793	0.506654	0.837243	-0.256281	insig
MEDN1662	[M-H]-	Galactitol	Carbohydrates and Its metabolites	Sugar alcohols	608-66-2	20621	31824	45975	34060	35757	56838	0.945651	0.415325	1.28688	0.363881	insig
MEDN1675	[M-H]-	2-Deoxyribose 5'-phosphate	Nucleotide And Its metabolites	Nucleotide And Its metabolites	102916-66-5	695220	741860	800750	674260	717580	537120	1.3315	0.193132	0.861978	-0.214277	insig
MEDN1677	[M-H]-	2'-Aenylic Acid	Nucleotide And Its metabolites	Nucleotide And Its metabolites	130-49-4	128190	124120	177110	200110	85430	143970	0.161889	0.999408	1.00021	0.000302336	insig
MEDN1686	[M-H]-	L-threo-3-Methylaspartate	Amino acid and Its metabolites	Amino acid derivatives	6061-13-8	27255000	26853000	29033000	20121000	33887000	29373000	0.134062	0.986145	1.00289	0.00415857	insig
MEDN1692	[M-H]-	Phosphatidylethanolamine lyso alkenyl 18:2	GP	LPE	-	6481200	8013500	7235300	6198400	7385300	5893600	1.10167	0.302275	0.896332	-0.157894	insig
MEDN1698	[M-H]-	Glutaconic acid	Amino acid and Its metabolites	Amino acids	1724-02-3	98381	37961	150780	55636	75775	89158	0.321849	0.572281	0.768207	-0.380434	insig
MEDN1706	[M-H]-	3-(2-Hydroxyphenyl)propanoic acid	Benzene and substituted derivatives	Phenolic acids	495-78-3	38577000	35399000	34905000	37495000	33065000	33333000	0.896846	0.419199	0.954189	-0.0676538	insig
MEDN1717	[M-H]-	Tropine	Organic acid And Its derivatives	Organic acid And Its derivatives	529-64-6	19611	55155	67180	27973	21925	23713	1.19537	0.250597	0.518585	-0.947349	insig
MEDN1719	[M-H]-	Tetradecyl phosphonic acid	Organic acid And Its derivatives	Organic acid And Its derivatives	4671-75-4	251970	179950	278720	243120	224660	212280	0.221544	0.767923	0.956968	-0.0634569	insig
MEDN1722	[M-H]-	Piperic acid	Organic acid And Its derivatives	Organic acid And Its derivatives	94-53-1	261750	267050	224340	257740	270070	270410	0.988853	0.381763	1.05986	0.0838684	insig
MEDN1723	[M-H]-	Cholic acid	Organic acid And Its derivatives	Organic acid And Its derivatives	81-25-4	793720	5132800	6507300	4032500	2969300	887950	0.396133	0.493632	0.63454	-0.656218	insig
MEDN1743	[M-H]-	3-Hydroxy-4-methoxybenzoic acid	Benzene and substituted derivatives	Benzene and substituted derivatives	645-08-9	40420	69810	37425	26668	35243	42875	1.1718	0.302893	0.709668	-0.494784	insig
MEDN1744	[M-H]-	3-Methoxysalicylic Acid	Benzene and substituted derivatives	Benzene and substituted derivatives	877-22-5	40420	69810	37425	26668	35243	42875	1.1718	0.302893	0.709668	-0.494784	insig
MEDN1747	[M-H]-	3,4-Dimethylbenzoic acid	Benzene and substituted derivatives	Benzene and substituted derivatives	619-04-5	200200	254050	138870	297760	224160	155100	0.493361	0.626488	1.14146	0.190874	insig
MEDN1761	[M-H]-	D-Talose	Carbohydrates and Its metabolites	Sugars	2595-98-4	113640	96960	142980	141010	176120	86296	0.425863	0.611523	1.14098	0.190267	insig
MEDN1762	[M-H]-	D-Allose	Carbohydrates and Its metabolites	Sugars	2595-97-3	113640	96960	142980	141010	176120	86296	0.425863	0.611523	1.14098	0.190267	insig
MEDN1770	[M-H]-	2-Naphthalenesulfonic acid	Benzene and substituted derivatives	Benzene and substituted derivatives	120-18-3	1360000	2295500	1366800	1040400	1041400	1459200	1.31198	0.249973	0.705055	-0.504191	insig
MEDN1792	[M-H]-	2-Dodecylbenzenesulfonic acid	Organic acid And Its derivatives	Sulfonic acids	27176-87-0	910180	921870	933030	937700	961260	818500	0.428023	0.755051	0.982778	-0.0250624	insig
MEDN1802	[M-H]-	Zereno	Benzene and substituted derivatives	Benzene and substituted derivatives	26538-44-3	28590	33777	31479	35734	37478	39376	1.81439	0.032106	1.19971	0.262686	insig
MEDN1805	[M-H]-	FFA(16:1)	FA	FFA	373-49-9	32633000	47712000	54244000	20697000	34490000	33047000	1.45309	0.126278	0.655581	-0.609154	insig
MEDN1832	[M-H]-	Docosahexaenoic Acid Glycine	FA	Others	132850-40-9	7258.8	4684	16878	6592.5	9209.8	6941.2	0.276253	0.643088	0.789135	-0.341656	insig
MEDN1837	[M-H]-	2,6-Di-tert-butyl-4-(hydroxymethyl)phenol	Benzene and substituted derivatives	Benzene and substituted derivatives	88-26-6	83940	83086	76406	75998	79863	85406	0.207444	0.852004	0.991106	-0.0128882	insig
MEDN1840	[M-H]-	Pinolenic acid	FA	FFA	16833-54-8	135820	329000	205820	72150	105230	85182	1.79229	0.133905	0.39151	-1.35288	insig
MEDN1856	[M-H]-	(R)-3-Hydroxymyristic acid	Organic acid And Its derivatives	Organic acid And Its derivatives	28715-21-1	238550	290060	121410	144510	133620	109820	1.36091	0.218712	0.596828	-0.744613	insig
MEDN1861	[M-H]-	N-Myristoylglycine	Amino acid and Its metabolites	Amino acid derivatives	14246-55-0	75848	61270	82163	66386	74530	80820	0.163784	0.918686	1.0112	0.0160622	insig
MEDN1886	[M-H]-	(S)-2-Hydroxy-3-phenylpropanoic acid	Organic acid And Its derivatives	Organic acid And Its derivatives	20312-36-1	30164	11778	18899	31521	58394	36331	1.59727	0.10272	2.07502	1.05312	insig
MEDN1897	[M-H]-	L-Gulose	Carbohydrates and Its metabolites	Carbohydrates and Its metabolites	6027-89-0	284230	267700	264230	264990	197050	189180	1.56561	0.142508	0.797907	-0.325707	insig
MEDN1899	[M-H]-	Deoxycholic acid	Bile acids	Bile acids	302-95-4	161430	1602600	3076900	1156300	251730	196740	0.811936	0.329439	0.3315	-1.59292	insig
MEDN1902	[M-H]-	beta-Muricholic acid	Bile acids	Bile acids	2393-59-1	793720	5132800	6507300	4032500	2969300	887950	0.396133	0.493632	0.63454	-0.656218	insig
MEDN1904	[M-H]-	Glycine deoxycholic acid	Bile acids	Bile acids	360-65-6	5735.2	14392	29313	35818	5804.6	1395.5	0.682643	0.876857	0.870104	-0.200741	insig
MEDN1908	[M-H]-	5-Carboxyvanillic Acid	Organic acid And Its derivatives	Organic acid And Its derivatives	2134-91-0	48322	74259	63783	51226	71481	70364	0.255664	0.834207	1.03599	0.0510083	insig
MEDN1909	[M-H]-	4-Hydroxybenzoic Acid	Benzene and substituted derivatives	Phenolic acids	99-96-7	295120	426420	267880	375760	360230	325120	0.602375	0.680032	1.07246	0.100919	insig
MEDN1910	[M-H]-	Cys-Pro	Amino acid and Its metabolites	Small Peptide	-	691120	696290	777890	771570	833640	846970	1.68669	0.0607413	1.13249	0.179498	insig
MEDN1912	[M-H]-	His-Ala	Amino acid and Its metabolites	Small Peptide	16874-75-2	3937100	2071000	2146100	5539300	2872200	1841800	0.450607	0.615809	1.25743	0.330473	insig
MEDN1913	[M-H]-	Val-Lys	Amino acid and Its metabolites	Small Peptide	22677-62-9	50249	65057	83536	63006	66867	83407	0.525054	0.699998	1.07261	0.101126	insig
MEDN1915	[M-H]-	N-ethylene glycol neuraminic acid	Amino acid and Its metabolites	Amino acid derivatives	1113-83-3	1369900	719930	813520	934710	801030	918890	0.267035	0.725014	0.914333	-0.129208	insig
MEDN1917	[M-H]-	Gln-Gln	Amino acid and Its metabolites	Small Peptide	54419-93-1	18944	82010	43688	16475	41889	49929	0.420436	0.602024	0.748697	-0.417547	insig
MEDN1918	[M-H]-	Ser-Ala	Amino acid and Its metabolites	Amino acid derivatives	6403-17-4	47023	42293	37391	48800	35715	42745	0.00938402	0.97071	1.00436	0.0062828	insig
MEDN1919	[M-H]-	Asn-Ala	Amino acid and Its metabolites	Small Peptide	20917-57-1	28691	24929	33830	40170	17281	35611	0.043687	0.820809	1.06417	0.0897338	insig
MEDN1920	[M-H]-	Asn-Gly	Amino acid and Its metabolites	Small Peptide	67576-72-1	21523	18701	19176	17936	19592	16029	1.26055	0.224216	0.901633	-0.149388	insig
MEDN1922	[M-H]-	Asn-Glu	Amino acid and Its metabolites	Small Peptide	20917-58-2	229580	257170	221120	245730	159200	259370	0.516477	0.697073	0.938449	-0.0916495	insig
MEDN1925	[M-H]-	Ala-Glu	Amino acid and Its metabolites	Small Peptide	13187-90-1	155240	80021	189750	101500	134390	138130	0.277731	0.661395	0.880024	-0.184385	insig
MEDN1928	[M-H]-	Asn-Asp	Amino acid and Its metabolites	Small Peptide	-	103110	60013	87315	85174	86415	127360	0.867696	0.436905	1.1937	0.255446	insig
MEDN1931	[M-H]-	L-lyxose	Carbohydrates and Its metabolites	Carbohydrates and Its metabolites	1949-78-6	121560	91270	69831	92220	84690	79205	0.477665	0.619354	0.906085	-0.142281	insig
MEDN1932	[M-H]-	Val-Asn	Amino acid and Its metabolites	Small Peptide	66170-00-1	62234	60991	91019	42095	58174	80036	0.799809	0.485941	0.841587	-0.248815	insig
MEDN1933	[M-H]-	Asp-Gly	Amino acid and Its metabolites	Small Peptide	3790-51-0	204440	144620	257560	248590	224800	281290	1.18938	0.270726	1.24407	0.315072	insig
MEDN1934	[M-H]-	Val-Gln	Amino acid and Its metabolites	Small Peptide	42854-54-6	28373	19097	22526	19222	19261	13646	1.43568	0.153375	0.744743	-0.425186	insig
MEDN1935	[M-H]-	D-ribonate lithium salt	Carbohydrates and Its metabolites	Sugars	642-98-8	255660	205600	343170	379460	282140	226570	0.476753	0.666752	1.1041	0.142869	insig
MEDN1936	[M-H]-	Asn-Pro	Amino acid and Its metabolites	Small Peptide	-	98768	32087	122660	50754	62390	73113	0.414035	0.4979	0.734698	-0.444776	insig
MEDN1937	[M-H]-	4-Hydroxy-L-Glutamic Acid	Amino acid and Its metabolites	Amino acid derivatives	3913-68-6	14647	14551	20012	4438.5	21583	21327	0.467815	0.925055	0.962172	-0.0556328	insig
MEDN1938	[M-H]-	Arg-Val	Amino acid and Its metabolites	Small Peptide	2896-20-0	18860	3853.7	8665.7	10070	8190.7	10590	0.245454	0.867426	0.919415	-0.121211	insig
MEDN1942	[M-H]-	Val-Thr	Amino acid and Its metabolites	Small Peptide	72636-02-3	2195800	1103800	2839300	2515900	3084200	2948700	1.20727	0.249301	1.39256	0.477742	insig
MEDN1943	[M-H]-	2-keto-D-gluconic acid	Carbohydrates and Its metabolites	Sugar acids	669-90-9	76202	105490	140250	40346	133710	118250	0.462489	0.790076	0.907946	-0.139321	insig
MEDN1945	[M-H]-	Morpholine ethanesulfonic acid	Organic acid And Its derivatives	Sulfonic acids	4432-31-9	364260	297580	341110	185490	431900	207420	0.947171	0.533	0.822384	-0.282116	insig
MEDN1946	[M-H]-	Val-Asp	Amino acid and Its metabolites	Small Peptide	20556-16-5	264270	322860	360410	515210	302150	227420	0.185238	0.749524	1.10262	0.14094	insig
MEDN1947	[M-H]-	6'-Sialyllactose	Nucleotide And Its metabolites	Nucleotide And Its metabolites	157574-76-0	18473	27896	24329	17505	22910	13471	1.24628	0.221737	0.7622	-0.391759	insig
MEDN1951	[M-H]-	Sulfoacetic acid	Organic acid And Its derivatives	Organic acid And Its derivatives	123-43-3	93325	91666	131490	76797	118310	107610	0.275111	0.811409	0.956509	-0.0641492	insig
MEDN1952	[M-H]-	Val-Hyp	Amino acid and Its metabolites	Small Peptide	-	85117	71885	138420	65840	113630	129180	0.17219	0.881986	1.04478	0.0631945	insig
MEDN1955	[M-H]-	D-Saccharic Acid 1,4-lactone (hydrate)	Carbohydrates and Its metabolites	Sugars	61278-30-6	981670	298080	3702200	193000	1773700	894480	0.444382	0.581503	0.574309	-0.8001	insig
MEDN1959	[M-H]-	Pyroglutamic acid	Amino acid and Its metabolites	Amino acids	98-79-3	1046800	1753100	936520	702580	1009400	1176500	0.924615	0.401313	0.773061	-0.371346	insig
MEDN1960	[M-H]-	cyclo(gly-glu)	Amino acid and Its metabolites	Small Peptide	16364-35-5	84196	71405	128930	107080	79133	65482	0.508225	0.637472	0.884596	-0.176909	insig
MEDN1963	[M-H]-	N-(2-hydroxyethyl) lactamide	Alcohol and amines	Amines	5422-34-4	9611.7	17281	9178.9	4441.2	8024.3	9098.9	1.37422	0.201892	0.597822	-0.742212	insig
MEDN1965	[M-H]-	α-Hydroxyglutaric Acid (sodium salt)	Organic acid And Its derivatives	Organic acid And Its derivatives	40951-21-1	137170	129190	136070	55791	118490	171890	0.73858	0.632771	0.860202	-0.217253	insig
MEDN1966	[M-H]-	Pyrimidine-4-carboxylic acid sodium salt	Heterocyclic compounds	Heterocyclic compounds	819850-18-5	479850	464320	464220	502200	452250	485740	0.668185	0.554205	1.02258	0.0322123	insig
MEDN1968	[M-H]-	(±)-Homocitric acid	Organic acid And Its derivatives	Organic acid And Its derivatives	3562-74-1	63056	74054	66484	64233	67253	61371	0.932246	0.400575	0.947263	-0.0781635	insig
MEDN1970	[M-H]-	cyclo(glu-glu)	Amino acid and Its metabolites	Small Peptide	16691-00-2	112500	59638	119060	44258	75072	70265	1.25861	0.207782	0.651086	-0.61908	insig
MEDN1972	[M-H]-	Aspartyl valine	Amino acid and Its metabolites	Small Peptide	13433-04-0	57845	65967	147920	90116	93200	63075	0.0722564	0.802445	0.906743	-0.141235	insig
MEDN1973	[M-H]-	Asn-Tyr	Amino acid and Its metabolites	Small Peptide	-	30918	35336	28702	37859	26668	42516	0.70325	0.493002	1.12729	0.172859	insig
MEDN1983	[M-H]-	Val-Met	Amino acid and Its metabolites	Small Peptide	14486-09-0	26131	15169	18796	8747	11234	14673	1.6529	0.101497	0.576644	-0.794247	insig
MEDN1985	[M-H]-	Met-Val	Amino acid and Its metabolites	Small Peptide	14486-13-6	46180	48890	14294	44870	46998	52525	0.956901	0.40413	1.3203	0.400863	insig
MEDN1987	[M-H]-	Tyr-Val	Amino acid and Its metabolites	Small Peptide	17355-09-8	51187	41153	46838	59073	31721	43534	0.340892	0.862355	0.965153	-0.0511711	insig
MEDN1991	[M-H]-	Ile-Val	Amino acid and Its metabolites	Small Peptide	41017-96-3	20456	10182	7060.3	15162	9903	14580	0.404199	0.892626	1.05164	0.0726395	insig
MEDN1992	[M-H]-	Trp-Asn	Amino acid and Its metabolites	Small Peptide	175027-11-9	15772	20365	41474	29820	21254	31380	0.45479	0.863388	1.0624	0.0873283	insig
MEDN1995	[M-H]-	Asn-Phe	Amino acid and Its metabolites	Small Peptide	22849-01-0	29768	23399	18621	26162	18180	26289	0.0645099	0.931351	0.983883	-0.0234412	insig
MEDN1999	[M-H]-	Leu-Tyr	Amino acid and Its metabolites	Small Peptide	968-21-8	16052	18129	24396	12878	12253	17986	1.38456	0.178274	0.736074	-0.442078	insig
MEDN2000	[M-H]-	Ile-Tyr	Amino acid and Its metabolites	Small Peptide	38579-21-4	16052	18129	24396	12878	12253	17986	1.38456	0.178274	0.736074	-0.442078	insig
MEDN2001	[M-H]-	Asp-Leu	Amino acid and Its metabolites	Small Peptide	3062-14-4	216720	178700	192240	131000	170440	168350	1.57349	0.0828417	0.799425	-0.322966	insig
MEDN2002	[M-H]-	N-Acetyl-L-Glutamic Acid	Amino acid and Its metabolites	Amino acid derivatives	1188-37-0	48529	64730	81035	24985	84678	68825	0.471008	0.810677	0.918649	-0.122414	insig
MEDN2004	[M-H]-	Trp-Ala	Amino acid and Its metabolites	Small Peptide	24046-71-7	26042	19639	31258	25033	17056	24237	0.76818	0.451337	0.86206	-0.214141	insig
MEDN2007	[M-H]-	Trp-Gly	Amino acid and Its metabolites	Small Peptide	7360-09-0	27063	17100	44442	15019	19792	30198	0.77981	0.451003	0.733694	-0.446749	insig
MEDN2009	[M-H]-	2-Hydroxy-3-Methyl Butanoic Acid	Organic acid And Its derivatives	Organic acid And Its derivatives	4026-18-0	320110	348580	114500	373110	273920	416200	0.990421	0.347876	1.35756	0.441019	insig
MEDN2023	[M-H]-	Homovanillic Acid sulfate (sodium salt)	Organic acid And Its derivatives	Organic acid And Its derivatives	38339-06-9	9	9	9	60891	97228	54713	2.11409	0.0332241	7882.67	12.9445	up
MEDN2026	[M-H]-	4-Acetylaminobenzoic acid	Organic acid And Its derivatives	Organic acid And Its derivatives	556-08-1	212400	266590	258450	196600	285490	226260	0.384433	0.773276	0.960553	-0.0580633	insig
MEDN2028	[M-H]-	4-toluenesulfonic acid	Organic acid And Its derivatives	Organic acid And Its derivatives	104-15-4	397250	642910	569900	472760	396950	586760	0.501114	0.607205	0.904606	-0.144638	insig
MEDN2050	[M-H]-	Daidzein	Benzene and substituted derivatives	Benzene and substituted derivatives	486-66-8	668280	683230	947140	829340	699890	643670	0.375916	0.716585	0.945294	-0.081165	insig
MEDN2053	[M-H]-	D-Gulonic acid γ-lactone	Carbohydrates and Its metabolites	Carbohydrates and Its metabolites	6322/7/2	45365	48667	44073	37017	40110	47667	1.15419	0.296447	0.903617	-0.146217	insig
MEDN2056	[M-H]-	L-Iditol	Carbohydrates and Its metabolites	Carbohydrates and Its metabolites	488-45-9	9	45327	41840	34369	9	36606	0.0186894	0.788518	0.814261	-0.296437	insig
MEDN2058	[M-H]-	L-Glucaric acid	Carbohydrates and Its metabolites	Sugar acids	576-42-1	31600	34298	22736	9434.2	41221	25467	0.679441	0.704028	0.858837	-0.219543	insig
MEDN2063	[M-H]-	1,6-Di-O-phosphono-D-fructose	Organic acid And Its derivatives	Organic acid And Its derivatives	488-69-7	4118900	60458000	11469000	2017400	49457000	2873400	0.617478	0.775005	0.714671	-0.484649	insig
MEDN2064	[M-H]-	L-Cysteic acid	Organic acid And Its derivatives	Organic acid And Its derivatives	498-40-8	155950	214530	133690	83409	126420	180610	0.997374	0.365196	0.774419	-0.368813	insig
MEDN2066	[M-H]-	2-Methoxyacetic acid	Organic acid And Its derivatives	Organic acid And Its derivatives	625-45-6	16205	20982	25010	15529	10779	25814	0.761427	0.555795	0.838015	-0.254953	insig
MEDN2067	[M-H]-	3-Amino-5-hydroxybenzoic acid	Organic acid And Its derivatives	Organic acid And Its derivatives	76045-71-1	969440	1505500	1746300	1001100	1480100	1052300	0.755379	0.45843	0.837076	-0.256569	insig
MEDN2068	[M-H]-	2-Methyllactic acid	Organic acid And Its derivatives	Organic acid And Its derivatives	594-61-6	425630	183680	361960	162730	232090	386790	0.610243	0.554752	0.80473	-0.313423	insig
MEDN2091	[M-H]-	(R)-2-Hydroxybutyric acid	Organic acid And Its derivatives	Organic acid And Its derivatives	20016-85-7	546830	221450	417250	159910	290860	446600	0.726928	0.48819	0.756936	-0.401757	insig
MEDN2096	[M-H]-	Pyrazine-2-carboxylic acid	Organic acid And Its derivatives	Organic acid And Its derivatives	98-97-5	500630	574120	519230	516440	528550	550080	0.0574728	0.989017	1.00068	0.000986211	insig
MEDN2099	[M-H]-	(2s)-2-Amino-4-sulfinobutanoic acid	Amino acid and Its metabolites	Amino acid derivatives	2686-70-6	21583	17941	17916	15183	11297	15281	1.70838	0.043567	0.727037	-0.459899	insig
MEDN2100	[M-H]-	Ala-Ser	Amino acid and Its metabolites	Small Peptide	3303-41-1	77729	74091	53496	74236	69120	64571	0.194308	0.921817	1.01272	0.018231	insig
MEDN2102	[M-H]-	L-rhamnonic acid	Carbohydrates and Its metabolites	Sugar acids	6422-34-0	127330	102270	177360	113260	150150	118250	0.269324	0.757161	0.937832	-0.092599	insig
MEDN2107	[M-H]-	Lys-Gly	Amino acid and Its metabolites	Small Peptide	7563/3/3	1224100	1187800	1070600	1462700	1437600	1330800	1.87693	0.0159358	1.21496	0.280909	insig
MEDN2112	[M-H]-	Pro-Asn	Amino acid and Its metabolites	Small Peptide	107856-82-6	56283	72114	96245	59635	97730	73115	0.14369	0.90966	1.02599	0.0370139	insig
MEDN2113	[M-H]-	Pro-Asp	Amino acid and Its metabolites	Small Peptide	85227-98-1	1281900	890010	1776000	1160400	1264400	1539800	0.186954	0.98551	1.00423	0.00608621	insig
MEDN2114	[M-H]-	Arg-Gly	Amino acid and Its metabolites	Small Peptide	108347-93-9	31229	30675	37371	35132	22028	23637	1.21971	0.277003	0.813871	-0.297129	insig
MEDN2115	[M-H]-	Gly-Arg	Amino acid and Its metabolites	Small Peptide	18635-55-7	31229	30675	37371	35132	22028	23637	1.21971	0.277003	0.813871	-0.297129	insig
MEDN2117	[M-H]-	Hyp-Thr	Amino acid and Its metabolites	Small Peptide	-	64791	63652	67745	58075	63642	66115	0.970346	0.374213	0.957408	-0.0627939	insig
MEDN2120	[M-H]-	Asn-Ile	Amino acid and Its metabolites	Small Peptide	438533-59-6	131260	149290	60001	114160	61209	89833	0.625265	0.477972	0.778744	-0.360779	insig
MEDN2123	[M-H]-	Lys-Thr	Amino acid and Its metabolites	Small Peptide	97791-84-9	102650	140710	147580	134320	114070	120560	0.392811	0.665815	0.943751	-0.0835219	insig
MEDN2128	[M-H]-	Gln-Asn	Amino acid and Its metabolites	Small Peptide	14608-79-8	14847	13075	18736	12093	6241.5	15692	1.1177	0.274891	0.729275	-0.455466	insig
MEDN2131	[M-H]-	Asp-Glu	Amino acid and Its metabolites	Small Peptide	6157/6/8	214030	212520	293560	200480	176340	202930	1.40194	0.216532	0.805085	-0.312786	insig
MEDN2133	[M-H]-	Ile-His	Amino acid and Its metabolites	Small Peptide	97284-12-3	34604	63898	43085	38426	34784	52626	0.461369	0.640769	0.888754	-0.170144	insig
MEDN2136	[M-H]-	Phe-Ile	Amino acid and Its metabolites	Small Peptide	22951-94-6	85761	27614	49988	38449	30251	46484	0.736074	0.446006	0.70508	-0.504141	insig
MEDN2148	[M-H]-	Val-Trp	Amino acid and Its metabolites	Small Peptide	24587-37-9	17891	10089	8675.9	8973.9	11707	10154	0.569548	0.573084	0.841199	-0.249481	insig
MEDN2150	[M-H]-	2-O-α-D-glucopyranosyl-L-ascorbic acid	Carbohydrates and Its metabolites	Sugar derivatives	129499-78-1	137080	295450	197300	31111	104590	130830	1.47622	0.103701	0.423179	-1.24066	insig
MEDN2169	[M-H]-	Equilenin	Hormones and hormone related compounds	Hormones and hormone related compounds	517-09-9	15549	16371	13697	10804	12749	11597	1.86021	0.0271573	0.770546	-0.376047	insig
MEDN2175	[M-H]-	L-2-Aminoadipate	Amino acid and Its metabolites	Amino acid derivatives	1118-90-7	3841.4	23342	24714	15185	20593	6775.5	0.0274525	0.716021	0.819954	-0.286384	insig
MEDN2178	[M-H]-	4-(Hydroxyamino)quinoline 1-oxide	Benzene and substituted derivatives	Benzene and substituted derivatives	4637-56-3	13260	20771	19794	17752	7781.2	17496	0.836585	0.428248	0.799428	-0.32296	insig
MEDN2196	[M-H]-	4-Hydroxyquinoline	Benzene and substituted derivatives	Benzene and substituted derivatives	611-36-9	47881	71679	61180	41753	58346	39503	1.2984	0.207595	0.772391	-0.372596	insig
MEDN2207	[M-H]-	10-Hydroxystearic Acid	FA	Oxidized lipids	638-26-6	414360	225200	238970	120710	47854	41875	1.88875	0.0512885	0.239535	-2.06169	insig
MEDP0006	[M+H]+	L-Glycine	Amino acid and Its metabolites	Amino acids	56-40-6	260250	268670	281340	227680	251100	373750	0.210449	0.786107	1.05217	0.0733657	insig
MEDP0007	[M+H]+	L-Cystine	Amino acid and Its metabolites	Amino acids	56-89-3	680120	406960	862590	914450	523700	802060	0.589553	0.612119	1.14902	0.200404	insig
MEDP0009	[M+H]+	L-Tyrosine	Amino acid and Its metabolites	Amino acids	60-18-4	129060000	142840000	146330000	124270000	126420000	114690000	1.71791	0.0584597	0.873634	-0.194899	insig
MEDP0011	[M+H]+	L-Lysine	Amino acid and Its metabolites	Amino acids	56-87-1	9	9	9	81576000	75456000	110450000	2.11666	0.0143319	9.90674e+06	23.24	up
MEDP0012	[M-Cl]+	L-Ornithine	Amino acid and Its metabolites	Amino acids	3184-13-2	2046100	1978000	2127900	2215200	2181600	2048800	1.23708	0.218317	1.04772	0.0672592	insig
MEDP0013	[M+H]+	L-Alanine	Amino acid and Its metabolites	Amino acids	56-41-7	40543000	38718000	40825000	44708000	41098000	45789000	1.65637	0.096678	1.09584	0.132037	insig
MEDP0017	[M+H]+	L-Histidine	Amino acid and Its metabolites	Amino acids	71-00-1	79531000	62957000	60341000	116920000	63578000	49440000	0.242524	0.708623	1.13365	0.180981	insig
MEDP0020	[M+H]+	L-Methionine	Amino acid and Its metabolites	Amino acids	63-68-3	20844000	26444000	26504000	18100000	15263000	20686000	1.67283	0.0563852	0.732451	-0.449196	insig
MEDP0021	[M+H]+	L-Phenylalanine	Amino acid and Its metabolites	Amino acids	63-91-2	220440000	200840000	206990000	226680000	218480000	215620000	1.33044	0.197391	1.05175	0.0727853	insig
MEDP0024	[M+H]+	L-Serine	Amino acid and Its metabolites	Amino acids	56-45-1	3434500	4522500	3672100	3153900	3318200	3906200	0.976792	0.364471	0.892442	-0.164169	insig
MEDP0025	[M+H]+	L-Tryptophan	Amino acid and Its metabolites	Amino acids	73-22-3	16850000	19533000	28610000	19148000	19010000	20386000	0.501474	0.608063	0.900774	-0.150763	insig
MEDP0026	[M+H]+	L-Valine	Amino acid and Its metabolites	Amino acids	72-18-4	55632000	61304000	82300000	79953000	54883000	63644000	0.00164735	0.982741	0.996206	-0.00548471	insig
MEDP0036	[M+H]+	5-Oxoproline	Amino acid and Its metabolites	Amino acid derivatives	149-87-1	32563000	83503000	50682000	46114000	51873000	53063000	0.0998364	0.760258	0.905858	-0.142643	insig
MEDP0039	[M+H]+	Betaine	Others	Others	107-43-7	35223000	37508000	28122000	26191000	28614000	20284000	1.58148	0.0853279	0.744539	-0.425581	insig
MEDP0043	[M+H]+	Glutathione Oxidized	Amino acid and Its metabolites	Small Peptide	121-24-4	31076000	48829000	40024000	36859000	51718000	28292000	0.206528	0.911218	0.974485	-0.0372883	insig
MEDP0045	[M+H]+	Glyc-Pro	Amino acid and Its metabolites	Small Peptide	704-15-4	28400	38548	24349	28400	18042	20047	1.34828	0.197907	0.728271	-0.457452	insig
MEDP0047	[M+H]+	Histamine	Alcohol and amines	Polyamines	51-45-6	5131400	8184200	3762000	7112900	4067000	4331600	0.285416	0.766059	0.908295	-0.138767	insig
MEDP0049	[M+H]+	L-Asparagine Anhydrous	Amino acid and Its metabolites	Amino acids	70-47-3	1593200	1716700	1569600	1471500	1613500	1722800	0.304676	0.797005	0.985306	-0.0213564	insig
MEDP0050	[M+H]+	L-Carnosine	Amino acid and Its metabolites	Amino acid derivatives	305-84-0	69362000	35960000	37385000	102890000	47503000	34821000	0.520245	0.589993	1.29786	0.376137	insig
MEDP0052	[M+H]+	L-Cysteine	Amino acid and Its metabolites	Amino acids	52-90-4	2662600	3218000	2633500	2388800	3494400	4122900	0.801707	0.436624	1.17524	0.232954	insig
MEDP0055	[M+H]+	L-Homocitrulline	Amino acid and Its metabolites	Amino acids	1190-49-4	106910	117210	143090	109420	131060	93939	0.744204	0.512425	0.910702	-0.134949	insig
MEDP0056	[M+H]+	L-Homocystine	Amino acid and Its metabolites	Amino acids	626-72-2	9	9	9	341570	148850	334650	2.1145	0.0488471	30558.1	14.8993	up
MEDP0059	[M+H]+	L-Theanine	Amino acid and Its metabolites	Amino acids	3081-61-6	5148200	11093000	9418500	7086700	7972200	9171800	0.0428519	0.818708	0.94431	-0.0826682	insig
MEDP0062	[M+H]+	N6-Acetyl-L-Lysine	Amino acid and Its metabolites	Amino acid derivatives	692-04-6	5667600	8663200	6232500	6101700	4879700	5795600	1.15537	0.303432	0.815871	-0.293587	insig
MEDP0063	[M+H]+	N-Acetylaspartate	Amino acid and Its metabolites	Amino acid derivatives	997-55-7	217420	160260	144920	129050	174360	563850	0.678561	0.493799	1.65951	0.730757	insig
MEDP0064	[M+H]+	N-Acetylcysteine	Amino acid and Its metabolites	Amino acid derivatives	616-91-1	163240	198370	185930	195740	167010	219590	0.628052	0.566105	1.06356	0.0888974	insig
MEDP0066	[M+H]+	N-Acetyl-L-Tyrosine	Amino acid and Its metabolites	Amino acid derivatives	537-55-3	159580	145320	157900	144050	157510	158140	0.165864	0.880144	0.993302	-0.0096962	insig
MEDP0067	[M+H]+	N-Acetylmannosamine	Carbohydrates and Its metabolites	Sugars	3615-17-6	172420	135360	448800	161400	722770	199550	0.453537	0.63272	1.43239	0.518428	insig
MEDP0069	[M-Cl]+	N-Acetylputrescine	Organic acid And Its derivatives	Organic acid And Its derivatives	18233-70-0	141420	158460	145440	138380	154420	152110	0.0175108	0.98572	0.999079	-0.00132888	insig
MEDP0071	[M+H]+	Gly-Leu	Amino acid and Its metabolites	Amino acid derivatives	869-19-2	2609200	2140800	1486100	3348500	1552400	2180100	0.390704	0.677071	1.13549	0.183309	insig
MEDP0078	[M+H]+	Phe-Phe	Amino acid and Its metabolites	Small Peptide	2577-40-4	33504	26040	41003	23468	39571	29659	0.455301	0.70271	0.921937	-0.11726	insig
MEDP0079	[M+H]+	S-(5-Adenosy)-L-Homocysteine	Amino acid and Its metabolites	Amino acid derivatives	979-92-0	451540	1201500	691750	614370	711300	683330	0.275278	0.664046	0.856793	-0.222981	insig
MEDP0083	[M+H]+	Trans-4-Hydroxy-L-Proline	Amino acid and Its metabolites	Amino acid derivatives	51-35-4	20761000	18137000	18285000	19833000	20479000	18926000	0.721655	0.52757	1.03594	0.0509366	insig
MEDP0087	[M+H]+	Ala-Lys	Amino acid and Its metabolites	Amino acid derivatives	6366-77-4	216090	148920	298960	203250	168710	203850	0.509836	0.572702	0.867223	-0.205525	insig
MEDP0089	[M+H]+	N-Acetylhistamine	Alcohol and amines	Amines	673-49-4	5199700	5545000	5624600	4367000	4744000	4227400	1.96417	0.00803851	0.814842	-0.295407	insig
MEDP0101	[M+H]+	P-Coumaric Acid	Benzene and substituted derivatives	Phenolic acids	501-98-4	27655000	35369000	40280000	27959000	25572000	25922000	1.56445	0.158304	0.769118	-0.378723	insig
MEDP0110	[M+H]+	2-Methoxybenzoic Acid	Benzene and substituted derivatives	Phenolic acids	529-75-9	130220	114690	674700	502150	489250	113290	0.454906	0.798216	1.20126	0.264548	insig
MEDP0115	[M+H]+	1,4-Dihydro-1-Methyl-4-Oxo-3-Pyridinecarboxamide	Heterocyclic compounds	Pteridines and derivatives	769-49-3	156000000	168210000	158060000	136400000	137700000	131990000	2.02474	0.0106561	0.842039	-0.248042	insig
MEDP0120	[M+H]+	Theobromine	Nucleotide And Its metabolites	Nucleotide And Its metabolites	83-67-0	17687	73860	68597	66698	54293	24566	0.00961666	0.835969	0.908913	-0.137786	insig
MEDP0125	[M+H]+	Choline	Tryptamines,Cholines,Pigments	Cholines	62-49-7	334570	501050	518470	370710	390000	241380	1.26157	0.195893	0.740047	-0.434312	insig
MEDP0128	[M+H]+	Diethanolamine	Alcohol and amines	Amines	111-42-2	211980	347400	329190	222050	210830	196510	1.49942	0.175374	0.708318	-0.497531	insig
MEDP0143	[M+H]+	Biotin	CoEnzyme and vitamins	CoEnzyme and vitamins	58-85-5	262860	175610	275400	154150	230920	212450	0.883161	0.380716	0.837015	-0.256674	insig
MEDP0145	[M+H]+	1,7-Dimethylxanthine	Nucleotide And Its metabolites	Nucleotide And Its metabolites	611-59-6	11155	22596	24718	36978	18490	12089	0.235674	0.745987	1.15543	0.208433	insig
MEDP0147	[M+H]+	1-Methylhistidine	Amino acid and Its metabolites	Amino acid derivatives	332-80-9	510960	576700	422690	702800	415070	466850	0.17006	0.818955	1.04924	0.069345	insig
MEDP0149	[M+H]+	2'-Deoxyadenosine-5'-Monophosphate	Nucleotide And Its metabolites	Nucleotide And Its metabolites	653-63-4	318050	741760	1147500	653950	1358900	761620	0.696734	0.591844	1.25695	0.329923	insig
MEDP0150	[M+H]+	2'-Deoxyinosine	Nucleotide And Its metabolites	Nucleotide And Its metabolites	890-38-0	108040	114130	121290	81231	107430	108010	1.28675	0.212593	0.863772	-0.211278	insig
MEDP0155	[M+H]+	5-Methylcytosine	Nucleotide And Its metabolites	Nucleotide And Its metabolites	554-01-8	1485700	1159300	2009800	2156100	1435000	1886400	0.857566	0.447434	1.17674	0.234798	insig
MEDP0156	[M+H]+	5-Methyluridine	Nucleotide And Its metabolites	Nucleotide And Its metabolites	1463-10-1	307790	497250	543560	144220	287160	662030	0.752219	0.653829	0.810774	-0.302628	insig
MEDP0157	[M+H]+	7-Methylxanthine	Nucleotide And Its metabolites	Nucleotide And Its metabolites	552-62-5	20309	33824	33186	21853	28406	27530	0.521613	0.562375	0.89086	-0.166729	insig
MEDP0159	[M+H]+	Adenine	Nucleotide And Its metabolites	Nucleotide And Its metabolites	73-24-5	3805300	4874100	5338700	3499600	3479200	3560800	1.69843	0.124735	0.751857	-0.411471	insig
MEDP0160	[M+H]+	Adenosine	Nucleotide And Its metabolites	Nucleotide And Its metabolites	58-61-7	12810000	16072000	13794000	8868900	10008000	7672300	1.95213	0.0133705	0.622111	-0.684757	down
MEDP0163	[M+H]+	Cytidine	Nucleotide And Its metabolites	Nucleotide And Its metabolites	65-46-3	6655300	9096800	16134000	3985700	6711900	6147600	1.47101	0.214008	0.528293	-0.92059	insig
MEDP0165	[M+H]+	Cytosine	Nucleotide And Its metabolites	Nucleotide And Its metabolites	71-30-7	5373600	9413700	14301000	5861500	6855600	7464700	0.940096	0.368937	0.693812	-0.527384	insig
MEDP0167	[M+H]+	Guanosine	Nucleotide And Its metabolites	Nucleotide And Its metabolites	118-00-3	10861000	28100000	15530000	7412700	14359000	14737000	0.966117	0.372645	0.669995	-0.577778	insig
MEDP0169	[M+H]+	Guanosine-5'-monophosphate	Nucleotide And Its metabolites	Nucleotide And Its metabolites	85-32-5	20248000	6494900	4540500	22929000	11523000	17605000	1.20418	0.317268	1.66405	0.734695	insig
MEDP0170	[M+H]+	Hypoxanthine	Nucleotide And Its metabolites	Nucleotide And Its metabolites	68-94-0	189900000	203590000	169180000	159440000	152910000	193590000	1.0764	0.308396	0.899177	-0.153323	insig
MEDP0173	[M+H]+	Nicotinic Acid Adenine Dinucleotide	Nucleotide And Its metabolites	Nucleotide And Its metabolites	53-84-9	284210	303950	74210	1380600	127780	577510	1.03	0.323774	3.14913	1.65495	insig
MEDP0174	[M+H]+	Purine	Nucleotide And Its metabolites	Nucleotide And Its metabolites	120-73-0	4060100	5086500	6138700	4863900	4732800	4694600	0.451129	0.636743	0.93497	-0.0970077	insig
MEDP0175	[M+H]+	Pyrimidine	Nucleotide And Its metabolites	Nucleotide And Its metabolites	289-95-2	285380	292880	316810	397980	324660	323390	1.50248	0.167711	1.16866	0.224852	insig
MEDP0177	[M+H]+	Thymine	Nucleotide And Its metabolites	Nucleotide And Its metabolites	65-71-4	1010500	990570	1602800	926710	665950	1119700	1.12691	0.293326	0.752624	-0.409998	insig
MEDP0180	[M+H]+	Β-Nicotinamide Mononucleotide	Nucleotide And Its metabolites	Nucleotide And Its metabolites	1094-61-7	175310	91586	190630	143100	88234	154980	0.513498	0.561006	0.844354	-0.24408	insig
MEDP0185	[M+H]+	Epinephrine	Hormones and hormone related compounds	Hormones and hormone related compounds	51-43-4	770310	580520	718940	464590	702010	612300	1.00283	0.341604	0.859467	-0.218485	insig
MEDP0208	[M+H]+	Succinic Acid	Organic acid And Its derivatives	Organic acid And Its derivatives	110-15-6	89497	81303	97629	64168	81480	67487	1.6827	0.0610418	0.794009	-0.332773	insig
MEDP0212	[M+H]+	N-Acetyl-5-Hydroxytryptamine	Tryptamines,Cholines,Pigments	Tryptamines	1210-83-9	77877	56134	117200	48387	86870	70209	0.675212	0.516306	0.817902	-0.29	insig
MEDP0224	[M+H]+	D-Fructose	Carbohydrates and Its metabolites	Sugars	57-48-7	5075800	4264900	5069200	7280200	6037600	5423200	1.64502	0.100879	1.30056	0.379138	insig
MEDP0227	[M+H]+	D-Mannose	Carbohydrates and Its metabolites	Sugars	3458-28-4	5075800	4264900	5069200	7280200	6037600	5423200	1.64502	0.100879	1.30056	0.379138	insig
MEDP0229	[M+H]+	Lactose	Carbohydrates and Its metabolites	Sugars	63-42-3	19949	24759	67180	3157.4	29396	9	1.2578	0.22219	0.291027	-1.78078	insig
MEDP0230	[M+H]+	Maltose	Carbohydrates and Its metabolites	Sugars	69-79-4	19949	24759	67180	3157.4	29396	9	1.2578	0.22219	0.291027	-1.78078	insig
MEDP0232	[M+H]+	N-Acetyl-D-Glucosamine	Carbohydrates and Its metabolites	Sugar derivatives	7512-17-6	172420	135360	448800	161400	722770	199550	0.453537	0.63272	1.43239	0.518428	insig
MEDP0242	[M+H]+	Nicotinamide	CoEnzyme and vitamins	CoEnzyme and vitamins	98-92-0	147250000	171370000	143600000	218010000	199800000	192220000	1.90751	0.0136416	1.31978	0.400301	insig
MEDP0244	[M+H]+	All-Trans-13,14-Dihydroretinol	CoEnzyme and vitamins	CoEnzyme and vitamins	115797-14-3	132550	31567	66719	9	9	9	2.10781	0.121578	0.000116966	-13.0616	insig
MEDP0246	[M+H]+	Nicotinic Acid	CoEnzyme and vitamins	CoEnzyme and vitamins	59-67-6	855350	972610	1270300	697790	697870	808070	1.6697	0.12765	0.71128	-0.491511	insig
MEDP0250	[M+H]+	Riboflavin	CoEnzyme and vitamins	CoEnzyme and vitamins	83-88-5	1556100	1996700	2559600	1577100	2021300	1807800	0.667187	0.516568	0.884464	-0.177124	insig
MEDP0251	[M+H]+	Trigonelline	CoEnzyme and vitamins	CoEnzyme and vitamins	535-83-1	1216300	890700	891700	979640	969920	908890	0.377818	0.710822	0.95323	-0.0691041	insig
MEDP0270	[M+H]+	3-Indolebutyric Acid	Heterocyclic compounds	Indole and Its derivatives	133-32-4	11858000	12003000	11783000	12135000	11323000	11316000	0.994291	0.39877	0.975592	-0.0356502	insig
MEDP0296	[M+H]+	4-Guanidinobutyric Acid	Organic acid And Its derivatives	Organic acid And Its derivatives	463-00-3	1913600	3983500	1920800	3367300	1771900	1616500	0.43338	0.711086	0.864132	-0.210676	insig
MEDP0298	[M+H]+	6-Aminocaproic-Acid	Amino acid and Its metabolites	Amino acid derivatives	60-32-2	243290000	9	232220000	324090000	321420000	405880000	0.996043	0.124792	2.21108	1.14475	insig
MEDP0299	[M+H]+	7-Methyluric Acid	Amino acid and Its metabolites	Amino acid derivatives	612-37-3	635710	600070	599860	580380	562280	630440	0.857267	0.43817	0.96593	-0.0500092	insig
MEDP0305	[M+H]+	Creatinine	Organic acid And Its derivatives	Organic acid And Its derivatives	60-27-5	2045900	1792200	1995600	2126500	1970000	2007200	0.940233	0.388496	1.04628	0.0652729	insig
MEDP0313	[M+H]+	Guanidineacetic Acid	Organic acid And Its derivatives	Organic acid And Its derivatives	352-97-6	46695	60086	82644	74917	73558	92802	1.25835	0.244542	1.27373	0.349064	insig
MEDP0314	[M+H]+	Guanidinoethyl Sulfonate	Organic acid And Its derivatives	Sulfonic acids	543-18-0	1044600	781780	1049400	1413600	1015300	1163900	1.33865	0.182048	1.24933	0.321155	insig
MEDP0319	[M+H]+	Kynurenic Acid	Amino acid and Its metabolites	Amino acid derivatives	492-27-3	411030	148970	198250	144810	104570	636440	0.111122	0.837128	1.16824	0.22434	insig
MEDP0322	[M+H]+	L-Homoserine	Organic acid And Its derivatives	Organic acid And Its derivatives	672-15-1	4207800	4556900	5936600	4455100	5291200	3766800	0.598632	0.596399	0.919177	-0.121585	insig
MEDP0326	[M+H]+	N'-Formylkynurenine	Amino acid and Its metabolites	Amino acid derivatives	1022-31-7	49211	72068	67196	67274	80427	73612	1.17824	0.25826	1.17423	0.231715	insig
MEDP0336	[M+H]+	LPC(0:0/14:0)	GP	LPC	20559-16-4	916440	695270	1160000	588150	930120	875360	0.697759	0.504177	0.863593	-0.211576	insig
MEDP0338	[M+H]+	LPC(16:0/0:0)	GP	LPC	17364-16-8	353670000	362650000	244680000	368910000	372640000	361460000	1.08299	0.337991	1.14777	0.198838	insig
MEDP0363	[M+H]+	Biopterin	Heterocyclic compounds	Pteridines and derivatives	22150-76-1	324000	263500	413900	122170	278080	257220	1.31478	0.1561	0.656551	-0.607021	insig
MEDP0367	[M+H]+	γ-Aminobutyric Acid	Amino acid and Its metabolites	Amino acid derivatives	1956/12/2	57552	51671	76008	28233	51031	21721	1.63024	0.0736763	0.545184	-0.875185	insig
MEDP0370	[M+H]+	2-(Formylamino)Benzoic Acid	Benzene and substituted derivatives	Phenolic acids	3342-77-6	597460	678120	1090600	628920	622910	593250	1.05959	0.37325	0.779772	-0.358876	insig
MEDP0373	[M+H]+	N-Acetylglycine	Amino acid and Its metabolites	Amino acid derivatives	543-24-8	48387000	79115000	58653000	49846000	50311000	50112000	1.18252	0.316429	0.807225	-0.308957	insig
MEDP0380	[M+H]+	2-(Dimethylamino)Guanosine	Nucleotide And Its metabolites	Nucleotide And Its metabolites	2140-67-2	296160	189020	259930	338630	265110	312470	1.2415	0.217963	1.22963	0.298225	insig
MEDP0383	[M+H]+	Β-Pseudouridine	Nucleotide And Its metabolites	Nucleotide And Its metabolites	1445-07-4	289780	248600	241690	306930	235600	302820	0.746995	0.48085	1.08368	0.115945	insig
MEDP0387	[M+H]+	L-Homoarginine	Amino acid and Its metabolites	Amino acids	156-86-5	1054500	1172500	475100	842850	956160	1140900	0.512942	0.758357	1.08801	0.121691	insig
MEDP0389	[M+H]+	Pantetheine	CoEnzyme and vitamins	CoEnzyme and vitamins	496-65-1	58356000	54368000	59026000	51570000	52442000	49594000	1.86082	0.0329702	0.894358	-0.161076	insig
MEDP0393	[M+H]+	Pyridoxine 5'-Phosphate	CoEnzyme and vitamins	CoEnzyme and vitamins	447-05-2	190670	266770	247440	146920	209950	271060	0.655055	0.584092	0.890832	-0.166774	insig
MEDP0395	[M+H]+	D-piperidine acid	Organic acid And Its derivatives	Organic acid And Its derivatives	3105-95-1	8096800	6137300	6112600	8241900	6549000	6712400	0.504208	0.674558	1.05684	0.0797633	insig
MEDP0401	[M+H]+	5'-Deoxy-5'-(Methylthio) Adenosine	Nucleotide And Its metabolites	Nucleotide And Its metabolites	2457-80-9	3680400	4311300	3980200	2849800	4127000	5189600	0.0537321	0.933736	1.01625	0.0232502	insig
MEDP0403	[M+H]+	Deoxycytidine	Nucleotide And Its metabolites	Nucleotide And Its metabolites	951-77-9	501100	603640	1472300	450640	319670	405740	1.46841	0.267821	0.456357	-1.13177	insig
MEDP0430	[M+H]+	2-Aminoadipic Acid	Organic acid And Its derivatives	Organic acid And Its derivatives	542-32-5	312410	245560	285990	188390	360550	345220	0.107151	0.796406	1.05948	0.0833584	insig
MEDP0434	[M+H]+	LPC(17:0/0:0)	GP	LPC	50930-23-9	12582000	11810000	11361000	11759000	11550000	11909000	0.475151	0.672373	0.985036	-0.0217513	insig
MEDP0442	[M+H]+	Sn-Glycero-3-Phosphocholine	Tryptamines,Cholines,Pigments	Cholines	28319-77-9	40519000	75723000	46197000	63081000	62562000	52372000	0.630871	0.688074	1.09589	0.132101	insig
MEDP0443	[M+H]+	10-Formyl-Thf	Heterocyclic compounds	Pteridines and derivatives	2800-34-2	159170	244800	216370	225420	244980	140470	0.150932	0.942216	0.984734	-0.0221938	insig
MEDP0453	[M+H]+	Indole	Heterocyclic compounds	Indole and Its derivatives	120-72-9	7757900	13307000	16807000	13169000	7462000	13627000	0.282441	0.734705	0.904576	-0.144687	insig
MEDP0461	[M+H]+	2-Methylguanosine	Nucleotide And Its metabolites	Nucleotide And Its metabolites	2140-77-4	289620	407160	375640	107360	331200	301570	1.12515	0.25472	0.690149	-0.535019	insig
MEDP0494	[M+H]+	LPC(15:0/0:0)	GP	LPC	-	8247400	8482500	11468000	8480100	8306300	7906100	1.03941	0.376695	0.875686	-0.191515	insig
MEDP0495	[M+H]+	LPC(0:0/18:2)	GP	LPC	-	176560000	311680000	263930000	165970000	246030000	197130000	0.921432	0.370267	0.80983	-0.304309	insig
MEDP0507	[M+H]+	2-Hydroxycinnamic acid	Benzene and substituted derivatives	Phenolic acids	614-60-8	27401000	33978000	41350000	29224000	25736000	27038000	1.36808	0.224045	0.798197	-0.325183	insig
MEDP0510	[M+H]+	Carnitine C2:0	FA	CAR	14992-62-2	189250000	187560000	183530000	212560000	180950000	187910000	0.699284	0.54166	1.03762	0.0532782	insig
MEDP0514	[M]+	Thiamine	CoEnzyme and vitamins	CoEnzyme and vitamins	59-43-8	320520	531100	342220	245410	370470	405240	0.684321	0.527747	0.855324	-0.225457	insig
MEDP0518	[M-Cl]+	DL-Stachydrine	Organic acid And Its derivatives	Organic acid And Its derivatives	4136-37-2	1576900	1802400	2020100	1957300	2001900	1779600	0.790015	0.490991	1.06286	0.08795	insig
MEDP0519	[M+H]+	L-Norleucine	Amino acid and Its metabolites	Amino acids	327-57-1	8671000	9234500	11670000	9753900	9516100	8937300	0.435082	0.673915	0.953739	-0.068334	insig
MEDP0523	[M+H]+	DL-Carnitine	FA	CAR	541-15-1	43852000	36742000	40300000	47608000	41325000	36013000	0.304405	0.751726	1.03352	0.0475621	insig
MEDP0526	[M+H]+	6-Dimethylaminopurine	Nucleotide And Its metabolites	Nucleotide And Its metabolites	938-55-6	1717900	1849900	1707100	1781100	1734100	1540500	0.84311	0.455602	0.958445	-0.0612329	insig
MEDP0535	[M+H]+	Triethyl-phosphate	Organic acid And Its derivatives	Phosphoric acids	78-40-0	462540	490200	596250	523280	436120	510810	0.513426	0.624349	0.949141	-0.0753056	insig
MEDP0537	[M+H]+	LPC(O-16:0/2:0)	GP	LPC	74389-68-7	168180000	187360000	225050000	140600000	217320000	163310000	0.760195	0.525184	0.897759	-0.1556	insig
MEDP0540	[M+H]+	7,8-dihydro-L-Biopterin	Heterocyclic compounds	Pteridines and derivatives	6779-87-9	32056	35286	30236	17812	31462	35505	0.805513	0.513271	0.868833	-0.202849	insig
MEDP0545	[M+H]+	2-Pyrrolidinone	Heterocyclic compounds	Heterocyclic compounds	616-45-5	2001600	3150300	2611500	1552500	1236100	1411600	1.89693	0.060967	0.541026	-0.886231	insig
MEDP0560	[M+H]+	Dihydrouracil	Nucleotide And Its metabolites	Nucleotide And Its metabolites	504-07-4	131710	71342	105910	62472	90798	78370	1.14597	0.278996	0.749736	-0.415545	insig
MEDP0574	[M+H]+	Oleamide	Alcohol and amines	Amines	301-02-0	5386900	3904100	6309300	11507000	6614300	9713300	1.6955	0.0856478	1.78423	0.835306	insig
MEDP0577	[M+H]+	Carnitine isoC4:0	FA	CAR	25518-49-4	36311000	19042000	25409000	24551000	23405000	37777000	0.316867	0.820408	1.06155	0.086174	insig
MEDP0598	[M+H]+	2'-Hydroxy-5'-methylacetophenone	Benzene and substituted derivatives	Benzene and substituted derivatives	1450-72-2	220300	193610	181700	313060	148010	100810	0.52539	0.878392	0.943369	-0.0841059	insig
MEDP0611	[M+H]+	N-Acetyl-L-Histidine	Amino acid and Its metabolites	Amino acid derivatives	2497/2/1	15852000	7479900	8624800	21027000	9845600	8273600	0.472224	0.647419	1.22498	0.292754	insig
MEDP0618	[M+H]+	Carnitine-2-methyl-C4	FA	CAR	31023-25-3	4247900	3386500	7669800	4573700	4384300	3457500	0.608684	0.542467	0.811248	-0.301785	insig
MEDP0627	[M+H]+	Isonicotinic acid	Organic acid And Its derivatives	Organic acid And Its derivatives	55-22-1	81970000	82522000	93185000	27055000	95446000	80235000	0.894973	0.471394	0.786783	-0.345961	insig
MEDP0637	[M+H]+	Phe-Pro	Amino acid and Its metabolites	Amino acid derivatives	7669-65-0	212980	343830	271660	379810	217310	229090	0.0779982	0.991301	0.997272	-0.00394093	insig
MEDP0638	[M+H]+	LPE(16:1/0:0)	GP	LPE	-	28070	50934	61316	31206	60488	48415	0.0514418	0.995943	0.998496	-0.00217102	insig
MEDP0658	[M+H]+	Ethyl-dodecanoate	Alcohol and amines	Amines	106-33-2	363720	327170	408930	550600	400220	369870	1.11672	0.320553	1.20082	0.264024	insig
MEDP0664	[M+H]+	L-Tyrosine methyl ester	Amino acid and Its metabolites	Amino acid derivatives	1080-06-4	751460	656730	1300800	544790	951640	533380	0.950118	0.411251	0.749287	-0.41641	insig
MEDP0669	[M+H]+	3-Chloroaniline	Benzene and substituted derivatives	Benzene and substituted derivatives	108-42-9	39520000	37778000	38065000	37983000	38158000	39476000	0.137011	0.911682	1.0022	0.00317296	insig
MEDP0685	[M+H]+	Methylcysteine	Amino acid and Its metabolites	Amino acids	1187-84-4	3275200	3848400	4082800	3357700	3192400	2943200	1.5474	0.124898	0.847132	-0.239341	insig
MEDP0752	[M+H]+	DL-Leucine	Amino acid and Its metabolites	Amino acids	328-39-2	243290000	9	232220000	324090000	321420000	405880000	0.996043	0.124792	2.21108	1.14475	insig
MEDP0792	[M+H]+	Pyrrolidine	Heterocyclic compounds	Heterocyclic compounds	123-75-1	9927400	11022000	14493000	12416000	10861000	11452000	0.0692772	0.882306	0.979872	-0.0293354	insig
MEDP0798	[M+H]+	1-Naphthylamine	Benzene and substituted derivatives	Benzene and substituted derivatives	134-32-7	384240	317590	284240	319440	288100	279230	0.97969	0.38324	0.899297	-0.15313	insig
MEDP0821	[M+H]+	6-Methylnicotinamide	Heterocyclic compounds	Pteridines and derivatives	6960-22-1	67425000	86026000	93209000	70773000	98757000	66900000	0.335512	0.801522	0.958526	-0.0611107	insig
MEDP0823	[M+H]+	(R)-2-Hydroxy-3-phenylpropionic-acid	Organic acid And Its derivatives	Organic acid And Its derivatives	7326-19-4	2485100	2641800	2620300	2756900	2883200	2748100	1.79608	0.0318535	1.08274	0.114686	insig
MEDP0858	[M+H]+	Phosphoenolpyruvate	Organic acid And Its derivatives	Phosphoric acids	138-08-9	94302	48962	106660	123770	115910	105120	1.27588	0.206773	1.37962	0.46427	insig
MEDP0859	[M+H]+	Gly-Phe	Amino acid and Its metabolites	Amino acid derivatives	3321/3/7	14743000	11404000	18640000	12964000	11575000	12985000	0.997421	0.366597	0.837832	-0.255266	insig
MEDP0868	[M+H]+	N-Methylalanine	Amino acid and Its metabolites	Amino acid derivatives	3913-67-5	7013000	8213200	7491000	6628000	6520600	6300400	1.79341	0.0798163	0.856135	-0.224089	insig
MEDP0871	[M+H]+	Dihydro-D-sphingosine	SL	SM	764-22-7	1765400	281320	1822700	1513500	227310	259530	0.861192	0.399267	0.516961	-0.951872	insig
MEDP0874	[M+H]+	Hypaphorine	Organic acid And Its derivatives	Organic acid And Its derivatives	487-58-1	148720	212300	466580	323560	249790	220370	0.191099	0.920315	0.959062	-0.0603035	insig
MEDP0876	[M+H]+	O-Succinyl-L-Homoserine	Amino acid and Its metabolites	Amino acid derivatives	1492-23-5	71205	52424	73752	67651	62055	66774	0.0610655	0.969026	0.995435	-0.00660066	insig
MEDP0878	[M+H]+	N-Methyl-L-Glutamate	Amino acid and Its metabolites	Amino acid derivatives	35989-16-3	312410	245560	285990	188390	360550	345220	0.107151	0.796406	1.05948	0.0833584	insig
MEDP0879	[M+H]+	N-Methyl-D-Aspartic Acid	Amino acid and Its metabolites	Amino acid derivatives	6384-92-5	175780	91061	119340	168010	146370	92516	0.216325	0.846977	1.05364	0.0753829	insig
MEDP0880	[M+H]+	N-Alpha-Acetyl-L-Asparagine	Amino acid and Its metabolites	Amino acid derivatives	4033-40-3	5809700	10645000	9036200	9202700	8564300	10146000	0.654111	0.634717	1.09502	0.130955	insig
MEDP0881	[M+H]+	Phosphocholine	Nucleotide And Its metabolites	Nucleotide And Its metabolites	107-73-3	9260100	7937600	7938300	10744000	8386800	7806700	0.568582	0.591871	1.07167	0.0998609	insig
MEDP0882	[M]+	Thiamine-Monophosphate	Heterocyclic compounds	Heterocyclic compounds	273724-21-3	409110	586250	375030	389190	547960	288250	0.580028	0.654633	0.894198	-0.161334	insig
MEDP0883	[M+H]+	2,4-Dihydroxypteridine	Heterocyclic compounds	Pteridines and derivatives	487-21-8	379630	490500	478220	345930	395340	427550	1.18587	0.239915	0.866852	-0.206142	insig
MEDP0890	[M+H]+	Lumichrome	Heterocyclic compounds	Heterocyclic compounds	1086-80-2	1393700	2233600	1535200	1553600	1614100	1308800	0.788512	0.478628	0.867119	-0.205699	insig
MEDP0891	[M+H]+	L-Tryptophanamide	Amino acid and Its metabolites	Amino acid derivatives	20696-57-5	237220	292540	336670	265520	240670	266410	0.923593	0.392421	0.891705	-0.165362	insig
MEDP0892	[M+H]+	Catechol	Benzene and substituted derivatives	Phenolics	120-80-9	4417900	4141100	3947400	4531300	4310000	4335200	1.24283	0.241907	1.05358	0.0753006	insig
MEDP0898	[M+H]+	Pyridoxal	Heterocyclic compounds	Pteridines and derivatives	66-72-8	376420	541530	571310	278350	322210	238520	1.85245	0.0547828	0.563421	-0.827715	insig
MEDP0899	[M+H]+	3-Methyladenine	Nucleotide And Its metabolites	Nucleotide And Its metabolites	5142-23-4	441350	381470	600390	449890	322660	308020	1.27977	0.231999	0.759248	-0.397356	insig
MEDP1002	[M+H]+	Acetylcholine	Alcohol and amines	Polyamines	60-31-1	2487000	4824500	2145400	3901500	3121700	2345800	0.117961	0.977401	0.990705	-0.0134723	insig
MEDP1003	[M+H]+	1-Hydroxylamino-2-phenylethane	Benzene and substituted derivatives	Benzene and substituted derivatives	3217-93-4	2146400	2611300	2804900	2374700	2471000	2344800	0.552986	0.592866	0.950797	-0.0727902	insig
MEDP1005	[M+H]+	β-Alanine	Amino acid and Its metabolites	Amino acids	107-95-9	40543000	38718000	40825000	44708000	41098000	45789000	1.65637	0.096678	1.09584	0.132037	insig
MEDP1006	[M+H]+	Creatine	Organic acid And Its derivatives	Organic acid And Its derivatives	57-00-1	252420000	259210000	285470000	300480000	256040000	238380000	0.0883157	0.974328	0.99724	-0.00398735	insig
MEDP1011	[M+Na]+	D-(+)-sucrose	Carbohydrates and Its metabolites	Sugars	57-50-1	59434	346060	60426	23912	70164	42351	1.23959	0.36846	0.292812	-1.77195	insig
MEDP1013	[M+H]+	γ-L-Glutamate-Cysteine	Amino acid and Its metabolites	Small Peptide	636-58-8	162010	284190	465190	331410	262750	371820	0.457851	0.86054	1.0599	0.0839248	insig
MEDP1018	[M+H]+	5'-Deoxyadenosine	Nucleotide And Its metabolites	Nucleotide And Its metabolites	4754-39-6	65105	28883	55718	18417	27526	10984	1.70843	0.0873779	0.380259	-1.39495	insig
MEDP1022	[M+H]+	Thr-Phe	Amino acid and Its metabolites	Small Peptide	16875-27-7	2572100	2048800	2284400	2413900	1693400	1947000	1.03803	0.341819	0.876761	-0.189744	insig
MEDP1032	[M-H2O+H]+	Salicylaldehyde	Benzene and substituted derivatives	Benzene and substituted derivatives	1990/2/8	748420	794690	749900	732250	902400	756670	0.557986	0.605697	1.04287	0.0605646	insig
MEDP1033	[M+H]+	Benzaldehyde	Benzene and substituted derivatives	Benzene and substituted derivatives	100-52-7	15192000	18967000	22077000	17968000	17031000	16808000	0.640296	0.53728	0.921243	-0.118347	insig
MEDP1034	[M+Na]+	Stachyose	Carbohydrates and Its metabolites	Sugars	470-55-3	115540	106290	50863	37484	39445	83046	1.25152	0.214532	0.586649	-0.769431	insig
MEDP1040	[M+H]+	N-(2-hydroxyethyl)stearamide	Alcohol and amines	Amines	111-57-9	46122	63894	27533	34375	38330	30575	0.894054	0.390692	0.75086	-0.413385	insig
MEDP1045	[M+H]+	Biliverdin	Tryptamines,Cholines,Pigments	Pigments	114-25-0	72614	73371	125970	66170	98899	123090	0.26149	0.834126	1.05958	0.0834971	insig
MEDP1052	[M+H]+	N,-N-diacetyl-O-methylhydroxylamine	Alcohol and amines	Polyamines	128459-09-6	431590	404590	429620	296010	397030	383680	1.40903	0.17825	0.850624	-0.233406	insig
MEDP1059	[M+H]+	2-Picolinic Acid	Heterocyclic compounds	Pteridines and derivatives	98-98-6	46408	49613	20966	22375	17086	19562	1.5566	0.163363	0.504526	-0.986999	insig
MEDP1060	[M+H]+	Hydroxyquinoline	Heterocyclic compounds	Heterocyclic compounds	148-24-3	15634000	18070000	24612000	17674000	18249000	19573000	0.23514	0.761802	0.951643	-0.071508	insig
MEDP1061	[M+H]+	DL-O-tyrosine	Amino acid and Its metabolites	Amino acids	150-30-1	220440000	200840000	206990000	226680000	218480000	215620000	1.33044	0.197391	1.05175	0.0727853	insig
MEDP1067	[M+Na]+	Palmitoyl-N-isopropylamide	Alcohol and amines	Amines	189939-61-5	105030	151140	116330	124750	176570	163600	1.25662	0.214583	1.24811	0.319742	insig
MEDP1072	[M+H]+	7-Methylguanosine	Nucleotide And Its metabolites	Nucleotide And Its metabolites	20244-86-4	343730	376970	427410	229810	285420	252130	1.93647	0.0165189	0.668368	-0.581285	insig
MEDP1080	[M+H]+	Gly-Trp	Amino acid and Its metabolites	Small Peptide	2390-74-1	130080	129010	86146	142480	73983	120320	0.184867	0.915656	0.975515	-0.0357636	insig
MEDP1083	[M+H]+	Oxypurinol	Nucleotide And Its metabolites	Nucleotide And Its metabolites	2465-59-0	154660000	151010000	157200000	126150000	131480000	125900000	2.0799	0.000493671	0.828591	-0.271268	insig
MEDP1084	[M+H]+	Carnitine C12:0	FA	CAR	25518-54-1	136950	47983	89914	78631	60174	62878	0.724077	0.444408	0.733801	-0.446539	insig
MEDP1093	[M+H]+	Allopurinol	Nucleotide And Its metabolites	Nucleotide And Its metabolites	315-30-0	255710000	280120000	313850000	305740000	380520000	332500000	1.52335	0.115386	1.19899	0.261823	insig
MEDP1098	[M+H]+	Methoxyindoleacetic Acid	Heterocyclic compounds	Indole and Its derivatives	3471-31-6	2179200	4909200	2721400	2277300	2488400	2288000	1.02298	0.385688	0.719046	-0.475844	insig
MEDP1100	[M+H]+	2-Aminomethylpyrimidine	Nucleotide And Its metabolites	Nucleotide And Its metabolites	372118-67-7	8641500	9072900	6245200	14826000	7834100	6201500	0.454052	0.607526	1.20459	0.268547	insig
MEDP1126	[M-H2O+H]+	(R)-(-)-2-phenylglycine	Amino acid and Its metabolites	Amino acid derivatives	56613-80-0	2146400	2611300	2804900	2374700	2471000	2344800	0.552986	0.592866	0.950797	-0.0727902	insig
MEDP1127	[M+H]+	1-acetylindole	Heterocyclic compounds	Indole and Its derivatives	576-15-8	4761400	4797700	6403400	5301300	4826500	5276400	0.262856	0.768444	0.965024	-0.0513629	insig
MEDP1131	[M-H2O+H]+	Arachidyl-glycine	Alcohol and amines	Amines	617703-96-5	13359	11213	19865	77882	16931	12217	0.899405	0.428103	2.40858	1.26818	insig
MEDP1138	[M+H]+	1-methylhistamine	Alcohol and amines	Polyamines	6481-48-7	242600	164070	228180	264350	180680	252960	0.577642	0.586595	1.09946	0.136791	insig
MEDP1144	[M+H]+	L-Isoleucine	Amino acid and Its metabolites	Amino acids	73-32-5	23514000	19547000	21895000	21220000	20205000	19202000	1.02641	0.345958	0.933355	-0.0995024	insig
MEDP1146	[M+H]+	LPC(O-18:0/0:0)	GP	LPC	74430-89-0	2365000	846790	1502100	1028600	1643400	964940	0.618805	0.518236	0.771537	-0.374193	insig
MEDP1161	[M+H]+	Creatine phosphate	Nucleotide And Its metabolites	Nucleotide And Its metabolites	1967/7/2	1916900	1354900	2298700	2943800	1935800	2323900	1.18826	0.247095	1.29315	0.370891	insig
MEDP1165	[M+H]+	PC(O-16:0/O-2:0)	GP	PC O	-	2365000	846790	1502100	1028600	1643400	964940	0.618805	0.518236	0.771537	-0.374193	insig
MEDP1166	[M+H]+	PC(16:0/2:0)	GP	PC	-	9	648690	541840	595290	444270	748220	0.94959	0.436392	1.50166	0.586554	insig
MEDP1171	[M+H]+	Butenoyl-PAF	Others	Others	-	1450500	1384700	1679000	835510	1430100	1623400	0.836578	0.480371	0.861506	-0.215067	insig
MEDP1177	[2M+H]+	N-Methyl-α-aminoisobutyric acid	Amino acid and Its metabolites	Amino acid derivatives	2566-34-9	626870	1522700	618600	560200	622110	448980	1.22709	0.333228	0.589303	-0.762919	insig
MEDP1193	[M+H]+	Flavin Single Nucleotide(FMN)	Nucleotide And Its metabolites	Nucleotide And Its metabolites	130-40-5	406710	625630	722750	412400	581830	377810	1.01508	0.328819	0.781749	-0.355222	insig
MEDP1196	[M+H]+	Biotinamide	Alcohol and amines	Polyamines	6929-42-6	1272900	600690	1396400	2050900	1165900	811580	0.528696	0.60349	1.23192	0.300914	insig
MEDP1197	[M+H]+	Hypotaurocyamine	Alcohol and amines	Polyamines	1119-54-6	7144400	18090000	14243000	5755500	11789000	12603000	0.675126	0.472077	0.763665	-0.388989	insig
MEDP1202	[M+H]+	5'-Deoxy-5'-fluoroadenosine	Nucleotide And Its metabolites	Nucleotide And Its metabolites	731-98-6	121200	145170	136650	95499	121660	68598	1.55074	0.109215	0.709039	-0.496063	insig
MEDP1212	[M+H]+	1,3-Dicyclohexylurea	Alcohol and amines	Polyamines	2387-23-7	52531	11730	59296	69254	55352	67056	1.11504	0.262679	1.5512	0.633388	insig
MEDP1221	[M+H]+	PC(O-16:0/O-1:0)	GP	PC O	-	366400000	229690000	387480000	384260000	378170000	228210000	0.00947394	0.975136	1.00719	0.0103331	insig
MEDP1231	[M+H]+	Folic-acid	Organic acid And Its derivatives	Organic acid And Its derivatives	59-30-3	159170	244800	216370	225420	244980	140470	0.150932	0.942216	0.984734	-0.0221938	insig
MEDP1242	[M+H]+	4-tert-butylbenzoic-acid	Benzene and substituted derivatives	Phenolic acids	98-73-7	486440	416070	383110	330210	351000	372900	1.64983	0.112479	0.819923	-0.286439	insig
MEDP1247	[M+H]+	1-Deoxyvaleric-acid	Organic acid And Its derivatives	Organic acid And Its derivatives	-	731660	683110	726550	695610	657170	724310	0.822765	0.439203	0.970004	-0.0439367	insig
MEDP1272	[M+H]+	20,26-dihydroxyecdysone	Hormones and hormone related compounds	Hormones and hormone related compounds	19458-46-9	136210000	149580000	168270000	138520000	162600000	142130000	0.307407	0.778564	0.976193	-0.0347623	insig
MEDP1280	[M+H]+	S-Adenosyl-L-Methionine	Amino acid and Its metabolites	Amino acid derivatives	17176-17-9	9355000	11040000	9681300	7639000	9454900	11299000	0.544826	0.666819	0.944029	-0.0830969	insig
MEDP1289	[M+H]+	Carnitine C6:0	FA	CAR	6418-78-6	5455200	3615100	2588900	3021800	2356100	3681400	0.851702	0.420926	0.777009	-0.363997	insig
MEDP1294	[M+H]+	Leu-Gly	Amino acid and Its metabolites	Small Peptide	686-50-0	698380	552860	385590	390250	280010	300200	1.66157	0.120223	0.59289	-0.754164	insig
MEDP1295	[M+H]+	Cytarabine	Nucleotide And Its metabolites	Nucleotide And Its metabolites	147-94-4	2197800	2629200	5970200	1389600	1847300	1976000	1.47472	0.257329	0.482801	-1.0505	insig
MEDP1307	[M+H]+	(2S,-3S)-3-methylphenylalanine	Amino acid and Its metabolites	Amino acid derivatives	25488-25-9	1901600	1357900	2752600	978000	2042300	1407800	0.986274	0.362977	0.736531	-0.441181	insig
MEDP1318	[M+H]+	LPC(0:0/22:4)	GP	LPC	-	2821900	4410100	3277100	1370000	4676900	3000900	0.662709	0.679259	0.860949	-0.216	insig
MEDP1319	[M+H]+	LPC(22:4/0:0)	GP	LPC	-	2821900	4410100	3277100	1370000	4676900	3000900	0.662709	0.679259	0.860949	-0.216	insig
MEDP1321	[M+H]+	LPC(0:0/22:5)	GP	LPC	-	3884900	10383000	4292800	5779400	4851200	3796300	0.502269	0.584232	0.777282	-0.36349	insig
MEDP1322	[M+H]+	LPC(22:5/0:0)	GP	LPC	-	3884900	10383000	4292800	5779400	4851200	3796300	0.502269	0.584232	0.777282	-0.36349	insig
MEDP1326	[M+H]+	LPC(20:1/0:0)	GP	LPC	-	1450500	1384700	1679000	835510	1430100	1623400	0.836578	0.480371	0.861506	-0.215067	insig
MEDP1328	[M+H]+	LPC(20:2/0:0)	GP	LPC	-	4281000	4825000	6163900	2840000	6626100	3901600	0.689335	0.649888	0.875428	-0.191939	insig
MEDP1330	[M+H]+	LPC(0:0/20:2)	GP	LPC	-	4281000	4825000	6163900	2840000	6626100	3901600	0.689335	0.649888	0.875428	-0.191939	insig
MEDP1331	[M+H]+	LPC(0:0/20:3)	GP	LPC	-	3349300	5212700	4643300	1946400	4765000	2683100	1.18542	0.286262	0.711419	-0.491229	insig
MEDP1332	[M+H]+	LPC(20:3/0:0)	GP	LPC	-	3349300	5212700	4643300	1946400	4765000	2683100	1.18542	0.286262	0.711419	-0.491229	insig
MEDP1333	[M+H]+	LPC(0:0/20:4)	GP	LPC	-	182890000	286020000	264330000	187550000	219020000	173970000	1.23559	0.242121	0.791746	-0.33689	insig
MEDP1334	[M+H]+	LPC(20:4/0:0)	GP	LPC	-	182890000	286020000	264330000	187550000	219020000	173970000	1.23559	0.242121	0.791746	-0.33689	insig
MEDP1337	[M+H]+	LPC(18:0/0:0)	GP	LPC	-	168180000	187360000	225050000	140600000	217320000	163310000	0.760195	0.525184	0.897759	-0.1556	insig
MEDP1339	[M+H]+	LPC(18:1/0:0)	GP	LPC	3542-29-8	70202000	108170000	115160000	73910000	112430000	93641000	0.205806	0.813335	0.953835	-0.0681889	insig
MEDP1341	[M+H]+	LPC(18:2/0:0)	GP	LPC	-	176560000	311680000	263930000	165970000	246030000	197130000	0.921432	0.370267	0.80983	-0.304309	insig
MEDP1346	[M+H]+	LPC(0:0/16:0)	GP	LPC	-	353670000	362650000	244680000	368910000	372640000	361460000	1.08299	0.337991	1.14777	0.198838	insig
MEDP1348	[M+H]+	LPC(16:1/0:0)	GP	LPC	-	13097000	17170000	22328000	13770000	23114000	18758000	0.28286	0.802341	1.05793	0.0812486	insig
MEDP1356	[M+H]+	Shinorine	Amino acid and Its metabolites	Amino acid derivatives	73112-73-9	110270	180020	80730	97748	127910	63074	0.767472	0.483032	0.778211	-0.361766	insig
MEDP1360	[M+H]+	Mycosporine-glycine	Amino acid and Its metabolites	Amino acid derivatives	65318-21-0	45269	34491	61130	85786	47530	44139	0.775731	0.483904	1.25953	0.332884	insig
MEDP1367	[M+H]+	Ala-Tyr	Amino acid and Its metabolites	Small Peptide	-	308710	114760	206400	154270	110530	122320	1.20199	0.283305	0.614603	-0.702273	insig
MEDP1373	[M+H]+	Carnitine C22:2	FA	CAR	-	56587	79279	83468	67390	36116	60993	1.16899	0.224008	0.749993	-0.415051	insig
MEDP1380	[M+H]+	Carnitine C20:1	FA	CAR	-	1208600	328010	629640	485220	688580	548190	0.284872	0.627966	0.794917	-0.331123	insig
MEDP1381	[M+H]+	Carnitine C20:2	FA	CAR	-	1188900	221370	742340	489750	645610	510660	0.137494	0.609142	0.764662	-0.387105	insig
MEDP1383	[M+H]+	Carnitine C20:5	FA	CAR	-	69351	19136	84590	84872	37104	34645	0.0207977	0.84151	0.904921	-0.144136	insig
MEDP1385	[M+H]+	Carnitine C17:1:DC	FA	CAR	-	8028100	9434900	6752600	6365800	4999100	428360	1.22718	0.133719	0.487011	-1.03797	insig
MEDP1387	[M+H]+	Carnitine C19:2	FA	CAR	-	104200	477370	451330	453070	176380	675020	0.491359	0.655761	1.26292	0.336763	insig
MEDP1389	[M+H]+	Carnitine C18:0	FA	CAR	-	13469000	7826300	11988000	13186000	10982000	7069800	0.311854	0.795423	0.938543	-0.0915056	insig
MEDP1391	[M+H]+	Carnitine C18:2	FA	CAR	-	6481200	3194100	9569400	7739400	4773900	3468700	0.386163	0.654754	0.830462	-0.268013	insig
MEDP1394	[M+H]+	Carnitine C15:DC	FA	CAR	-	8258800	6723000	4202300	5532500	4165200	1316100	1.2369	0.187619	0.574111	-0.800599	insig
MEDP1395	[M+H]+	Carnitine C17:0	FA	CAR	-	1256600	553770	423120	858040	745840	502950	0.0707262	0.890618	0.943291	-0.0842259	insig
MEDP1397	[M+H]+	Carnitine C16:0	FA	CAR	-	31254000	14989000	33957000	31701000	26840000	16683000	0.135304	0.834326	0.937955	-0.0924092	insig
MEDP1398	[M+H]+	Carnitine C16:1	FA	CAR	-	1617200	870830	2193400	1530300	1239200	1035700	0.529164	0.534751	0.812829	-0.298977	insig
MEDP1399	[M+H]+	Carnitine C16:2	FA	CAR	-	1223300	364540	985130	545400	327210	250120	1.39632	0.191556	0.436356	-1.19642	insig
MEDP1401	[M+H]+	Carnitine C14-OH	FA	CAR	-	5195800	5590000	1430800	2688900	2058800	857560	1.16067	0.232997	0.458823	-1.12399	insig
MEDP1402	[M+H]+	Carnitine C14:1-OH	FA	CAR	-	2535300	4259400	820050	1569000	1451500	601280	1.02035	0.31088	0.475627	-1.0721	insig
MEDP1404	[M+H]+	Carnitine C14:2-OH	FA	CAR	-	1202000	2327400	934000	1390700	1009700	724700	0.916918	0.41609	0.700161	-0.514241	insig
MEDP1405	[M+H]+	Carnitine C14:0	FA	CAR	-	3921900	1488300	3063100	2612800	1920500	1480100	0.858329	0.377498	0.709688	-0.494743	insig
MEDP1407	[M+H]+	Carnitine C14:2	FA	CAR	-	202950	69614	235630	210010	69186	104320	0.531038	0.564679	0.754665	-0.406093	insig
MEDP1409	[M+H]+	Carnitine C12-OH	FA	CAR	-	2516700	3153400	679410	1416000	1036900	465720	1.0909	0.259444	0.459661	-1.12136	insig
MEDP1410	[M+H]+	Carnitine C11:DC	FA	CAR	-	2515700	3114600	693430	1408500	1053200	463280	1.10129	0.256209	0.46254	-1.11235	insig
MEDP1415	[M+H]+	Carnitine C9:DC	FA	CAR	-	40235	14204	25119	18775	24224	29043	0.0886208	0.780391	0.905528	-0.143169	insig
MEDP1419	[M+H]+	Carnitine C10:0	FA	CAR	-	352790	173530	287780	215030	198590	200900	1.04322	0.331653	0.754846	-0.405746	insig
MEDP1422	[M+H]+	Carnitine C8-OH	FA	CAR	-	1830400	2746400	599520	990450	885770	709040	1.04893	0.298606	0.49944	-1.00162	insig
MEDP1426	[M+H]+	Carnitine C6:DC	FA	CAR	-	52267	35797	64801	93577	51040	50060	0.819609	0.459354	1.27352	0.348824	insig
MEDP1427	[M+H]+	Carnitine C8:0	FA	CAR	-	1025300	272260	416200	586530	300350	455630	0.295729	0.65471	0.783371	-0.352232	insig
MEDP1428	[M+H]+	Carnitine C8:1	FA	CAR	-	35799	20719	63977	45182	47091	45184	0.721696	0.699379	1.14077	0.190007	insig
MEDP1429	[M+H]+	Carnitine C5:DC	FA	CAR	-	41908	98074	39686	21619	35532	132450	0.251974	0.9387	1.05529	0.0776331	insig
MEDP1430	[M+H]+	Carnitine C7:0	FA	CAR	-	56401	16361	21128	17288	18377	50064	0.130502	0.877841	0.913079	-0.131188	insig
MEDP1433	[M+H]+	Carnitine ph-C1	FA	CAR	-	136130	52090	216270	200030	233820	143880	1.02416	0.361889	1.42829	0.514291	insig
MEDP1434	[M+H]+	Carnitine C4:DC	FA	CAR	-	824160	2223400	1621000	1368400	1808900	1172300	0.0293708	0.828122	0.931679	-0.102095	insig
MEDP1440	[M+H]+	Carnitine C5:0	FA	CAR	-	4247900	3386500	7669800	4573700	4384300	3457500	0.608684	0.542467	0.811248	-0.301785	insig
MEDP1441	[M+H]+	Carnitine C5:1	FA	CAR	-	1342800	466420	1479800	1337700	1295900	825690	0.367928	0.883905	1.05177	0.0728182	insig
MEDP1442	[M+H]+	Carnitine C4:0	FA	CAR	-	36311000	19042000	25409000	24551000	23405000	37777000	0.316867	0.820408	1.06155	0.086174	insig
MEDP1464	[M+H]+	1,3-Diphenylguanidine	Alcohol and amines	Polyamines	102-06-7	33052	13948	26746	31661	25101	19586	0.267672	0.903191	1.03528	0.0500256	insig
MEDP1466	[M+H]+	Ureidosuccinic acid	Amino acid and Its metabolites	Amino acid derivatives	13184-27-5	179990	246530	150250	187900	102990	142610	1.14888	0.274002	0.751599	-0.411964	insig
MEDP1467	[M+H]+	5-Methyl-2'-deoxycytidine	Nucleotide And Its metabolites	Nucleotide And Its metabolites	838-07-3	818890	615350	793900	540070	769340	750600	0.579178	0.596807	0.924542	-0.113189	insig
MEDP1472	[M+H]+	N'-Methyl-2-pyridone-5-carboxamide	Heterocyclic compounds	Pteridines and derivatives	701-44-0	9980500	9898000	11337000	9135500	8853800	8255400	1.80407	0.05022	0.840759	-0.250236	insig
MEDP1476	[M+H]+	5-Methoxytryptamine	Alcohol and amines	Amines	608-07-1	330300	335420	365830	317450	359310	350180	0.100252	0.931861	0.995531	-0.00646186	insig
MEDP1479	[M+H]+	Theophylline	Heterocyclic compounds	Heterocyclic compounds	58-55-9	11155	22596	24718	36978	18490	12089	0.235674	0.745987	1.15543	0.208433	insig
MEDP1480	[M+H]+	Anserine	Amino acid and Its metabolites	Small Peptide	584-85-0	168040000	121110000	197460000	217080000	133090000	176400000	0.415823	0.706434	1.08212	0.113859	insig
MEDP1488	[M+H]+	SDMA	Organic acid And Its derivatives	Organic acid And Its derivatives	30344-00-4	1646500	1797500	2413900	1513400	2080800	1636400	0.724274	0.515733	0.892914	-0.163407	insig
MEDP1490	[M+H]+	Cis-4-Hydroxy-D-Proline	Amino acid and Its metabolites	Amino acid derivatives	2584-71-6	20761000	18137000	18285000	19833000	20479000	18926000	0.721655	0.52757	1.03594	0.0509366	insig
MEDP1491	[M+H]+	Methylguanidine	Alcohol and amines	Amines	21770-81-0	416300	570380	656590	9	9	9	2.11572	0.016068	1.64307e-05	-15.8933	down
MEDP1493	[M+H]+	N6-methyladenosine	Nucleotide And Its metabolites	Nucleotide And Its metabolites	1867-73-8	132970	204010	327370	55952	228320	156890	0.947299	0.382	0.664051	-0.590635	insig
MEDP1494	[M+H]+	N-Acetyl-D-Galactosamine	Alcohol and amines	Amines	1811-31-0	172420	135360	448800	161400	722770	199550	0.453537	0.63272	1.43239	0.518428	insig
MEDP1498	[M+H]+	8-Azaguanine	Nucleotide And Its metabolites	Nucleotide And Its metabolites	134-58-7	154660000	151010000	157200000	126150000	131480000	125900000	2.0799	0.000493671	0.828591	-0.271268	insig
MEDP1501	[M+H]+	Isocytosine	Nucleotide And Its metabolites	Nucleotide And Its metabolites	108-53-2	5373600	9413700	14301000	5861500	6855600	7464700	0.940096	0.368937	0.693812	-0.527384	insig
MEDP1506	[M+H]+	Leu-Val	Amino acid and Its metabolites	Small Peptide	13588-95-9	272160	192310	257100	139130	159510	161280	1.86784	0.060865	0.637388	-0.649756	insig
MEDP1507	[M+H]+	Phe-Asn	Amino acid and Its metabolites	Small Peptide	-	90864	58818	85931	9	9	9	2.11563	0.0157151	0.000114595	-13.0912	down
MEDP1508	[M+H]+	Phe-Met	Amino acid and Its metabolites	Small Peptide	15080-84-9	269860	257670	249550	370350	200360	358000	0.721302	0.453494	1.19513	0.257165	insig
MEDP1509	[M+H]+	Glu-Met	Amino acid and Its metabolites	Small Peptide	4423-22-7	85287	46000	18388	57240	34111	73783	0.478137	0.832973	1.10328	0.141804	insig
MEDP1512	[M+H]+	Phe-Val	Amino acid and Its metabolites	Small Peptide	-	1055400	401990	560740	475280	332680	681520	0.736969	0.484208	0.73805	-0.43821	insig
MEDP1520	[M+H]+	Carnitine C16:2-OH	FA	CAR	-	198630	293840	79232	120710	74908	23812	1.36166	0.190288	0.383819	-1.3815	insig
MEDP1526	[M+H]+	Carnitine C15	FA	CAR	-	525800	208470	559100	467200	269550	212410	0.704149	0.451296	0.733866	-0.446412	insig
MEDP1528	[M+H]+	Carnitine C18:1-OH	FA	CAR	-	8028100	9434900	6752600	6365800	4999100	428360	1.22718	0.133719	0.487011	-1.03797	insig
MEDP1529	[M+H]+	Carnitine C14:2:DC	FA	CAR	-	1470900	853120	1989700	1509400	1242800	1018600	0.345724	0.651133	0.874141	-0.194062	insig
MEDP1530	[M+H]+	Carnitine C18-OH	FA	CAR	-	1540200	1266800	584460	1053300	670780	437810	1.04475	0.300955	0.637451	-0.649613	insig
MEDP1638	[M+H]+	Cortexolone	Hormones and hormone related compounds	Hormones and hormone related compounds	152-58-9	9265.8	31694	127500	13105	34529	37461	0.323603	0.525925	0.505135	-0.985258	insig
MEDP1639	[M+H]+	Corticosterone	Hormones and hormone related compounds	Hormones and hormone related compounds	50-22-6	18595	107990	498000	65787	94341	155790	9.96391e-05	0.558743	0.505805	-0.983348	insig
MEDP1654	[M+H]+	1-Methyladenosine	Nucleotide And Its metabolites	Nucleotide And Its metabolites	15763-06-1	132970	204010	327370	55952	228320	156890	0.947299	0.382	0.664051	-0.590635	insig
MEDP1655	[M+H]+	21-Deoxycortisol	Hormones and hormone related compounds	Hormones and hormone related compounds	641-77-0	54587	304190	1215700	222320	259720	410190	0.0732752	0.586912	0.566683	-0.819385	insig
MEDP1656	[M+H]+	Carnitine C16-OH	FA	CAR	195207-76-2	8258800	6723000	4202300	5532500	4165200	1316100	1.2369	0.187619	0.574111	-0.800599	insig
MEDP1657	[M+H]+	PC(O-16:0/0:0)	GP	PC O	52691-62-0	62254000	21535000	33489000	21861000	45973000	24272000	0.552862	0.594493	0.785365	-0.348565	insig
MEDP1658	[M+H]+	LPC(O-18:1/0:0)	GP	LPC	87907-66-2	18512000	8790400	14805000	8369100	18524000	10466000	0.433978	0.725305	0.887234	-0.172614	insig
MEDP1659	[M+H]+	LPC(O-0:0/18:0)	GP	LPC	-	2365000	846790	1502100	1028600	1643400	964940	0.618805	0.518236	0.771537	-0.374193	insig
MEDP1662	[M+H]+	NE,NE,NE-TRIMETHYLLYSINE	Amino acid and Its metabolites	Amino acid derivatives	-	6205700	9956500	5587500	6719700	4911800	6315600	0.807906	0.460243	0.825165	-0.277245	insig
MEDP1663	[M+H]+	N,N-Dimethylarginine	Amino acid and Its metabolites	Amino acid derivatives	30315-93-6	3979900	4486000	5621800	3512500	4633200	3412100	1.22233	0.250627	0.820418	-0.285569	insig
MEDP1665	[M+H]+	Carnitine C3:0	FA	CAR	17298-37-2	7558300	5948200	9596500	7064000	5853200	7914200	0.55897	0.574662	0.901675	-0.14932	insig
MEDP1667	[M+H]+	Phe-Glu	Amino acid and Its metabolites	Small Peptide	3617-45-6	4794500	3234800	3095000	4236800	2383300	3355400	0.542829	0.642417	0.896731	-0.157253	insig
MEDP1670	[M+H]+	Gly-Gly-Phe	Amino acid and Its metabolites	Small Peptide	6234-26-0	1366000	1042400	1551000	1014300	1105300	1137900	1.26501	0.252788	0.822726	-0.281517	insig
MEDP1671	[M+H]+	Glu-Glu-Ile	Amino acid and Its metabolites	Small Peptide	-	104670	132770	88104	74218	76514	129100	0.765402	0.532906	0.859583	-0.218292	insig
MEDP1680	[M+H]+	Thr-Leu-Ile	Amino acid and Its metabolites	Small Peptide	-	171900	211600	258800	177300	218460	190470	0.616535	0.552555	0.912704	-0.13178	insig
MEDP1685	[M+H]+	Phytosphingosine	SL	SM	554-62-1	1438700	70400	203490	412780	209540	166140	0.145312	0.554488	0.46039	-1.11907	insig
MEDP1686	[M+H]+	LPE(15:0/0:0)	GP	LPC	-	100270	110000	157490	96972	116240	78146	1.13778	0.300298	0.79225	-0.335972	insig
MEDP1689	[M+H]+	LPC(22:2/0:0)	GP	LPC	-	68969	52389	95806	29889	98938	59789	0.590093	0.71162	0.868542	-0.203333	insig
MEDP1691	[M+H]+	LPC(0:0/17:0)	GP	LPC	-	140850000	138190000	137960000	138760000	134300000	132770000	1.4432	0.162965	0.973213	-0.0391719	insig
MEDP1692	[M+H]+	LPC(0:0/15:0)	GP	LPC	108273-89-8	8247400	8482500	11468000	8480100	8306300	7906100	1.03941	0.376695	0.875686	-0.191515	insig
MEDP1693	[M+H]+	LPC(12:0/0:0)	GP	LPC	-	87811	36519	69040	50751	45324	46031	0.895626	0.372164	0.734892	-0.444397	insig
MEDP1695	[M+H]+	LPC(O-16:1/0:0)	GP	LPC O	97802-53-4	8634900	12018000	10481000	15218000	12112000	8899800	0.732679	0.470821	1.16368	0.218691	insig
MEDP1698	[M+K]+	Sphingosyl-phosphocholine	SL	SM	-	4426300	1948600	3072800	2014800	3733000	2354300	0.472844	0.642406	0.857574	-0.221667	insig
MEDP1699	[M+H]+	LPC(0:0/16:1)	GP	LPC	-	13097000	17170000	22328000	13770000	23114000	18758000	0.28286	0.802341	1.05793	0.0812486	insig
MEDP1700	[M+H]+	LPC(0:0/18:0)	GP	LPC	-	168180000	187360000	225050000	140600000	217320000	163310000	0.760195	0.525184	0.897759	-0.1556	insig
MEDP1701	[M+H]+	LPC(0:0/18:1)	GP	LPC	-	70202000	108170000	115160000	73910000	112430000	93641000	0.205806	0.813335	0.953835	-0.0681889	insig
MEDP1702	[M+H]+	LPC(0:0/20:1)	GP	LPC	-	1450500	1384700	1679000	835510	1430100	1623400	0.836578	0.480371	0.861506	-0.215067	insig
MEDP1713	[M+H]+	1-Methylinosine	Nucleotide And Its metabolites	Nucleotide And Its metabolites	2140-73-0	42794	21788	51877	32928	35168	22293	0.708423	0.443703	0.776144	-0.365603	insig
MEDP1718	[M+H]+	2-O-Methylcytosine	Heterocyclic compounds	Heterocyclic compounds	3289-47-2	1608700	1783000	2419500	1876100	2771200	2008500	0.775148	0.492093	1.14534	0.195776	insig
MEDP1719	[M+H]+	2'-O-Methylguanosine	Nucleotide And Its metabolites	Nucleotide And Its metabolites	2140-71-8	36008	54114	46035	67103	74629	70651	1.86771	0.0264325	1.55984	0.641397	up
MEDP1724	[M+H]+	3-Amino-4-methylpentanoic-acid	Organic acid And Its derivatives	Organic acid And Its derivatives	5699-54-7	421390	320080	392560	362600	362510	342250	0.653658	0.540535	0.94121	-0.087412	insig
MEDP1735	[M+H]+	2,6-Diamino-5-hydroxyhexanoic-acid	Amino acid and Its metabolites	Amino acid derivatives	13204-98-3	206450	223270	247840	139310	265900	217060	0.601143	0.674037	0.918398	-0.122808	insig
MEDP1740	[M+H]+	Acrylamide	Alcohol and amines	Amines	1979/6/1	3197400	4692900	5399800	4344100	3579300	3217900	0.863246	0.398851	0.838316	-0.254434	insig
MEDP1741	[M+H]+	Agmatine	Alcohol and amines	Polyamines	306-60-5	2795200	3240400	2565700	2559700	2523200	2654500	1.24114	0.281379	0.899562	-0.152706	insig
MEDP1742	[M+H]+	Ala-Phe	Amino acid and Its metabolites	Small Peptide	3061-90-3	1994000	1031600	1539900	1103600	1393000	1250500	0.807776	0.433257	0.820743	-0.284998	insig
MEDP1748	[M+H]+	Cyromazine	Heterocyclic compounds	Heterocyclic compounds	66215-27-8	169750	197500	185540	165280	214260	169160	0.153789	0.943342	0.992601	-0.0107139	insig
MEDP1749	[M+Na]+	Cytidine 5'-diphosphate	Nucleotide And Its metabolites	Nucleotide And Its metabolites	63-38-7	1290700	1259900	1322100	636710	1060800	1243000	1.289	0.224849	0.759292	-0.397273	insig
MEDP1750	[M+H]+	L-Allothreonine	Amino acid and Its metabolites	Amino acid derivatives	28954-12-3	4207800	4556900	5936600	4455100	5291200	3766800	0.598632	0.596399	0.919177	-0.121585	insig
MEDP1753	[M+H]+	D-Glucosaminic acid	Carbohydrates and Its metabolites	Sugar acids	3646-68-2	6836	18713	10143	10467	18177	15311	0.790848	0.553201	1.23151	0.300427	insig
MEDP1766	[M+H]+	Val-Tyr	Amino acid and Its metabolites	Small Peptide	3061-91-4	353360	334290	281990	258180	228830	244620	1.85691	0.050241	0.754538	-0.406335	insig
MEDP1771	[M+H]+	Ala-gln	Amino acid and Its metabolites	Small Peptide	39537-23-0	580420	373120	231030	624720	302350	292200	0.0860799	0.941886	1.02929	0.0416542	insig
MEDP1777	[M+H]+	L-Methionine sulfoxide	Amino acid and Its metabolites	Amino acid derivatives	3226-65-1	92799	58971	106420	159140	73927	183240	1.17286	0.249284	1.61241	0.689215	insig
MEDP1778	[M+H]+	L-Norvaline	Amino acid and Its metabolites	Amino acids	6600-40-4	55632000	61304000	82300000	79953000	54883000	63644000	0.00164735	0.982741	0.996206	-0.00548471	insig
MEDP1780	[M+H]+	Leu-Phe	Amino acid and Its metabolites	Small Peptide	3063/5/6	175980	109060	141710	95966	122920	129270	1.06187	0.315704	0.815831	-0.293657	insig
MEDP1786	[M+H]+	N1,N8-diacetylspermidine	Heterocyclic compounds	Heterocyclic compounds	82414-35-5	41229	31155	73009	13456	30519	9	1.17334	0.101046	0.302518	-1.72491	insig
MEDP1787	[M+H]+	N4-Acetylcytidine	Nucleotide And Its metabolites	Nucleotide And Its metabolites	3768-18-1	305470	326170	364590	361490	337740	282930	0.208446	0.87998	0.985877	-0.0205208	insig
MEDP1788	[M+H]+	N4-Acetylcytidine-triphosphate	Nucleotide And Its metabolites	Nucleotide And Its metabolites	-	1220500	1297700	1193300	1335000	1199200	1438300	1.0562	0.340978	1.07032	0.0980449	insig
MEDP1790	[M+H]+	Gly-Ile	Amino acid and Its metabolites	Small Peptide	19461-38-2	2469700	2094800	1472600	3009900	1415200	1836200	0.0336889	0.901336	1.03714	0.0526065	insig
MEDP1791	[M-Cl]+	Nicotinamide riboside chloride	Nucleotide And Its metabolites	Nucleotide And Its metabolites	23111-00-4	81855	95280	73795	94719	77549	70578	0.329181	0.791523	0.967784	-0.0472432	insig
MEDP1792	[M+H]+	N-methyl-4-aminobutyric acid	Amino acid and Its metabolites	Amino acid derivatives	1119-48-8	48867	23369	36917	53203	39088	31494	0.558427	0.643095	1.13405	0.181485	insig
MEDP1794	[M+H]+	Oxidopamine	Alcohol and amines	Polyamines	1199-18-4	755700	543840	908260	1005400	709750	860550	0.889863	0.419759	1.16664	0.222355	insig
MEDP1795	[M+H]+	Palmitoylethanolamide（(PEA）	Alcohol and amines	Amines	544-31-0	293630	565130	221110	247380	229380	209120	1.17821	0.336162	0.635151	-0.65483	insig
MEDP1802	[M+H]+	Stachydrine	Organic acid And Its derivatives	Organic acid And Its derivatives	471-87-4	632480	677410	621340	762580	675950	540910	0.139224	0.829656	1.02496	0.0355723	insig
MEDP1814	[M+H]+	2,5-Dimethyl-2,3-dihydrofuran-3-one	Heterocyclic compounds	Heterocyclic compounds	14400-67-0	285010	263530	294540	322100	328850	348310	1.91752	0.0131861	1.18525	0.245191	insig
MEDP1818	[M+H]+	Bicine	Organic acid And Its derivatives	Organic acid And Its derivatives	150-25-4	28587	40099	30421	25948	33179	42081	0.090187	0.911236	1.0212	0.0302645	insig
MEDP1851	[M+H]+	Asp-Tyr	Amino acid and Its metabolites	Small Peptide	22840-03-5	173990	216980	273300	116890	105790	199710	1.4858	0.122634	0.635871	-0.653194	insig
MEDP1857	[M+H]+	Eicosanoyl-EA	Organic acid And Its derivatives	Organic acid And Its derivatives	94421-69-9	35052000	10650000	34898000	33597000	10082000	10635000	0.761	0.478379	0.673871	-0.569456	insig
MEDP1859	[M-H2O+H]+	Gln-Phe	Amino acid and Its metabolites	Small Peptide	92327-75-8	84302	76945	122370	90485	93649	81001	0.342099	0.709062	0.934835	-0.0972169	insig
MEDP1861	[M+H]+	Glu-Tyr	Amino acid and Its metabolites	Small Peptide	3422-39-7	340360	317330	364570	293700	292110	336820	1.34598	0.172721	0.902539	-0.147938	insig
MEDP1863	[M+H-H2O]+	Gly-His	Amino acid and Its metabolites	Small Peptide	-	68511	63315	95159	70581	67474	117390	0.501382	0.647554	1.12538	0.170416	insig
MEDP1868	[M+H]+	Gly-Tyr	Amino acid and Its metabolites	Small Peptide	658-79-7	3831600	3662700	5621200	4634900	3494400	5841500	0.335747	0.772902	1.06521	0.0911418	insig
MEDP1870	[M+H]+	Ile-Lys	Amino acid and Its metabolites	Small Peptide	-	472840	430120	385220	457200	198950	334350	1.12231	0.314194	0.768914	-0.379105	insig
MEDP1871	[M+H]+	Ile-Met	Amino acid and Its metabolites	Small Peptide	42384-14-5	110030	118860	116160	42932	69931	82584	1.7658	0.0450396	0.566431	-0.820028	down
MEDP1873	[M+H]+	Leu-Pro-Tyr	Amino acid and Its metabolites	Small Peptide	65886-80-8	87773	132560	132930	103770	104570	167290	0.288355	0.788682	1.06332	0.0885696	insig
MEDP1875	[M+H]+	LPE(17:1/0:0)	GP	LPE	-	84824	115350	169840	62822	140430	88904	0.799857	0.48494	0.789581	-0.340841	insig
MEDP1882	[M+H-H2O]+	Phe-Leu	Amino acid and Its metabolites	Small Peptide	3303-55-7	39606	60492	53769	36738	12633	22621	1.64755	0.0436776	0.467885	-1.09578	down
MEDP1885	[M+H-H2O]+	Pro-Ile	Amino acid and Its metabolites	Small Peptide	-	93393	64402	74738	82545	95125	69036	0.434406	0.698754	1.06095	0.0853573	insig
MEDP1888	[M+H]+	Ser-Leu	Amino acid and Its metabolites	Small Peptide	6665-16-3	832210	452900	559320	428700	376070	434040	1.4956	0.21341	0.671649	-0.57422	insig
MEDP1889	[M+H]+	Ser-Phe	Amino acid and Its metabolites	Small Peptide	16875-28-8	1735200	744710	953950	637390	761510	816480	1.24218	0.309132	0.645157	-0.632277	insig
MEDP1894	[M+H]+	Tyr-Leu	Amino acid and Its metabolites	Small Peptide	17355-10-1	1566200	665310	1185500	1160700	636020	887170	0.687903	0.473912	0.78545	-0.348409	insig
MEDP1898	[M+H]+	3-Hydroxyphenylurea	Benzene and substituted derivatives	Benzene and substituted derivatives	701-82-6	75847000	68219000	59274000	66023000	68588000	74064000	0.392922	0.761732	1.02624	0.0373637	insig
MEDP1900	[M+H]+	Caffeine	Heterocyclic compounds	Heterocyclic compounds	1958/8/2	18875	17311	12798	12028	174350	10376	0.584411	0.460719	4.0167	2.00601	insig
MEDP1901	[M+H]+	Carnitine C9:1-OH	FA	CAR	-	162240	30593	127410	23211	38462	63696	1.17691	0.236074	0.391481	-1.35299	insig
MEDP1904	[M+H]+	LPE(18:2/0:0)	GP	LPE	652149-09-2	12545000	18834000	16006000	12070000	15277000	11129000	1.18858	0.25838	0.811987	-0.300472	insig
MEDP1907	[M+H]+	(E,Z)-2-Amino-3,14-octadecadien-1-ol	Alcohol and amines	Alcohols	158507-68-7	5386900	3904100	6309300	11507000	6614300	9713300	1.6955	0.0856478	1.78423	0.835306	insig
MEDP1912	[M+H]+	Thr-Leu	Amino acid and Its metabolites	Small Peptide	50299-12-2	513550	394400	376000	252410	316630	318750	1.75434	0.0728223	0.691452	-0.532299	insig
MEDP1914	[M+H]+	N-(1-Deoxy-1-fructosyl)phenylalanine	Amino acid and Its metabolites	Amino acid derivatives	87251-83-0	64356	28123	31875	32468	37278	60193	0.262764	0.903431	1.04491	0.0633816	insig
MEDP1919	[M+H]+	Cyclo(Pro-Leu)	Amino acid and Its metabolites	Small Peptide	2873-36-1	31278	22451	23365	15035	18311	13876	1.86521	0.052425	0.612525	-0.707159	insig
MEDP1924	[M+H]+	Cyclo(Pro-Glu)	Amino acid and Its metabolites	Small Peptide	-	130760	159180	191880	99053	149840	185220	0.576516	0.633739	0.900986	-0.150424	insig
MEDP1926	[M+H]+	Cyclo(Pro-Phe)	Amino acid and Its metabolites	Small Peptide	3705-26-8	59640	67377	75471	80602	82545	49278	0.133711	0.797559	1.04907	0.0691172	insig
MEDP1928	[M+H]+	Cyclo(Pro-Val)	Amino acid and Its metabolites	Small Peptide	5654-87-5	31692	21086	23078	32238	30628	24659	0.951472	0.390261	1.15383	0.206432	insig
MEDP1931	[M+H]+	Cyclo(Tyr-Leu)	Amino acid and Its metabolites	Small Peptide	82863-65-8	31802	55632	48761	40119	30653	21819	1.3255	0.181055	0.679841	-0.55673	insig
MEDP1933	[M+H]+	Cyclopentylglycine	Amino acid and Its metabolites	Amino acid derivatives	2521-84-8	203430	292180	300670	156220	246440	370200	0.267496	0.917641	0.970588	-0.0430687	insig
MEDP1935	[M+H]+	Ile-Asp	Amino acid and Its metabolites	Small Peptide	-	1026900	800070	994430	591100	691460	792010	1.68997	0.0552475	0.735298	-0.443599	insig
MEDP1943	[M+H]+	O-Acetyl-L-serine	Amino acid and Its metabolites	Amino acid derivatives	5147-00-2	175780	91061	119340	168010	146370	92516	0.216325	0.846977	1.05364	0.0753829	insig
MEDP1947	[M+H]+	Ser-Ile	Amino acid and Its metabolites	Small Peptide	91086-51-0	650920	382160	273040	263210	282500	417640	0.863298	0.425522	0.737566	-0.439155	insig
MEDP1949	[M+H]+	5-Aminoimidazole ribonucleotide	Nucleotide And Its metabolites	Nucleotide And Its metabolites	25635-88-5	6504600	5364700	5136000	4063300	5609100	6262300	0.519194	0.673716	0.937043	-0.0938126	insig
MEDP1950	[M+H]+	2'-Deoxyinosine-5'-monophosphate	Nucleotide And Its metabolites	Nucleotide And Its metabolites	3393-18-8	39892000	36230000	43534000	66214000	50676000	38813000	1.2526	0.266057	1.30126	0.379904	insig
MEDP1954	[M+H]+	N6-(2-Hydroxyethyl)adenosine	Nucleotide And Its metabolites	Nucleotide And Its metabolites	4338-48-1	375870	325490	338600	479800	394430	398040	1.67193	0.0900437	1.22338	0.290877	insig
MEDP1956	[M+H]+	2-Aminopurine	Nucleotide And Its metabolites	Nucleotide And Its metabolites	452-06-2	2309200	2444000	2114400	1639600	1926700	1550900	1.8853	0.0180113	0.745122	-0.424451	insig
MEDP1958	[M+H]+	2-Hydroxyadenosine	Nucleotide And Its metabolites	Nucleotide And Its metabolites	1818-71-9	9368000	24917000	14532000	5553700	14194000	16164000	0.729539	0.490514	0.735639	-0.44293	insig
MEDP1960	[M+H]+	7-(alpha-D-glucosyl)-N(6)-isopentenyladenine	Nucleotide And Its metabolites	Nucleotide And Its metabolites	-	58924	126800	181570	22635	129860	75825	0.930427	0.381781	0.621627	-0.685878	insig
MEDP1961	[M+H]+	Ribosyladenosine	Nucleotide And Its metabolites	Nucleotide And Its metabolites	-	133940	141190	156850	150270	127740	136740	0.613885	0.574694	0.960114	-0.0587225	insig
MEDP1963	[M+H]+	S-(Methyl)glutathione	Amino acid and Its metabolites	Amino acid derivatives	2922-56-7	246130	468740	300790	221610	362080	356400	0.267257	0.773786	0.925595	-0.111547	insig
MEDP1970	[M+H]+	Methionine methyl ester	Amino acid and Its metabolites	Amino acid derivatives	10332-17-9	348460	281570	384540	99076	305570	261030	1.2311	0.197243	0.656116	-0.607976	insig
MEDP1973	[M]+	D-Proline-betaine	Amino acid and Its metabolites	Amino acid derivatives	1195-94-4	440880	454520	410860	578610	484200	510240	1.76623	0.0693061	1.20424	0.268122	insig
MEDP1974	[M+H]+	1-Methylpiperidine-2-carboxylic acid	Amino acid and Its metabolites	Amino acid derivatives	7730-87-2	203430	292180	300670	156220	246440	370200	0.267496	0.917641	0.970588	-0.0430687	insig
MEDP1986	[M+H-H2O]+	Glu-Pro	Amino acid and Its metabolites	Small Peptide	41745-47-5	171350	160450	228940	117320	189570	187840	0.702409	0.528789	0.882281	-0.180691	insig
MEDP1990	[M+K]+	Melibiose	Carbohydrates and Its metabolites	Sugars	585-99-9	73404	153090	220680	109810	171520	99350	0.272539	0.676243	0.851302	-0.232258	insig
MEDP1991	[M+H]+	N6-Isopentenyladenosine	Nucleotide And Its metabolites	Nucleotide And Its metabolites	7724-76-7	61322	73168	119920	34363	77695	45639	1.31838	0.224982	0.619854	-0.69	insig
MEDP1996	[M+H]+	N-Formylglycine	Amino acid and Its metabolites	Amino acids	2491-15-8	7832000	7491600	8228500	6361000	6247000	7147400	1.83066	0.026384	0.838796	-0.253609	insig
MEDP1999	[M+H]+	2,4-Dihydroxypyridine	Heterocyclic compounds	Pteridines and derivatives	626-03-9	620500	1059400	1397700	457290	507380	499750	1.73163	0.138716	0.475832	-1.07148	insig
MEDP2002	[M+H]+	Aminolevulinic acid	Organic acid And Its derivatives	Organic acid And Its derivatives	106-60-5	20761000	18137000	18285000	19833000	20479000	18926000	0.721655	0.52757	1.03594	0.0509366	insig
MEDP2003	[M+H]+	D-Ornithine	Amino acid and Its metabolites	Amino acids	348-66-3	3814300	2800400	3666500	1708400	2149400	2449600	1.82365	0.031487	0.613489	-0.704891	down
MEDP2005	[M+H]+	1-Aminocyclohexanecarboxylic acid	Amino acid and Its metabolites	Amino acids	2756-85-6	70915	62967	73230	21737	81282	34994	1.24022	0.329394	0.666369	-0.585607	insig
MEDP2024	[M+H]+	Dehydroascorbic-acid	Organic acid And Its derivatives	Organic acid And Its derivatives	490-83-5	188450	118300	118480	159360	113540	124300	0.307887	0.751761	0.934083	-0.0983778	insig
MEDP2038	[M+H]+	3-O-Methyldopa	Alcohol and amines	Polyamines	300-48-1	54449	37661	75165	46094	32774	61292	0.6193	0.545692	0.837902	-0.255147	insig
MEDP2053	[M+H]+	Xanthosine-5'-monophosphate	Nucleotide And Its metabolites	Nucleotide And Its metabolites	25899-70-1	1166800	583520	436170	1628600	885310	1060300	1.31364	0.217544	1.63468	0.709008	insig
MEDP2058	[M+H]+	Phenethylamine	Alcohol and amines	Amines	64-04-0	850750	981450	1124300	996890	819230	829500	0.987621	0.354035	0.894849	-0.160284	insig
MEDP2059	[M+H]+	Androstenediol	Hormones and hormone related compounds	Hormones and hormone related compounds	521-17-5	1986300	2032700	2015800	2024700	2071400	2100900	1.53566	0.120466	1.02688	0.038264	insig
MEDP2082	[M+H]+	N-(3-Hydroxypropyl)phthalimide	Benzene and substituted derivatives	Benzene and substituted derivatives	883-44-3	1243000	1505800	1455800	1279200	1468200	1284500	0.562047	0.603608	0.958926	-0.0605087	insig
MEDP2094	[M+H]+	4-hydroxybenzylamine	Benzene and substituted derivatives	Benzene and substituted derivatives	696-60-6	37368	30952	43342	91354	51900	60884	1.7634	0.11294	1.82818	0.870406	insig
MEDP2104	[M+H]+	3-Aminoquinoline	Benzene and substituted derivatives	Benzene and substituted derivatives	580-17-6	1070600	1219500	1627000	1221300	1254500	1318300	0.13041	0.829533	0.968599	-0.0460283	insig
MEDP2131	[M+H]+	L-Isserine	Amino acid and Its metabolites	Amino acid derivatives	632-13-3-	5364700	7461300	5368900	4901500	4993500	5002000	1.3723	0.255869	0.818746	-0.288512	insig
MEDP2132	[M+H]+	1-Amino-1-cyclobutane-carboxylic-acid	Amino acid and Its metabolites	Amino acid derivatives	22264-50-2-	67377000	66514000	87856000	67423000	78107000	71799000	0.140611	0.860317	0.980076	-0.0290339	insig
MEDP2136	[M+H]+	Abietic-acid	Others	Others	514-10-3	37555	31272	40549	21610	20521	24481	1.97458	0.0215684	0.609018	-0.715442	down
MEDP2143	[M+H]+	N,N-Bis(2-hydroxyethyl)dodecanamide	FA	Others	120-40-1	310780	320510	277490	314630	313020	287000	0.131751	0.908171	1.00646	0.0092887	insig
MEDP2182	[M+H]+	3-Aminopropionitrile	Alcohol and amines	Amines	151-18-8	16218	7165.7	11098	16238	12802	6451.3	0.0205397	0.935149	1.02928	0.0416345	insig
MEDP2221	[M+H]+	6-Chloropurine Nucleoside	Nucleotide And Its metabolites	Nucleotide And Its metabolites	2004-06-0	57091	85386	135720	68853	31662	68113	1.19163	0.254155	0.606146	-0.722263	insig
MEDP2223	[M+H]+	Cork-oximate	Organic acid And Its derivatives	Organic acid And Its derivatives	38937-66-5	119350	91653	122510	111930	118460	133800	0.858553	0.44025	1.09198	0.126948	insig
MEDP2229	[M+H]+	α-CEHC	Benzene and substituted derivatives	Benzene and substituted derivatives	4072-32-6	51085	115290	27704	72806	131340	82923	1.06193	0.391424	1.47913	0.564754	insig
MEDP2241	[M+H]+	Sphingosine (d17:1)	SL	SPH	6918-48-5	999600	829430	1025000	897780	851700	818520	1.22748	0.256897	0.89978	-0.152355	insig
MEDP2265	[M+H]+	2-Amino-3-phosphonopropionic-acid	Organic acid And Its derivatives	Phosphoric acids	5652-28-8	687260	514520	845660	548910	372470	720490	0.917366	0.385025	0.801914	-0.318481	insig
MEDP2266	[M+H]+	Inositol 1,3,4-trisphosphate	Organic acid And Its derivatives	Phosphoric acids	98102-63-7	1857600	1854900	1845000	1883400	1829500	1818400	0.461915	0.708227	0.995286	-0.00681745	insig
MEDP2267	[M+H]+	S-methyl-L-thiocitrulline	Amino acid and Its metabolites	Amino acid derivatives	209589-59-3	46614	57921	42133	64079	46860	52891	0.83025	0.453458	1.11701	0.159645	insig
MEDP2283	[M+H]+	ST-638	Organic acid And Its derivatives	Organic acid And Its derivatives	107761-24-0	14556	46007	73290	40642	25403	10101	0.806741	0.388428	0.568878	-0.813809	insig
MEDP2302	[M+H]+	N-Acetyl-L-methionine	Amino acid and Its metabolites	Amino acid derivatives	65-82-7	1021500	962130	874820	757190	1012000	704340	1.17079	0.311912	0.86534	-0.208662	insig
MEDP2303	[M+H]+	6-Diazo-5-oxo-L-norleucine	Amino acid and Its metabolites	Amino acid derivatives	157-03-9	27890	45620	24906	23768	36024	20371	0.79151	0.494042	0.814532	-0.295956	insig
MEDP2305	[M+H]+	4-Deoxyuridine	Nucleotide And Its metabolites	Nucleotide And Its metabolites	3690/10/6	76073	74229	87919	88846	59703	41151	1.09929	0.365375	0.796319	-0.328581	insig
MEDP2307	[M+H]	Leu-Leu	Amino acid and Its metabolites	Small Peptide	3303-31-9	379080	253870	281880	179670	146060	226080	1.73697	0.0650217	0.603183	-0.729332	insig
MEDP2310	[M+H]+	Lys-Pro	Amino acid and Its metabolites	Small Peptide	52766-27-5	326400	245180	246290	477440	250420	194960	0.196374	0.730924	1.12832	0.174178	insig
MEDP2311	[M+H]+	Arg-Lys	Amino acid and Its metabolites	Small Peptide	40968-46-5	69723	110750	177200	107710	81092	76925	0.79899	0.434589	0.742933	-0.428696	insig
MEDP2312	[M+H]+	Gly-Lys	Amino acid and Its metabolites	Small Peptide	997-62-6	3944900	3863700	4011300	4628300	3630300	4141400	0.624186	0.572542	1.04908	0.0691223	insig
MEDP2313	[M+H]+	Gly-Gln	Amino acid and Its metabolites	Small Peptide	13115-71-4	3723600	3343100	3611000	3942000	3204100	3028800	0.6378	0.622187	0.952911	-0.0695863	insig
MEDP2315	[M+H]+	Arg-Ala	Amino acid and Its metabolites	Small Peptide	40968-45-4	105630	116910	115920	143640	76928	141380	0.166455	0.756133	1.0694	0.0967971	insig
MEDP2318	[M+H]+	Lys-Ser	Amino acid and Its metabolites	Small Peptide	6665-19-6	637490	854510	772690	762050	410060	733090	0.875873	0.419687	0.841263	-0.249371	insig
MEDP2319	[M+H]+	Pro-Lys	Amino acid and Its metabolites	Small Peptide	71227-70-8	692850	1425200	1295500	1312800	1017100	962130	0.0093864	0.882215	0.964401	-0.0522954	insig
MEDP2321	[M+H]+	Pro-Arg	Amino acid and Its metabolites	Small Peptide	2418-74-8	159610	221360	217420	373080	151670	159600	0.183105	0.735581	1.14365	0.193648	insig
MEDP2322	[M+H]+	L-NIO-hydrochloride	Amino acid and Its metabolites	Amino acid derivatives	36889-13-1	158650	150950	134450	163670	132550	210850	0.820116	0.458044	1.14192	0.191463	insig
MEDP2324	[M+H]+	Arg-Glu	Amino acid and Its metabolites	Small Peptide	79220-32-9	410980	733720	592750	567750	490270	505780	0.463728	0.602918	0.900055	-0.151915	insig
MEDP2325	[M+H]+	Glu-His	Amino acid and Its metabolites	Small Peptide	37460-15-4	571060	1176600	828240	705940	669800	487060	1.11504	0.308325	0.723165	-0.467604	insig
MEDP2326	[M+H]+	Cyclocreatine	Nucleotide And Its metabolites	Nucleotide And Its metabolites	35404-50-3	425080	514420	478910	449310	522810	572360	0.901286	0.400162	1.08888	0.122847	insig
MEDP2327	[M+H]+	Val-Arg	Amino acid and Its metabolites	Small Peptide	37682-75-0	108600	120200	144940	88285	67900	61112	1.89057	0.0204295	0.581412	-0.782367	down
MEDP2328	[M+H]+	Asn-Trp	Amino acid and Its metabolites	Small Peptide	-	150530	143560	139450	115440	121100	173780	0.540934	0.719213	0.946441	-0.0794156	insig
MEDP2329	[M+H]+	Lys-Val	Amino acid and Its metabolites	Small Peptide	20556-11-0	308070	388810	364930	276340	243300	302410	1.6932	0.0593099	0.774197	-0.369228	insig
MEDP2330	[M+H]+	Thr-Ser	Amino acid and Its metabolites	Small Peptide	61043-86-5	58845	54523	37359	55451	19241	34763	1.05715	0.339356	0.72618	-0.4616	insig
MEDP2334	[M+H]+	(R)-(-)-1-Amino-2-propanol	Alcohol and amines	Amines	2799-16-8	387050	405010	334230	298330	327510	314080	1.7246	0.0844599	0.834528	-0.260968	insig
MEDP2335	[M+H]+	Gly-Thr	Amino acid and Its metabolites	Small Peptide	7093-70-1	178870	197010	214040	203790	100730	149430	1.21905	0.263799	0.769511	-0.377986	insig
MEDP2337	[M+H]+	Tyr-Cys	Amino acid and Its metabolites	Small Peptide	-	741010	221560	539700	318180	288840	620240	0.343239	0.648419	0.816937	-0.291703	insig
MEDP2339	[M+H]+	Pro-Ser	Amino acid and Its metabolites	Small Peptide	71835-80-8	3376100	3732900	6558700	3051500	4437700	2883700	0.959896	0.401476	0.758935	-0.397951	insig
MEDP2341	[M+H]+	Ser-Ser	Amino acid and Its metabolites	Small Peptide	6620-95-7	147730	126870	74717	129040	54287	98832	0.706403	0.50636	0.807745	-0.308028	insig
MEDP2342	[M+H]+	4-Aminomethylpyrimidine	Heterocyclic compounds	Heterocyclic compounds	45588-79-2-	763070	581480	594030	1021900	616730	426140	0.00999526	0.837954	1.06509	0.0909808	insig
MEDP2345	[M+H]+	His-Val	Amino acid and Its metabolites	Small Peptide	76019-15-3	720800	1213300	929450	1092700	586530	713200	0.787998	0.493511	0.835477	-0.259328	insig
MEDP2346	[M+H]+	N-Ethylglycine	Amino acid and Its metabolites	Amino acid derivatives	627-01-0-	7013000	8213200	7491000	6628000	6520600	6300400	1.79341	0.0798163	0.856135	-0.224089	insig
MEDP2347	[M+H]+	3-Guanidinopropionic acid	Organic acid And Its derivatives	Organic acid And Its derivatives	353-09-3	2030000	1926700	1885600	2185800	1756500	1784700	0.351555	0.812374	0.980265	-0.0287568	insig
MEDP2348	[M+H]+	Glu-Ser	Amino acid and Its metabolites	Small Peptide	5875-38-7	151670	151350	111820	139490	86569	86011	1.32364	0.202134	0.752266	-0.410685	insig
MEDP2351	[M+H]+	Thr-Glu	Amino acid and Its metabolites	Small Peptide	54532-73-9	192360	227000	195290	149760	144660	146690	2.01098	0.0329075	0.71766	-0.478627	insig
MEDP2353	[M+H]+	Glu-Cit	Amino acid and Its metabolites	Small Peptide	-	30215	27817	16982	16845	18596	30284	0.536204	0.62534	0.87617	-0.190718	insig
MEDP2355	[M+H]+	Glu-Gly	Amino acid and Its metabolites	Small Peptide	1948-29-4	861720	1100900	1223300	1168900	849530	1101900	0.128714	0.886705	0.979413	-0.0300114	insig
MEDP2357	[M+H]+	Pro-Ala	Amino acid and Its metabolites	Small Peptide	6422-36-2	889370	1745400	1437600	1717500	943070	905420	0.499037	0.667273	0.875655	-0.191566	insig
MEDP2359	[M+H]+	N-acetyl-D-Lactosamine	Carbohydrates and Its metabolites	Carbohydrates and Its metabolites	32181-59-2	1190100	1018000	975270	1034100	1123200	1180200	0.690491	0.552758	1.04842	0.068213	insig
MEDP2360	[M+H]+	(+/-)-High-Proline	Amino acid and Its metabolites	Amino acid derivatives	56879-46-0	407210	479900	460340	336150	528850	513690	0.038496	0.885802	1.02318	0.0330664	insig
MEDP2361	[M+H]+	3-(imidazol-4-yl)propionic-acid	Heterocyclic compounds	Heterocyclic compounds	1074-59-5	455650	1066500	484940	356970	440710	188430	1.44659	0.223041	0.491313	-1.02528	insig
MEDP2363	[M+H]+	Arg-Ile	Amino acid and Its metabolites	Small Peptide	62632-70-6	342800	488980	551990	304430	254470	294090	1.76307	0.0963071	0.616425	-0.698003	insig
MEDP2364	[M+H]+	4-Amino-5-hydroxymethyl-2-methylpyrimidine	Heterocyclic compounds	Heterocyclic compounds	73-67-6	285340	283510	258180	211130	284900	257250	1.00181	0.37692	0.910825	-0.134753	insig
MEDP2365	[M+H]+	Ala-Pro	Amino acid and Its metabolites	Small Peptide	13485-59-1	97541	77780	102460	140750	135720	126270	1.90544	0.0152426	1.44985	0.535901	insig
MEDP2367	[M+H]+	Ser-Pro	Amino acid and Its metabolites	Small Peptide	23827-93-2	1722900	2101800	3330600	1500300	2304200	1617800	1.01229	0.367916	0.757802	-0.400107	insig
MEDP2370	[M+H]+	Asp-Arg	Amino acid and Its metabolites	Small Peptide	-	145390	224890	189140	159620	104130	160770	1.23399	0.206591	0.758857	-0.398099	insig
MEDP2371	[M+H]+	Lys-Ile	Amino acid and Its metabolites	Small Peptide	20556-13-2	209480	437940	207280	243430	234400	229870	0.512549	0.587682	0.82801	-0.27228	insig
MEDP2374	[M+H]+	N1-Acetylspermidine	Alcohol and amines	Amines	34450-16-3	43090	49120	35080	40084	62133	31073	0.0428976	0.856508	1.04714	0.0664495	insig
MEDP2376	[M+H]+	Lys-Leu	Amino acid and Its metabolites	Small Peptide	7369-79-1	472840	430120	385220	457200	198950	334350	1.12231	0.314194	0.768914	-0.379105	insig
MEDP2378	[M+H]+	Ser-Val	Amino acid and Its metabolites	Small Peptide	51782-06-0	1130200	1040400	1084200	1486700	1136100	1210900	1.44272	0.207265	1.17786	0.236169	insig
MEDP2379	[M+H]+	Phe-Lys	Amino acid and Its metabolites	Small Peptide	6456-72-0	225230	105860	308070	9	9	9	2.11217	0.0682158	4.22429e-05	-14.5309	insig
MEDP2380	[M+H]+	Lys-Met	Amino acid and Its metabolites	Small Peptide	97729-52-7	150340	150660	182490	130610	108400	173760	1.02834	0.35866	0.85373	-0.228148	insig
MEDP2383	[M+H]+	Tyr-Ser	Amino acid and Its metabolites	Small Peptide	13588-99-3	491820	469380	366780	247110	571510	214200	1.02036	0.485479	0.777738	-0.362645	insig
MEDP2385	[M+H]+	Tyr-Asn	Amino acid and Its metabolites	Small Peptide	151145-11-8	256210	241680	230000	243220	227760	278730	0.432886	0.696196	1.02998	0.0426122	insig
MEDP2386	[M+H]+	Ile-Gln	Amino acid and Its metabolites	Small Peptide	59652-60-7	287780	432780	350000	286790	239520	339190	1.16812	0.259065	0.808455	-0.30676	insig
MEDP2387	[M+H]+	Ile-Ser	Amino acid and Its metabolites	Small Peptide	6403-14-1	503500	230510	264290	169300	203600	277100	1.20319	0.308885	0.651107	-0.619034	insig
MEDP2388	[M+H]+	Tyr-Asp	Amino acid and Its metabolites	Small Peptide	87085-11-8	1696500	2183700	3060600	1274200	1521700	2203900	1.18917	0.262024	0.720349	-0.473232	insig
MEDP2389	[M+H]+	5-Hydroxypyridine-2(1H)-one	Heterocyclic compounds	Pyridine and pyridine derivatives	59273-17-5	620500	1059400	1397700	457290	507380	499750	1.73163	0.138716	0.475832	-1.07148	insig
MEDP2390	[M+H]+	Pro-Val	Amino acid and Its metabolites	Small Peptide	52899-09-9	1416500	3240100	1584700	2513600	1203900	1525700	0.459334	0.663777	0.840081	-0.251399	insig
MEDP2391	[M+H]+	Tyr-Glu	Amino acid and Its metabolites	Small Peptide	2545-89-3	2438300	5272800	2682200	2614800	2186000	2295500	1.14919	0.349012	0.682776	-0.550515	insig
MEDP2395	[M+H]+	Ile-Thr	Amino acid and Its metabolites	Small Peptide	59652-61-8	552080	485720	407740	342970	308460	356910	1.85087	0.0603243	0.697552	-0.519626	insig
MEDP2396	[M+H]+	Leu-Thr	Amino acid and Its metabolites	Small Peptide	-	552080	485720	407740	342970	308460	356910	1.85087	0.0603243	0.697552	-0.519626	insig
MEDP2399	[M+H]+	Val-Glu	Amino acid and Its metabolites	Small Peptide	3062/7/5	92149	147750	96701	83490	82909	90967	1.32171	0.275394	0.764605	-0.387214	insig
MEDP2402	[M+H]+	Pro-Met	Amino acid and Its metabolites	Small Peptide	52899-08-8	836470	783220	610140	914700	565400	808160	0.0981708	0.883806	1.0262	0.0373173	insig
MEDP2408	[M+H]+	3-aminobenzamide	Benzene and substituted derivatives	Benzene and substituted derivatives	3544-24-9-	141960000	166870000	193550000	146990000	34348000	194790000	0.882118	0.474551	0.748692	-0.417555	insig
MEDP2409	[M+H]+	Deoxyguanosine	Nucleotide And Its metabolites	Nucleotide And Its metabolites	961-07-9	52708	16009	54677	20822	33652	11613	1.06065	0.269501	0.535577	-0.900834	insig
MEDP2412	[M+H]+	N-(2-hydroxyethyl)-3-pyridinecarboxamide	Heterocyclic compounds	Heterocyclic compounds	6265-73-2	1594100	1966900	2327000	1862900	1664400	1454600	1.10812	0.297491	0.846111	-0.241082	insig
MEDP2416	[M+H]+	Thr-Ile	Amino acid and Its metabolites	Small Peptide	-	513550	394400	376000	252410	316630	318750	1.75434	0.0728223	0.691452	-0.532299	insig
MEDP2418	[M+H]+	2'-Deoxyadenosine	Nucleotide And Its metabolites	Nucleotide And Its metabolites	958-09-8	65105	28883	55718	18417	27526	10984	1.70843	0.0873779	0.380259	-1.39495	insig
MEDP2421	[M+H]+	1-Methylguanosine	Nucleotide And Its metabolites	Nucleotide And Its metabolites	2140-65-0	343730	376970	427410	229810	285420	252130	1.93647	0.0165189	0.668368	-0.581285	insig
MEDP2425	[M+H]+	Pro-Leu	Amino acid and Its metabolites	Small Peptide	52899-07-7	13665000	12207000	8522400	18682000	7817100	12466000	0.302981	0.693703	1.13289	0.180009	insig
MEDP2426	[M+H]+	Proline-Hydroxyproline	Amino acid and Its metabolites	Small Peptide	18684-24-7	13632000	12124000	8461000	19365000	8013900	12773000	0.416874	0.62588	1.17345	0.230755	insig
MEDP2427	[M+H]+	Trp-Ser	Amino acid and Its metabolites	Small Peptide	133101-40-3	226330	224740	295130	259170	178410	240630	0.673318	0.538068	0.908885	-0.13783	insig
MEDP2428	[M+H]+	Cyclo(Ala-Pro)	Amino acid and Its metabolites	Small Peptide	36357-32-1	92423	121980	109830	100700	128500	79474	0.417457	0.773296	0.952013	-0.070947	insig
MEDP2429	[M+H]+	Pro-Glu-Val	Amino acid and Its metabolites	Small Peptide	-	571590	1151600	1353100	869110	1077200	1087100	0.179564	0.958008	0.986061	-0.020251	insig
MEDP2430	[M+H]+	Tyr-Pro	Amino acid and Its metabolites	Small Peptide	51871-47-7	230900	152490	109510	399970	69051	86574	0.285817	0.867845	1.1272	0.172739	insig
MEDP2431	[M+H]+	Phe-Gly	Amino acid and Its metabolites	Small Peptide	721-90-4	11978000	9419600	16328000	10800000	9524700	11019000	0.920956	0.403062	0.830834	-0.267368	insig
MEDP2432	[M+H]+	Tyr-Tyr	Amino acid and Its metabolites	Small Peptide	1050-28-8	496880	389580	403000	427560	292820	396270	1.00513	0.339228	0.865983	-0.20759	insig
MEDP2433	[M+H]+	Val-Ile	Amino acid and Its metabolites	Small Peptide	20556-14-3	682480	239340	399510	220890	177940	267700	1.44395	0.231094	0.504439	-0.987249	insig
MEDP2434	[M+H]+	Val-Leu	Amino acid and Its metabolites	Small Peptide	3989-97-7	682480	239340	399510	220890	177940	267700	1.44395	0.231094	0.504439	-0.987249	insig
MEDP2438	[M+H]+	Asp-Ile	Amino acid and Its metabolites	Small Peptide	-	1026900	800070	994430	591100	691460	792010	1.68997	0.0552475	0.735298	-0.443599	insig
MEDP2441	[M+H]+	Trp-Asp	Amino acid and Its metabolites	Small Peptide	71835-78-4	115970	144600	260250	122050	209260	146340	0.189064	0.795634	0.917111	-0.124831	insig
MEDP2442	[M+H]+	Leu-Met	Amino acid and Its metabolites	Small Peptide	36077-39-1	368520	113960	211090	143350	144270	166660	0.885111	0.39473	0.654988	-0.61046	insig
MEDP2446	[M+H]+	cyclo(pro-pro)	Amino acid and Its metabolites	Small Peptide	-	114800	97693	118340	115060	135060	98735	0.442706	0.655597	1.05447	0.0765244	insig
MEDP2451	[M+H]+	Phe-Tyr	Amino acid and Its metabolites	Small Peptide	17355-18-9	534190	360630	532740	234330	374740	152140	1.62079	0.0636786	0.533225	-0.907185	insig
MEDP2452	[M+H]+	Ile-Ile	Amino acid and Its metabolites	Small Peptide	42537-99-5	379900	278610	198270	216810	156520	227610	1.26904	0.241717	0.701394	-0.511704	insig
MEDP2453	[M+H]+	Ile-Leu	Amino acid and Its metabolites	Small Peptide	26462-22-6	379080	253870	281880	179670	146060	226080	1.73697	0.0650217	0.603183	-0.729332	insig
MEDP2454	[M+H]+	2-amino-6-methylmercaptopurine	Nucleotide And Its metabolites	Nucleotide And Its metabolites	1198-47-6	56030	53138	44245	49342	45867	61029	0.16233	0.879306	1.01841	0.0263246	insig
MEDP2455	[M+H]+	Trp-Val	Amino acid and Its metabolites	Small Peptide	24613-12-5	105240	89351	104260	70365	52589	68230	1.90875	0.0093412	0.63973	-0.644465	down
MEDP2462	[M+H]+	Trp-Met	Amino acid and Its metabolites	Small Peptide	21438-63-1	24229	20097	26843	26418	17500	28757	0.0531307	0.906524	1.02116	0.0302102	insig
MEDP2463	[M+H]+	Trp-Pro	Amino acid and Its metabolites	Small Peptide	38136-75-3	131740	76168	82772	138880	54862	56541	0.638577	0.706128	0.861026	-0.215872	insig
MEDP2466	[M+H]+	Leu-Trp	Amino acid and Its metabolites	Small Peptide	5156-22-9	36817	32653	54797	25377	23980	34180	1.48777	0.173329	0.672238	-0.572956	insig
MEDP2467	[M+H]+	Ile-Trp	Amino acid and Its metabolites	Small Peptide	13589-06-5	28687	14834	45706	12806	28129	32663	0.39182	0.656974	0.82484	-0.277814	insig
MEDP2477	[M+H]+	Trp-Trp	Amino acid and Its metabolites	Small Peptide	20696-60-0	34260	29201	22490	10414	22015	34147	0.905749	0.461982	0.774581	-0.368512	insig
MEDP2479	[M+H]+	Cyclo(Phe-pro)	Amino acid and Its metabolites	Small Peptide	14705-60-3	59640	67377	75471	80602	82545	49278	0.133711	0.797559	1.04907	0.0691172	insig
MEDP2481	[M+H]+	cyclo(leu-phe)	Amino acid and Its metabolites	Small Peptide	7280-77-5	31802	55632	48761	40119	30653	21819	1.3255	0.181055	0.679841	-0.55673	insig
MEDP2488	[M+H]+	Securinine	Amino acid and Its metabolites	Amino acid and Its metabolites	5610-40-2	571840	492950	572280	636200	543430	546740	0.730727	0.501227	1.05455	0.0766257	insig
MEDP2491	[M+H]+	MG-132	Benzene and substituted derivatives	Benzene and substituted derivatives	133407-82-6	53746	12631	36222	58206	24967	21913	0.165675	0.962661	1.02424	0.0345538	insig
MEDP2492	[M+H]+	Arg-Ser	Amino acid and Its metabolites	Small Peptide	-	141550	134360	112860	197150	91293	172390	0.522923	0.535119	1.18536	0.245327	insig
MEDP2493	[M+H]+	Ser-Arg	Amino acid and Its metabolites	Small Peptide	-	103570	45113	73694	96537	62583	52625	0.102287	0.877385	0.952189	-0.0706797	insig
MEDP2494	[M+H]+	Thr-Arg	Amino acid and Its metabolites	Small Peptide	13448-26-5	171950	189910	139690	227650	161920	175390	0.824728	0.447017	1.12643	0.171755	insig
MEDP2495	[M+H]+	Arg-Asn	Amino acid and Its metabolites	Small Peptide	68040-95-9	112110	67675	163020	127980	55390	89244	0.632196	0.538662	0.795245	-0.330528	insig
MEDP2496	[M+H]+	Thr-His	Amino acid and Its metabolites	Small Peptide	-	268990	567580	203210	376070	231580	296350	0.189783	0.734518	0.869415	-0.201884	insig
MEDP2501	[M+H]+	Arg-Met	Amino acid and Its metabolites	Small Peptide	45243-23-0	110930	111280	117750	103000	84877	143760	0.302936	0.88852	0.975518	-0.03576	insig
MEDP2503	[M+H]+	Tyr-Thr	Amino acid and Its metabolites	Small Peptide	-	362170	313690	302770	387170	289110	447870	0.882489	0.410875	1.1487	0.199999	insig
MEDP2504	[M+H]+	Leu-Asn	Amino acid and Its metabolites	Small Peptide	14608-81-2	319250	968830	128440	116470	225380	114330	1.20792	0.334743	0.322043	-1.63468	insig
MEDP2509	[M+H]+	Trp-His	Amino acid and Its metabolites	Small Peptide	-	69611	126720	218860	122180	62882	108320	0.704086	0.458684	0.706619	-0.500995	insig
MEDP2521	[M+H]+	Piperazine	Heterocyclic compounds	Heterocyclic compounds	110-85-0	469000	478120	488950	534220	457270	492440	0.676641	0.551771	1.03333	0.047297	insig
MEDP2528	[M+H]+	Cycloleucine	Amino acid and Its metabolites	Amino acid derivatives	52-52-8	58477000	124370000	65626000	64717000	71705000	71739000	0.517258	0.586458	0.837761	-0.255389	insig
MEDP2529	[M+H]+	D-Allo-Isoleucine	Amino acid and Its metabolites	Amino acids	1509-35-9	266590000	321850000	307260000	253190000	286640000	308400000	0.665166	0.53012	0.947002	-0.0785601	insig
MEDP2533	[M+H]+	2-Methylbutyrylglycine	Amino acid and Its metabolites	Amino acid derivatives	52320-67-9	11003	20309	18808	5055.3	7164	12775	1.55891	0.0891075	0.498689	-1.00379	insig
MEDP2534	[M+H]+	Raphanusamic acid	Organic acid And Its derivatives	Organic acid And Its derivatives	98169-56-3	63134	44652	41479	21624	35020	41479	1.44329	0.130405	0.657374	-0.605213	insig
MEDP2538	[M+H]+	3-Hydroxy-L-phenylalanine	Amino acid and Its metabolites	Amino acid derivatives	587-33-7	128720000	152120000	162700000	122340000	133390000	126230000	1.47962	0.16887	0.861162	-0.215643	insig
MEDP2540	[M+H]+	5-Acetylamino-6-amino-3-methyluracil	Nucleotide And Its metabolites	Nucleotide and Its metabolites	19893-78-8	304440	176540	211410	506510	260740	203190	0.863033	0.4325	1.40158	0.487054	insig
MEDP2542	[M+H]+	Gln-Gly	Amino acid and Its metabolites	Small Peptide	2650-65-9	3012700	2908300	2933000	3697600	2708000	2544800	0.0336016	0.937168	1.01089	0.0156228	insig
MEDP2546	[M+H]+	Gly-Glu	Amino acid and Its metabolites	Small Peptide	7412-78-4	861720	1100900	1223300	1168900	849530	1101900	0.128714	0.886705	0.979413	-0.0300114	insig
MEDP2549	[M+H]+	Lys-Ala	Amino acid and Its metabolites	Small Peptide	17043-71-9	216090	148920	298960	203250	168710	203850	0.509836	0.572702	0.867223	-0.205525	insig
MEDP2551	[M+H]+	Ala-Met	Amino acid and Its metabolites	Small Peptide	14486-05-6	36381	45565	24978	14738	25853	14817	1.68637	0.0829303	0.5182	-0.94842	insig
MEDP2552	[M+H]+	Thr-Thr	Amino acid and Its metabolites	Small Peptide	-	65040	41169	38001	33950	56581	26032	0.838303	0.502532	0.808287	-0.307061	insig
MEDP2553	[M+H]+	2-(Acetylamino)-2-deoxy-A-D-glucopyranose	Alcohol and amines	Amines	10036-64-3	45311	51876	89694	9	53456	32539	1.03279	0.182407	0.460207	-1.11964	insig
MEDP2554	[M+H]+	Ala-His	Amino acid and Its metabolites	Small Peptide	3253-17-6	174200000	101740000	116440000	252470000	139740000	100040000	0.565044	0.560157	1.25452	0.32714	insig
MEDP2560	[M+H]+	Ser-Lys	Amino acid and Its metabolites	Small Peptide	22677-61-8	509580	557050	639570	661570	340660	505850	0.740899	0.562256	0.883882	-0.178074	insig
MEDP2562	[M+H]+	Ser-Glu	Amino acid and Its metabolites	Small Peptide	6403-16-3	140360	116850	53206	76956	52057	80736	0.95075	0.326591	0.675703	-0.565539	insig
MEDP2565	[M+H]+	Phe-Ala	Amino acid and Its metabolites	Small Peptide	3918-87-4	606900	377500	917790	300760	572800	366920	1.12833	0.299968	0.652133	-0.616763	insig
MEDP2566	[M+H]+	Tyr-Gly	Amino acid and Its metabolites	Small Peptide	673-08-5	6013400	4038500	6361600	5279500	3830900	6295300	0.314517	0.757767	0.938599	-0.0914187	insig
MEDP2567	[M+H]+	Pro-Gln	Amino acid and Its metabolites	Small Peptide	18668-08-1	516900	1023600	932230	795140	583820	552110	0.867215	0.376954	0.780947	-0.356704	insig
MEDP2568	[M+H]+	Asn-Hyp	Amino acid and Its metabolites	Small Peptide	-	23582	9	47824	30421	32069	46106	0.96024	0.471129	1.52063	0.604672	insig
MEDP2569	[M+H]+	Asn-Leu	Amino acid and Its metabolites	Small Peptide	-	469000	423120	197150	320300	217800	232150	0.941599	0.334784	0.707125	-0.499963	insig
MEDP2570	[M+H]+	Ile-Asn	Amino acid and Its metabolites	Small Peptide	59652-59-4	319250	968830	128440	116470	225380	114330	1.20792	0.334743	0.322043	-1.63468	insig
MEDP2572	[M+H]+	Leu-Asp	Amino acid and Its metabolites	Small Peptide	32949-40-9	340870	390520	337720	293020	227870	263660	1.84643	0.0206647	0.733835	-0.446473	insig
MEDP2576	[M+H]+	Val-His	Amino acid and Its metabolites	Small Peptide	13589-07-6	601350	1055500	896210	930480	526170	537170	0.964895	0.377761	0.780953	-0.356692	insig
MEDP2577	[M+H]+	Asn-Gln	Amino acid and Its metabolites	Small Peptide	14608-83-4	81490	35606	44149	54291	39092	64075	0.0791606	0.941556	0.976514	-0.0342874	insig
MEDP2578	[M+H]+	Lys-Asn	Amino acid and Its metabolites	Small Peptide	19908-06-6	320160	359200	573110	605220	292430	517570	0.417584	0.67993	1.12994	0.17625	insig
MEDP2579	[M+H]+	Asp-Lys	Amino acid and Its metabolites	Small Peptide	5891-51-0	440340	766130	540040	512300	423770	453260	1.08549	0.341887	0.795489	-0.330086	insig
MEDP2580	[M+H]+	Lys-Asp	Amino acid and Its metabolites	Small Peptide	20556-18-7	440340	766130	540040	512300	423770	453260	1.08549	0.341887	0.795489	-0.330086	insig
MEDP2582	[M+H]+	Pro-Phe	Amino acid and Its metabolites	Amino acid derivatives	13589-02-1	1304100	2280800	1314900	2619000	1366900	1680300	0.553256	0.634457	1.15641	0.209659	insig
MEDP2584	[M+H]+	Phe-Thr	Amino acid and Its metabolites	Small Peptide	51352-44-4	2572100	2048800	2284400	2413900	1693400	1947000	1.03803	0.341819	0.876761	-0.189744	insig
MEDP2587	[M+H]+	Phe-Hyp	Amino acid and Its metabolites	Amino acid derivatives	90965-82-5	398340	175980	223320	407160	523090	516610	1.65998	0.064832	1.81393	0.859116	insig
MEDP2589	[M+H]+	Met-Met	Amino acid and Its metabolites	Small Peptide	7349-78-2	79106	54481	62561	37048	66112	34591	1.36689	0.20021	0.702281	-0.50988	insig
MEDP2591	[M+H]+	Thr-Tyr	Amino acid and Its metabolites	Small Peptide	145295-02-9	77550	108830	77748	97113	77692	92036	0.159814	0.944055	1.01027	0.0147431	insig
MEDP2593	[M+H]+	Asn-Arg	Amino acid and Its metabolites	Small Peptide	2478/1/5	89222	64610	47672	125120	35897	83072	0.268892	0.653975	1.21134	0.276599	insig
MEDP2594	[M+H]+	Arg-Asp	Amino acid and Its metabolites	Small Peptide	15706-88-4	200230	353780	288760	298750	161480	294340	0.46131	0.666549	0.895345	-0.159484	insig
MEDP2595	[M+H]+	Ser-Trp	Amino acid and Its metabolites	Small Peptide	94421-70-2	117320	80081	82984	117570	39115	82749	0.681097	0.631189	0.853947	-0.227781	insig
MEDP2596	[M+H]+	Lys-Phe	Amino acid and Its metabolites	Small Peptide	6235-35-4	246780	291210	299420	197500	153110	223410	1.75754	0.0308904	0.685471	-0.544833	insig
MEDP2597	[M+H]+	Glu-Phe	Amino acid and Its metabolites	Small Peptide	20556-22-3	4794500	3234800	3095000	4236800	2383300	3355400	0.542829	0.642417	0.896731	-0.157253	insig
MEDP2598	[M+H]+	Met-Phe	Amino acid and Its metabolites	Small Peptide	14492-14-9	276810	463300	236470	272870	110500	236720	1.19914	0.2443	0.634961	-0.655261	insig
MEDP2599	[M+H]+	Pro-Trp	Amino acid and Its metabolites	Small Peptide	35310-39-5	204800	367760	238930	393830	179510	221360	0.164211	0.94924	0.97931	-0.030163	insig
MEDP2600	[M+H]+	Phe-His	Amino acid and Its metabolites	Small Peptide	16874-81-0	62885	38482	43625	38156	9	84832	0.877045	0.797982	0.848302	-0.23735	insig
MEDP2601	[M+H]+	Glu-Arg	Amino acid and Its metabolites	Small Peptide	7219-59-2	87141	324220	383900	293880	232460	261100	0.373587	0.979879	0.990165	-0.0142584	insig
MEDP2603	[M+H]+	Nopaline	Amino acid and Its metabolites	Amino acid derivatives	22350-70-5	229070	145260	156890	292370	245810	213560	1.53942	0.103439	1.41512	0.500924	insig
MEDP2604	[M+H]+	Met-Arg	Amino acid and Its metabolites	Small Peptide	60461-10-1	212990	289840	199890	107510	120550	165120	1.81643	0.0451742	0.559512	-0.83776	down
MEDP2606	[M+H]+	Met-Tyr	Amino acid and Its metabolites	Small Peptide	13589-04-3	109680	79669	83245	53252	75941	73851	1.4823	0.128427	0.744859	-0.424961	insig
MEDP2608	[M+H]+	Tyr-His	Amino acid and Its metabolites	Small Peptide	3788-44-1	88278	97928	116620	62243	64503	64506	1.98701	0.04554	0.631557	-0.663014	down
MEDP2609	[M+H]+	His-Tyr	Amino acid and Its metabolites	Small Peptide	35979-00-1	263850	307440	124680	277810	205620	291060	0.566161	0.698709	1.11282	0.154221	insig
MEDP2631	[M+H]+	11-Aminoundecanoic acid	Organic acid And Its derivatives	Organic acid And Its derivatives	2432-99-7	178990	101650	86313	14014	114440	81120	1.09693	0.271604	0.571119	-0.808136	insig
MEDP2643	[M+H]+	Quinmerac	Benzene and substituted derivatives	Benzene and substituted derivatives	90717-03-6	1966100	1924200	1870600	1763900	1948600	1967000	0.416588	0.728568	0.98587	-0.0205303	insig
MEDP2675	[M+H]+	4-(Methylamino)phenol	Benzene and substituted derivatives	Benzene and substituted derivatives	55-55-0	54683	35885	74296	75326	60881	63982	0.991928	0.405931	1.21427	0.280086	insig
MEDP2679	[M+H]+	3-Bromotyrosine	Amino acid and Its metabolites	Amino acid derivatives	54788-30-6	17932	15588	15649	18373	26325	11045	0.24886	0.670597	1.1337	0.181042	insig

## Sheet: Ti_vs_TiF
Index	Formula	Compounds	Class I	Class II	CAS	Ti-1	Ti-2	Ti-3	TiCae-1	TiCae-2	TiCae-3	VIP	p_value	Fold_Change	Log2FC	Type
Hmpp0004	[M+H]+	2,4-diacetamino-2,4,6-triphenoxy-D-mannopyranose	Carbohydrates and Its metabolites	Sugar derivatives	-	739400	893810	496980	154540	1099100	1322600	0.168592	0.724914	1.20939	0.274285	insig
MEDN0005	[M-H]-	L-Threonine	Amino acid and Its metabolites	Amino acids	72-19-5	2728700	1715400	2921500	1978900	1630400	1706900	1.23242	0.203406	0.721761	-0.470408	insig
MEDN0007	[M-H]-	L-Arginine	Amino acid and Its metabolites	Amino acids	74-79-3	6095500	5698200	4470000	6906900	6341700	8331600	1.49863	0.0846064	1.32689	0.408053	insig
MEDN0009	[M-H]-	L-Aspartic Acid	Amino acid and Its metabolites	Amino acids	56-84-8	19863000	14605000	15442000	18718000	10082000	7592700	1.1103	0.318206	0.729166	-0.45568	insig
MEDN0010	[M-H]-	L-Citrulline	Amino acid and Its metabolites	Amino acids	372-75-8	1931900	1766800	2458100	2223300	1773800	1741200	0.480473	0.622312	0.932026	-0.101557	insig
MEDN0011	[M-H]-	L-Glutamic Acid	Amino acid and Its metabolites	Amino acids	56-86-0	26472000	24913000	31003000	29282000	18761000	24720000	0.837752	0.427841	0.883175	-0.179229	insig
MEDN0016	[M-H]-	L-Proline	Amino acid and Its metabolites	Amino acids	147-85-3	1694900	1778100	1767300	1694500	2190000	2080200	1.22939	0.247192	1.13824	0.1868	insig
MEDN0022	[M-H]-	(5-L-Glutamyl)-L-Amino Acid	Amino acid and Its metabolites	Small Peptide	5875-41-2	2157100	1640600	2302300	2239600	1104200	962000	1.16455	0.279023	0.705869	-0.502528	insig
MEDN0025	[M-H]-	3-Hydroxy-3-Methylpentane-1,5-Dioic Acid	Amino acid and Its metabolites	Amino acid derivatives	503-49-1	52673	53375	59050	43829	39487	35001	1.82557	0.00983915	0.716647	-0.480665	insig
MEDN0027	[M-NH4]-	3-N-Methyl-L-Histidine	Amino acid and Its metabolites	Amino acid derivatives	368-16-1	72478	70122	61032	62496	62065	69803	0.66328	0.515853	0.954487	-0.0672033	insig
MEDN0032	[M-H]-	Allantoin	Organic acid And Its derivatives	Organic acid And Its derivatives	97-59-6	380180	413520	416540	454710	412490	140980	0.762031	0.564758	0.833041	-0.26354	insig
MEDN0033	[M-H]-	Asp-Phe	Amino acid and Its metabolites	Small Peptide	13433-09-5	13696	31263	53785	8719.8	34272	138020	0.224656	0.565274	1.83314	0.874319	insig
MEDN0036	[M-H]-	Ala-Ala	Amino acid and Its metabolites	Small Peptide	1948-31-8	20407	22282	20088	20012	39040	59119	1.30324	0.24329	1.88239	0.912568	insig
MEDN0039	[M-H]-	Glutathione Reducedform	Amino acid and Its metabolites	Small Peptide	70-18-8	2959600	3601800	1481000	3049700	5944900	8381100	1.35233	0.170469	2.16051	1.11137	insig
MEDN0044	[M-H]-	L-Cystathionine	Amino acid and Its metabolites	Amino acid derivatives	56-88-2	12929	7513.4	8974.8	8024.3	4298.4	14251	0.448389	0.793314	0.903339	-0.146661	insig
MEDN0046	[M-H]-	L-Glutamine	Amino acid and Its metabolites	Amino acids	56-85-9	2307100	3861300	2494300	2870500	2479800	3066000	0.129026	0.886264	0.971556	-0.0416306	insig
MEDN0049	[M-H]-	L-Saccharopine	Amino acid and Its metabolites	Amino acids	997-68-2	125360	323810	331050	149740	194640	235600	0.658421	0.432464	0.743354	-0.427878	insig
MEDN0056	[M-H]-	N-Acetyl-L-Leucine	Amino acid and Its metabolites	Amino acid derivatives	1188-21-2	127840	122550	169980	160550	99248	86203	0.911307	0.424244	0.823087	-0.280884	insig
MEDN0058	[M-H]-	N-Acetylneuraminic Acid(SA)	Amino acid and Its metabolites	Amino acid derivatives	131-48-6	11593000	9993200	10519000	10832000	8737400	12051000	0.176696	0.890469	0.9849	-0.0219514	insig
MEDN0060	[M-H]-	N-Isovaleroylglycine	Amino acid and Its metabolites	Amino acid derivatives	16284-60-9	64881	54459	81371	39247	16406	36970	1.59738	0.0282281	0.461474	-1.11568	down
MEDN0062	[M-H]-	N-Propionylglycine	Amino acid and Its metabolites	Amino acids	21709-90-0	674710	373480	542970	684180	526550	663840	0.945541	0.412207	1.17812	0.236481	insig
MEDN0065	[M-H]-	O-Phospho-L-Serine	Amino acid and Its metabolites	Amino acid derivatives	407-41-0	377520	792450	1189100	558010	80564	317880	1.27307	0.177215	0.405437	-1.30245	insig
MEDN0070	[M-H]-	Sarcosine	Amino acid and Its metabolites	Amino acids	107-97-1	45745	69108	60068	66849	57372	58210	0.316794	0.760598	1.04293	0.0606474	insig
MEDN0093	[M-H]-	3-Hydroxyanthranilic Acid	Benzene and substituted derivatives	Phenolic acids	548-93-6	1358200	1207100	1438300	1539300	756560	1035100	0.929595	0.43415	0.831991	-0.26536	insig
MEDN0099	[M-H]-	4-Pyridoxic Acid	Heterocyclic compounds	Pteridines and derivatives	82-82-6	63834	151160	109740	154670	101970	164480	0.83513	0.373274	1.29682	0.374973	insig
MEDN0100	[M-H]-	6-Hydroxynicotinic Acid	Heterocyclic compounds	Pteridines and derivatives	5006-66-6	729610	1002200	957700	646680	911260	1217600	0.0250584	0.886902	1.03199	0.0454251	insig
MEDN0109	[M-H]-	Hyodeoxycholic acid	Bile acids	Bile acids	83-49-8	310610	925500	2082600	3100400	116660	1442400	0.0650444	0.684944	1.404	0.48954	insig
MEDN0113	[M-H]-	Glycochenodeoxycholic Acid	Bile acids	Bile acids	640-79-9	173160	126970	332080	1114200	27470	329580	0.0946846	0.480353	2.32715	1.21857	insig
MEDN0120	[M-H]-	Dulcitol	Carbohydrates and Its metabolites	Sugar alcohols	608-66-2	56791	30304	19766	62390	42589	35736	0.889551	0.457726	1.3168	0.397041	insig
MEDN0140	[M-H]-	Xanthine	Nucleotide And Its metabolites	Nucleotide And Its metabolites	69-89-6	111690000	88135000	109790000	122490000	65516000	96790000	0.513642	0.681037	0.919839	-0.120546	insig
MEDN0141	[M-H]-	2'-Deoxyuridine	Nucleotide And Its metabolites	Nucleotide And Its metabolites	951-78-0	16942	21341	28002	37545	18603	10402	0.299544	0.992583	1.004	0.00575623	insig
MEDN0143	[M-H]-	3'-Aenylic Acid	Nucleotide And Its metabolites	Nucleotide And Its metabolites	84-21-9	146890	121660	140260	177840	131800	86752	0.313007	0.891858	0.969624	-0.0445026	insig
MEDN0152	[M-H]-	Adenosine 5'-Diphosphate（ADP）	Nucleotide And Its metabolites	Nucleotide And Its metabolites	58-64-0	363970	352520	450610	287870	689200	497880	0.667262	0.472597	1.26377	0.337738	insig
MEDN0153	[M-H]-	Adenosine 5'-Monophosphate	Nucleotide And Its metabolites	Nucleotide And Its metabolites	61-19-8	359110	184360	266080	384990	363610	144230	0.157328	0.780179	1.10287	0.141265	insig
MEDN0156	[M-H]-	Cytidine-5-Monophosphate	Nucleotide And Its metabolites	Nucleotide And Its metabolites	63-37-6	3303600	1901700	2924400	2831000	3325100	3536600	1.04995	0.348252	1.19226	0.253696	insig
MEDN0165	[M-H]-	Inosine 5'-monophosphate	Nucleotide And Its metabolites	Nucleotide And Its metabolites	131-99-7	77375000	108730000	27136000	19457000	233310000	209940000	0.499613	0.345785	2.16988	1.11761	insig
MEDN0168	[M-H]-	Thymidine	Nucleotide And Its metabolites	Nucleotide And Its metabolites	50-89-5	20878	25039	20131	18026	13074	15747	1.70151	0.0379197	0.709287	-0.495558	insig
MEDN0169	[M-H]-	Uracil	Nucleotide And Its metabolites	Nucleotide And Its metabolites	66-22-8	388210	416040	966370	601510	1046600	453590	0.531056	0.692274	1.18699	0.247302	insig
MEDN0171	[M-H]-	Uridine	Nucleotide And Its metabolites	Nucleotide And Its metabolites	58-96-8	747550	979920	698310	1088800	911300	1194200	1.40668	0.0994653	1.31681	0.397051	insig
MEDN0179	[M-H]-	L-Thyroxine	Hormones and hormone related compounds	Hormones and hormone related compounds	51-48-9	7649.2	12430	18686	22225	10889	7305.1	0.0355471	0.925694	1.04266	0.0602751	insig
MEDN0180	[M-H]-	Norepinephrine	Hormones and hormone related compounds	Hormones and hormone related compounds	51-41-2	111170	50757	70898	103380	122460	72509	0.959656	0.397275	1.28143	0.357755	insig
MEDN0195	[M-H]-	Pyridoxal 5'-Phosphate	Heterocyclic compounds	Pteridines and derivatives	54-47-7	1290900	921410	1246300	1209300	1247600	1346200	0.939764	0.433342	1.0996	0.136984	insig
MEDN0198	[M-H]-	Citric Acid	Organic acid And Its derivatives	Organic acid And Its derivatives	77-92-9	3547000	4066500	7250800	5525000	555420	470700	1.31913	0.252634	0.440728	-1.18204	insig
MEDN0203	[M-H]-	Cis-Aconitic Acid	Organic acid And Its derivatives	Organic acid And Its derivatives	585-84-2	51004	33632	51657	43232	36618	37753	0.721976	0.405941	0.862869	-0.212787	insig
MEDN0206	[M-H]-	Citramalic Acid	Organic acid And Its derivatives	Organic acid And Its derivatives	597-44-4	134670	261000	224820	163500	36478	81603	1.42623	0.0993609	0.453804	-1.13986	insig
MEDN0209	[M-H]-	Tryptamine	Tryptamines,Cholines,Pigments	Tryptamines	61-54-1	674390	573360	672590	765510	605570	599680	0.262918	0.807608	1.02626	0.0373903	insig
MEDN0213	[M-H]-	D-Sorbitol	Carbohydrates and Its metabolites	Sugar alcohols	50-70-4	56791	30304	19766	62390	42589	35736	0.889551	0.457726	1.3168	0.397041	insig
MEDN0220	[M-H]-	D-Glucose	Carbohydrates and Its metabolites	Sugars	50-99-7	153860	96271	114500	137740	91436	108090	0.344589	0.697219	0.924952	-0.11255	insig
MEDN0222	[M-H]-	D-Melezitose	Carbohydrates and Its metabolites	Sugars	597-12-6	209640	185150	153860	163320	272640	297950	1.09518	0.271066	1.33767	0.419717	insig
MEDN0227	[M-H]-	D-Glucose 6-Phosphate	Carbohydrates and Its metabolites	Phosphate sugars	56-73-5	61138000	108370000	135080000	145950000	56933000	75268000	0.363861	0.812617	0.913204	-0.130991	insig
MEDN0234	[M-H]-	Maltotriose	Carbohydrates and Its metabolites	Sugars	1109-28-0	209640	185150	153860	163320	272640	297950	1.09518	0.271066	1.33767	0.419717	insig
MEDN0236	[M-H]-	Raffinose	Carbohydrates and Its metabolites	Sugars	512-69-6	209640	185150	153860	163320	272640	297950	1.09518	0.271066	1.33767	0.419717	insig
MEDN0237	[M-H]-	D-Glucoronic Acid	Carbohydrates and Its metabolites	Sugar acids	6556/12/3	71973	80024	106130	128970	35686	41837	0.848443	0.633771	0.799967	-0.321988	insig
MEDN0239	[M-H]-	D-Gluconic Acid	Carbohydrates and Its metabolites	Sugar acids	526-95-4	372250	461680	594310	594380	307630	357850	0.611845	0.63745	0.882107	-0.180975	insig
MEDN0240	[M-H]-	L-Gulonolactone	Carbohydrates and Its metabolites	Sugar acids	1128-23-0	35793	40122	24581	33626	35191	36538	0.387707	0.761749	1.04835	0.0681207	insig
MEDN0244	[M-H]-	Orotic Acid	CoEnzyme and vitamins	CoEnzyme and vitamins	65-86-1	58094	9	122530	76320	60078	57752	0.912126	0.910983	1.07483	0.10411	insig
MEDN0245	[M-H]-	Pantothenate	CoEnzyme and vitamins	CoEnzyme and vitamins	79-83-4	7732400	10377000	9242100	12997000	16173000	13636000	1.77035	0.0156588	1.56503	0.646193	up
MEDN0261	[M-H]-	3-Indolepropionic Acid	Heterocyclic compounds	Indole and Its derivatives	830-96-6	357150	298450	434360	619360	242040	385580	0.25961	0.689904	1.14406	0.194163	insig
MEDN0278	[M-H]-	2,6-Diaminooimelic Acid	Organic acid And Its derivatives	Organic acid And Its derivatives	583-93-7	21877	21701	19265	14459	17407	19456	1.46066	0.100167	0.81667	-0.292175	insig
MEDN0279	[M-H]-	2-Aminoethanesulfinic Acid	Organic acid And Its derivatives	Sulfonic acids	300-84-5	502980	318410	337700	384060	454210	495010	0.932685	0.4473	1.15028	0.201987	insig
MEDN0280	[M-H]-	2-Aminoethanesulfonic Acid	Organic acid And Its derivatives	Sulfonic acids	107-35-7	268500000	227910000	129220000	214980000	258940000	205800000	0.499231	0.716126	1.08646	0.119631	insig
MEDN0283	[M-H]-	2-Hydroxybutanoic Acid	Organic acid And Its derivatives	Organic acid And Its derivatives	600-15-7	942900	884750	804820	828810	912780	641760	0.855126	0.423402	0.905366	-0.143426	insig
MEDN0284	[M-H]-	2-Hydroxyisocaproic Acid	Organic acid And Its derivatives	Organic acid And Its derivatives	498-36-2	1550900	1417700	1305300	1988400	696630	617510	0.965059	0.543359	0.772723	-0.371977	insig
MEDN0285	[M-H]-	2-Methylsuccinic Acid	Organic acid And Its derivatives	Organic acid And Its derivatives	498-21-5	183320	214060	119150	90761	83797	108010	1.69349	0.0999536	0.547051	-0.870254	insig
MEDN0290	[M-H]-	3-Hydroxy-3-Methyl Butyric Acid	Organic acid And Its derivatives	Organic acid And Its derivatives	625-08-1	144090	148620	174880	136230	150060	159810	0.541432	0.57943	0.954041	-0.0678769	insig
MEDN0300	[M-H]-	Azelaic Acid	Organic acid And Its derivatives	Organic acid And Its derivatives	123-99-9	1183000	1251800	1144900	1143600	1157900	1173200	1.01215	0.380611	0.970668	-0.0429503	insig
MEDN0311	[M-H]-	Dodecanedioic Aicd	FA	FFA	693-23-2	471620	499990	501740	496440	463940	510360	0.0989261	0.961588	0.998229	-0.00255796	insig
MEDN0314	[M-H]-	Glutaric Acid	Organic acid And Its derivatives	Organic acid And Its derivatives	110-94-1	183320	214060	119150	90761	83797	108010	1.69349	0.0999536	0.547051	-0.870254	insig
MEDN0317	[M-H]-	Hippuric Acid	Organic acid And Its derivatives	Organic acid And Its derivatives	495-69-2	251030	267580	335570	324140	144690	196560	1.03057	0.368799	0.778981	-0.36034	insig
MEDN0320	[M-H]-	Hydrocinnamic Acid	Organic acid And Its derivatives	Organic acid And Its derivatives	501-52-0	168340	99976	65362	211240	328550	303230	1.70882	0.0231386	2.52645	1.33711	up
MEDN0321	[M-H]-	Quinic acid	Organic acid And Its derivatives	Organic acid And Its derivatives	77-95-2	2808600	3416300	5542600	3831600	337040	264140	1.39598	0.172772	0.376697	-1.40852	insig
MEDN0322	[M-H]-	L-kynurenine	Amino acid and Its metabolites	Amino acid derivatives	343-65-7	87797	212130	95586	92654	70053	119600	0.8692	0.453385	0.713774	-0.48646	insig
MEDN0325	[M-H]-	L-Lactic Acid	Organic acid And Its derivatives	Organic acid And Its derivatives	79-33-4	3506700	3828700	3017100	2722200	3881500	4405600	0.27873	0.718684	1.06344	0.0887435	insig
MEDN0327	[M-H]-	L-Dihydroorotic Acid	Organic acid And Its derivatives	Organic acid And Its derivatives	5988-19-2	260500	214110	183770	202560	278510	255350	0.784514	0.457538	1.11853	0.161608	insig
MEDN0332	[M-H]-	Maleic Acid	Organic acid And Its derivatives	Organic acid And Its derivatives	110-16-7	1166100	1302700	1316300	1241500	1244600	1126400	0.873145	0.406312	0.9544	-0.0673338	insig
MEDN0333	[M-H]-	Malonicacid	Organic acid And Its derivatives	Organic acid And Its derivatives	141-82-2	1038300	1000000	917240	909090	954570	648770	1.14422	0.25747	0.850075	-0.234338	insig
MEDN0335	[M-H]-	Methylmalonic Acid	Organic acid And Its derivatives	Organic acid And Its derivatives	516-05-2	372180	365180	385350	348380	409770	326360	0.520905	0.664338	0.965975	-0.049942	insig
MEDN0338	[M-H]-	Phenyllactate(Pla)	Organic acid And Its derivatives	Organic acid And Its derivatives	828-01-3	32920	39083	43999	89857	16486	34039	0.102721	0.749749	1.21017	0.275208	insig
MEDN0342	[M-H]-	Sebacate	Organic acid And Its derivatives	Organic acid And Its derivatives	111-20-6	183420	182270	179030	184120	175540	188650	0.26672	0.79138	1.00659	0.00947695	insig
MEDN0344	[M-H]-	Subericacid	Organic acid And Its derivatives	Organic acid And Its derivatives	505-48-6	302090	333240	333910	306310	319630	331030	0.336882	0.765535	0.987341	-0.0183802	insig
MEDN0348	[M-H]-	TXB2	FA	Oxidized lipids	54397-85-2	238580	126950	311110	1039200	17004	61541	0.557312	0.70401	1.65191	0.724131	insig
MEDN0350	[M-H]-	(±)15-HETE	FA	Oxidized lipids	54845-95-3	101310	101550	159240	289920	30204	74212	0.457206	0.907221	1.08903	0.123037	insig
MEDN0352	[M-H]-	O-Phosphorylethanolamine	GP	PE	1071-23-4	5623100	4898500	6167100	6110900	3116100	2578600	1.21417	0.273797	0.707401	-0.4994	insig
MEDN0360	[M-H]-	LPG(18:1/0:0)	GP	LPG	-	174030	273620	344530	342780	206570	228030	0.0619097	0.943284	0.981317	-0.0272083	insig
MEDN0362	[M-H]-	LPE(18:1/0:0)	GP	LPE	-	15080000	18715000	20497000	19209000	16168000	14431000	0.691514	0.520135	0.91741	-0.124362	insig
MEDN0364	[M-H]-	LPE(18:0/0:0)	GP	LPE	-	67224000	61098000	74233000	97381000	60945000	47305000	0.128733	0.952417	1.01519	0.0217441	insig
MEDN0366	[M-H]-	LPE(16:0/0:0)	GP	LPE	-	24500000	23511000	27904000	33257000	26742000	18401000	0.0290909	0.868495	1.03273	0.0464687	insig
MEDN0368	[M-H]-	LPE(14:0/0:0)	GP	LPE	-	55216	50320	51509	78041	54188	33463	0.0282163	0.844217	1.05506	0.0773259	insig
MEDN0370	[M-H]-	LPA(0:0/18:0)	GP	LPC	-	445970	712590	305740	736270	609920	527260	0.905347	0.384059	1.27942	0.355486	insig
MEDN0372	[M-H]-	LPA(0:0/16:0)	GP	LPA	-	638990	610340	573330	601340	740720	700610	1.26014	0.212164	1.12071	0.164411	insig
MEDN0376	[M-H]-	9,10-DiHOME	FA	Oxidized lipids	-	66789	111500	118930	193610	93390	104500	0.744732	0.443256	1.31721	0.397486	insig
MEDN0378	[M-H]-	FFA(18:3)	FA	FFA	506-26-3	263590	284140	390920	340800	114420	73046	1.27953	0.23854	0.562793	-0.829323	insig
MEDN0383	[M-H]-	FFA(18:2)	FA	FFA	60-33-3	222060000	229470000	216300000	247420000	242990000	204860000	0.529021	0.573379	1.04109	0.0580924	insig
MEDN0385	[M-H]-	FFA(12:0)	FA	FFA	143-07-7	4793600	5001800	3695900	3993100	4974100	4341200	0.109165	0.908813	0.986443	-0.0196922	insig
MEDN0390	[M-H]-	EPA	FA	Oxidized lipids	10417-94-4	4098700	3778500	6611800	5653900	4309800	2165200	0.616811	0.592977	0.837111	-0.256509	insig
MEDN0391	[M-H]-	DHA	FA	Oxidized lipids	6217-54-5	997220	706110	787120	1104800	933410	468230	0.148978	0.981365	1.00642	0.00923325	insig
MEDN0398	[M-H]-	AA	FA	Oxidized lipids	506-32-1	32191000	33193000	34362000	38272000	25880000	20969000	0.963639	0.44399	0.853378	-0.228744	insig
MEDN0403	[M-H]-	Urocanic Acid	Organic acid And Its derivatives	Organic acid And Its derivatives	104-98-3	275450	202020	362110	227740	273600	294640	0.0831819	0.793357	0.948069	-0.0769356	insig
MEDN0413	[M-H]-	Ethylmalonate	Organic acid And Its derivatives	Organic acid And Its derivatives	601-75-2	155580	203540	52539	91098	88509	49646	0.964858	0.304023	0.5569	-0.844509	insig
MEDN0419	[M-H]-	Uridine 5-Monophosphate	Nucleotide And Its metabolites	Nucleotide And Its metabolites	58-97-9	2017800	1517100	1389900	1579200	4206700	3976000	1.36415	0.190122	1.98219	0.987097	insig
MEDN0421	[M-H]-	Cyclic Amp	Nucleotide And Its metabolites	Nucleotide And Its metabolites	60-92-4	338970	487950	347660	353610	345960	434860	0.263839	0.825549	0.965818	-0.0501774	insig
MEDN0428	[M-H]-	N6-Succinyl Adenosine	Nucleotide And Its metabolites	Nucleotide And Its metabolites	4542-23-8	735370	875820	732020	877760	521750	385750	1.13921	0.332539	0.761886	-0.392352	insig
MEDN0429	[M-H]-	3-Hydroxyhippuric Acid	Amino acid and Its metabolites	Amino acid derivatives	1637-75-8	40930	38058	37596	42862	41840	10814	0.757922	0.57357	0.819289	-0.287555	insig
MEDN0432	[M-H]-	5-Hydroxyhexanoic Acid	Organic acid And Its derivatives	Organic acid And Its derivatives	185956-02-9	1550900	1417700	1305300	1988400	696630	617510	0.965059	0.543359	0.772723	-0.371977	insig
MEDN0439	[M-H]-	N-Acetylthreonine	Amino acid and Its metabolites	Amino acid derivatives	17093-74-2	119330	85581	111620	107920	89599	109600	0.120767	0.809776	0.970265	-0.043549	insig
MEDN0444	[M-H]-	Hypoxanthine-9-β-D-Arabinofuranoside	Nucleotide And Its metabolites	Nucleotide And Its metabolites	7013-16-3	172410000	188070000	145480000	175840000	171090000	157090000	0.0601188	0.965407	0.996166	-0.00554235	insig
MEDN0452	[M-H]-	2'-Deoxycytidine-5'-Monophosphate	Nucleotide And Its metabolites	Nucleotide And Its metabolites	1032-65-1	147790	202930	134190	238190	272540	289010	1.72188	0.0186874	1.64925	0.721814	up
MEDN0463	[M-2Na+H]-	D-Fructose 6-Phosphate-Disodium Salt	Carbohydrates and Its metabolites	Phosphate sugars	26177-86-6	61138000	108370000	135080000	145950000	56933000	75268000	0.363861	0.812617	0.913204	-0.130991	insig
MEDN0469	[M-H]-	Citraconic Acid	Organic acid And Its derivatives	Organic acid And Its derivatives	498-23-7	123490	100000	164030	55749	70224	41648	1.76462	0.0427087	0.432548	-1.20907	down
MEDN0478	[M-H]-	Aminomalonic Acid	Organic acid And Its derivatives	Organic acid And Its derivatives	1068-84-4	117760	122550	135640	112420	64583	115570	1.17798	0.228597	0.778223	-0.361744	insig
MEDN0480	[M-H]-	Dl-Glyceraldehyde 3-Phosphate	Organic acid And Its derivatives	Phosphoric acids	591-59-3	19390000	29606000	51224000	24387000	9	11165000	0.98893	0.145671	0.35474	-1.49517	insig
MEDN0490	[M-H]-	Fumaric Acid	Organic acid And Its derivatives	Organic acid And Its derivatives	110-17-8	1166100	1302700	1316300	1241500	1244600	1126400	0.873145	0.406312	0.9544	-0.0673338	insig
MEDN0494	[M-H]-	8,15-Dihete	FA	FFA	80234-65-7	238560	265930	291790	243570	361420	301810	0.857373	0.401558	1.1388	0.187509	insig
MEDN0498	[M-H]-	Ribulose-5-Phosphate	Carbohydrates and Its metabolites	Phosphate sugars	4300-28-1	100840000	164930000	224040000	124110000	284530000	171570000	0.462314	0.640691	1.18456	0.244353	insig
MEDN0499	[M-H]-	Argininosuccinic acid	Organic acid And Its derivatives	Organic acid And Its derivatives	2387-71-5	19771000	11470000	27271000	23722000	48329000	36515000	1.44992	0.131531	1.85545	0.891768	insig
MEDN0502	[M-H]-	2-Deoxyribose 1-Phosphate	Carbohydrates and Its metabolites	Phosphate sugars	17210-42-3	2248400	1916800	3242900	2502000	2306900	1408800	0.681976	0.490299	0.839311	-0.252723	insig
MEDN0506	[M-H]-	N-Acetylglucosamine 1-Phosphate	Carbohydrates and Its metabolites	Phosphate sugars	6866-69-9	21319000	24434000	23261000	35940000	12312000	17273000	0.499835	0.886893	0.949445	-0.0748436	insig
MEDN0523	[M-H]-	Indole-3-lactic acid	Heterocyclic compounds	Indole and Its derivatives	1821-52-9	5114300	8984900	4661300	9304700	7738300	4250200	0.295907	0.698747	1.135	0.182694	insig
MEDN0528	[M-H]-	(3-Methoxy-4-hydroxyphenyl)ethylene glycol sulfate	Organic acid And Its derivatives	Organic acid And Its derivatives	3415-67-6	67801	58692	73113	10431	31787	33499	1.60301	0.0148284	0.379332	-1.39847	down
MEDN0531	[M-H]-	D-Glucarate	Carbohydrates and Its metabolites	Sugar acids	87-73-0	18302	18189	40461	20409	19219	6496.4	1.02705	0.313283	0.599392	-0.738429	insig
MEDN0533	[M-H]-	Xanthosine	Nucleotide And Its metabolites	Nucleotide And Its metabolites	146-80-5	52334000	64428000	67819000	79852000	29022000	24019000	1.07675	0.438389	0.719971	-0.473989	insig
MEDN0534	[M-H]-	Deoxyguanosine diphosphate(dGDP)	Nucleotide And Its metabolites	Nucleotide And Its metabolites	3493/9/2	363970	352520	450610	287870	689200	497880	0.667262	0.472597	1.26377	0.337738	insig
MEDN0536	[M-H]-	estrone 3-sulfate	Hormones and hormone related compounds	Hormones and hormone related compounds	481-97-0	13287	12601	8788.5	9332.9	13449	14114	0.330347	0.736255	1.064	0.0895022	insig
MEDN0537	[M-H]-	ADP-ribose	Nucleotide And Its metabolites	Nucleotide And Its metabolites	20762-30-5	509500	904460	302760	407940	1884500	2769500	1.11125	0.243119	2.94861	1.56004	insig
MEDN0538	[M-H]-	UDP-glucose	Nucleotide And Its metabolites	Nucleotide And Its metabolites	133-89-1	613240	435930	138400	188080	1499000	1359400	0.873175	0.27147	2.56531	1.35913	insig
MEDN0539	[M-H]-	3'-Sialyllactose	Carbohydrates and Its metabolites	Sugars	35890-38-1	20420	9625.6	18476	10585	11669	10583	1.0779	0.255322	0.67675	-0.563305	insig
MEDN0551	[M-H]-	Indoleacrylic acid	Organic acid And Its derivatives	Organic acid And Its derivatives	1204-06-4	196220	145400	252930	351290	123920	195820	0.180564	0.754348	1.12864	0.174579	insig
MEDN0554	[M-H]-	2-(4-Hydroxyphenyl)ethanol	Benzene and substituted derivatives	Benzene and substituted derivatives	501-94-0	321540	409650	337200	343140	362710	420240	0.483464	0.618979	1.05401	0.0758838	insig
MEDN0555	[M-H]-	Hydroxyphenyllactic acid	Organic acid And Its derivatives	Organic acid And Its derivatives	306-23-0	203990	170200	202990	189940	197400	199610	0.421953	0.800402	1.01693	0.0242163	insig
MEDN0561	[M-H]-	N-Acetyl-Asp-Glu	Amino acid and Its metabolites	Amino acid derivatives	3106-85-2	17592000	10369000	9602100	11028000	15672000	13952000	0.53206	0.744322	1.08223	0.11401	insig
MEDN0562	[M-H]-	Indole 3-carbinol	Heterocyclic compounds	Indole and Its derivatives	700-06-1	6075800	5846300	6059200	6164900	5926800	6154000	0.810301	0.457132	1.0147	0.0210592	insig
MEDN0573	[M-H]-	GDP-L-fucose	Nucleotide And Its metabolites	Nucleotide And Its metabolites	15839-70-0	113640	80099	17577	9	63106	50597	0.849162	0.400842	0.538114	-0.894017	insig
MEDN0579	[M-H]-	N-lactoyl-phenylalanine	Amino acid and Its metabolites	Amino acid derivatives	-	2342300	1568000	1888800	2871700	1939400	1187500	0.0389775	0.909657	1.0344	0.0487968	insig
MEDN0586	[M-H]-	N-Acetyl-L-alanine	Amino acid and Its metabolites	Amino acid derivatives	97-69-8	1085900	933880	1071600	1108500	1054600	972860	0.308976	0.824152	1.01442	0.0206562	insig
MEDN0593	[M-H]-	D-Malic acid	Organic acid And Its derivatives	Organic acid And Its derivatives	636-61-3	16920000	18922000	14869000	8314200	19863000	17636000	0.55193	0.697166	0.903417	-0.146535	insig
MEDN0602	[M-H]-	Deoxyguanosine 5'-monophosphate(dGMP)	Nucleotide And Its metabolites	Nucleotide And Its metabolites	902-04-5	1185100	687630	948820	1230400	1017000	660490	0.138702	0.902236	1.0306	0.0434848	insig
MEDN0604	[M-H]-	Tetradecanedioic acid	FA	FFA	821-38-5	235990	240920	241570	242730	231140	245310	0.00890132	0.963921	1.00097	0.0014049	insig
MEDN0611	[M-H]-	6β-hydroxytestosterone	Hormones and hormone related compounds	Hormones and hormone related compounds	62-99-7	11520	3907.2	3047.6	6580.8	7193.6	3852.1	0.245724	0.928968	0.954083	-0.0678127	insig
MEDN0622	[M-H]-	Porphobilinogen	Organic acid And Its derivatives	Organic acid And Its derivatives	487-90-1	986880	997760	1272200	1099800	863660	1124200	0.420836	0.675469	0.948054	-0.0769589	insig
MEDN0624	[M-H]-	5'-Adenylyl sulfate(APS)	Nucleotide And Its metabolites	Nucleotide And Its metabolites	485-84-7	889550	1327600	1059700	800090	1397900	1174100	0.0432344	0.89089	1.02906	0.0413334	insig
MEDN0647	[M-H]-	Hydroquinone	Benzene and substituted derivatives	Phenolics	123-31-9	199400	204590	230990	230310	140610	159150	1.09894	0.329882	0.834782	-0.260528	insig
MEDN0656	[M-H]-	Indoleacetaldehyde	Heterocyclic compounds	Indole and Its derivatives	2591-98-2	4861900	4391300	5100200	4845900	4332200	4330500	0.873246	0.357549	0.941143	-0.0875144	insig
MEDN0657	[M-H]-	D-Xylulose 5-phosphate	Carbohydrates and Its metabolites	Phosphate sugars	4212-65-1	100840000	164930000	224040000	124110000	284530000	171570000	0.462314	0.640691	1.18456	0.244353	insig
MEDN0658	[M-H]-	Hexadecanedioic acid	FA	FFA	505-54-4	184030	214800	243660	209010	177270	197810	0.88934	0.391476	0.909104	-0.137483	insig
MEDN0659	[M-H]-	Pyrophosphate	Organic acid And Its derivatives	Phosphoric acids	2466/9/3	51483000	38114000	35475000	38793000	73354000	60715000	1.16483	0.254255	1.3821	0.466862	insig
MEDN0661	[M-H]-	2-hydroxy-2-(4-hydroxy-3-methoxyphenyl)acetic acid	Benzene and substituted derivatives	Phenolic acids	1955/10/7	24049	20933	21999	24007	26789	21868	1.01344	0.335715	1.08484	0.117489	insig
MEDN0662	[M-H]-	Glu-Leu	Amino acid and Its metabolites	Small Peptide	2566-39-4	545200	579170	679070	570110	342920	346030	1.46746	0.121613	0.698144	-0.518404	insig
MEDN0669	[M-H]-	5-oxoETE	FA	Oxidized lipids	106154-18-1	11652	2062.7	12019	35313	9	5895.2	0.609304	0.689016	1.60168	0.679588	insig
MEDN0678	[M-H]-	Ethylsalicylate	Organic acid And Its derivatives	Organic acid And Its derivatives	118-61-6	6291900	6517300	7067800	7310300	6200700	6713800	0.26136	0.785054	1.0175	0.0250254	insig
MEDN0689	[M-H]-	2,5-Furandicarboxylicacid	Organic acid And Its derivatives	Organic acid And Its derivatives	3238-40-2	125250	106430	131570	136930	51056	95496	0.951786	0.39816	0.780405	-0.357706	insig
MEDN0704	[M-H]-	Oxaloacetic acid	Organic acid And Its derivatives	Organic acid And Its derivatives	328-42-7	65315	65922	55144	58717	44282	40567	1.48758	0.107326	0.770282	-0.376541	insig
MEDN0741	[M-H]-	Methanesulfonic acid	Organic acid And Its derivatives	Sulfonic acids	75-75-2	479420	821500	366490	597250	640240	770570	0.787713	0.502992	1.2043	0.268193	insig
MEDN0750	[M-H]-	(±)12-HEPE	FA	Oxidized lipids	81187-21-5	28777	3042	11042	20358	7391.8	9133.4	0.237975	0.831836	0.860531	-0.216702	insig
MEDN0751	[M-H]-	(±)12-HETE	FA	Oxidized lipids	71030-37-0	481790	112690	186150	402080	69395	192620	0.272323	0.807263	0.850717	-0.233249	insig
MEDN0752	[M-H]-	(±)15-HEPE	FA	Oxidized lipids	88852-33-9	28777	3042	11042	20358	7391.8	9133.4	0.237975	0.831836	0.860531	-0.216702	insig
MEDN0756	[M-H]-	(±)18-HEPE	FA	Oxidized lipids	141110-17-0	28777	3042	11042	20358	7391.8	9133.4	0.237975	0.831836	0.860531	-0.216702	insig
MEDN0760	[M-H]-	(±)5-HETE	FA	Oxidized lipids	70608-72-9	103010	91684	112000	526370	29100	38291	0.230147	0.619175	1.936	0.953082	insig
MEDN0763	[M-H]-	(±)9-HETE	FA	Oxidized lipids	79495-85-5	103010	91684	112000	526370	29100	38291	0.230147	0.619175	1.936	0.953082	insig
MEDN0765	[M-H]-	11,12-EET	FA	Oxidized lipids	123931-40-8	422450	381840	524690	1253600	97324	286560	0.399265	0.801671	1.23214	0.301161	insig
MEDN0769	[M-H]-	14(S)-HDHA	FA	Oxidized lipids	119433-37-3	10057	4031	3522.9	18266	4339.4	3101.6	0.2867	0.648733	1.45972	0.545693	insig
MEDN0771	[M-H]-	15-oxoETE	FA	Oxidized lipids	81416-72-0	11352	2206.5	17704	29740	2424.5	7114.5	0.0956152	0.797668	1.25643	0.329325	insig
MEDN0779	[M-H]-	5-HETrE	FA	Oxidized lipids	195061-94-0	25998	25806	50181	58978	10773	25751	0.437904	0.90299	0.936432	-0.0947541	insig
MEDN0781	[M-H]-	6-keto-PGF1α	FA	Oxidized lipids	58962-34-8	267120	343940	483500	534350	54558	478630	0.501208	0.960085	0.975312	-0.0360636	insig
MEDN0793	[M-H]-	Prostaglandin E2	FA	Oxidized lipids	363-24-6	175240	158190	168650	305860	37382	108340	0.697031	0.853559	0.899422	-0.152929	insig
MEDN0795	[M-H]-	Dinoprost	FA	Oxidized lipids	551-11-1	59076	10773	77523	131390	20821	32394	0.287933	0.777468	1.25265	0.324979	insig
MEDN0806	[M-H]-	Nα-Acetyl-L-glutamine	Amino acid and Its metabolites	Amino acid derivatives	2490-97-3	8264200	7027100	8382200	8143200	5086100	4925500	1.27783	0.2141	0.766883	-0.382922	insig
MEDN0807	[M-H]-	FFA(14:0)	FA	FFA	544-63-8	42260	49226	36265	50990	60978	43666	1.15188	0.217401	1.21826	0.284823	insig
MEDN0808	[M-H]-	Myoinositol	Carbohydrates and Its metabolites	Sugar alcohols	87-89-8	153860	96271	114500	137740	91436	108090	0.344589	0.697219	0.924952	-0.11255	insig
MEDN0818	[M-H]-	N-acetyl-beta-alanine	Amino acid and Its metabolites	Amino acid derivatives	3025-95-4	1008000	938760	1108800	1158200	1045000	933800	0.336232	0.756755	1.02665	0.0379487	insig
MEDN0820	[M-H]-	3-Hydroxyglutaric acid	Organic acid And Its derivatives	Organic acid And Its derivatives	638-18-6	129800	232140	242230	144370	75888	65408	1.58012	0.0797445	0.472824	-1.08063	insig
MEDN0822	[M-H]-	Cysteine-glutathione disulfide	Amino acid and Its metabolites	Small Peptide	13081-14-6	9426400	8335400	9302000	8256800	3672200	4469600	1.50157	0.121309	0.605924	-0.722792	insig
MEDN0823	[M-H]-	Trp-Glu	Amino acid and Its metabolites	Small Peptide	36099-95-3	116570	112750	93277	111950	104190	110340	0.194001	0.877793	1.01204	0.0172616	insig
MEDN0827	[M-H]-	N-acetylornithine	Amino acid and Its metabolites	Amino acid derivatives	6205/8/9	6212300	5376600	3633700	5918900	7224200	6858900	1.29823	0.159317	1.31397	0.393929	insig
MEDN0832	[M-H]-	D-Glucosamine 6-Phosphate	Carbohydrates and Its metabolites	Phosphate sugars	3616-42-0	407030	362220	358780	543400	286720	315430	0.132705	0.949721	1.01553	0.022235	insig
MEDN0833	[M-H]-	3-Dehydroshikimate	Organic acid And Its derivatives	Organic acid And Its derivatives	2922-42-1	52396	34760	47025	47184	41247	51836	0.468539	0.758066	1.04536	0.0639952	insig
MEDN0836	[M-H]-	Cytidine 5'-Diphosphocholine	Nucleotide And Its metabolites	Nucleotide And Its metabolites	987-78-0	32311	30266	31438	18703	9407.5	24040	1.51695	0.0797396	0.554704	-0.85021	insig
MEDN0841	[M-H]-	3-Ureidopropionate	Organic acid And Its derivatives	Organic acid And Its derivatives	462-88-4	179330	177440	160740	155830	180220	172640	0.315931	0.768728	0.982957	-0.0248	insig
MEDN0843	[M-H]-	N-Amidino-L-Aspartate	Amino acid and Its metabolites	Amino acid derivatives	6133-30-8	243930	349620	192790	325190	288500	391590	1.07019	0.26679	1.27843	0.354372	insig
MEDN0852	[M-H]-	3-Amino-4-Hydroxybenzoic Acid	Benzene and substituted derivatives	Phenolic acids	1571-72-8	1358200	1207100	1438300	1539300	756560	1035100	0.929595	0.43415	0.831991	-0.26536	insig
MEDN1003	[M-H]-	Inosine	Nucleotide And Its metabolites	Nucleotide And Its metabolites	58-63-9	172410000	188070000	145480000	175840000	171090000	157090000	0.0601188	0.965407	0.996166	-0.00554235	insig
MEDN1006	[M-H]-	Uric acid	Organic acid And Its derivatives	Organic acid And Its derivatives	69-93-2	12765000	11593000	15663000	11567000	2946700	2989900	1.49915	0.104676	0.43736	-1.19311	insig
MEDN1011	[M-H]-	D-Mannitol	Carbohydrates and Its metabolites	Sugar alcohols	69-65-8	56791	30304	19766	62390	42589	35736	0.889551	0.457726	1.3168	0.397041	insig
MEDN1017	[M-H]-	3-(4-Hydroxyphenyl)-Propionic Acid	Benzene and substituted derivatives	Phenolic acids	501-97-3	38178000	37711000	37680000	34280000	36387000	40081000	0.542713	0.635435	0.97516	-0.0362884	insig
MEDN1022	[M-H]-	5,6-Dimethylbenzimidazole	Heterocyclic compounds	Heterocyclic compounds	582-60-5	528190	536560	599070	581690	486570	514360	0.724721	0.496247	0.951197	-0.0721845	insig
MEDN1035	[M-H]-	13(R)-HODE	FA	Oxidized lipids	10219-69-9	265500	238090	266000	483910	138850	221780	0.121882	0.832851	1.09739	0.134076	insig
MEDN1041	[M-H]-	9(S)-HpOTrE	FA	Oxidized lipids	111004-08-1	15485	27276	28152	25040	17158	20150	0.520318	0.583484	0.879218	-0.185707	insig
MEDN1052	[M-H]-	2-Hydroxyglutaric acid	Organic acid And Its derivatives	Organic acid And Its derivatives	13095-48-2	134670	261000	224820	163500	36478	81603	1.42623	0.0993609	0.453804	-1.13986	insig
MEDN1055	[M-H]-	D-Calcium Pantothenate	CoEnzyme and vitamins	CoEnzyme and vitamins	137-08-6	24539	63807	36041	64469	151340	78575	1.46291	0.158104	2.36668	1.24286	insig
MEDN1056	[M-H]-	Iminodiacetic acid	Organic acid And Its derivatives	Organic acid And Its derivatives	142-73-4	13838000	12352000	15074000	15140000	7956800	6472500	1.21042	0.279899	0.716588	-0.480784	insig
MEDN1057	[M-H]-	2-Methyl-d-erythritol 2,4-cyclodiphosphate	Carbohydrates and Its metabolites	Phosphate sugars	143488-44-2	2046600	1530600	1762000	2363900	1803000	4192200	1.22116	0.296057	1.56561	0.646724	insig
MEDN1069	[M-H]-	FFA(18:4)	FA	FFA	2012-14-8	91290	95581	136990	101280	116840	67585	0.601618	0.570055	0.882184	-0.180848	insig
MEDN1077	[M-H]-	alpha-Muricholic acid	Bile acids	Bile acids	2393-58-0	389280	4402800	8187600	16637000	126960	3126400	0.186255	0.708483	1.53242	0.615815	insig
MEDN1079	[M-H]-	FFA(22:6)	FA	FFA	25167-62-8	41764000	27304000	32116000	49114000	35178000	19452000	0.0785609	0.934659	1.0253	0.0360467	insig
MEDN1081	[M-H]-	12,13-DiHOME	FA	Oxidized lipids	263399-35-5	57048	101350	100960	187070	89920	94140	0.904267	0.368972	1.43096	0.51698	insig
MEDN1083	[M-H]-	Sphingosine 1-phosphate	SL	SM	26993-30-6	116670	283060	141890	181910	66328	75738	1.16321	0.324206	0.598161	-0.741394	insig
MEDN1087	[M-H]-	UDP-D-galactose	Carbohydrates and Its metabolites	Sugars	2956-16-3	613240	435930	138400	188080	1499000	1359400	0.873175	0.27147	2.56531	1.35913	insig
MEDN1092	[M-H]-	4-acetoxyphenol	Benzene and substituted derivatives	Phenolics	3233-32-7	79930000	63310000	81039000	95855000	44297000	63764000	0.545943	0.705845	0.909207	-0.13732	insig
MEDN1104	[M-H]-	7-ketolithocholic acid	Bile acids	Bile acids	4651-67-6	17431	105550	413190	1309200	13573	171980	0.255595	0.520681	2.78783	1.47914	insig
MEDN1108	[M-H]-	1,6-anhydro-β-D-glucose	Carbohydrates and Its metabolites	Sugars	498-07-7	30758	29411	23579	19592	19216	16942	1.81743	0.0383135	0.665688	-0.587083	down
MEDN1112	[M-H]-	16-Hydroxyhexadecanoic acid	FA	FFA	506-13-8	320970	618970	582040	407100	196730	319670	1.32813	0.160826	0.606775	-0.720766	insig
MEDN1113	[M-H]-	12-ketolithocholic acid	Bile acids	Bile acids	5130-29-0	17431	105550	413190	1309200	13573	171980	0.255595	0.520681	2.78783	1.47914	insig
MEDN1114	[M-H]-	D-Ribono-1,4-lactone	Carbohydrates and Its metabolites	Sugar acids	5336/8/3	144260	128550	282300	334730	136840	114490	0.0100728	0.910268	1.05575	0.0782747	insig
MEDN1117	[M-H]-	Uridine-5'-diphospho-N-acetylgalactosamine disodium salt	Nucleotide And Its metabolites	Nucleotide And Its metabolites	528-04-1	1366800	2141100	1036600	478720	2264400	2684800	0.0307419	0.722222	1.19439	0.256278	insig
MEDN1126	[M-H]-	Gamma-Mercholic Acid	Bile acids	Bile acids	547-75-1	389280	4402800	8187600	16637000	126960	3126400	0.186255	0.708483	1.53242	0.615815	insig
MEDN1133	[M-H]-	Butanone acid	Organic acid And Its derivatives	Organic acid And Its derivatives	600-18-0	19190	14543	36651	9706.8	10104	15310	1.38709	0.217827	0.498988	-1.00292	insig
MEDN1139	[M-H]-	DL-2-hydroxystearic acid	FA	FFA	629-22-1	107800	198830	175620	173460	64818	97381	1.08088	0.31305	0.696027	-0.522785	insig
MEDN1141	[M-H]-	Apocholic acid	Bile acids	Bile acids	641-81-6	17431	105550	413190	1309200	13573	171980	0.255595	0.520681	2.78783	1.47914	insig
MEDN1148	[M-H]-	2-hydroxyhexadecanoic acid	FA	FFA	764-67-0	320970	618970	582040	407100	196730	319670	1.32813	0.160826	0.606775	-0.720766	insig
MEDN1156	[M-H]-	FFA(20:4)	FA	FFA	82073-91-4	881650	901830	944100	1064900	661570	584530	0.974069	0.450037	0.847271	-0.239104	insig
MEDN1159	[M-H]-	FFA(15:1)	FA	FFA	84743-29-3	79233	79900	96690	76689	87597	76645	0.654211	0.511022	0.941788	-0.0865259	insig
MEDN1171	[M-H]-	Lythramine	Alcohol and amines	Polyamines	32420-56-7	210070	204940	281580	302840	309810	261920	1.45011	0.124366	1.2555	0.328264	insig
MEDN1172	[M-H]-	Sphinganine 1-phosphate	SL	SM	19794-97-9	20193	113080	22686	29774	21582	32015	0.615909	0.511916	0.53457	-0.903549	insig
MEDN1221	[M-H]-	D-Mannose 6-phosphate	Carbohydrates and Its metabolites	Phosphate sugars	3672-15-9	61138000	108370000	135080000	145950000	56933000	75268000	0.363861	0.812617	0.913204	-0.130991	insig
MEDN1226	[M-H]-	2-amino-4-oxovaleric acid	Organic acid And Its derivatives	Organic acid And Its derivatives	4439-83-2	1085900	933880	1071600	1108500	1054600	972860	0.308976	0.824152	1.01442	0.0206562	insig
MEDN1235	[M-H]-	L-2-amino-6-oximelic acid	Organic acid And Its derivatives	Organic acid And Its derivatives	75650-93-0	49949	58653	81079	98258	35646	39899	0.507122	0.828093	0.916291	-0.126122	insig
MEDN1236	[M-H]-	Cyclic ADP ribose	Nucleotide And Its metabolites	Nucleotide And Its metabolites	119340-53-3	191520	145610	35769	85068	486060	293560	0.984941	0.291733	2.31883	1.21339	insig
MEDN1246	[M-H]-	3-(pyrazol-1-yl)-L-alanine	Amino acid and Its metabolites	Amino acid derivatives	2734-48-7	2451500	2413600	2973600	2530700	2339600	3484300	0.402874	0.694712	1.06581	0.0919563	insig
MEDN1247	[M-H]-	1-pyrroline-4-hydroxy-2-carboxylate	Heterocyclic compounds	Heterocyclic compounds	9054-77-7	45935	43100	73033	56578	20427	31425	1.11711	0.281165	0.66904	-0.579835	insig
MEDN1264	[M-H]-	LPE(0:0/22:4)	GP	LPE	-	456130	651390	470690	571370	384110	516400	0.493128	0.694581	0.932626	-0.100629	insig
MEDN1265	[M-H]-	LPE(22:4/0:0)	GP	LPE	-	456130	651390	470690	571370	384110	516400	0.493128	0.694581	0.932626	-0.100629	insig
MEDN1267	[M-H]-	LPE(0:0/22:5)	GP	LPE	-	128060	70507	65299	173330	141840	105720	1.40604	0.135345	1.59509	0.673638	insig
MEDN1268	[M-H]-	LPE(22:5/0:0)	GP	LPE	-	128060	70507	65299	173330	141840	105720	1.40604	0.135345	1.59509	0.673638	insig
MEDN1269	[M-H]-	LPE(0:0/22:6)	GP	LPE	-	5717800	3641100	2782200	9706500	11567000	4640000	1.44684	0.144042	2.13436	1.0938	insig
MEDN1270	[M-H]-	LPE(22:6/0:0)	GP	LPE	-	5717800	3641100	2782200	9706500	11567000	4640000	1.44684	0.144042	2.13436	1.0938	insig
MEDN1271	[M-H]-	LPE(0:0/20:2)	GP	LPE	-	374450	470450	451080	576910	323140	208950	0.766738	0.629305	0.855723	-0.224784	insig
MEDN1272	[M-H]-	LPE(20:2/0:0)	GP	LPE	-	374450	470450	451080	576910	323140	208950	0.766738	0.629305	0.855723	-0.224784	insig
MEDN1273	[M-H]-	LPE(0:0/20:3)	GP	LPE	-	148970	116120	173300	215250	130820	110430	0.0742218	0.877884	1.04131	0.0584	insig
MEDN1274	[M-H]-	LPE(20:3/0:0)	GP	LPE	-	148970	116120	173300	215250	130820	110430	0.0742218	0.877884	1.04131	0.0584	insig
MEDN1276	[M-H]-	LPE(20:4/0:0)	GP	LPE	-	6514700	5955800	5439400	7108000	2508500	1622300	1.21473	0.320148	0.627519	-0.672269	insig
MEDN1277	[M-H]-	LPE(0:0/20:5)	GP	LPE	-	33610	21698	25525	33247	73572	10001	0.165677	0.586729	1.4452	0.531271	insig
MEDN1278	[M-H]-	LPE(20:5/0:0)	GP	LPE	-	33610	21698	25525	33247	73572	10001	0.165677	0.586729	1.4452	0.531271	insig
MEDN1279	[M-H]-	LPE(0:0/18:0)	GP	LPE	-	67224000	61098000	74233000	97381000	60945000	47305000	0.128733	0.952417	1.01519	0.0217441	insig
MEDN1282	[M-H]-	LPE(0:0/18:2)	GP	LPE	-	8410100	6801500	7024200	10620000	18910000	9501700	1.52955	0.196999	1.75535	0.811762	insig
MEDN1285	[M-H]-	LPE(0:0/16:0)	GP	LPE	-	24500000	23511000	27904000	33257000	26742000	18401000	0.0290909	0.868495	1.03273	0.0464687	insig
MEDN1287	[M-H]-	LPE(0:0/16:1)	GP	LPE	-	569010	748190	889570	641320	638310	598350	0.987179	0.358595	0.851008	-0.232755	insig
MEDN1299	[M-H]-	1-Aminocyclohexanoic acid	Organic acid And Its derivatives	Organic acid And Its derivatives	2756-85-6	44451	39199	49857	37419	22380	26406	1.60199	0.0514527	0.645696	-0.631072	insig
MEDN1314	[M-H]-	Mucic Acid	Carbohydrates and Its metabolites	Sugar acids	526-99-8	18302	18189	40461	20409	19219	6496.4	1.02705	0.313283	0.599392	-0.738429	insig
MEDN1320	[M-H]-	2-Hydroxy-2-Methyl Butyric acid	Organic acid And Its derivatives	Organic acid And Its derivatives	3739-30-8	590200	491640	499570	708060	85764	412790	0.841446	0.560646	0.762999	-0.390247	insig
MEDN1328	[M-H]-	(S)-Leucic acid	Organic acid And Its derivatives	Organic acid And Its derivatives	13748-90-8	1550900	1417700	1305300	1988400	696630	617510	0.965059	0.543359	0.772723	-0.371977	insig
MEDN1332	[M-H]-	Adenosine-5'-Diphosphoglucose	Nucleotide And Its metabolites	Nucleotide And Its metabolites	102129-65-7	47773	33938	13509	13390	46321	57727	0.286136	0.680395	1.23333	0.302563	insig
MEDN1395	[M-H]-	(R)-(-)-2-Phenylpropionic Acid	Organic acid And Its derivatives	Organic acid And Its derivatives	7782-26-5	168340	99976	65362	211240	328550	303230	1.70882	0.0231386	2.52645	1.33711	up
MEDN1406	[M-H]-	Tridecanedioic acid	FA	FFA	505-52-2	2723300	2573600	2608300	2610900	2559900	2571700	0.927182	0.354944	0.979419	-0.0300025	insig
MEDN1409	[M-H]-	12-Hydroxyoctadecanoic acid	FA	FFA	106-14-9	30457	44325	27595	16064	30795	5583.4	1.30378	0.144481	0.512248	-0.965086	insig
MEDN1410	[M-H]-	N-Palmitoylglycine	Amino acid and Its metabolites	Amino acid derivatives	2441-41-0	261900	280730	275530	278200	271480	276000	0.342441	0.707333	1.00919	0.0131998	insig
MEDN1414	[M-H]-	12-HHT	FA	Oxidized lipids	54397-84-1	22821	12820	23280	64013	4189.4	15510	0.197421	0.698707	1.42076	0.506659	insig
MEDN1422	[M-H]-	8(S)-HETrE	FA	Oxidized lipids	889573-69-7	25998	25806	50181	58978	10773	25751	0.437904	0.90299	0.936432	-0.0947541	insig
MEDN1423	[M-H]-	15(S)-HETrE	FA	Oxidized lipids	92693-02-2	25998	25806	50181	58978	10773	25751	0.437904	0.90299	0.936432	-0.0947541	insig
MEDN1443	[M-H]-	11-HDoHE	FA	Oxidized lipids	87018-59-5	26010	13636	22472	52948	7151.8	15969	0.138185	0.775597	1.22459	0.292293	insig
MEDN1446	[M-H]-	11-HEDE	FA	Oxidized lipids	5598-37-8	18873	22478	27947	41995	7976.2	24119	0.270909	0.888013	1.06915	0.096469	insig
MEDN1447	[M-H]-	15-HEDE	FA	Oxidized lipids	77159-57-0	18873	22478	27947	41995	7976.2	24119	0.270909	0.888013	1.06915	0.096469	insig
MEDN1452	[M-H]-	11β-Prostaglandin E2	FA	Oxidized lipids	38310-90-6	175240	158190	168650	305860	37382	108340	0.697031	0.853559	0.899422	-0.152929	insig
MEDN1457	[M-H]-	8-iso Prostaglandin F2α	FA	Oxidized lipids	27415-26-5	9	9	9	164200	29789	44827	1.97691	0.202095	8845.04	13.1107	insig
MEDN1460	[M-H]-	11β-Prostaglandin F2α	FA	Oxidized lipids	38432-87-0	9	9	9	164200	29789	44827	1.97691	0.202095	8845.04	13.1107	insig
MEDN1475	[2M-H]-	Sorbitol 6-phosphate	Carbohydrates and Its metabolites	Phosphate sugars	20479-58-7	100830	40692	81143	76432	33836	66086	0.510283	0.52258	0.792015	-0.336401	insig
MEDN1480	[M-H]-	N-Arachidonoyl-L-Alanine	FA	Others	401941-73-9	10805	22969	19010	15398	8633.5	7819.7	1.31659	0.19113	0.603425	-0.728753	insig
MEDN1484	[M-H]-	Ethionamide	Heterocyclic compounds	Pteridines and derivatives	536-33-4	6140100	6437600	7185700	7318400	6348200	6725400	0.484389	0.64435	1.03181	0.0451721	insig
MEDN1485	[M-H]-	Glycerophospho-N-Arachidonoyl Ethanolamine	GP	LPE	201738-25-2	6514700	5955800	5439400	7108000	2508500	1622300	1.21473	0.320148	0.627519	-0.672269	insig
MEDN1493	[M-H]-	(R)-3-Hydroxybutanoic acid	Organic acid And Its derivatives	Organic acid And Its derivatives	625-72-9	942900	884750	804820	828810	912780	641760	0.855126	0.423402	0.905366	-0.143426	insig
MEDN1499	[M-H]-	2-Hydroxyhexanoic acid	Organic acid And Its derivatives	Organic acid And Its derivatives	6064-63-7	1550900	1417700	1305300	1988400	696630	617510	0.965059	0.543359	0.772723	-0.371977	insig
MEDN1501	[M-H]-	2'-O-methyluridine	Nucleotide And Its metabolites	Nucleotide And Its metabolites	2140-76-3	31147	38966	12093	12775	20852	20194	0.817505	0.358878	0.654709	-0.611074	insig
MEDN1504	[M-H]-	3-Hydroxycinnamic acid	Organic acid And Its derivatives	Organic acid And Its derivatives	14755-02-3	144270	225460	116900	91903	82055	290630	0.426504	0.928728	0.954705	-0.0668734	insig
MEDN1506	[M-H]-	3-Methyluridine	Nucleotide And Its metabolites	Nucleotide And Its metabolites	2140-69-4	69535	77837	69035	71998	33455	24573	1.40222	0.182586	0.60084	-0.734947	insig
MEDN1510	[M-H]-	4-Ethyloctanoic acid	Organic acid And Its derivatives	Organic acid And Its derivatives	16493-80-4	2678400	2479200	2538600	2673800	2697400	2558700	0.996699	0.35109	1.03037	0.0431564	insig
MEDN1513	[M-H]-	5-Hydroxy-2'-deoxyuridine	Nucleotide And Its metabolites	Nucleotide And Its metabolites	5168-36-5	224890	269680	649930	327310	214580	257940	0.68092	0.486727	0.698847	-0.516952	insig
MEDN1518	[M-H]-	Acetylvaline	Amino acid and Its metabolites	Amino acid derivatives	96-81-1	30619	33919	39059	35877	20279	30116	0.991048	0.343939	0.832765	-0.264018	insig
MEDN1519	[M-H]-	Adenosine 5'-triphosphate（ATP）	Nucleotide And Its metabolites	Nucleotide And Its metabolites	10168-83-9	9178.7	21740	13509	10481	52373	70874	1.12236	0.234556	3.01001	1.58977	insig
MEDN1529	[M-H]-	Cytidine 5'-monophosphate-N-acetylneuraminic acid（CMP-NANA）	Nucleotide And Its metabolites	Nucleotide And Its metabolites	3063-71-6	2850100	3059200	2046300	2407800	2293900	2518200	0.667229	0.512529	0.907524	-0.139992	insig
MEDN1530	[M-H]-	D-(+)-Cellobiose	Carbohydrates and Its metabolites	Sugars	528-50-7	52364	62844	16126	74842	53571	89977	1.11232	0.181397	1.66286	0.733666	insig
MEDN1532	[M-H]-	D-Galacturonic Acid	Carbohydrates and Its metabolites	Sugar acids	685-73-4	71714	95489	152420	146450	51236	47292	0.796685	0.573085	0.766459	-0.383719	insig
MEDN1533	[M-H]-	Dimethylmalonic acid	Organic acid And Its derivatives	Organic acid And Its derivatives	595-46-0	183320	214060	119150	90761	83797	108010	1.69349	0.0999536	0.547051	-0.870254	insig
MEDN1534	[M-H]-	D-Tagatose	Carbohydrates and Its metabolites	Sugars	87-81-0	153860	96271	114500	137740	91436	108090	0.344589	0.697219	0.924952	-0.11255	insig
MEDN1538	[M-H]-	GalactinolHydrate	Carbohydrates and Its metabolites	Sugar alcohols	3687-64-7	15470	10464	17949	13951	17539	9098.9	0.294674	0.755536	0.924934	-0.112577	insig
MEDN1543	[M-H]-	Gly-Gly	Amino acid and Its metabolites	Small Peptide	556-50-3	18343	20922	13978	30508	22709	16920	1.01257	0.293336	1.3173	0.397584	insig
MEDN1544	[M-H]-	Guanosine-5'-diphosphate	Nucleotide And Its metabolites	Nucleotide And Its metabolites	146-91-8	23046	8634.3	9	4555.6	95343	55437	1.01253	0.253862	4.90183	2.29332	insig
MEDN1548	[M-H]-	Val-Ala	Amino acid and Its metabolites	Small Peptide	27493-61-4	1440700	1538600	1410000	1405800	1362300	1501400	0.725208	0.518768	0.972706	-0.0399238	insig
MEDN1551	[M-H]-	Imidazoleacetic acid	Heterocyclic compounds	Indole and Its derivatives	645-65-8	7406400	7951300	6360300	6566300	8679400	9174400	0.811017	0.397968	1.12442	0.169178	insig
MEDN1553	[M-H+H2O]-	Inosine diphosphate	Nucleotide And Its metabolites	Nucleotide And Its metabolites	81012-88-6	5526800	9409800	2634000	2293400	10274000	8667200	0.194887	0.717061	1.20853	0.273253	insig
MEDN1554	[M-H]-	Isethionic acid	Organic acid And Its derivatives	Sulfonic acids	1562-00-1	22688000	21980000	19277000	20344000	26229000	23395000	0.884059	0.381336	1.09419	0.129864	insig
MEDN1559	[M-H]-	Pro-Gly	Amino acid and Its metabolites	Small Peptide	2578-57-6	75943	31824	42095	37104	47023	35471	0.504789	0.532473	0.798054	-0.325441	insig
MEDN1566	[M-H]-	Octadecanedioic acid	Organic acid And Its derivatives	Organic acid And Its derivatives	871-70-5	82230	95845	115130	115500	72685	94353	0.291319	0.831727	0.963619	-0.0534648	insig
MEDN1567	[M-H]-	Phosphonoacetic acid	Organic acid And Its derivatives	Phosphoric acids	4408-78-0	5610600	16995000	11832000	11889000	11930000	14380000	0.490839	0.743639	1.10922	0.14955	insig
MEDN1590	[M-H]-	Tricarballylic acid	Organic acid And Its derivatives	Organic acid And Its derivatives	99-14-9	221280	281420	182840	206860	115000	144980	1.41452	0.138388	0.680981	-0.554313	insig
MEDN1597	[M-H]-	Phosphatidylethanolamine lyso alkenyl 16:0	GP	LPE	-	340050	293050	236040	392240	252580	207240	0.226979	0.933844	0.980348	-0.0286336	insig
MEDN1600	[M-H]-	LPA(16:0/0:0)	GP	LPA	22002-85-3	83926	79561	85574	82269	68895	54895	1.29534	0.207099	0.827344	-0.273442	insig
MEDN1602	[M-H]-	3-Deoxyguanosine	Nucleotide And Its metabolites	Nucleotide And Its metabolites	3608-58-0	49951	33595	40164	98532	32030	24956	0.117536	0.697901	1.25712	0.330119	insig
MEDN1604	[M-H]-	3-Hydroxy-tetradecanoic acid	Organic acid And Its derivatives	Organic acid And Its derivatives	1961-72-4	119160	123850	112040	119710	209530	135450	1.14183	0.317201	1.3088	0.388246	insig
MEDN1608	[M-H]-	FFA(22:4)	FA	FFA	28874-58-0	47184000	89705000	79579000	63840000	31306000	27154000	1.39929	0.144366	0.56498	-0.823729	insig
MEDN1612	[M-H]-	Cytidine 2',3'-cyclic monophosphoric acid	Nucleotide And Its metabolites	Nucleotide And Its metabolites	633-90-9	27337	32738	48425	61547	49388	57700	1.57385	0.0662098	1.55424	0.636209	insig
MEDN1613	[M-H2O-H]-	Cytochalasin H	Hormones and hormone related compounds	Hormones and hormone related compounds	53760-19-3	74830	60086	106390	117430	89633	131280	1.35685	0.153462	1.40213	0.487623	insig
MEDN1614	[M-H]-	D-Arabinose 5-phosphate	Carbohydrates and Its metabolites	Phosphate sugars	13137-52-5	105610000	148840000	115850000	104810000	175970000	165950000	0.785597	0.391184	1.2064	0.270709	insig
MEDN1620	[M-H]-	Glu-Val	Amino acid and Its metabolites	Small Peptide	5879/6/1	48535	47908	53158	46686	37301	32347	1.52267	0.104251	0.777628	-0.362847	insig
MEDN1621	[M-H2O-H]-	Isocitric acid	Organic acid And Its derivatives	Organic acid And Its derivatives	320-77-4	7167600	8131200	5134700	6927900	6633900	8781900	0.542263	0.598974	1.09348	0.128932	insig
MEDN1631	[M-H]-	UDP-xylose	Carbohydrates and Its metabolites	Sugars	3616/6/6	644240	727790	208600	186410	1055100	1077500	0.354385	0.513659	1.46714	0.553009	insig
MEDN1656	[M-H]-	Hydroxypiperazic acid	Heterocyclic compounds	Heterocyclic compounds	-	5096300	7380300	5265000	4774600	4792400	5584600	1.05534	0.363708	0.854015	-0.227666	insig
MEDN1662	[M-H]-	Galactitol	Carbohydrates and Its metabolites	Sugar alcohols	608-66-2	60060	16043	45723	56978	31438	31174	0.252801	0.964361	0.981646	-0.0267253	insig
MEDN1675	[M-H]-	2-Deoxyribose 5'-phosphate	Nucleotide And Its metabolites	Nucleotide And Its metabolites	102916-66-5	612730	623530	857840	789050	498380	377300	0.9632	0.390668	0.794962	-0.331042	insig
MEDN1677	[M-H]-	2'-Aenylic Acid	Nucleotide And Its metabolites	Nucleotide And Its metabolites	130-49-4	146890	121660	140260	177840	131800	86752	0.313007	0.891858	0.969624	-0.0445026	insig
MEDN1686	[M-H]-	L-threo-3-Methylaspartate	Amino acid and Its metabolites	Amino acid derivatives	6061-13-8	26472000	24913000	31003000	29282000	18761000	24720000	0.837752	0.427841	0.883175	-0.179229	insig
MEDN1692	[M-H]-	Phosphatidylethanolamine lyso alkenyl 18:2	GP	LPE	-	7078000	8323100	5856300	8783300	6787500	5464300	0.175173	0.95393	0.989542	-0.0151665	insig
MEDN1698	[M-H]-	Glutaconic acid	Amino acid and Its metabolites	Amino acids	1724-02-3	123490	100000	164030	55749	70224	41648	1.76462	0.0427087	0.432548	-1.20907	down
MEDN1706	[M-H]-	3-(2-Hydroxyphenyl)propanoic acid	Benzene and substituted derivatives	Phenolic acids	495-78-3	38178000	37711000	37680000	34280000	36387000	40081000	0.542713	0.635435	0.97516	-0.0362884	insig
MEDN1717	[M-H]-	Tropine	Organic acid And Its derivatives	Organic acid And Its derivatives	529-64-6	32920	39083	43999	89857	16486	34039	0.102721	0.749749	1.21017	0.275208	insig
MEDN1719	[M-H]-	Tetradecyl phosphonic acid	Organic acid And Its derivatives	Organic acid And Its derivatives	4671-75-4	193080	191680	207520	200860	223980	255660	1.36585	0.198269	1.14895	0.200316	insig
MEDN1722	[M-H]-	Piperic acid	Organic acid And Its derivatives	Organic acid And Its derivatives	94-53-1	276400	267710	251220	278770	255620	246490	0.422125	0.712557	0.981831	-0.0264527	insig
MEDN1723	[M-H]-	Cholic acid	Organic acid And Its derivatives	Organic acid And Its derivatives	81-25-4	389280	4402800	8187600	16637000	126960	3126400	0.186255	0.708483	1.53242	0.615815	insig
MEDN1743	[M-H]-	3-Hydroxy-4-methoxybenzoic acid	Benzene and substituted derivatives	Benzene and substituted derivatives	645-08-9	28095	36518	24393	34565	31493	38017	1.01338	0.302604	1.1693	0.225649	insig
MEDN1744	[M-H]-	3-Methoxysalicylic Acid	Benzene and substituted derivatives	Benzene and substituted derivatives	877-22-5	28095	36518	24393	34565	31493	38017	1.01338	0.302604	1.1693	0.225649	insig
MEDN1747	[M-H]-	3,4-Dimethylbenzoic acid	Benzene and substituted derivatives	Benzene and substituted derivatives	619-04-5	168340	99976	65362	211240	328550	303230	1.70882	0.0231386	2.52645	1.33711	up
MEDN1761	[M-H]-	D-Talose	Carbohydrates and Its metabolites	Sugars	2595-98-4	153860	96271	114500	137740	91436	108090	0.344589	0.697219	0.924952	-0.11255	insig
MEDN1762	[M-H]-	D-Allose	Carbohydrates and Its metabolites	Sugars	2595-97-3	153860	96271	114500	137740	91436	108090	0.344589	0.697219	0.924952	-0.11255	insig
MEDN1770	[M-H]-	2-Naphthalenesulfonic acid	Benzene and substituted derivatives	Benzene and substituted derivatives	120-18-3	1162800	1159300	896440	1257200	1106900	1010600	0.416678	0.671804	1.04852	0.0683529	insig
MEDN1792	[M-H]-	2-Dodecylbenzenesulfonic acid	Organic acid And Its derivatives	Sulfonic acids	27176-87-0	838060	1015500	954250	843020	903540	903680	0.881647	0.425953	0.943882	-0.0833223	insig
MEDN1802	[M-H]-	Zereno	Benzene and substituted derivatives	Benzene and substituted derivatives	26538-44-3	33569	26684	41544	35251	21222	28430	0.82632	0.394253	0.834042	-0.261808	insig
MEDN1805	[M-H]-	FFA(16:1)	FA	FFA	373-49-9	28656000	35073000	34128000	35635000	44807000	36317000	1.30774	0.161595	1.19316	0.254787	insig
MEDN1820	[M-H]-	8-iso Prostaglandin F2β	FA	Oxidized lipids	177020-26-7	9	9	9	164200	29789	44827	1.97691	0.202095	8845.04	13.1107	insig
MEDN1832	[M-H]-	Docosahexaenoic Acid Glycine	FA	Others	132850-40-9	8564	10170	11407	12456	7000	8630.5	0.507892	0.731182	0.931837	-0.10185	insig
MEDN1837	[M-H]-	2,6-Di-tert-butyl-4-(hydroxymethyl)phenol	Benzene and substituted derivatives	Benzene and substituted derivatives	88-26-6	77633	83016	78784	74842	81454	78356	0.652475	0.56152	0.980032	-0.0290992	insig
MEDN1840	[M-H]-	Pinolenic acid	FA	FFA	16833-54-8	83322	138520	87102	91234	169350	122670	0.75109	0.441425	1.24053	0.310955	insig
MEDN1856	[M-H]-	(R)-3-Hydroxymyristic acid	Organic acid And Its derivatives	Organic acid And Its derivatives	28715-21-1	119160	123850	112040	119710	209530	135450	1.14183	0.317201	1.3088	0.388246	insig
MEDN1861	[M-H]-	N-Myristoylglycine	Amino acid and Its metabolites	Amino acid derivatives	14246-55-0	77617	68012	64303	76919	55718	54211	0.902285	0.422449	0.890041	-0.168057	insig
MEDN1886	[M-H]-	(S)-2-Hydroxy-3-phenylpropanoic acid	Organic acid And Its derivatives	Organic acid And Its derivatives	20312-36-1	13790	58059	61716	41466	24939	19085	0.605275	0.41666	0.640063	-0.643714	insig
MEDN1897	[M-H]-	L-Gulose	Carbohydrates and Its metabolites	Carbohydrates and Its metabolites	6027-89-0	321980	239770	257100	163880	193430	202260	1.68323	0.0563715	0.683361	-0.549281	insig
MEDN1899	[M-H]-	Deoxycholic acid	Bile acids	Bile acids	302-95-4	160400	999540	4157200	6627700	87337	1122500	0.0337707	0.74424	1.47401	0.55975	insig
MEDN1902	[M-H]-	beta-Muricholic acid	Bile acids	Bile acids	2393-59-1	389280	4402800	8187600	16637000	126960	3126400	0.186255	0.708483	1.53242	0.615815	insig
MEDN1904	[M-H]-	Glycine deoxycholic acid	Bile acids	Bile acids	360-65-6	4463.4	6461.3	27004	121350	1514.2	37127	0.484337	0.370743	4.21821	2.07663	insig
MEDN1908	[M-H]-	5-Carboxyvanillic Acid	Organic acid And Its derivatives	Organic acid And Its derivatives	2134-91-0	56246	53635	58185	67434	51491	58568	0.579269	0.571311	1.05609	0.0787342	insig
MEDN1909	[M-H]-	4-Hydroxybenzoic Acid	Benzene and substituted derivatives	Phenolic acids	99-96-7	246780	360270	267430	247020	285570	326630	0.142744	0.909854	0.98255	-0.0253978	insig
MEDN1910	[M-H]-	Cys-Pro	Amino acid and Its metabolites	Small Peptide	-	853590	907300	954980	929020	668160	717310	1.27098	0.230916	0.852209	-0.23072	insig
MEDN1912	[M-H]-	His-Ala	Amino acid and Its metabolites	Small Peptide	16874-75-2	1785300	1913000	3248200	1928500	3562600	4488200	0.97964	0.327048	1.43659	0.522652	insig
MEDN1913	[M-H]-	Val-Lys	Amino acid and Its metabolites	Small Peptide	22677-62-9	42700	60430	32233	60146	76101	87245	1.51258	0.0613974	1.65106	0.72339	insig
MEDN1915	[M-H]-	N-ethylene glycol neuraminic acid	Amino acid and Its metabolites	Amino acid derivatives	1113-83-3	1349000	1401300	757220	1332200	464040	979590	0.752129	0.497323	0.791394	-0.337532	insig
MEDN1917	[M-H]-	Gln-Gln	Amino acid and Its metabolites	Small Peptide	54419-93-1	14850	71308	16609	57937	46136	80192	1.15805	0.285472	1.79304	0.842405	insig
MEDN1918	[M-H]-	Ser-Ala	Amino acid and Its metabolites	Amino acid derivatives	6403-17-4	23579	41889	7102.2	24090	82967	145130	1.25447	0.223637	3.47508	1.79704	insig
MEDN1919	[M-H]-	Asn-Ala	Amino acid and Its metabolites	Small Peptide	20917-57-1	30198	23536	19216	39174	29694	47292	1.55803	0.0866322	1.59232	0.671133	insig
MEDN1920	[M-H]-	Asn-Gly	Amino acid and Its metabolites	Small Peptide	67576-72-1	15243	9807.2	10257	16936	26200	30315	1.72778	0.0673684	2.08034	1.05682	insig
MEDN1922	[M-H]-	Asn-Glu	Amino acid and Its metabolites	Small Peptide	20917-58-2	188290	189060	119040	196520	297770	210150	1.30709	0.15899	1.41913	0.505003	insig
MEDN1925	[M-H]-	Ala-Glu	Amino acid and Its metabolites	Small Peptide	13187-90-1	119260	120040	110390	110880	169790	257590	1.22387	0.277933	1.53925	0.622227	insig
MEDN1928	[M-H]-	Asn-Asp	Amino acid and Its metabolites	Small Peptide	-	130000	96402	79792	118260	121920	108800	0.932748	0.438522	1.13973	0.188698	insig
MEDN1931	[M-H]-	L-lyxose	Carbohydrates and Its metabolites	Carbohydrates and Its metabolites	1949-78-6	118200	69008	124050	84348	75445	82612	0.907382	0.318324	0.778791	-0.360691	insig
MEDN1932	[M-H]-	Val-Asn	Amino acid and Its metabolites	Small Peptide	66170-00-1	51239	57292	33859	104820	58560	93690	1.51222	0.0931006	1.80539	0.852313	insig
MEDN1933	[M-H]-	Asp-Gly	Amino acid and Its metabolites	Small Peptide	3790-51-0	343720	231120	238850	246650	259200	228420	0.563264	0.545401	0.902395	-0.148169	insig
MEDN1934	[M-H]-	Val-Gln	Amino acid and Its metabolites	Small Peptide	42854-54-6	15556	12204	10072	19101	27451	29095	1.77947	0.0363471	1.99955	0.999676	up
MEDN1935	[M-H]-	D-ribonate lithium salt	Carbohydrates and Its metabolites	Sugars	642-98-8	263970	265650	353630	299440	306440	374230	0.85777	0.445636	1.10966	0.150122	insig
MEDN1936	[M-H]-	Asn-Pro	Amino acid and Its metabolites	Small Peptide	-	106000	43671	116430	40106	76582	84341	0.506721	0.468295	0.755461	-0.40457	insig
MEDN1937	[M-H]-	4-Hydroxy-L-Glutamic Acid	Amino acid and Its metabolites	Amino acid derivatives	3913-68-6	9156.7	23643	21967	11134	6285.3	12737	1.23956	0.207443	0.550632	-0.86084	insig
MEDN1938	[M-H]-	Arg-Val	Amino acid and Its metabolites	Small Peptide	2896-20-0	22879	14551	15090	13916	4197.5	3091	1.50703	0.0788424	0.403741	-1.3085	insig
MEDN1942	[M-H]-	Val-Thr	Amino acid and Its metabolites	Small Peptide	72636-02-3	2604000	3508700	2816800	3285900	1069300	2532200	0.93382	0.413419	0.771309	-0.37462	insig
MEDN1943	[M-H]-	2-keto-D-gluconic acid	Carbohydrates and Its metabolites	Sugar acids	669-90-9	103090	101850	141670	213790	45720	49111	0.701309	0.842932	0.890398	-0.167477	insig
MEDN1945	[M-H]-	Morpholine ethanesulfonic acid	Organic acid And Its derivatives	Sulfonic acids	4432-31-9	256580	497630	635830	328940	200620	264780	1.31182	0.208238	0.571451	-0.807298	insig
MEDN1946	[M-H]-	Val-Asp	Amino acid and Its metabolites	Small Peptide	20556-16-5	322130	246910	219130	270540	407660	341060	1.25725	0.203509	1.2932	0.370943	insig
MEDN1947	[M-H]-	6'-Sialyllactose	Nucleotide And Its metabolites	Nucleotide And Its metabolites	157574-76-0	20420	9625.6	18476	10585	11669	10583	1.0779	0.255322	0.67675	-0.563305	insig
MEDN1951	[M-H]-	Sulfoacetic acid	Organic acid And Its derivatives	Organic acid And Its derivatives	123-43-3	119590	123130	111820	80703	136350	64759	1.06263	0.380133	0.794867	-0.331215	insig
MEDN1952	[M-H]-	Val-Hyp	Amino acid and Its metabolites	Small Peptide	-	111350	153930	117210	56810	44060	54659	1.94047	0.0223361	0.406622	-1.29824	down
MEDN1955	[M-H]-	D-Saccharic Acid 1,4-lactone (hydrate)	Carbohydrates and Its metabolites	Sugars	61278-30-6	2075100	2358200	3586400	3185100	239690	154490	1.32508	0.275793	0.446311	-1.16388	insig
MEDN1959	[M-H]-	Pyroglutamic acid	Amino acid and Its metabolites	Amino acids	98-79-3	896300	1049200	1174100	905550	452180	688290	1.46187	0.0937388	0.65586	-0.608541	insig
MEDN1960	[M-H]-	cyclo(gly-glu)	Amino acid and Its metabolites	Small Peptide	16364-35-5	86013	90886	75040	84591	92415	118250	1.08407	0.293028	1.17193	0.228892	insig
MEDN1963	[M-H]-	N-(2-hydroxyethyl) lactamide	Alcohol and amines	Amines	5422-34-4	7864.9	11827	8874.4	13646	3552.4	8720.3	0.562817	0.79961	0.907317	-0.140321	insig
MEDN1965	[M-H]-	α-Hydroxyglutaric Acid (sodium salt)	Organic acid And Its derivatives	Organic acid And Its derivatives	40951-21-1	121990	202510	182620	128220	62014	62423	1.61113	0.0610722	0.498219	-1.00515	insig
MEDN1966	[M-H]-	Pyrimidine-4-carboxylic acid sodium salt	Heterocyclic compounds	Heterocyclic compounds	819850-18-5	204470	525460	499130	492630	469630	434120	0.574915	0.643829	1.13614	0.184136	insig
MEDN1968	[M-H]-	(±)-Homocitric acid	Organic acid And Its derivatives	Organic acid And Its derivatives	3562-74-1	47508	72242	55712	39001	51761	50654	1.1785	0.262907	0.805964	-0.311213	insig
MEDN1970	[M-H]-	cyclo(glu-glu)	Amino acid and Its metabolites	Small Peptide	16691-00-2	115150	110380	95389	116390	52772	58922	1.2608	0.262784	0.710721	-0.492644	insig
MEDN1972	[M-H]-	Aspartyl valine	Amino acid and Its metabolites	Small Peptide	13433-04-0	97916	73348	52121	125760	61766	61123	0.24695	0.75814	1.1131	0.154578	insig
MEDN1973	[M-H]-	Asn-Tyr	Amino acid and Its metabolites	Small Peptide	-	19081	42982	13327	20243	46381	93749	1.01679	0.320744	2.12724	1.08899	insig
MEDN1983	[M-H]-	Val-Met	Amino acid and Its metabolites	Small Peptide	14486-09-0	12185	25575	9232.4	11740	17402	21175	0.313783	0.858582	1.07075	0.0986185	insig
MEDN1985	[M-H]-	Met-Val	Amino acid and Its metabolites	Small Peptide	14486-13-6	47542	63219	35549	48479	53112	49593	0.273008	0.859175	1.03331	0.0472771	insig
MEDN1987	[M-H]-	Tyr-Val	Amino acid and Its metabolites	Small Peptide	17355-09-8	53024	44998	26188	35060	78248	89678	1.0729	0.253448	1.63422	0.708599	insig
MEDN1991	[M-H]-	Ile-Val	Amino acid and Its metabolites	Small Peptide	41017-96-3	8446.5	14652	7373.5	13820	12451	19053	1.24831	0.17887	1.4874	0.572791	insig
MEDN1992	[M-H]-	Trp-Asn	Amino acid and Its metabolites	Small Peptide	175027-11-9	20110	26578	18254	17778	46731	42656	1.08562	0.256536	1.65016	0.72261	insig
MEDN1995	[M-H]-	Asn-Phe	Amino acid and Its metabolites	Small Peptide	22849-01-0	13321	25964	7576	14268	54306	52536	1.22781	0.189629	2.58445	1.36986	insig
MEDN1999	[M-H]-	Leu-Tyr	Amino acid and Its metabolites	Small Peptide	968-21-8	12264	18226	5993	10413	20014	17432	0.755731	0.453317	1.31182	0.391566	insig
MEDN2000	[M-H]-	Ile-Tyr	Amino acid and Its metabolites	Small Peptide	38579-21-4	12264	18226	5993	10413	20014	17432	0.755731	0.453317	1.31182	0.391566	insig
MEDN2001	[M-H]-	Asp-Leu	Amino acid and Its metabolites	Small Peptide	3062-14-4	155320	225260	132690	133500	279530	325010	0.878926	0.330202	1.43792	0.523981	insig
MEDN2002	[M-H]-	N-Acetyl-L-Glutamic Acid	Amino acid and Its metabolites	Amino acid derivatives	1188-37-0	62544	52064	72655	94369	38393	38764	0.531537	0.809523	0.915963	-0.126639	insig
MEDN2004	[M-H]-	Trp-Ala	Amino acid and Its metabolites	Small Peptide	24046-71-7	22890	29494	12205	16580	55211	67470	1.08673	0.241231	2.15611	1.10843	insig
MEDN2007	[M-H]-	Trp-Gly	Amino acid and Its metabolites	Small Peptide	7360-09-0	35045	22928	22711	50268	30220	15096	0.203123	0.685531	1.18467	0.244487	insig
MEDN2009	[M-H]-	2-Hydroxy-3-Methyl Butanoic Acid	Organic acid And Its derivatives	Organic acid And Its derivatives	4026-18-0	516970	402940	460170	605430	402900	383590	0.0301728	0.963111	1.00858	0.0123244	insig
MEDN2023	[M-H]-	Homovanillic Acid sulfate (sodium salt)	Organic acid And Its derivatives	Organic acid And Its derivatives	38339-06-9	101800	133080	102800	101850	45590	14576	1.34699	0.135995	0.479792	-1.05952	insig
MEDN2026	[M-H]-	4-Acetylaminobenzoic acid	Organic acid And Its derivatives	Organic acid And Its derivatives	556-08-1	251030	267580	335570	324140	144690	196560	1.03057	0.368799	0.778981	-0.36034	insig
MEDN2028	[M-H]-	4-toluenesulfonic acid	Organic acid And Its derivatives	Organic acid And Its derivatives	104-15-4	659280	453480	424090	816880	700340	564120	1.34779	0.1558	1.35429	0.437536	insig
MEDN2050	[M-H]-	Daidzein	Benzene and substituted derivatives	Benzene and substituted derivatives	486-66-8	719540	702600	766850	674820	430060	706950	1.09702	0.285102	0.827701	-0.272818	insig
MEDN2053	[M-H]-	D-Gulonic acid γ-lactone	Carbohydrates and Its metabolites	Carbohydrates and Its metabolites	6322/7/2	36499	37140	43889	44179	35759	42311	0.440838	0.674623	1.04017	0.0568182	insig
MEDN2056	[M-H]-	L-Iditol	Carbohydrates and Its metabolites	Carbohydrates and Its metabolites	488-45-9	67243	34868	41917	27024	58103	37482	0.487791	0.622932	0.851286	-0.232284	insig
MEDN2058	[M-H]-	L-Glucaric acid	Carbohydrates and Its metabolites	Sugar acids	576-42-1	18302	18189	40461	20409	19219	6496.4	1.02705	0.313283	0.599392	-0.738429	insig
MEDN2063	[M-H]-	1,6-Di-O-phosphono-D-fructose	Organic acid And Its derivatives	Organic acid And Its derivatives	488-69-7	3912200	23798000	33698000	9478700	2014200	2805700	1.31564	0.209459	0.232845	-2.10256	insig
MEDN2064	[M-H]-	L-Cysteic acid	Organic acid And Its derivatives	Organic acid And Its derivatives	498-40-8	185490	155500	125380	139820	247320	193750	0.930509	0.358489	1.24556	0.31679	insig
MEDN2066	[M-H]-	2-Methoxyacetic acid	Organic acid And Its derivatives	Organic acid And Its derivatives	625-45-6	16059	25335	19859	20142	15320	14482	1.09402	0.316001	0.815372	-0.294469	insig
MEDN2067	[M-H]-	3-Amino-5-hydroxybenzoic acid	Organic acid And Its derivatives	Organic acid And Its derivatives	76045-71-1	1358200	1207100	1438300	1539300	756560	1035100	0.929595	0.43415	0.831991	-0.26536	insig
MEDN2068	[M-H]-	2-Methyllactic acid	Organic acid And Its derivatives	Organic acid And Its derivatives	594-61-6	381460	223060	197540	315040	199730	195160	0.37797	0.68481	0.885133	-0.176033	insig
MEDN2091	[M-H]-	(R)-2-Hydroxybutyric acid	Organic acid And Its derivatives	Organic acid And Its derivatives	20016-85-7	494210	260200	269090	379660	226700	217570	0.663927	0.518188	0.805012	-0.312917	insig
MEDN2096	[M-H]-	Pyrazine-2-carboxylic acid	Organic acid And Its derivatives	Organic acid And Its derivatives	98-97-5	599410	558290	561550	549430	510550	533710	1.5147	0.075109	0.926968	-0.109408	insig
MEDN2099	[M-H]-	(2s)-2-Amino-4-sulfinobutanoic acid	Amino acid and Its metabolites	Amino acid derivatives	2686-70-6	15185	14565	15872	13781	20331	7977.3	0.52852	0.77335	0.922566	-0.116276	insig
MEDN2100	[M-H]-	Ala-Ser	Amino acid and Its metabolites	Small Peptide	3303-41-1	59383	60537	36679	45470	134520	189670	1.23995	0.230343	2.36055	1.23912	insig
MEDN2102	[M-H]-	L-rhamnonic acid	Carbohydrates and Its metabolites	Sugar acids	6422-34-0	78339	113680	111650	145460	159510	158690	1.70115	0.0299398	1.52686	0.610568	up
MEDN2107	[M-H]-	Lys-Gly	Amino acid and Its metabolites	Small Peptide	7563/3/3	1105800	1315100	994800	1131100	1672600	1787500	1.28502	0.183027	1.34415	0.42669	insig
MEDN2112	[M-H]-	Pro-Asn	Amino acid and Its metabolites	Small Peptide	107856-82-6	52347	95836	78441	85265	54435	55920	0.654134	0.558467	0.863192	-0.212247	insig
MEDN2113	[M-H]-	Pro-Asp	Amino acid and Its metabolites	Small Peptide	85227-98-1	1378600	1407300	1680300	1317500	1171800	1308000	1.45556	0.131554	0.850231	-0.234074	insig
MEDN2114	[M-H]-	Arg-Gly	Amino acid and Its metabolites	Small Peptide	108347-93-9	20018	32663	27521	25634	49368	54598	1.23624	0.197649	1.61592	0.692356	insig
MEDN2115	[M-H]-	Gly-Arg	Amino acid and Its metabolites	Small Peptide	18635-55-7	20018	32663	27521	25634	49368	54598	1.23624	0.197649	1.61592	0.692356	insig
MEDN2117	[M-H]-	Hyp-Thr	Amino acid and Its metabolites	Small Peptide	-	45972	47221	60693	58510	85544	122210	1.50301	0.173322	1.73027	0.790995	insig
MEDN2120	[M-H]-	Asn-Ile	Amino acid and Its metabolites	Small Peptide	438533-59-6	69715	115900	31942	54900	290410	388700	1.17365	0.219928	3.37387	1.75441	insig
MEDN2123	[M-H]-	Lys-Thr	Amino acid and Its metabolites	Small Peptide	97791-84-9	71266	171250	64983	101050	199330	372170	1.18026	0.262182	2.18716	1.12906	insig
MEDN2128	[M-H]-	Gln-Asn	Amino acid and Its metabolites	Small Peptide	14608-79-8	9	10175	16451	11590	13310	21400	0.878803	0.322517	1.73831	0.797689	insig
MEDN2131	[M-H]-	Asp-Glu	Amino acid and Its metabolites	Small Peptide	6157/6/8	235330	228880	189820	213780	196590	187530	1.00212	0.328984	0.914178	-0.129453	insig
MEDN2133	[M-H]-	Ile-His	Amino acid and Its metabolites	Small Peptide	97284-12-3	61972	51339	35976	30081	65501	140670	0.612996	0.469989	1.58254	0.662238	insig
MEDN2136	[M-H]-	Phe-Ile	Amino acid and Its metabolites	Small Peptide	22951-94-6	23344	52183	30247	26818	176400	66246	1.00918	0.346679	2.54754	1.34911	insig
MEDN2148	[M-H]-	Val-Trp	Amino acid and Its metabolites	Small Peptide	24587-37-9	8767	14591	3734.1	8145.1	21620	20769	1.07304	0.226081	1.86527	0.899385	insig
MEDN2150	[M-H]-	2-O-α-D-glucopyranosyl-L-ascorbic acid	Carbohydrates and Its metabolites	Sugar derivatives	129499-78-1	102770	197250	176020	123570	75813	53865	1.48187	0.109857	0.531989	-0.910532	insig
MEDN2169	[M-H]-	Equilenin	Hormones and hormone related compounds	Hormones and hormone related compounds	517-09-9	17983	10839	14617	14617	11338	13983	0.326528	0.647261	0.919404	-0.121229	insig
MEDN2175	[M-H]-	L-2-Aminoadipate	Amino acid and Its metabolites	Amino acid derivatives	1118-90-7	11292	10987	17534	14332	16560	17164	1.12458	0.328714	1.20704	0.271477	insig
MEDN2178	[M-H]-	4-(Hydroxyamino)quinoline 1-oxide	Benzene and substituted derivatives	Benzene and substituted derivatives	4637-56-3	21545	17998	23340	20064	19954	19974	0.430298	0.601782	0.954026	-0.0678999	insig
MEDN2196	[M-H]-	4-Hydroxyquinoline	Benzene and substituted derivatives	Benzene and substituted derivatives	611-36-9	54341	88910	38412	31839	46877	41502	1.17565	0.301456	0.661764	-0.595612	insig
MEDN2207	[M-H]-	10-Hydroxystearic Acid	FA	Oxidized lipids	638-26-6	139310	250730	102630	65372	122050	43705	1.43431	0.180678	0.469131	-1.09194	insig
MEDP0006	[M+H]+	L-Glycine	Amino acid and Its metabolites	Amino acids	56-40-6	255780	317070	291010	217370	146440	246810	1.49015	0.0861132	0.706851	-0.500523	insig
MEDP0007	[M+H]+	L-Cystine	Amino acid and Its metabolites	Amino acids	56-89-3	987920	546320	640200	758860	1178000	732010	0.886124	0.450558	1.22738	0.295585	insig
MEDP0009	[M+H]+	L-Tyrosine	Amino acid and Its metabolites	Amino acids	60-18-4	136040000	139900000	119300000	130360000	117310000	123580000	0.980694	0.350958	0.939303	-0.0903379	insig
MEDP0011	[M+H]+	L-Lysine	Amino acid and Its metabolites	Amino acids	56-87-1	9	9	9	98440000	73124000	71688000	1.99267	0.0112865	9.00933e+06	23.103	up
MEDP0012	[M-Cl]+	L-Ornithine	Amino acid and Its metabolites	Amino acids	3184-13-2	2008600	2163900	2008600	1962800	2213200	2211100	0.610496	0.528781	1.03333	0.0472974	insig
MEDP0013	[M+H]+	L-Alanine	Amino acid and Its metabolites	Amino acids	56-41-7	39740000	45726000	36333000	38192000	44483000	46634000	0.59295	0.539665	1.06166	0.0863204	insig
MEDP0017	[M+H]+	L-Histidine	Amino acid and Its metabolites	Amino acids	71-00-1	67178000	52725000	82415000	54231000	66517000	80801000	0.0731934	0.983307	0.996199	-0.00549406	insig
MEDP0020	[M+H]+	L-Methionine	Amino acid and Its metabolites	Amino acids	63-68-3	18116000	21731000	16343000	16987000	27660000	24477000	0.973555	0.311616	1.23018	0.298873	insig
MEDP0021	[M+H]+	L-Phenylalanine	Amino acid and Its metabolites	Amino acids	63-91-2	218170000	212850000	203900000	220730000	224180000	217530000	1.40132	0.145256	1.04334	0.061215	insig
MEDP0024	[M+H]+	L-Serine	Amino acid and Its metabolites	Amino acids	56-45-1	4045600	4438200	3876700	4116600	2639400	2597700	1.41731	0.173881	0.756741	-0.402128	insig
MEDP0025	[M+H]+	L-Tryptophan	Amino acid and Its metabolites	Amino acids	73-22-3	21718000	19355000	24837000	24758000	19056000	18712000	0.441867	0.678861	0.948657	-0.0760411	insig
MEDP0026	[M+H]+	L-Valine	Amino acid and Its metabolites	Amino acids	72-18-4	61767000	53867000	58410000	68791000	81296000	78453000	1.83399	0.0218377	1.31312	0.392995	insig
MEDP0036	[M+H]+	5-Oxoproline	Amino acid and Its metabolites	Amino acid derivatives	149-87-1	38464000	56310000	41363000	59814000	39234000	64384000	0.757718	0.398045	1.2005	0.263631	insig
MEDP0039	[M+H]+	Betaine	Others	Others	107-43-7	18974000	26342000	25362000	46580000	19109000	31737000	0.823114	0.379495	1.37845	0.463046	insig
MEDP0043	[M+H]+	Glutathione Oxidized	Amino acid and Its metabolites	Small Peptide	121-24-4	28184000	40844000	28888000	33394000	50369000	46781000	1.22826	0.178294	1.33322	0.41492	insig
MEDP0045	[M+H]+	Glyc-Pro	Amino acid and Its metabolites	Small Peptide	704-15-4	14351	19583	22051	29416	22048	15571	0.641914	0.47889	1.19737	0.259874	insig
MEDP0047	[M+H]+	Histamine	Alcohol and amines	Polyamines	51-45-6	2967700	7112700	3136000	3929700	4361200	5514600	0.301399	0.901463	1.04457	0.0629139	insig
MEDP0049	[M+H]+	L-Asparagine Anhydrous	Amino acid and Its metabolites	Amino acids	70-47-3	1968600	1798100	2029300	1886600	988490	1145300	1.42535	0.159604	0.693649	-0.527722	insig
MEDP0050	[M+H]+	L-Carnosine	Amino acid and Its metabolites	Amino acid derivatives	305-84-0	46478000	34771000	59494000	34553000	59001000	73458000	0.585659	0.55569	1.18665	0.246889	insig
MEDP0052	[M+H]+	L-Cysteine	Amino acid and Its metabolites	Amino acids	52-90-4	2928000	2874100	3213300	3152400	2855700	2507100	0.741524	0.490369	0.944517	-0.0823511	insig
MEDP0055	[M+H]+	L-Homocitrulline	Amino acid and Its metabolites	Amino acids	1190-49-4	115060	99932	104580	217650	94989	105910	0.696267	0.489032	1.30972	0.389256	insig
MEDP0056	[M+H]+	L-Homocystine	Amino acid and Its metabolites	Amino acids	626-72-2	269140	276620	175680	239390	649840	418430	1.26873	0.237459	1.81257	0.858036	insig
MEDP0059	[M+H]+	L-Theanine	Amino acid and Its metabolites	Amino acids	3081-61-6	9168500	8916000	7369600	8445600	6345200	8017700	0.92234	0.360307	0.896064	-0.158326	insig
MEDP0062	[M+H]+	N6-Acetyl-L-Lysine	Amino acid and Its metabolites	Amino acid derivatives	692-04-6	5588400	5534900	3743900	6079800	4545300	5423600	0.489474	0.630348	1.07947	0.110323	insig
MEDP0063	[M+H]+	N-Acetylaspartate	Amino acid and Its metabolites	Amino acid derivatives	997-55-7	453570	387110	237810	186800	157370	123560	1.74961	0.0759863	0.43369	-1.20526	insig
MEDP0064	[M+H]+	N-Acetylcysteine	Amino acid and Its metabolites	Amino acid derivatives	616-91-1	187550	167640	187160	208630	179150	192410	1.04273	0.310188	1.06977	0.0973012	insig
MEDP0066	[M+H]+	N-Acetyl-L-Tyrosine	Amino acid and Its metabolites	Amino acid derivatives	537-55-3	150220	148560	145120	166810	157330	163980	1.82783	0.0182467	1.09962	0.137001	insig
MEDP0067	[M+H]+	N-Acetylmannosamine	Carbohydrates and Its metabolites	Sugars	3615-17-6	84184	206520	104240	92200	170360	154380	0.222372	0.879222	1.05569	0.0781917	insig
MEDP0069	[M-Cl]+	N-Acetylputrescine	Organic acid And Its derivatives	Organic acid And Its derivatives	18233-70-0	156380	149350	147080	160350	135070	139520	0.721719	0.533015	0.960535	-0.0580894	insig
MEDP0071	[M+H]+	Gly-Leu	Amino acid and Its metabolites	Amino acid derivatives	869-19-2	1418300	2910400	528360	1155500	5386400	6586500	1.07469	0.230821	2.70295	1.43454	insig
MEDP0078	[M+H]+	Phe-Phe	Amino acid and Its metabolites	Small Peptide	2577-40-4	23330	39865	17098	37100	30778	44612	1.10084	0.260355	1.40099	0.486451	insig
MEDP0079	[M+H]+	S-(5-Adenosy)-L-Homocysteine	Amino acid and Its metabolites	Amino acid derivatives	979-92-0	434030	9	474350	569220	446740	9	0.0725149	0.883857	1.11843	0.161474	insig
MEDP0083	[M+H]+	Trans-4-Hydroxy-L-Proline	Amino acid and Its metabolites	Amino acid derivatives	51-35-4	18773000	20380000	16756000	17543000	23156000	20153000	0.740956	0.449082	1.08841	0.122224	insig
MEDP0087	[M+H]+	Ala-Lys	Amino acid and Its metabolites	Amino acid derivatives	6366-77-4	216560	220950	146410	212330	229970	267320	1.11154	0.23282	1.21527	0.281276	insig
MEDP0089	[M+H]+	N-Acetylhistamine	Alcohol and amines	Amines	673-49-4	4870100	5868500	3636100	4728100	2857700	3607000	1.11206	0.279056	0.778646	-0.360961	insig
MEDP0101	[M+H]+	P-Coumaric Acid	Benzene and substituted derivatives	Phenolic acids	501-98-4	30374000	29674000	28958000	29512000	19768000	27928000	1.06328	0.321919	0.867447	-0.205152	insig
MEDP0110	[M+H]+	2-Methoxybenzoic Acid	Benzene and substituted derivatives	Phenolic acids	529-75-9	489470	452370	601860	554920	416580	317780	0.947417	0.368894	0.835188	-0.259827	insig
MEDP0115	[M+H]+	1,4-Dihydro-1-Methyl-4-Oxo-3-Pyridinecarboxamide	Heterocyclic compounds	Pteridines and derivatives	769-49-3	141700000	159470000	119260000	129070000	98408000	116230000	1.35526	0.160546	0.817515	-0.290682	insig
MEDP0120	[M+H]+	Theobromine	Nucleotide And Its metabolites	Nucleotide And Its metabolites	83-67-0	65876	62905	86057	82378	74497	68182	0.491906	0.709479	1.04757	0.0670412	insig
MEDP0125	[M+H]+	Choline	Tryptamines,Cholines,Pigments	Cholines	62-49-7	423060	384730	463090	491480	255310	304340	0.973574	0.419203	0.827088	-0.273887	insig
MEDP0128	[M+H]+	Diethanolamine	Alcohol and amines	Amines	111-42-2	173830	231030	198110	232080	177170	223070	0.319228	0.701454	1.04868	0.0685686	insig
MEDP0143	[M+H]+	Biotin	CoEnzyme and vitamins	CoEnzyme and vitamins	58-85-5	170210	240730	239590	303050	177710	66036	0.720907	0.671789	0.840539	-0.250613	insig
MEDP0145	[M+H]+	1,7-Dimethylxanthine	Nucleotide And Its metabolites	Nucleotide And Its metabolites	611-59-6	35321	20297	30724	28411	17571	35330	0.216043	0.818065	0.941743	-0.0865942	insig
MEDP0147	[M+H]+	1-Methylhistidine	Amino acid and Its metabolites	Amino acid derivatives	332-80-9	523010	447830	541330	474770	531620	710380	0.84625	0.446715	1.1353	0.183076	insig
MEDP0149	[M+H]+	2'-Deoxyadenosine-5'-Monophosphate	Nucleotide And Its metabolites	Nucleotide And Its metabolites	653-63-4	825880	665780	500420	1454000	517360	243770	0.269773	0.860452	1.11197	0.153116	insig
MEDP0150	[M+H]+	2'-Deoxyinosine	Nucleotide And Its metabolites	Nucleotide And Its metabolites	890-38-0	110100	64057	129270	82913	104080	89648	0.149541	0.696852	0.911722	-0.133334	insig
MEDP0155	[M+H]+	5-Methylcytosine	Nucleotide And Its metabolites	Nucleotide And Its metabolites	554-01-8	2187600	1316500	1463800	1857600	2630800	1870500	1.16553	0.279925	1.28	0.356141	insig
MEDP0156	[M+H]+	5-Methyluridine	Nucleotide And Its metabolites	Nucleotide And Its metabolites	1463-10-1	522920	538610	473150	437550	277530	218440	1.5995	0.0815831	0.608283	-0.717185	insig
MEDP0157	[M+H]+	7-Methylxanthine	Nucleotide And Its metabolites	Nucleotide And Its metabolites	552-62-5	23858	16483	19489	31359	20477	22281	1.08023	0.309458	1.23879	0.308935	insig
MEDP0159	[M+H]+	Adenine	Nucleotide And Its metabolites	Nucleotide And Its metabolites	73-24-5	3632200	3838900	3635200	3691700	3072900	3527300	1.15678	0.277718	0.926672	-0.109869	insig
MEDP0160	[M+H]+	Adenosine	Nucleotide And Its metabolites	Nucleotide And Its metabolites	58-61-7	7487800	6102200	11209000	12090000	7115400	7676400	0.372256	0.767177	1.08399	0.116348	insig
MEDP0163	[M+H]+	Cytidine	Nucleotide And Its metabolites	Nucleotide And Its metabolites	65-46-3	5821000	7032800	13362000	10360000	5423400	3968700	0.74053	0.51816	0.753443	-0.408431	insig
MEDP0165	[M+H]+	Cytosine	Nucleotide And Its metabolites	Nucleotide And Its metabolites	71-30-7	7302500	5583100	9327000	9712200	7137500	4787400	0.149486	0.920027	0.974091	-0.0378711	insig
MEDP0167	[M+H]+	Guanosine	Nucleotide And Its metabolites	Nucleotide And Its metabolites	118-00-3	15396000	15437000	17366000	16095000	10715000	7329800	1.3085	0.202499	0.708309	-0.497549	insig
MEDP0169	[M+H]+	Guanosine-5'-monophosphate	Nucleotide And Its metabolites	Nucleotide And Its metabolites	85-32-5	10150000	9325900	3591000	3947000	29966000	25163000	0.893361	0.269185	2.56107	1.35675	insig
MEDP0170	[M+H]+	Hypoxanthine	Nucleotide And Its metabolites	Nucleotide And Its metabolites	68-94-0	146960000	179000000	147470000	149390000	202670000	201110000	1.03168	0.277461	1.16843	0.224572	insig
MEDP0173	[M+H]+	Nicotinic Acid Adenine Dinucleotide	Nucleotide And Its metabolites	Nucleotide And Its metabolites	53-84-9	294400	216330	45919	201440	1051100	689250	1.29773	0.194818	3.48836	1.80255	insig
MEDP0174	[M+H]+	Purine	Nucleotide And Its metabolites	Nucleotide And Its metabolites	120-73-0	4942900	4694400	5060100	5366300	4649100	4916400	0.325575	0.761846	1.01595	0.0228271	insig
MEDP0175	[M+H]+	Pyrimidine	Nucleotide And Its metabolites	Nucleotide And Its metabolites	289-95-2	286920	289440	284440	327220	383290	323260	1.70102	0.0960716	1.20094	0.264165	insig
MEDP0177	[M+H]+	Thymine	Nucleotide And Its metabolites	Nucleotide And Its metabolites	65-71-4	1674600	1254200	1858500	1842700	990310	526480	1.0378	0.348842	0.70175	-0.51097	insig
MEDP0180	[M+H]+	Β-Nicotinamide Mononucleotide	Nucleotide And Its metabolites	Nucleotide And Its metabolites	1094-61-7	124990	74366	103420	117840	251740	192590	1.52676	0.143494	1.85672	0.892756	insig
MEDP0185	[M+H]+	Epinephrine	Hormones and hormone related compounds	Hormones and hormone related compounds	51-43-4	860270	581630	845400	816230	462380	433530	1.07674	0.28331	0.748542	-0.417845	insig
MEDP0208	[M+H]+	Succinic Acid	Organic acid And Its derivatives	Organic acid And Its derivatives	110-15-6	123310	111870	70005	58451	64994	71989	1.50519	0.146023	0.640379	-0.643003	insig
MEDP0212	[M+H]+	N-Acetyl-5-Hydroxytryptamine	Tryptamines,Cholines,Pigments	Tryptamines	1210-83-9	68238	92527	53122	84100	17394	17055	1.26738	0.294683	0.55426	-0.851365	insig
MEDP0224	[M+H]+	D-Fructose	Carbohydrates and Its metabolites	Sugars	57-48-7	5813500	6121200	6532700	5368900	4705900	4577800	1.78534	0.0176378	0.793431	-0.333824	insig
MEDP0227	[M+H]+	D-Mannose	Carbohydrates and Its metabolites	Sugars	3458-28-4	5813500	6121200	6532700	5368900	4705900	4577800	1.78534	0.0176378	0.793431	-0.333824	insig
MEDP0229	[M+H]+	Lactose	Carbohydrates and Its metabolites	Sugars	63-42-3	13517	25193	28071	38843	16638	22049	0.334809	0.681791	1.16096	0.215317	insig
MEDP0230	[M+H]+	Maltose	Carbohydrates and Its metabolites	Sugars	69-79-4	13517	25193	28071	38843	16638	22049	0.334809	0.681791	1.16096	0.215317	insig
MEDP0232	[M+H]+	N-Acetyl-D-Glucosamine	Carbohydrates and Its metabolites	Sugar derivatives	7512-17-6	84184	206520	104240	92200	170360	154380	0.222372	0.879222	1.05569	0.0781917	insig
MEDP0242	[M+H]+	Nicotinamide	CoEnzyme and vitamins	CoEnzyme and vitamins	98-92-0	166980000	148740000	179840000	205020000	205210000	163380000	1.24234	0.203303	1.1575	0.21101	insig
MEDP0244	[M+H]+	All-Trans-13,14-Dihydroretinol	CoEnzyme and vitamins	CoEnzyme and vitamins	115797-14-3	16029	68221	63252	50433	24220	30094	0.465308	0.498074	0.71014	-0.493826	insig
MEDP0246	[M+H]+	Nicotinic Acid	CoEnzyme and vitamins	CoEnzyme and vitamins	59-67-6	711920	860110	764970	699730	647130	725410	1.40838	0.168704	0.886722	-0.173446	insig
MEDP0250	[M+H]+	Riboflavin	CoEnzyme and vitamins	CoEnzyme and vitamins	83-88-5	1522700	1359300	1861700	2280400	1187800	1059800	0.374888	0.875049	0.954529	-0.0671388	insig
MEDP0251	[M+H]+	Trigonelline	CoEnzyme and vitamins	CoEnzyme and vitamins	535-83-1	729610	1002200	957700	646680	911260	1217600	0.0250584	0.886902	1.03199	0.0454251	insig
MEDP0270	[M+H]+	3-Indolebutyric Acid	Heterocyclic compounds	Indole and Its derivatives	133-32-4	11958000	11923000	12058000	12101000	12079000	12362000	1.44628	0.144419	1.01678	0.0240053	insig
MEDP0296	[M+H]+	4-Guanidinobutyric Acid	Organic acid And Its derivatives	Organic acid And Its derivatives	463-00-3	1193500	1452300	1379900	1531700	1751600	2512700	1.45839	0.179313	1.43975	0.525818	insig
MEDP0298	[M+H]+	6-Aminocaproic-Acid	Amino acid and Its metabolites	Amino acid derivatives	60-32-2	428480000	359300000	367650000	387520000	204410000	9	0.941889	0.232487	0.512303	-0.964931	insig
MEDP0299	[M+H]+	7-Methyluric Acid	Amino acid and Its metabolites	Amino acid derivatives	612-37-3	570970	575330	605640	603750	645310	552650	0.527065	0.611416	1.02841	0.0404134	insig
MEDP0305	[M+H]+	Creatinine	Organic acid And Its derivatives	Organic acid And Its derivatives	60-27-5	1694900	1778100	1767300	1694500	2190000	2080200	1.22939	0.247192	1.13824	0.1868	insig
MEDP0313	[M+H]+	Guanidineacetic Acid	Organic acid And Its derivatives	Organic acid And Its derivatives	352-97-6	55471	53187	47530	92312	49947	50087	0.710492	0.483809	1.2315	0.30042	insig
MEDP0314	[M+H]+	Guanidinoethyl Sulfonate	Organic acid And Its derivatives	Sulfonic acids	543-18-0	1113100	964190	896240	1073000	1597500	1284500	1.46602	0.152769	1.33007	0.411501	insig
MEDP0319	[M+H]+	Kynurenic Acid	Amino acid and Its metabolites	Amino acid derivatives	492-27-3	148560	629390	146190	183430	217630	427780	0.0560793	0.870178	0.896877	-0.157018	insig
MEDP0322	[M+H]+	L-Homoserine	Organic acid And Its derivatives	Organic acid And Its derivatives	672-15-1	4854100	4875200	5926000	5141000	3795800	5031200	0.889099	0.372401	0.892222	-0.164526	insig
MEDP0326	[M+H]+	N'-Formylkynurenine	Amino acid and Its metabolites	Amino acid derivatives	1022-31-7	29313	46189	16117	50258	72579	55884	1.46251	0.0612562	1.9507	0.96399	insig
MEDP0336	[M+H]+	LPC(0:0/14:0)	GP	LPC	20559-16-4	734490	879420	1029200	1105300	880240	619810	0.194098	0.943269	0.985714	-0.0207593	insig
MEDP0338	[M+H]+	LPC(16:0/0:0)	GP	LPC	17364-16-8	352080000	214890000	196520000	365940000	384910000	198600000	0.724346	0.466818	1.24357	0.314483	insig
MEDP0363	[M+H]+	Biopterin	Heterocyclic compounds	Pteridines and derivatives	22150-76-1	326870	394520	525200	500490	167040	179150	1.11934	0.359032	0.679197	-0.558098	insig
MEDP0367	[M+H]+	γ-Aminobutyric Acid	Amino acid and Its metabolites	Amino acid derivatives	1956/12/2	60815	27149	111850	78192	57547	31167	0.127659	0.721717	0.835307	-0.259622	insig
MEDP0370	[M+H]+	2-(Formylamino)Benzoic Acid	Benzene and substituted derivatives	Phenolic acids	3342-77-6	717120	173930	594180	852020	166340	581310	0.108585	0.890051	1.07705	0.107088	insig
MEDP0373	[M+H]+	N-Acetylglycine	Amino acid and Its metabolites	Amino acid derivatives	543-24-8	45621000	55830000	65691000	67838000	38013000	48919000	0.489582	0.716418	0.925979	-0.110948	insig
MEDP0380	[M+H]+	2-(Dimethylamino)Guanosine	Nucleotide And Its metabolites	Nucleotide And Its metabolites	2140-67-2	296580	238110	262350	245900	265180	217930	0.859364	0.359617	0.914647	-0.128714	insig
MEDP0383	[M+H]+	Β-Pseudouridine	Nucleotide And Its metabolites	Nucleotide And Its metabolites	1445-07-4	239020	300800	219570	197490	408520	286160	0.511486	0.556127	1.17485	0.232478	insig
MEDP0387	[M+H]+	L-Homoarginine	Amino acid and Its metabolites	Amino acids	156-86-5	736700	1181600	548150	988260	788190	679460	0.0505119	0.98765	0.995727	-0.00617835	insig
MEDP0389	[M+H]+	Pantetheine	CoEnzyme and vitamins	CoEnzyme and vitamins	496-65-1	49078000	58258000	46740000	53331000	62583000	63033000	1.2716	0.155175	1.16142	0.21589	insig
MEDP0393	[M+H]+	Pyridoxine 5'-Phosphate	CoEnzyme and vitamins	CoEnzyme and vitamins	447-05-2	207410	179740	185750	315700	142460	92737	0.468265	0.923799	0.961594	-0.0565007	insig
MEDP0395	[M+H]+	D-piperidine acid	Organic acid And Its derivatives	Organic acid And Its derivatives	3105-95-1	5698400	10689000	6175500	5994300	7852600	4447500	0.782139	0.496921	0.810818	-0.30255	insig
MEDP0401	[M+H]+	5'-Deoxy-5'-(Methylthio) Adenosine	Nucleotide And Its metabolites	Nucleotide And Its metabolites	2457-80-9	3825900	3339400	3788900	3584900	4013300	2623600	0.564399	0.623339	0.93314	-0.0998349	insig
MEDP0403	[M+H]+	Deoxycytidine	Nucleotide And Its metabolites	Nucleotide And Its metabolites	951-77-9	364080	571290	696760	557310	613540	429140	0.0173109	0.929111	0.980308	-0.0286931	insig
MEDP0430	[M+H]+	2-Aminoadipic Acid	Organic acid And Its derivatives	Organic acid And Its derivatives	542-32-5	279030	433450	425230	355640	163720	154490	1.41385	0.139239	0.592286	-0.755633	insig
MEDP0434	[M+H]+	LPC(17:0/0:0)	GP	LPC	50930-23-9	10841000	11767000	12462000	11888000	12204000	12393000	0.855967	0.424455	1.04035	0.057066	insig
MEDP0442	[M+H]+	Sn-Glycero-3-Phosphocholine	Tryptamines,Cholines,Pigments	Cholines	28319-77-9	36254000	35093000	34488000	68131000	63329000	35740000	1.41612	0.179591	1.57982	0.659758	insig
MEDP0443	[M+H]+	10-Formyl-Thf	Heterocyclic compounds	Pteridines and derivatives	2800-34-2	156200	163170	175380	169230	138180	131900	1.2039	0.248531	0.887943	-0.17146	insig
MEDP0453	[M+H]+	Indole	Heterocyclic compounds	Indole and Its derivatives	120-72-9	13965000	13264000	15653000	8557700	13281000	12664000	1.20156	0.191856	0.804596	-0.313663	insig
MEDP0461	[M+H]+	2-Methylguanosine	Nucleotide And Its metabolites	Nucleotide And Its metabolites	2140-77-4	114290	337470	356490	442210	301110	306520	0.780473	0.434081	1.29891	0.377296	insig
MEDP0494	[M+H]+	LPC(15:0/0:0)	GP	LPC	-	6556100	9366600	9613800	10351000	8523600	9582300	0.748774	0.445284	1.11436	0.156218	insig
MEDP0495	[M+H]+	LPC(0:0/18:2)	GP	LPC	-	171750000	180220000	169320000	205810000	259300000	212140000	1.716	0.0860558	1.29918	0.377602	insig
MEDP0507	[M+H]+	2-Hydroxycinnamic acid	Benzene and substituted derivatives	Phenolic acids	614-60-8	27032000	31245000	26206000	26288000	23425000	26800000	1.22242	0.240157	0.905661	-0.142956	insig
MEDP0510	[M+H]+	Carnitine C2:0	FA	CAR	14992-62-2	184970000	172580000	182710000	180320000	204100000	204870000	1.39123	0.16885	1.09075	0.125324	insig
MEDP0514	[M]+	Thiamine	CoEnzyme and vitamins	CoEnzyme and vitamins	59-43-8	291100	322150	429130	263280	372620	289650	0.67744	0.507016	0.88792	-0.171498	insig
MEDP0518	[M-Cl]+	DL-Stachydrine	Organic acid And Its derivatives	Organic acid And Its derivatives	4136-37-2	1979000	1851400	1814900	1678100	1700000	2311000	0.000782677	0.95108	1.00776	0.0111502	insig
MEDP0519	[M+H]+	L-Norleucine	Amino acid and Its metabolites	Amino acids	327-57-1	9609200	9169200	10446000	9954600	9654300	9752400	0.213504	0.915456	1.00468	0.00674244	insig
MEDP0523	[M+H]+	DL-Carnitine	FA	CAR	541-15-1	36963000	31373000	37432000	25451000	37753000	38898000	0.270957	0.8138	0.965339	-0.0508921	insig
MEDP0526	[M+H]+	6-Dimethylaminopurine	Nucleotide And Its metabolites	Nucleotide And Its metabolites	938-55-6	1684000	1786200	1833800	1675000	1857900	1671300	0.454951	0.68563	0.981184	-0.0274044	insig
MEDP0535	[M+H]+	Triethyl-phosphate	Organic acid And Its derivatives	Phosphoric acids	78-40-0	500160	536020	629880	576090	669790	601000	1.0953	0.281621	1.10853	0.14865	insig
MEDP0537	[M+H]+	LPC(O-16:0/2:0)	GP	LPC	74389-68-7	127390000	172070000	201640000	197330000	120290000	148860000	0.408652	0.729986	0.930912	-0.103283	insig
MEDP0540	[M+H]+	7,8-dihydro-L-Biopterin	Heterocyclic compounds	Pteridines and derivatives	6779-87-9	28617	11897	49375	36421	43759	48155	1.10053	0.359791	1.42771	0.513698	insig
MEDP0545	[M+H]+	2-Pyrrolidinone	Heterocyclic compounds	Heterocyclic compounds	616-45-5	1590400	2257200	1269000	1373700	1167100	1765000	0.777474	0.479847	0.841535	-0.248904	insig
MEDP0560	[M+H]+	Dihydrouracil	Nucleotide And Its metabolites	Nucleotide And Its metabolites	504-07-4	34365	33772	75580	89486	75293	86965	1.53667	0.110523	1.75166	0.808727	insig
MEDP0574	[M+H]+	Oleamide	Alcohol and amines	Amines	301-02-0	3568600	9812300	12428000	15735000	5095100	6098700	0.0229261	0.935099	1.04339	0.0612813	insig
MEDP0577	[M+H]+	Carnitine isoC4:0	FA	CAR	25518-49-4	23040000	30355000	31785000	33459000	30562000	29106000	0.763577	0.444712	1.0933	0.128685	insig
MEDP0598	[M+H]+	2'-Hydroxy-5'-methylacetophenone	Benzene and substituted derivatives	Benzene and substituted derivatives	1450-72-2	217380	99771	70062	180830	340430	330250	1.50439	0.0878007	2.19907	1.1369	insig
MEDP0611	[M+H]+	N-Acetyl-L-Histidine	Amino acid and Its metabolites	Amino acid derivatives	2497/2/1	10865000	7387700	12641000	7587400	12039000	15631000	0.491507	0.633737	1.14125	0.190613	insig
MEDP0618	[M+H]+	Carnitine-2-methyl-C4	FA	CAR	31023-25-3	5324700	4872700	9270400	6736800	3551200	3808300	0.968052	0.364214	0.724083	-0.465773	insig
MEDP0627	[M+H]+	Isonicotinic acid	Organic acid And Its derivatives	Organic acid And Its derivatives	55-22-1	86198000	83973000	17143000	17499000	110910000	91096000	0.14265	0.783183	1.17186	0.228795	insig
MEDP0637	[M+H]+	Phe-Pro	Amino acid and Its metabolites	Amino acid derivatives	7669-65-0	201140	252270	142720	189210	535820	754750	1.31265	0.212312	2.48231	1.31168	insig
MEDP0638	[M+H]+	LPE(16:1/0:0)	GP	LPE	-	28596	45706	58422	35277	35615	26902	1.04768	0.309194	0.736822	-0.440611	insig
MEDP0658	[M+H]+	Ethyl-dodecanoate	Alcohol and amines	Amines	106-33-2	391290	316900	1044500	401000	342220	380890	0.708079	0.460506	0.641363	-0.640788	insig
MEDP0664	[M+H]+	L-Tyrosine methyl ester	Amino acid and Its metabolites	Amino acid derivatives	1080-06-4	667840	886960	682190	1025500	345550	499940	0.807742	0.62189	0.836387	-0.257757	insig
MEDP0669	[M+H]+	3-Chloroaniline	Benzene and substituted derivatives	Benzene and substituted derivatives	108-42-9	38754000	39502000	38948000	39316000	38985000	39179000	0.276586	0.733504	1.00235	0.00339336	insig
MEDP0685	[M+H]+	Methylcysteine	Amino acid and Its metabolites	Amino acids	1187-84-4	3556200	3421800	3356900	3933500	2652600	3478800	0.340773	0.833688	0.973875	-0.0381916	insig
MEDP0752	[M+H]+	DL-Leucine	Amino acid and Its metabolites	Amino acids	328-39-2	428480000	359300000	367650000	387520000	204410000	9	0.941889	0.232487	0.512303	-0.964931	insig
MEDP0792	[M+H]+	Pyrrolidine	Heterocyclic compounds	Heterocyclic compounds	123-75-1	12241000	11928000	9969300	12586000	14477000	11569000	1.09712	0.250486	1.13163	0.178405	insig
MEDP0798	[M+H]+	1-Naphthylamine	Benzene and substituted derivatives	Benzene and substituted derivatives	134-32-7	378360	322800	329550	373010	357200	371840	1.16281	0.305726	1.06921	0.0965512	insig
MEDP0821	[M+H]+	6-Methylnicotinamide	Heterocyclic compounds	Pteridines and derivatives	6960-22-1	48070000	86723000	80278000	92032000	77706000	59040000	0.266989	0.780819	1.06373	0.0891353	insig
MEDP0823	[M+H]+	(R)-2-Hydroxy-3-phenylpropionic-acid	Organic acid And Its derivatives	Organic acid And Its derivatives	7326-19-4	2776200	2954600	3057800	3164400	3020000	3020800	1.13954	0.234861	1.0474	0.0668157	insig
MEDP0858	[M+H]+	Phosphoenolpyruvate	Organic acid And Its derivatives	Phosphoric acids	138-08-9	92958	90843	97463	127530	44702	74953	0.690641	0.685355	0.878836	-0.186334	insig
MEDP0859	[M+H]+	Gly-Phe	Amino acid and Its metabolites	Amino acid derivatives	3321/3/7	12214000	15209000	5252800	11781000	25375000	21635000	1.21119	0.164271	1.79922	0.847373	insig
MEDP0868	[M+H]+	N-Methylalanine	Amino acid and Its metabolites	Amino acid derivatives	3913-67-5	6672300	6164800	7305200	8527700	4961500	4867400	0.630943	0.67521	0.911346	-0.13393	insig
MEDP0871	[M+H]+	Dihydro-D-sphingosine	SL	SM	764-22-7	287510	315830	1618000	280510	323260	1875700	0.0920715	0.906154	1.1162	0.158602	insig
MEDP0874	[M+H]+	Hypaphorine	Organic acid And Its derivatives	Organic acid And Its derivatives	487-58-1	368260	332760	555900	356940	297050	272730	1.22826	0.248393	0.737294	-0.439687	insig
MEDP0876	[M+H]+	O-Succinyl-L-Homoserine	Amino acid and Its metabolites	Amino acid derivatives	1492-23-5	48844	57648	59276	88934	55543	92873	1.36244	0.174638	1.43182	0.517851	insig
MEDP0878	[M+H]+	N-Methyl-L-Glutamate	Amino acid and Its metabolites	Amino acid derivatives	35989-16-3	279030	433450	425230	355640	163720	154490	1.41385	0.139239	0.592286	-0.755633	insig
MEDP0879	[M+H]+	N-Methyl-D-Aspartic Acid	Amino acid and Its metabolites	Amino acid derivatives	6384-92-5	83680	115670	80350	140680	79137	47706	0.428347	0.900416	0.956464	-0.0642173	insig
MEDP0880	[M+H]+	N-Alpha-Acetyl-L-Asparagine	Amino acid and Its metabolites	Amino acid derivatives	4033-40-3	9891700	8687000	6200200	9867700	8432700	8003600	0.452625	0.705859	1.06155	0.0861701	insig
MEDP0881	[M+H]+	Phosphocholine	Nucleotide And Its metabolites	Nucleotide And Its metabolites	107-73-3	6723100	8860900	6576900	7357300	12562000	11892000	1.29774	0.177915	1.43547	0.521523	insig
MEDP0882	[M]+	Thiamine-Monophosphate	Heterocyclic compounds	Heterocyclic compounds	273724-21-3	330860	228820	266130	364260	326680	204870	0.33341	0.705184	1.08477	0.117383	insig
MEDP0883	[M+H]+	2,4-Dihydroxypteridine	Heterocyclic compounds	Pteridines and derivatives	487-21-8	402890	377180	396500	473070	436410	458660	1.86433	0.0105069	1.16282	0.217629	insig
MEDP0890	[M+H]+	Lumichrome	Heterocyclic compounds	Heterocyclic compounds	1086-80-2	1243200	1237200	1104200	1427300	2030500	1317900	1.39011	0.211461	1.33228	0.4139	insig
MEDP0891	[M+H]+	L-Tryptophanamide	Amino acid and Its metabolites	Amino acid derivatives	20696-57-5	276750	279440	408250	305460	302080	273460	0.512107	0.590687	0.913483	-0.130549	insig
MEDP0892	[M+H]+	Catechol	Benzene and substituted derivatives	Phenolics	120-80-9	4289600	4397200	4368800	4444400	4278700	4318300	0.148703	0.940964	0.998912	-0.00157001	insig
MEDP0898	[M+H]+	Pyridoxal	Heterocyclic compounds	Pteridines and derivatives	66-72-8	362930	332020	421080	431910	335610	325820	0.187558	0.868688	0.979669	-0.0296337	insig
MEDP0899	[M+H]+	3-Methyladenine	Nucleotide And Its metabolites	Nucleotide And Its metabolites	5142-23-4	397290	469740	502890	339650	391440	416410	1.38331	0.133375	0.83764	-0.255597	insig
MEDP1002	[M+H]+	Acetylcholine	Alcohol and amines	Polyamines	60-31-1	1541800	1742700	2023800	2448400	2955700	4370800	1.68644	0.115238	1.84144	0.880832	insig
MEDP1003	[M+H]+	1-Hydroxylamino-2-phenylethane	Benzene and substituted derivatives	Benzene and substituted derivatives	3217-93-4	2417300	2273100	2364500	2682700	2379300	2769800	1.45404	0.149366	1.11012	0.150718	insig
MEDP1005	[M+H]+	β-Alanine	Amino acid and Its metabolites	Amino acids	107-95-9	39740000	45726000	36333000	38192000	44483000	46634000	0.59295	0.539665	1.06166	0.0863204	insig
MEDP1006	[M+H]+	Creatine	Organic acid And Its derivatives	Organic acid And Its derivatives	57-00-1	232200000	253300000	222620000	235310000	303150000	303800000	1.32637	0.178192	1.18943	0.250272	insig
MEDP1011	[M+Na]+	D-(+)-sucrose	Carbohydrates and Its metabolites	Sugars	57-50-1	60119	52057	64503	33703	27162	41181	1.77434	0.01056	0.577579	-0.791911	down
MEDP1013	[M+H]+	γ-L-Glutamate-Cysteine	Amino acid and Its metabolites	Small Peptide	636-58-8	329380	202250	311760	265290	396510	253400	0.465226	0.713799	1.08514	0.117887	insig
MEDP1018	[M+H]+	5'-Deoxyadenosine	Nucleotide And Its metabolites	Nucleotide And Its metabolites	4754-39-6	25107	24367	22841	81821	9	14361	0.798539	0.782261	1.33017	0.411607	insig
MEDP1022	[M+H]+	Thr-Phe	Amino acid and Its metabolites	Small Peptide	16875-27-7	1655600	2472400	992620	1435300	4463900	3923700	1.10337	0.230154	1.9183	0.939831	insig
MEDP1032	[M-H2O+H]+	Salicylaldehyde	Benzene and substituted derivatives	Benzene and substituted derivatives	1990/2/8	884240	890920	1130500	1666900	495700	744310	0.34658	0.999185	1.00043	0.000620507	insig
MEDP1033	[M+H]+	Benzaldehyde	Benzene and substituted derivatives	Benzene and substituted derivatives	100-52-7	16484000	16404000	17801000	19305000	16687000	17870000	1.02882	0.310134	1.0626	0.0875951	insig
MEDP1034	[M+Na]+	Stachyose	Carbohydrates and Its metabolites	Sugars	470-55-3	58814	74948	95504	129020	9	16513	1.00337	0.566617	0.634817	-0.655587	insig
MEDP1040	[M+H]+	N-(2-hydroxyethyl)stearamide	Alcohol and amines	Amines	111-57-9	23596	28077	27669	37441	20886	17288	0.453164	0.861802	0.953026	-0.0694123	insig
MEDP1045	[M+H]+	Biliverdin	Tryptamines,Cholines,Pigments	Pigments	114-25-0	115220	86375	130930	105570	77263	46192	1.19301	0.1896	0.688745	-0.537958	insig
MEDP1052	[M+H]+	N,-N-diacetyl-O-methylhydroxylamine	Alcohol and amines	Polyamines	128459-09-6	465030	470770	365470	409530	350390	426440	0.833665	0.412291	0.911694	-0.133378	insig
MEDP1059	[M+H]+	2-Picolinic Acid	Heterocyclic compounds	Pteridines and derivatives	98-98-6	32934	43209	25683	22439	28536	23347	1.37297	0.205699	0.729892	-0.454245	insig
MEDP1060	[M+H]+	Hydroxyquinoline	Heterocyclic compounds	Heterocyclic compounds	148-24-3	19277000	17237000	21592000	22101000	17201000	18338000	0.062886	0.940214	0.99198	-0.0116168	insig
MEDP1061	[M+H]+	DL-O-tyrosine	Amino acid and Its metabolites	Amino acids	150-30-1	218170000	212850000	203900000	220730000	224180000	217530000	1.40132	0.145256	1.04334	0.061215	insig
MEDP1067	[M+Na]+	Palmitoyl-N-isopropylamide	Alcohol and amines	Amines	189939-61-5	182100	190170	118700	219350	217910	98234	0.10936	0.767479	1.09069	0.125236	insig
MEDP1072	[M+H]+	7-Methylguanosine	Nucleotide And Its metabolites	Nucleotide And Its metabolites	20244-86-4	281860	319050	410640	444580	341800	274010	0.20648	0.808528	1.04828	0.0680273	insig
MEDP1080	[M+H]+	Gly-Trp	Amino acid and Its metabolites	Small Peptide	2390-74-1	65213	165180	44402	65191	237270	413220	1.05089	0.278805	2.60442	1.38096	insig
MEDP1083	[M+H]+	Oxypurinol	Nucleotide And Its metabolites	Nucleotide And Its metabolites	2465-59-0	136670000	168210000	115660000	130170000	85492000	108390000	1.30684	0.184885	0.770562	-0.376018	insig
MEDP1084	[M+H]+	Carnitine C12:0	FA	CAR	25518-54-1	73452	80442	137880	84049	145570	112630	0.683051	0.568453	1.17299	0.230195	insig
MEDP1093	[M+H]+	Allopurinol	Nucleotide And Its metabolites	Nucleotide And Its metabolites	315-30-0	347050000	289560000	341720000	147120000	349490000	269170000	0.956728	0.352432	0.782742	-0.353391	insig
MEDP1098	[M+H]+	Methoxyindoleacetic Acid	Heterocyclic compounds	Indole and Its derivatives	3471-31-6	2648800	4819100	2715700	2865200	2097300	2060300	1.29474	0.27475	0.689619	-0.536129	insig
MEDP1100	[M+H]+	2-Aminomethylpyrimidine	Nucleotide And Its metabolites	Nucleotide And Its metabolites	372118-67-7	7492300	5642700	8625900	5994900	8143400	11321000	0.659622	0.535043	1.16996	0.226455	insig
MEDP1126	[M-H2O+H]+	(R)-(-)-2-phenylglycine	Amino acid and Its metabolites	Amino acid derivatives	56613-80-0	2417300	2273100	2364500	2682700	2379300	2769800	1.45404	0.149366	1.11012	0.150718	insig
MEDP1127	[M+H]+	1-acetylindole	Heterocyclic compounds	Indole and Its derivatives	576-15-8	5185900	5167700	5655800	5898300	5020500	5360900	0.277768	0.782521	1.01688	0.0241549	insig
MEDP1131	[M-H2O+H]+	Arachidyl-glycine	Alcohol and amines	Amines	617703-96-5	46431	15870	154590	33629	10767	23089	0.96105	0.357991	0.311147	-1.68433	insig
MEDP1138	[M+H]+	1-methylhistamine	Alcohol and amines	Polyamines	6481-48-7	246720	173620	163060	217830	309770	208740	1.12268	0.290446	1.26215	0.335887	insig
MEDP1144	[M+H]+	L-Isoleucine	Amino acid and Its metabolites	Amino acids	73-32-5	17350000	19682000	19537000	18422000	25484000	20929000	1.05122	0.314004	1.14612	0.196761	insig
MEDP1146	[M+H]+	LPC(O-18:0/0:0)	GP	LPC	74430-89-0	1378600	391470	1341000	2824500	420100	519580	0.0368161	0.816214	1.20993	0.274925	insig
MEDP1161	[M+H]+	Creatine phosphate	Nucleotide And Its metabolites	Nucleotide And Its metabolites	1967/7/2	2658500	1852200	1499300	2576500	3740500	2673600	1.4427	0.121922	1.49594	0.581052	insig
MEDP1165	[M+H]+	PC(O-16:0/O-2:0)	GP	PC O	-	1378600	391470	1341000	2824500	420100	519580	0.0368161	0.816214	1.20993	0.274925	insig
MEDP1166	[M+H]+	PC(16:0/2:0)	GP	PC	-	519570	669700	9	428690	577330	571300	0.832857	0.592731	1.32628	0.407388	insig
MEDP1171	[M+H]+	Butenoyl-PAF	Others	Others	-	1078600	1152200	1435200	1512200	1057400	797130	0.541304	0.700362	0.918366	-0.122859	insig
MEDP1177	[2M+H]+	N-Methyl-α-aminoisobutyric acid	Amino acid and Its metabolites	Amino acid derivatives	2566-34-9	485580	915830	1230300	915700	307120	370130	1.10447	0.298754	0.605291	-0.7243	insig
MEDP1193	[M+H]+	Flavin Single Nucleotide(FMN)	Nucleotide And Its metabolites	Nucleotide And Its metabolites	130-40-5	300350	309930	478200	616410	334100	378480	0.723859	0.493713	1.22096	0.288015	insig
MEDP1196	[M+H]+	Biotinamide	Alcohol and amines	Polyamines	6929-42-6	1007900	1027900	1188900	1370800	1230100	1628300	1.62484	0.0844345	1.3115	0.39122	insig
MEDP1197	[M+H]+	Hypotaurocyamine	Alcohol and amines	Polyamines	1119-54-6	12276000	11646000	2283200	12722000	9233100	7213000	0.492364	0.802503	1.11307	0.154538	insig
MEDP1202	[M+H]+	5'-Deoxy-5'-fluoroadenosine	Nucleotide And Its metabolites	Nucleotide And Its metabolites	731-98-6	81157	53006	110860	99245	70004	85273	0.367662	0.876558	1.03877	0.0548732	insig
MEDP1212	[M+H]+	1,3-Dicyclohexylurea	Alcohol and amines	Polyamines	2387-23-7	62711	57135	80589	64857	22808	58605	0.989633	0.310092	0.729763	-0.454501	insig
MEDP1221	[M+H]+	PC(O-16:0/O-1:0)	GP	PC O	-	218900000	361170000	365830000	372600000	375530000	207960000	0.0430051	0.965361	1.01077	0.0154588	insig
MEDP1231	[M+H]+	Folic-acid	Organic acid And Its derivatives	Organic acid And Its derivatives	59-30-3	156200	163170	175380	169230	138180	131900	1.2039	0.248531	0.887943	-0.17146	insig
MEDP1242	[M+H]+	4-tert-butylbenzoic-acid	Benzene and substituted derivatives	Phenolic acids	98-73-7	380710	395710	474430	437300	485080	510070	1.31182	0.174886	1.14518	0.195576	insig
MEDP1247	[M+H]+	1-Deoxyvaleric-acid	Organic acid And Its derivatives	Organic acid And Its derivatives	-	680370	698500	716560	690860	742740	729470	1.03058	0.304023	1.03228	0.045834	insig
MEDP1272	[M+H]+	20,26-dihydroxyecdysone	Hormones and hormone related compounds	Hormones and hormone related compounds	19458-46-9	143270000	151370000	135420000	153820000	172580000	152800000	1.41882	0.114303	1.11426	0.15609	insig
MEDP1280	[M+H]+	S-Adenosyl-L-Methionine	Amino acid and Its metabolites	Amino acid derivatives	17176-17-9	9742000	8483700	8255400	8001400	11328000	7311700	0.0443938	0.970797	1.00604	0.0086906	insig
MEDP1289	[M+H]+	Carnitine C6:0	FA	CAR	6418-78-6	1931500	2469700	3416900	2713300	4235100	3191800	1.08248	0.283198	1.29702	0.375196	insig
MEDP1294	[M+H]+	Leu-Gly	Amino acid and Its metabolites	Small Peptide	686-50-0	342460	667990	210520	202890	1289600	1604800	0.863283	0.275824	2.53675	1.34298	insig
MEDP1295	[M+H]+	Cytarabine	Nucleotide And Its metabolites	Nucleotide And Its metabolites	147-94-4	1816700	2016300	4042900	3403300	1483700	960600	0.770139	0.546788	0.742468	-0.4296	insig
MEDP1307	[M+H]+	(2S,-3S)-3-methylphenylalanine	Amino acid and Its metabolites	Amino acid derivatives	25488-25-9	1381800	2235000	1340700	2004100	871680	1279900	0.730172	0.577796	0.838261	-0.254528	insig
MEDP1318	[M+H]+	LPC(0:0/22:4)	GP	LPC	-	2531600	1792100	3613600	4203400	2057500	3164600	0.602287	0.57621	1.18749	0.247921	insig
MEDP1319	[M+H]+	LPC(22:4/0:0)	GP	LPC	-	2531600	1792100	3613600	4203400	2057500	3164600	0.602287	0.57621	1.18749	0.247921	insig
MEDP1321	[M+H]+	LPC(0:0/22:5)	GP	LPC	-	3810700	3264200	4101300	4061800	6509100	4055800	1.20405	0.292339	1.30874	0.388175	insig
MEDP1322	[M+H]+	LPC(22:5/0:0)	GP	LPC	-	3810700	3264200	4101300	4061800	6509100	4055800	1.20405	0.292339	1.30874	0.388175	insig
MEDP1326	[M+H]+	LPC(20:1/0:0)	GP	LPC	-	1078600	1152200	1435200	1512200	1057400	797130	0.541304	0.700362	0.918366	-0.122859	insig
MEDP1328	[M+H]+	LPC(20:2/0:0)	GP	LPC	-	3530300	4794400	5095700	6038600	4761600	3183600	0.0464136	0.855874	1.04198	0.0593288	insig
MEDP1330	[M+H]+	LPC(0:0/20:2)	GP	LPC	-	3530300	4794400	5095700	6038600	4761600	3183600	0.0464136	0.855874	1.04198	0.0593288	insig
MEDP1331	[M+H]+	LPC(0:0/20:3)	GP	LPC	-	4286400	2998600	3422600	4336700	7332600	8519800	1.62552	0.1162	1.88549	0.914941	insig
MEDP1332	[M+H]+	LPC(20:3/0:0)	GP	LPC	-	4286400	2998600	3422600	4336700	7332600	8519800	1.62552	0.1162	1.88549	0.914941	insig
MEDP1333	[M+H]+	LPC(0:0/20:4)	GP	LPC	-	178680000	155060000	54594000	199280000	248300000	207850000	1.26521	0.130992	1.6878	0.755144	insig
MEDP1334	[M+H]+	LPC(20:4/0:0)	GP	LPC	-	178680000	155060000	54594000	199280000	248300000	207850000	1.26521	0.130992	1.6878	0.755144	insig
MEDP1337	[M+H]+	LPC(18:0/0:0)	GP	LPC	-	127390000	172070000	201640000	197330000	120290000	148860000	0.408652	0.729986	0.930912	-0.103283	insig
MEDP1339	[M+H]+	LPC(18:1/0:0)	GP	LPC	3542-29-8	80654000	87293000	89631000	100240000	99453000	84547000	1.17338	0.220227	1.10351	0.1421	insig
MEDP1341	[M+H]+	LPC(18:2/0:0)	GP	LPC	-	171750000	180220000	169320000	205810000	259300000	212140000	1.716	0.0860558	1.29918	0.377602	insig
MEDP1346	[M+H]+	LPC(0:0/16:0)	GP	LPC	-	352080000	214890000	196520000	365940000	384910000	198600000	0.724346	0.466818	1.24357	0.314483	insig
MEDP1348	[M+H]+	LPC(16:1/0:0)	GP	LPC	-	14147000	14043000	18526000	17733000	23008000	17861000	1.36813	0.159184	1.25443	0.327033	insig
MEDP1356	[M+H]+	Shinorine	Amino acid and Its metabolites	Amino acid derivatives	73112-73-9	96473	52903	98451	139880	112310	118940	1.48548	0.0909073	1.49754	0.582591	insig
MEDP1360	[M+H]+	Mycosporine-glycine	Amino acid and Its metabolites	Amino acid derivatives	65318-21-0	33960	39611	74702	77111	30556	50087	0.145586	0.873102	1.06394	0.0894207	insig
MEDP1367	[M+H]+	Ala-Tyr	Amino acid and Its metabolites	Small Peptide	-	108390	227660	68758	133030	306200	360040	1.18007	0.198754	1.97444	0.981445	insig
MEDP1373	[M+H]+	Carnitine C22:2	FA	CAR	-	10775	69855	67914	9	9	9	1.98085	0.125104	0.000181764	-12.4256	insig
MEDP1380	[M+H]+	Carnitine C20:1	FA	CAR	-	533230	659940	853690	693980	1462000	766740	1.01426	0.358361	1.4279	0.513899	insig
MEDP1381	[M+H]+	Carnitine C20:2	FA	CAR	-	574410	794360	986280	957920	1450100	829050	1.11058	0.270805	1.37452	0.458931	insig
MEDP1383	[M+H]+	Carnitine C20:5	FA	CAR	-	40483	45307	141550	15218	81223	68520	0.502508	0.624393	0.725614	-0.462727	insig
MEDP1385	[M+H]+	Carnitine C17:1:DC	FA	CAR	-	2700000	6040600	4348400	2848400	17626000	5730800	0.726383	0.437017	2.00208	1.0015	insig
MEDP1387	[M+H]+	Carnitine C19:2	FA	CAR	-	525440	470680	155650	692340	605090	533410	1.16011	0.178704	1.58959	0.668653	insig
MEDP1389	[M+H]+	Carnitine C18:0	FA	CAR	-	9167100	11861000	15382000	10202000	11724000	9348800	0.76974	0.449629	0.858959	-0.219338	insig
MEDP1391	[M+H]+	Carnitine C18:2	FA	CAR	-	6284500	7371500	10799000	6290900	9274500	13586000	0.55962	0.573073	1.19204	0.253436	insig
MEDP1394	[M+H]+	Carnitine C15:DC	FA	CAR	-	1619200	2934300	3122700	1959000	10057000	3162700	0.81522	0.426826	1.97737	0.983584	insig
MEDP1395	[M+H]+	Carnitine C17:0	FA	CAR	-	646880	854740	1172700	904900	888890	810930	0.00335085	0.894349	0.973975	-0.0380438	insig
MEDP1397	[M+H]+	Carnitine C16:0	FA	CAR	-	21397000	25742000	35355000	24264000	42019000	28427000	0.588095	0.581611	1.14808	0.199228	insig
MEDP1398	[M+H]+	Carnitine C16:1	FA	CAR	-	1401900	1745200	2906600	1494700	3687200	3052700	0.778759	0.417718	1.36026	0.443881	insig
MEDP1399	[M+H]+	Carnitine C16:2	FA	CAR	-	822720	859190	687340	471410	1772600	1127500	0.54971	0.468281	1.42303	0.508964	insig
MEDP1401	[M+H]+	Carnitine C14-OH	FA	CAR	-	686280	1529800	1215600	855250	5897600	1525700	0.852649	0.414677	2.41239	1.27046	insig
MEDP1402	[M+H]+	Carnitine C14:1-OH	FA	CAR	-	478750	1209400	772570	546170	4535400	1672300	0.952742	0.351036	2.74467	1.45663	insig
MEDP1404	[M+H]+	Carnitine C14:2-OH	FA	CAR	-	501090	1747100	633040	544270	5205200	3055200	0.983196	0.277548	3.05587	1.61158	insig
MEDP1405	[M+H]+	Carnitine C14:0	FA	CAR	-	1627200	2502600	3942900	2164800	4710700	2918500	0.576938	0.601685	1.21322	0.278847	insig
MEDP1407	[M+H]+	Carnitine C14:2	FA	CAR	-	147910	177700	330220	193390	430290	151720	0.322313	0.722809	1.18232	0.241619	insig
MEDP1409	[M+H]+	Carnitine C12-OH	FA	CAR	-	395200	842590	718330	439330	3064300	1132600	0.895134	0.373209	2.37012	1.24496	insig
MEDP1410	[M+H]+	Carnitine C11:DC	FA	CAR	-	379930	825450	702750	485530	3082400	1087600	0.975184	0.363368	2.43984	1.28679	insig
MEDP1415	[M+H]+	Carnitine C9:DC	FA	CAR	-	15853	33186	25482	26990	35355	28037	0.818611	0.418837	1.21284	0.278388	insig
MEDP1419	[M+H]+	Carnitine C10:0	FA	CAR	-	199960	268200	585430	265880	356360	316420	0.030391	0.780219	0.890916	-0.166639	insig
MEDP1422	[M+H]+	Carnitine C8-OH	FA	CAR	-	466300	817850	905640	243710	1028800	374980	0.835589	0.559512	0.752351	-0.410523	insig
MEDP1426	[M+H]+	Carnitine C6:DC	FA	CAR	-	39105	38972	79725	97748	117230	139190	1.72873	0.022981	2.24438	1.16632	up
MEDP1427	[M+H]+	Carnitine C8:0	FA	CAR	-	425390	480380	965850	555960	811480	979790	0.833806	0.498891	1.25412	0.326672	insig
MEDP1428	[M+H]+	Carnitine C8:1	FA	CAR	-	57092	40001	104760	143780	134020	94382	1.50624	0.0858725	1.84383	0.882703	insig
MEDP1429	[M+H]+	Carnitine C5:DC	FA	CAR	-	59988	83472	38172	72199	62582	82894	0.78009	0.468039	1.19844	0.261157	insig
MEDP1430	[M+H]+	Carnitine C7:0	FA	CAR	-	32195	29780	40460	36963	47715	44777	1.44435	0.119185	1.26378	0.337742	insig
MEDP1433	[M+H]+	Carnitine ph-C1	FA	CAR	-	220430	186320	226660	185870	166070	154100	1.57512	0.0577699	0.798914	-0.323888	insig
MEDP1434	[M+H]+	Carnitine C4:DC	FA	CAR	-	849790	1180000	491870	536510	1712500	1000300	0.452423	0.58043	1.28856	0.36576	insig
MEDP1440	[M+H]+	Carnitine C5:0	FA	CAR	-	5324700	4872700	9270400	6736800	3551200	3808300	0.968052	0.364214	0.724083	-0.465773	insig
MEDP1441	[M+H]+	Carnitine C5:1	FA	CAR	-	968430	1109700	797260	1265500	773520	1607900	0.758344	0.404662	1.26832	0.342921	insig
MEDP1442	[M+H]+	Carnitine C4:0	FA	CAR	-	23040000	30355000	31785000	33459000	30562000	29106000	0.763577	0.444712	1.0933	0.128685	insig
MEDP1464	[M+H]+	1,3-Diphenylguanidine	Alcohol and amines	Polyamines	102-06-7	32017	12387	49771	48651	32895	26415	0.61342	0.738471	1.14639	0.197094	insig
MEDP1466	[M+H]+	Ureidosuccinic acid	Amino acid and Its metabolites	Amino acid derivatives	13184-27-5	194760	170850	118840	222490	190170	222680	1.34134	0.140174	1.31147	0.391181	insig
MEDP1467	[M+H]+	5-Methyl-2'-deoxycytidine	Nucleotide And Its metabolites	Nucleotide And Its metabolites	838-07-3	613510	773380	1075100	704680	898480	872610	0.152925	0.977388	1.0056	0.00805239	insig
MEDP1472	[M+H]+	N'-Methyl-2-pyridone-5-carboxamide	Heterocyclic compounds	Pteridines and derivatives	701-44-0	10182000	10860000	9194800	9413600	6096600	6791200	1.53308	0.103107	0.737558	-0.439171	insig
MEDP1476	[M+H]+	5-Methoxytryptamine	Alcohol and amines	Amines	608-07-1	338660	287470	388690	381670	314010	357690	0.446631	0.736649	1.03799	0.0537884	insig
MEDP1479	[M+H]+	Theophylline	Heterocyclic compounds	Heterocyclic compounds	58-55-9	35321	20297	30724	28411	17571	35330	0.216043	0.818065	0.941743	-0.0865942	insig
MEDP1480	[M+H]+	Anserine	Amino acid and Its metabolites	Small Peptide	584-85-0	200550000	132750000	151060000	173740000	243820000	170110000	1.05298	0.335865	1.21329	0.278927	insig
MEDP1488	[M+H]+	SDMA	Organic acid And Its derivatives	Organic acid And Its derivatives	30344-00-4	2447200	1651900	2032400	2563600	1161600	1413400	0.758525	0.546194	0.838066	-0.254865	insig
MEDP1490	[M+H]+	Cis-4-Hydroxy-D-Proline	Amino acid and Its metabolites	Amino acid derivatives	2584-71-6	18773000	20380000	16756000	17543000	23156000	20153000	0.740956	0.449082	1.08841	0.122224	insig
MEDP1491	[M+H]+	Methylguanidine	Alcohol and amines	Amines	21770-81-0	416250	415100	521280	504220	374690	584890	0.454773	0.634057	1.08219	0.113951	insig
MEDP1493	[M+H]+	N6-methyladenosine	Nucleotide And Its metabolites	Nucleotide And Its metabolites	1867-73-8	152240	120720	223800	266810	81883	78906	0.620375	0.761651	0.860776	-0.216291	insig
MEDP1494	[M+H]+	N-Acetyl-D-Galactosamine	Alcohol and amines	Amines	1811-31-0	84184	206520	104240	92200	170360	154380	0.222372	0.879222	1.05569	0.0781917	insig
MEDP1498	[M+H]+	8-Azaguanine	Nucleotide And Its metabolites	Nucleotide And Its metabolites	134-58-7	136670000	168210000	115660000	130170000	85492000	108390000	1.30684	0.184885	0.770562	-0.376018	insig
MEDP1501	[M+H]+	Isocytosine	Nucleotide And Its metabolites	Nucleotide And Its metabolites	108-53-2	7302500	5583100	9327000	9712200	7137500	4787400	0.149486	0.920027	0.974091	-0.0378711	insig
MEDP1506	[M+H]+	Leu-Val	Amino acid and Its metabolites	Small Peptide	13588-95-9	171710	201010	112930	218690	266890	315890	1.54723	0.0513666	1.6503	0.722732	insig
MEDP1507	[M+H]+	Phe-Asn	Amino acid and Its metabolites	Small Peptide	-	50612	69251	13578	53599	90260	90273	1.10788	0.181329	1.75457	0.81112	insig
MEDP1508	[M+H]+	Phe-Met	Amino acid and Its metabolites	Small Peptide	15080-84-9	241720	204670	170070	197030	747310	465860	1.32481	0.236374	2.28758	1.19382	insig
MEDP1509	[M+H]+	Glu-Met	Amino acid and Its metabolites	Small Peptide	4423-22-7	32519	52415	33845	48875	31921	75162	0.704312	0.445303	1.31301	0.392878	insig
MEDP1512	[M+H]+	Phe-Val	Amino acid and Its metabolites	Small Peptide	-	340560	592000	196360	297140	1616700	1481000	1.18886	0.207689	3.00716	1.5884	insig
MEDP1520	[M+H]+	Carnitine C16:2-OH	FA	CAR	-	28594	74376	54579	38566	280190	78531	0.893075	0.39743	2.52167	1.33438	insig
MEDP1526	[M+H]+	Carnitine C15	FA	CAR	-	278030	372390	510360	386740	476750	470240	0.798611	0.495107	1.14899	0.200372	insig
MEDP1528	[M+H]+	Carnitine C18:1-OH	FA	CAR	-	2700000	6040600	4348400	2848400	17626000	5730800	0.726383	0.437017	2.00208	1.0015	insig
MEDP1529	[M+H]+	Carnitine C14:2:DC	FA	CAR	-	1363500	1700000	2684200	1465300	3444900	2837100	0.800309	0.405958	1.3479	0.430709	insig
MEDP1530	[M+H]+	Carnitine C18-OH	FA	CAR	-	425760	737690	714530	519460	1364100	563740	0.496508	0.570237	1.30316	0.382009	insig
MEDP1638	[M+H]+	Cortexolone	Hormones and hormone related compounds	Hormones and hormone related compounds	152-58-9	62571	64879	38834	9	9	9	1.99332	0.0218231	0.000162373	-12.5884	down
MEDP1639	[M+H]+	Corticosterone	Hormones and hormone related compounds	Hormones and hormone related compounds	50-22-6	215160	203220	151960	87921	157850	112770	1.52814	0.0666339	0.628644	-0.669684	insig
MEDP1654	[M+H]+	1-Methyladenosine	Nucleotide And Its metabolites	Nucleotide And Its metabolites	15763-06-1	152240	120720	223800	266810	81883	78906	0.620375	0.761651	0.860776	-0.216291	insig
MEDP1655	[M+H]+	21-Deoxycortisol	Hormones and hormone related compounds	Hormones and hormone related compounds	641-77-0	536140	496080	389200	258560	404460	321900	1.50509	0.0752916	0.692913	-0.529254	insig
MEDP1656	[M+H]+	Carnitine C16-OH	FA	CAR	195207-76-2	1619200	2934300	3122700	1959000	10057000	3162700	0.81522	0.426826	1.97737	0.983584	insig
MEDP1657	[M+H]+	PC(O-16:0/0:0)	GP	PC O	52691-62-0	35822000	57459000	35767000	76706000	11538000	13426000	0.912601	0.718953	0.787846	-0.344014	insig
MEDP1658	[M+H]+	LPC(O-18:1/0:0)	GP	LPC	87907-66-2	17352000	24675000	16028000	28436000	5851700	7578700	1.01177	0.544057	0.721151	-0.471627	insig
MEDP1659	[M+H]+	LPC(O-0:0/18:0)	GP	LPC	-	1378600	391470	1341000	2824500	420100	519580	0.0368161	0.816214	1.20993	0.274925	insig
MEDP1662	[M+H]+	NE,NE,NE-TRIMETHYLLYSINE	Amino acid and Its metabolites	Amino acid derivatives	-	5549800	6368900	4053900	6797500	4132000	4929800	0.116537	0.97283	0.992907	-0.0102701	insig
MEDP1663	[M+H]+	N,N-Dimethylarginine	Amino acid and Its metabolites	Amino acid derivatives	30315-93-6	4856700	3026100	5069700	5861900	2457500	2553200	0.64656	0.626942	0.839421	-0.252534	insig
MEDP1665	[M+H]+	Carnitine C3:0	FA	CAR	17298-37-2	7854700	7944500	8175500	8573500	7155000	6566000	0.905371	0.447151	0.929918	-0.104825	insig
MEDP1667	[M+H]+	Phe-Glu	Amino acid and Its metabolites	Small Peptide	3617-45-6	2233000	3872000	1700900	2316100	9716000	12441000	1.28067	0.2036	3.13521	1.64856	insig
MEDP1670	[M+H]+	Gly-Gly-Phe	Amino acid and Its metabolites	Small Peptide	6234-26-0	1374800	1107900	1148600	1400300	952270	1041500	0.533721	0.652467	0.934671	-0.0974698	insig
MEDP1671	[M+H]+	Glu-Glu-Ile	Amino acid and Its metabolites	Small Peptide	-	92652	127380	32756	49586	160140	318190	0.819652	0.362793	2.08837	1.06238	insig
MEDP1680	[M+H]+	Thr-Leu-Ile	Amino acid and Its metabolites	Small Peptide	-	218830	218740	241880	205120	210640	52354	1.02351	0.306483	0.68896	-0.537507	insig
MEDP1685	[M+H]+	Phytosphingosine	SL	SM	554-62-1	144180	421050	112460	266740	145470	89688	0.513335	0.633745	0.740601	-0.433231	insig
MEDP1686	[M+H]+	LPE(15:0/0:0)	GP	LPC	-	79699	116050	107710	143180	75410	76819	0.309624	0.921221	0.973473	-0.0387878	insig
MEDP1689	[M+H]+	LPC(22:2/0:0)	GP	LPC	-	19898	86950	75690	102080	22829	37600	0.271817	0.845006	0.890275	-0.167677	insig
MEDP1691	[M+H]+	LPC(0:0/17:0)	GP	LPC	-	133740000	133990000	137250000	136140000	132510000	138610000	0.364477	0.738966	1.00563	0.00809946	insig
MEDP1692	[M+H]+	LPC(0:0/15:0)	GP	LPC	108273-89-8	6556100	9366600	9613800	10351000	8523600	9582300	0.748774	0.445284	1.11436	0.156218	insig
MEDP1693	[M+H]+	LPC(12:0/0:0)	GP	LPC	-	55143	30098	51762	53081	39064	13632	0.729295	0.502539	0.772078	-0.373182	insig
MEDP1695	[M+H]+	LPC(O-16:1/0:0)	GP	LPC O	97802-53-4	21251000	9491600	7697100	15852000	14044000	8076100	0.158664	0.976342	0.987835	-0.0176573	insig
MEDP1698	[M+K]+	Sphingosyl-phosphocholine	SL	SM	-	3864000	6107300	3697400	6748800	1298100	1374900	1.05204	0.528134	0.689297	-0.536801	insig
MEDP1699	[M+H]+	LPC(0:0/16:1)	GP	LPC	-	14147000	14043000	18526000	17733000	23008000	17861000	1.36813	0.159184	1.25443	0.327033	insig
MEDP1700	[M+H]+	LPC(0:0/18:0)	GP	LPC	-	127390000	172070000	201640000	197330000	120290000	148860000	0.408652	0.729986	0.930912	-0.103283	insig
MEDP1701	[M+H]+	LPC(0:0/18:1)	GP	LPC	-	80654000	87293000	89631000	100240000	99453000	84547000	1.17338	0.220227	1.10351	0.1421	insig
MEDP1702	[M+H]+	LPC(0:0/20:1)	GP	LPC	-	1078600	1152200	1435200	1512200	1057400	797130	0.541304	0.700362	0.918366	-0.122859	insig
MEDP1713	[M+H]+	1-Methylinosine	Nucleotide And Its metabolites	Nucleotide And Its metabolites	2140-73-0	23251	27011	45843	27946	21054	20059	1.07788	0.326508	0.718579	-0.476782	insig
MEDP1718	[M+H]+	2-O-Methylcytosine	Heterocyclic compounds	Heterocyclic compounds	3289-47-2	1721300	1839500	4097000	1828600	1506000	1842600	0.93191	0.396867	0.676069	-0.564758	insig
MEDP1719	[M+H]+	2'-O-Methylguanosine	Nucleotide And Its metabolites	Nucleotide And Its metabolites	2140-71-8	56383	52885	75565	68806	32039	42544	1.00732	0.357484	0.775776	-0.366288	insig
MEDP1724	[M+H]+	3-Amino-4-methylpentanoic-acid	Organic acid And Its derivatives	Organic acid And Its derivatives	5699-54-7	384120	408630	357210	354870	357260	410750	0.426123	0.721438	0.976451	-0.0343799	insig
MEDP1735	[M+H]+	2,6-Diamino-5-hydroxyhexanoic-acid	Amino acid and Its metabolites	Amino acid derivatives	13204-98-3	214970	201270	294310	224060	142240	92385	1.30588	0.161217	0.645535	-0.631432	insig
MEDP1740	[M+H]+	Acrylamide	Alcohol and amines	Amines	1979/6/1	3615600	3427100	3761800	4235800	4030400	4609200	1.77513	0.0349877	1.19167	0.252985	insig
MEDP1741	[M+H]+	Agmatine	Alcohol and amines	Polyamines	306-60-5	3070100	3269000	2917100	2533500	2564700	2525500	1.91042	0.0318231	0.823632	-0.279929	insig
MEDP1742	[M+H]+	Ala-Phe	Amino acid and Its metabolites	Small Peptide	3061-90-3	947290	1692400	881610	1250400	2391500	2225700	1.2843	0.157293	1.66632	0.736662	insig
MEDP1748	[M+H]+	Cyromazine	Heterocyclic compounds	Heterocyclic compounds	66215-27-8	191530	178240	187000	165590	213480	146930	0.563861	0.658858	0.944735	-0.0820187	insig
MEDP1749	[M+Na]+	Cytidine 5'-diphosphate	Nucleotide And Its metabolites	Nucleotide And Its metabolites	63-38-7	1364500	1450600	2068200	1680200	619690	538200	1.32003	0.202792	0.581183	-0.782936	insig
MEDP1750	[M+H]+	L-Allothreonine	Amino acid and Its metabolites	Amino acid derivatives	28954-12-3	4854100	4875200	5926000	5141000	3795800	5031200	0.889099	0.372401	0.892222	-0.164526	insig
MEDP1753	[M+H]+	D-Glucosaminic acid	Carbohydrates and Its metabolites	Sugar acids	3646-68-2	23946	6445.3	21219	11070	13656	16465	0.106732	0.593842	0.798116	-0.32533	insig
MEDP1766	[M+H]+	Val-Tyr	Amino acid and Its metabolites	Small Peptide	3061-91-4	205880	317930	118640	211360	380090	528580	1.13823	0.228157	1.74337	0.801881	insig
MEDP1771	[M+H]+	Ala-gln	Amino acid and Its metabolites	Small Peptide	39537-23-0	260540	249100	546380	267970	398800	564000	0.556115	0.676691	1.16548	0.220924	insig
MEDP1777	[M+H]+	L-Methionine sulfoxide	Amino acid and Its metabolites	Amino acid derivatives	3226-65-1	197700	96584	105250	218530	200120	54536	0.13059	0.712245	1.18434	0.244089	insig
MEDP1778	[M+H]+	L-Norvaline	Amino acid and Its metabolites	Amino acids	6600-40-4	61767000	53867000	58410000	68791000	81296000	78453000	1.83399	0.0218377	1.31312	0.392995	insig
MEDP1780	[M+H]+	Leu-Phe	Amino acid and Its metabolites	Small Peptide	3063/5/6	116440	167970	71588	137340	184900	179260	1.14127	0.220664	1.40872	0.494381	insig
MEDP1786	[M+H]+	N1,N8-diacetylspermidine	Heterocyclic compounds	Heterocyclic compounds	82414-35-5	16336	27168	6069.7	31089	9	9	1.3099	0.64145	0.62749	-0.672336	insig
MEDP1787	[M+H]+	N4-Acetylcytidine	Nucleotide And Its metabolites	Nucleotide And Its metabolites	3768-18-1	262230	414870	354320	267480	235760	307690	1.24203	0.235659	0.786227	-0.346983	insig
MEDP1788	[M+H]+	N4-Acetylcytidine-triphosphate	Nucleotide And Its metabolites	Nucleotide And Its metabolites	-	366890	1037900	1148300	1222200	1295200	150560	0.28925	0.935922	1.04499	0.0634926	insig
MEDP1790	[M+H]+	Gly-Ile	Amino acid and Its metabolites	Small Peptide	19461-38-2	1081800	2785900	445310	1070400	4980300	5827200	1.10346	0.222284	2.75397	1.46151	insig
MEDP1791	[M-Cl]+	Nicotinamide riboside chloride	Nucleotide And Its metabolites	Nucleotide And Its metabolites	23111-00-4	95863	72154	57181	69685	74526	76426	0.0325848	0.90578	0.979747	-0.0295193	insig
MEDP1792	[M+H]+	N-methyl-4-aminobutyric acid	Amino acid and Its metabolites	Amino acid derivatives	1119-48-8	33666	28233	30556	38478	21501	43407	0.32682	0.641748	1.11823	0.161218	insig
MEDP1794	[M+H]+	Oxidopamine	Alcohol and amines	Polyamines	1199-18-4	1042000	581270	631510	801840	1234700	910190	1.13336	0.304175	1.30688	0.386128	insig
MEDP1795	[M+H]+	Palmitoylethanolamide（(PEA）	Alcohol and amines	Amines	544-31-0	212420	223020	227940	279240	171080	225200	0.0330973	0.909265	1.0183	0.026163	insig
MEDP1802	[M+H]+	Stachydrine	Organic acid And Its derivatives	Organic acid And Its derivatives	471-87-4	510000	619150	517500	716400	797260	500430	0.989389	0.300827	1.22314	0.290594	insig
MEDP1814	[M+H]+	2,5-Dimethyl-2,3-dihydrofuran-3-one	Heterocyclic compounds	Heterocyclic compounds	14400-67-0	295640	316610	330550	376800	344500	302410	0.937417	0.34361	1.08582	0.118783	insig
MEDP1818	[M+H]+	Bicine	Organic acid And Its derivatives	Organic acid And Its derivatives	150-25-4	48854	35959	49734	34434	44939	42829	0.563139	0.498936	0.908248	-0.138842	insig
MEDP1851	[M+H]+	Asp-Tyr	Amino acid and Its metabolites	Small Peptide	22840-03-5	187850	222010	209690	208710	232510	295770	1.15367	0.267998	1.18956	0.250424	insig
MEDP1857	[M+H]+	Eicosanoyl-EA	Organic acid And Its derivatives	Organic acid And Its derivatives	94421-69-9	11997000	11895000	35361000	11836000	12663000	38079000	0.115085	0.928662	1.05612	0.0787674	insig
MEDP1859	[M-H2O+H]+	Gln-Phe	Amino acid and Its metabolites	Small Peptide	92327-75-8	84181	32609	89306	69533	98924	89279	0.904436	0.456678	1.25056	0.322578	insig
MEDP1861	[M+H]+	Glu-Tyr	Amino acid and Its metabolites	Small Peptide	3422-39-7	320930	304970	349380	275510	105310	171800	1.50779	0.0961166	0.566627	-0.819529	insig
MEDP1863	[M+H-H2O]+	Gly-His	Amino acid and Its metabolites	Small Peptide	-	79926	74737	86801	97615	109000	45674	0.0781972	0.871296	1.04483	0.0632692	insig
MEDP1868	[M+H]+	Gly-Tyr	Amino acid and Its metabolites	Small Peptide	658-79-7	4169000	4607100	2289500	3254800	8462200	6363000	1.0703	0.260991	1.63389	0.708313	insig
MEDP1870	[M+H]+	Ile-Lys	Amino acid and Its metabolites	Small Peptide	-	411390	332690	148890	283720	539670	602440	1.08488	0.230799	1.59673	0.675118	insig
MEDP1871	[M+H]+	Ile-Met	Amino acid and Its metabolites	Small Peptide	42384-14-5	67473	84458	49040	27736	155350	192190	0.554627	0.363752	1.86731	0.900965	insig
MEDP1873	[M+H]+	Leu-Pro-Tyr	Amino acid and Its metabolites	Small Peptide	65886-80-8	77841	86223	62755	106400	136960	179200	1.71471	0.0787739	1.86298	0.897615	insig
MEDP1875	[M+H]+	LPE(17:1/0:0)	GP	LPE	-	73802	95927	104760	100470	23854	88990	0.821784	0.491945	0.777131	-0.36377	insig
MEDP1882	[M+H-H2O]+	Phe-Leu	Amino acid and Its metabolites	Small Peptide	3303-55-7	35380	13652	17586	73127	49621	46704	1.71427	0.0351398	2.54364	1.34689	up
MEDP1885	[M+H-H2O]+	Pro-Ile	Amino acid and Its metabolites	Small Peptide	-	81293	111020	86183	60235	94754	62560	1.22853	0.234836	0.781157	-0.356316	insig
MEDP1888	[M+H]+	Ser-Leu	Amino acid and Its metabolites	Small Peptide	6665-16-3	361950	524640	230680	399850	948830	1722100	1.34354	0.228076	2.74847	1.45863	insig
MEDP1889	[M+H]+	Ser-Phe	Amino acid and Its metabolites	Small Peptide	16875-28-8	584180	912790	396380	791570	1134700	1858200	1.37877	0.172349	1.99882	0.99915	insig
MEDP1894	[M+H]+	Tyr-Leu	Amino acid and Its metabolites	Small Peptide	17355-10-1	981810	1195400	314630	844040	2226400	2494600	1.21346	0.173319	2.23331	1.15918	insig
MEDP1898	[M+H]+	3-Hydroxyphenylurea	Benzene and substituted derivatives	Benzene and substituted derivatives	701-82-6	67722000	73051000	65945000	64486000	63924000	71304000	0.744497	0.505397	0.966118	-0.0497285	insig
MEDP1900	[M+H]+	Caffeine	Heterocyclic compounds	Heterocyclic compounds	1958/8/2	18896	21596	26232	18742	18237	12570	1.38376	0.121547	0.742596	-0.42935	insig
MEDP1901	[M+H]+	Carnitine C9:1-OH	FA	CAR	-	74640	29284	31149	22117	57676	27566	0.450016	0.645551	0.794822	-0.331296	insig
MEDP1904	[M+H]+	LPE(18:2/0:0)	GP	LPE	652149-09-2	10583000	9113500	6665100	13782000	21448000	2734000	0.107344	0.552879	1.44013	0.526194	insig
MEDP1907	[M+H]+	(E,Z)-2-Amino-3,14-octadecadien-1-ol	Alcohol and amines	Alcohols	158507-68-7	3568600	9812300	12428000	15735000	5095100	6098700	0.0229261	0.935099	1.04339	0.0612813	insig
MEDP1912	[M+H]+	Thr-Leu	Amino acid and Its metabolites	Small Peptide	50299-12-2	291210	368920	155190	304920	476950	788070	1.27455	0.210218	1.92555	0.945271	insig
MEDP1914	[M+H]+	N-(1-Deoxy-1-fructosyl)phenylalanine	Amino acid and Its metabolites	Amino acid derivatives	87251-83-0	31086	43189	35052	48762	57697	41320	1.43197	0.101769	1.35172	0.434792	insig
MEDP1919	[M+H]+	Cyclo(Pro-Leu)	Amino acid and Its metabolites	Small Peptide	2873-36-1	17920	25994	23620	19116	13617	36345	0.184294	0.948748	1.02286	0.0326123	insig
MEDP1924	[M+H]+	Cyclo(Pro-Glu)	Amino acid and Its metabolites	Small Peptide	-	170500	186960	172810	145440	128140	81665	1.55748	0.0831418	0.669932	-0.577913	insig
MEDP1926	[M+H]+	Cyclo(Pro-Phe)	Amino acid and Its metabolites	Small Peptide	3705-26-8	73707	84505	78426	75202	40433	96745	0.62843	0.673205	0.897489	-0.156034	insig
MEDP1928	[M+H]+	Cyclo(Pro-Val)	Amino acid and Its metabolites	Small Peptide	5654-87-5	26374	30646	40130	33843	19584	30783	0.701899	0.508245	0.866804	-0.206222	insig
MEDP1931	[M+H]+	Cyclo(Tyr-Leu)	Amino acid and Its metabolites	Small Peptide	82863-65-8	28659	41772	35218	66907	58500	47008	1.6593	0.0396087	1.63196	0.706606	up
MEDP1933	[M+H]+	Cyclopentylglycine	Amino acid and Its metabolites	Amino acid derivatives	2521-84-8	261640	258100	413710	273000	176500	252040	1.10119	0.277201	0.751556	-0.412047	insig
MEDP1935	[M+H]+	Ile-Asp	Amino acid and Its metabolites	Small Peptide	-	748430	974870	632500	663080	1129300	1406400	0.924378	0.329403	1.35783	0.441305	insig
MEDP1943	[M+H]+	O-Acetyl-L-serine	Amino acid and Its metabolites	Amino acid derivatives	5147-00-2	83680	115670	80350	140680	79137	47706	0.428347	0.900416	0.956464	-0.0642173	insig
MEDP1947	[M+H]+	Ser-Ile	Amino acid and Its metabolites	Small Peptide	91086-51-0	346190	534180	110150	248080	704400	1574000	1.01778	0.317896	2.55066	1.35087	insig
MEDP1949	[M+H]+	5-Aminoimidazole ribonucleotide	Nucleotide And Its metabolites	Nucleotide And Its metabolites	25635-88-5	6530100	5446500	3561800	7486200	6093000	6042600	1.09814	0.259464	1.26279	0.336619	insig
MEDP1950	[M+H]+	2'-Deoxyinosine-5'-monophosphate	Nucleotide And Its metabolites	Nucleotide And Its metabolites	3393-18-8	29264000	40695000	17530000	25419000	74963000	75688000	1.16752	0.21076	2.01248	1.00898	insig
MEDP1954	[M+H]+	N6-(2-Hydroxyethyl)adenosine	Nucleotide And Its metabolites	Nucleotide And Its metabolites	4338-48-1	369900	303970	372430	400610	345640	287120	0.109294	0.91942	0.987642	-0.0179397	insig
MEDP1956	[M+H]+	2-Aminopurine	Nucleotide And Its metabolites	Nucleotide And Its metabolites	452-06-2	1517700	1290200	1707100	1899300	1800800	1446300	1.01511	0.314938	1.13984	0.188838	insig
MEDP1958	[M+H]+	2-Hydroxyadenosine	Nucleotide And Its metabolites	Nucleotide And Its metabolites	1818-71-9	17185000	11865000	10311000	10854000	5016100	9471000	1.265	0.163631	0.643812	-0.635288	insig
MEDP1960	[M+H]+	7-(alpha-D-glucosyl)-N(6)-isopentenyladenine	Nucleotide And Its metabolites	Nucleotide And Its metabolites	-	166970	92543	67900	213080	104930	44915	0.0309246	0.849013	1.10846	0.14856	insig
MEDP1961	[M+H]+	Ribosyladenosine	Nucleotide And Its metabolites	Nucleotide And Its metabolites	-	103730	135080	113720	112770	141590	148320	0.953217	0.308789	1.14226	0.191888	insig
MEDP1963	[M+H]+	S-(Methyl)glutathione	Amino acid and Its metabolites	Amino acid derivatives	2922-56-7	236910	273700	142210	344430	241040	258770	1.00179	0.277826	1.29322	0.370968	insig
MEDP1970	[M+H]+	Methionine methyl ester	Amino acid and Its metabolites	Amino acid derivatives	10332-17-9	266670	356100	246340	327080	189540	241780	0.78054	0.521009	0.872617	-0.19658	insig
MEDP1973	[M]+	D-Proline-betaine	Amino acid and Its metabolites	Amino acid derivatives	1195-94-4	518830	417650	491740	407410	400650	615490	0.0712971	0.985212	0.99673	-0.00472506	insig
MEDP1974	[M+H]+	1-Methylpiperidine-2-carboxylic acid	Amino acid and Its metabolites	Amino acid derivatives	7730-87-2	261640	258100	413710	273000	176500	252040	1.10119	0.277201	0.751556	-0.412047	insig
MEDP1986	[M+H-H2O]+	Glu-Pro	Amino acid and Its metabolites	Small Peptide	41745-47-5	182050	188680	200730	162770	148300	120990	1.68662	0.0459102	0.756063	-0.403421	insig
MEDP1990	[M+K]+	Melibiose	Carbohydrates and Its metabolites	Sugars	585-99-9	180410	118160	251770	195110	16408	90207	1.06574	0.274316	0.548252	-0.867089	insig
MEDP1991	[M+H]+	N6-Isopentenyladenosine	Nucleotide And Its metabolites	Nucleotide And Its metabolites	7724-76-7	64174	64556	81796	96525	31479	34841	0.94675	0.53518	0.773515	-0.370499	insig
MEDP1996	[M+H]+	N-Formylglycine	Amino acid and Its metabolites	Amino acids	2491-15-8	7059500	7038500	8617600	8897800	5002900	4697600	0.982172	0.423615	0.818746	-0.288513	insig
MEDP1999	[M+H]+	2,4-Dihydroxypyridine	Heterocyclic compounds	Pteridines and derivatives	626-03-9	584660	604780	912490	655900	460700	356880	1.24869	0.205069	0.701013	-0.512487	insig
MEDP2002	[M+H]+	Aminolevulinic acid	Organic acid And Its derivatives	Organic acid And Its derivatives	106-60-5	18773000	20380000	16756000	17543000	23156000	20153000	0.740956	0.449082	1.08841	0.122224	insig
MEDP2003	[M+H]+	D-Ornithine	Amino acid and Its metabolites	Amino acids	348-66-3	2834600	3417400	4466100	4384700	1901400	712240	1.05913	0.37766	0.652946	-0.614965	insig
MEDP2005	[M+H]+	1-Aminocyclohexanecarboxylic acid	Amino acid and Its metabolites	Amino acids	2756-85-6	92785	52000	100930	75945	13902	63928	0.966065	0.278777	0.625827	-0.676165	insig
MEDP2024	[M+H]+	Dehydroascorbic-acid	Organic acid And Its derivatives	Organic acid And Its derivatives	490-83-5	106720	175400	106230	150810	192430	160400	1.1593	0.2358	1.29687	0.375035	insig
MEDP2038	[M+H]+	3-O-Methyldopa	Alcohol and amines	Polyamines	300-48-1	90366	54117	55723	74123	61641	53998	0.126797	0.809439	0.947834	-0.0772941	insig
MEDP2053	[M+H]+	Xanthosine-5'-monophosphate	Nucleotide And Its metabolites	Nucleotide And Its metabolites	25899-70-1	714090	749610	200600	212080	2212500	1835700	0.742177	0.291857	2.5598	1.35603	insig
MEDP2058	[M+H]+	Phenethylamine	Alcohol and amines	Amines	64-04-0	917130	859950	921860	972360	906110	941440	1.21831	0.218005	1.04482	0.0632562	insig
MEDP2059	[M+H]+	Androstenediol	Hormones and hormone related compounds	Hormones and hormone related compounds	521-17-5	2050800	2090700	2063900	2039300	2096100	2019400	0.664883	0.560319	0.991846	-0.0118122	insig
MEDP2082	[M+H]+	N-(3-Hydroxypropyl)phthalimide	Benzene and substituted derivatives	Benzene and substituted derivatives	883-44-3	1293000	1393500	1469000	1370900	1174600	1176300	1.34443	0.159592	0.895632	-0.159022	insig
MEDP2094	[M+H]+	4-hydroxybenzylamine	Benzene and substituted derivatives	Benzene and substituted derivatives	696-60-6	68511	36332	63972	51595	63968	51900	0.211486	0.969805	0.991991	-0.0116007	insig
MEDP2104	[M+H]+	3-Aminoquinoline	Benzene and substituted derivatives	Benzene and substituted derivatives	580-17-6	1309300	1177300	1502900	1359300	1078700	1238100	0.729604	0.450199	0.921444	-0.118032	insig
MEDP2131	[M+H]+	L-Isserine	Amino acid and Its metabolites	Amino acid derivatives	632-13-3-	5984300	5728100	5797600	6349700	4031400	4162300	1.16494	0.318637	0.830577	-0.267814	insig
MEDP2132	[M+H]+	1-Amino-1-cyclobutane-carboxylic-acid	Amino acid and Its metabolites	Amino acid derivatives	22264-50-2-	76905000	72835000	85722000	92183000	64618000	61185000	0.634221	0.624017	0.92578	-0.111259	insig
MEDP2136	[M+H]+	Abietic-acid	Others	Others	514-10-3	21941	21246	40271	28900	22738	13627	0.737563	0.476573	0.78201	-0.354741	insig
MEDP2143	[M+H]+	N,N-Bis(2-hydroxyethyl)dodecanamide	FA	Others	120-40-1	286560	306690	282950	285140	296380	296780	0.0275176	0.938201	1.0024	0.00345359	insig
MEDP2182	[M+H]+	3-Aminopropionitrile	Alcohol and amines	Amines	151-18-8	6191.4	20482	13923	13657	9395.4	7674.8	0.56537	0.522376	0.756895	-0.401835	insig
MEDP2221	[M+H]+	6-Chloropurine Nucleoside	Nucleotide And Its metabolites	Nucleotide And Its metabolites	2004-06-0	80975	61832	95382	9	9	9	1.98998	0.0146537	0.000113355	-13.1069	down
MEDP2223	[M+H]+	Cork-oximate	Organic acid And Its derivatives	Organic acid And Its derivatives	38937-66-5	138560	118710	124490	145240	117130	112200	0.232391	0.852071	0.981166	-0.0274306	insig
MEDP2229	[M+H]+	α-CEHC	Benzene and substituted derivatives	Benzene and substituted derivatives	4072-32-6	81879	103380	86365	112460	36128	45895	1.11769	0.397439	0.716001	-0.481967	insig
MEDP2241	[M+H]+	Sphingosine (d17:1)	SL	SPH	6918-48-5	833710	773230	866230	797550	853300	914580	0.7283	0.519447	1.0373	0.0528393	insig
MEDP2265	[M+H]+	2-Amino-3-phosphonopropionic-acid	Organic acid And Its derivatives	Phosphoric acids	5652-28-8	678040	629660	590520	488910	701930	822180	0.2623	0.736553	1.06048	0.0847143	insig
MEDP2266	[M+H]+	Inositol 1,3,4-trisphosphate	Organic acid And Its derivatives	Phosphoric acids	98102-63-7	1872900	1853700	1850100	1830700	1894000	1895400	0.639059	0.575269	1.00778	0.0111841	insig
MEDP2267	[M+H]+	S-methyl-L-thiocitrulline	Amino acid and Its metabolites	Amino acid derivatives	209589-59-3	53776	51986	53781	34062	49725	37025	1.54775	0.112888	0.757238	-0.401182	insig
MEDP2283	[M+H]+	ST-638	Organic acid And Its derivatives	Organic acid And Its derivatives	107761-24-0	31199	43685	76517	231580	2946.3	28865	0.439909	0.659211	1.73969	0.798833	insig
MEDP2302	[M+H]+	N-Acetyl-L-methionine	Amino acid and Its metabolites	Amino acid derivatives	65-82-7	775950	1060500	945160	803760	1206900	1210800	0.74567	0.416765	1.15813	0.211795	insig
MEDP2303	[M+H]+	6-Diazo-5-oxo-L-norleucine	Amino acid and Its metabolites	Amino acid derivatives	157-03-9	28301	9	19241	22081	33700	9	0.0875479	0.842465	1.17327	0.230531	insig
MEDP2305	[M+H]+	4-Deoxyuridine	Nucleotide And Its metabolites	Nucleotide And Its metabolites	3690/10/6	102850	66760	65707	27975	55261	90959	0.882421	0.412793	0.740257	-0.433902	insig
MEDP2307	[M+H]	Leu-Leu	Amino acid and Its metabolites	Small Peptide	3303-31-9	177410	263020	111480	216370	352240	539870	1.34878	0.176384	2.00844	1.00608	insig
MEDP2310	[M+H]+	Lys-Pro	Amino acid and Its metabolites	Small Peptide	52766-27-5	243130	373300	287600	193870	213350	271880	1.36053	0.184114	0.751192	-0.412747	insig
MEDP2311	[M+H]+	Arg-Lys	Amino acid and Its metabolites	Small Peptide	40968-46-5	85660	109360	46137	101990	179820	94332	1.11431	0.253051	1.55974	0.641305	insig
MEDP2312	[M+H]+	Gly-Lys	Amino acid and Its metabolites	Small Peptide	997-62-6	3555700	4563100	3235200	3386200	6033700	5163100	0.976483	0.307039	1.28439	0.361087	insig
MEDP2313	[M+H]+	Gly-Gln	Amino acid and Its metabolites	Small Peptide	13115-71-4	2850200	3745600	2540000	3065500	4973900	4878700	1.27414	0.171349	1.41401	0.499791	insig
MEDP2315	[M+H]+	Arg-Ala	Amino acid and Its metabolites	Small Peptide	40968-45-4	88182	181630	53317	68699	173350	9	0.872351	0.692915	0.749106	-0.416757	insig
MEDP2318	[M+H]+	Lys-Ser	Amino acid and Its metabolites	Small Peptide	6665-19-6	607560	858110	298350	478270	981750	1356300	0.917517	0.319954	1.59654	0.674944	insig
MEDP2319	[M+H]+	Pro-Lys	Amino acid and Its metabolites	Small Peptide	71227-70-8	1031100	634800	747290	974880	1120200	1213300	1.51191	0.110647	1.37096	0.455183	insig
MEDP2321	[M+H]+	Pro-Arg	Amino acid and Its metabolites	Small Peptide	2418-74-8	204980	151680	138100	215090	492580	755300	1.58317	0.172396	2.95693	1.5641	insig
MEDP2322	[M+H]+	L-NIO-hydrochloride	Amino acid and Its metabolites	Amino acid derivatives	36889-13-1	159540	168280	153270	128170	146970	217210	0.00660588	0.903192	1.02341	0.0333774	insig
MEDP2324	[M+H]+	Arg-Glu	Amino acid and Its metabolites	Small Peptide	79220-32-9	458870	487880	415220	477370	790640	913520	1.46829	0.167018	1.60175	0.679645	insig
MEDP2325	[M+H]+	Glu-His	Amino acid and Its metabolites	Small Peptide	37460-15-4	676680	616370	612100	677820	851660	981520	1.5464	0.142219	1.31801	0.398357	insig
MEDP2326	[M+H]+	Cyclocreatine	Nucleotide And Its metabolites	Nucleotide And Its metabolites	35404-50-3	512110	453720	493260	451050	480630	411780	1.12399	0.218653	0.920752	-0.119116	insig
MEDP2327	[M+H]+	Val-Arg	Amino acid and Its metabolites	Small Peptide	37682-75-0	70185	111870	71661	77107	202030	219420	1.24612	0.20377	1.96502	0.974544	insig
MEDP2328	[M+H]+	Asn-Trp	Amino acid and Its metabolites	Small Peptide	-	126720	177010	104590	112730	150940	172550	0.318032	0.75422	1.06833	0.0953557	insig
MEDP2329	[M+H]+	Lys-Val	Amino acid and Its metabolites	Small Peptide	20556-11-0	313820	313730	336460	339860	416930	489290	1.5188	0.157533	1.2926	0.370277	insig
MEDP2330	[M+H]+	Thr-Ser	Amino acid and Its metabolites	Small Peptide	61043-86-5	18116	31686	22805	24981	95066	156970	1.38957	0.214779	3.81529	1.93179	insig
MEDP2334	[M+H]+	(R)-(-)-1-Amino-2-propanol	Alcohol and amines	Amines	2799-16-8	328670	185640	315960	370530	376510	343600	1.33409	0.193492	1.3136	0.393522	insig
MEDP2335	[M+H]+	Gly-Thr	Amino acid and Its metabolites	Small Peptide	7093-70-1	141530	152830	113190	172080	153950	226030	1.40642	0.142982	1.35458	0.437848	insig
MEDP2337	[M+H]+	Tyr-Cys	Amino acid and Its metabolites	Small Peptide	-	534130	642590	512980	281540	433630	539190	1.25916	0.183921	0.742357	-0.429816	insig
MEDP2339	[M+H]+	Pro-Ser	Amino acid and Its metabolites	Small Peptide	71835-80-8	3197300	3120300	4792500	6047900	2284700	3170500	0.0938509	0.924015	1.03537	0.0501509	insig
MEDP2340	[M+H]+	Thr-Asp	Amino acid and Its metabolites	Small Peptide	108320-97-4	9	9	9	43736	81851	113540	1.99084	0.0585327	8856.56	13.1125	insig
MEDP2341	[M+H]+	Ser-Ser	Amino acid and Its metabolites	Small Peptide	6620-95-7	53206	110920	24898	43438	183400	304070	1.05738	0.266017	2.80868	1.48989	insig
MEDP2342	[M+H]+	4-Aminomethylpyrimidine	Heterocyclic compounds	Heterocyclic compounds	45588-79-2-	544780	427180	901990	475200	578280	868190	0.212815	0.935753	1.02546	0.0362781	insig
MEDP2345	[M+H]+	His-Val	Amino acid and Its metabolites	Small Peptide	76019-15-3	899080	607150	445890	756940	1220900	1707500	1.43288	0.157941	1.88787	0.916756	insig
MEDP2346	[M+H]+	N-Ethylglycine	Amino acid and Its metabolites	Amino acid derivatives	627-01-0-	6672300	6164800	7305200	8527700	4961500	4867400	0.630943	0.67521	0.911346	-0.13393	insig
MEDP2347	[M+H]+	3-Guanidinopropionic acid	Organic acid And Its derivatives	Organic acid And Its derivatives	353-09-3	1861400	1918500	1740800	1679000	2218200	2117500	0.800644	0.428428	1.08948	0.123642	insig
MEDP2348	[M+H]+	Glu-Ser	Amino acid and Its metabolites	Small Peptide	5875-38-7	153640	110390	86577	139870	182250	301980	1.42063	0.192483	1.78006	0.831922	insig
MEDP2351	[M+H]+	Thr-Glu	Amino acid and Its metabolites	Small Peptide	54532-73-9	138770	188070	166350	122970	167130	266790	0.304496	0.674985	1.12916	0.175249	insig
MEDP2353	[M+H]+	Glu-Cit	Amino acid and Its metabolites	Small Peptide	-	44149	24898	9	38474	21501	50083	0.870568	0.428122	1.59375	0.672425	insig
MEDP2355	[M+H]+	Glu-Gly	Amino acid and Its metabolites	Small Peptide	1948-29-4	1129100	1095000	703850	1227200	1071800	1292800	1.10322	0.243608	1.22673	0.294816	insig
MEDP2357	[M+H]+	Pro-Ala	Amino acid and Its metabolites	Small Peptide	6422-36-2	1342600	835430	792740	1179600	1631000	1852300	1.50077	0.101518	1.56959	0.650391	insig
MEDP2359	[M+H]+	N-acetyl-D-Lactosamine	Carbohydrates and Its metabolites	Carbohydrates and Its metabolites	32181-59-2	1054000	1169700	930820	922330	1542800	1450000	0.967212	0.319925	1.24112	0.31164	insig
MEDP2360	[M+H]+	(+/-)-High-Proline	Amino acid and Its metabolites	Amino acid derivatives	56879-46-0	499340	308090	350790	388590	521050	421440	0.892439	0.464075	1.14925	0.200688	insig
MEDP2361	[M+H]+	3-(imidazol-4-yl)propionic-acid	Heterocyclic compounds	Heterocyclic compounds	1074-59-5	250480	217060	496870	604600	360750	410400	1.133	0.302272	1.42652	0.5125	insig
MEDP2363	[M+H]+	Arg-Ile	Amino acid and Its metabolites	Small Peptide	62632-70-6	325210	220610	307250	311600	395730	569560	1.39401	0.195513	1.49682	0.581898	insig
MEDP2364	[M+H]+	4-Amino-5-hydroxymethyl-2-methylpyrimidine	Heterocyclic compounds	Heterocyclic compounds	73-67-6	294160	249930	251760	291450	227700	247790	0.407399	0.706704	0.963674	-0.0533828	insig
MEDP2365	[M+H]+	Ala-Pro	Amino acid and Its metabolites	Small Peptide	13485-59-1	124670	96761	134930	166440	158030	323330	1.50591	0.208634	1.81782	0.862209	insig
MEDP2367	[M+H]+	Ser-Pro	Amino acid and Its metabolites	Small Peptide	23827-93-2	2249400	1723400	2471300	3366900	998380	1519400	0.535384	0.823979	0.913189	-0.131015	insig
MEDP2370	[M+H]+	Asp-Arg	Amino acid and Its metabolites	Small Peptide	-	115130	124520	125990	124520	127910	222770	1.01574	0.374297	1.29964	0.378111	insig
MEDP2371	[M+H]+	Lys-Ile	Amino acid and Its metabolites	Small Peptide	20556-13-2	232190	202670	166430	263850	198130	382280	1.18172	0.268547	1.40408	0.489626	insig
MEDP2374	[M+H]+	N1-Acetylspermidine	Alcohol and amines	Amines	34450-16-3	65135	74602	98211	47102	39080	68155	1.46662	0.101768	0.648617	-0.624562	insig
MEDP2376	[M+H]+	Lys-Leu	Amino acid and Its metabolites	Small Peptide	7369-79-1	411390	332690	148890	283720	539670	602440	1.08488	0.230799	1.59673	0.675118	insig
MEDP2378	[M+H]+	Ser-Val	Amino acid and Its metabolites	Small Peptide	51782-06-0	1001700	953100	1070500	1434700	1496000	1718800	1.92481	0.014634	1.53687	0.619997	up
MEDP2379	[M+H]+	Phe-Lys	Amino acid and Its metabolites	Small Peptide	6456-72-0	9	88477	43990	40701	135960	228180	0.950093	0.23121	3.05596	1.61162	insig
MEDP2380	[M+H]+	Lys-Met	Amino acid and Its metabolites	Small Peptide	97729-52-7	87874	163940	137910	143850	227550	171310	1.15728	0.200468	1.39255	0.477729	insig
MEDP2383	[M+H]+	Tyr-Ser	Amino acid and Its metabolites	Small Peptide	13588-99-3	392720	306960	400930	622980	580010	1059700	1.73231	0.122372	2.05585	1.03974	insig
MEDP2385	[M+H]+	Tyr-Asn	Amino acid and Its metabolites	Small Peptide	151145-11-8	238050	270470	135470	192120	626160	535660	1.22264	0.209082	2.10242	1.07205	insig
MEDP2386	[M+H]+	Ile-Gln	Amino acid and Its metabolites	Small Peptide	59652-60-7	269260	259100	186220	204110	404260	590970	1.11278	0.28277	1.67838	0.747073	insig
MEDP2387	[M+H]+	Ile-Ser	Amino acid and Its metabolites	Small Peptide	6403-14-1	246780	322440	105080	202970	804310	848050	1.24478	0.192022	2.75149	1.46021	insig
MEDP2388	[M+H]+	Tyr-Asp	Amino acid and Its metabolites	Small Peptide	87085-11-8	1854000	1600300	1331000	1535800	2543900	1694000	0.867945	0.415624	1.20655	0.270887	insig
MEDP2389	[M+H]+	5-Hydroxypyridine-2(1H)-one	Heterocyclic compounds	Pyridine and pyridine derivatives	59273-17-5	584660	604780	912490	655900	460700	356880	1.24869	0.205069	0.701013	-0.512487	insig
MEDP2390	[M+H]+	Pro-Val	Amino acid and Its metabolites	Small Peptide	52899-09-9	1367300	1380500	899470	1057400	3075100	3735500	1.24071	0.219683	2.15723	1.10918	insig
MEDP2391	[M+H]+	Tyr-Glu	Amino acid and Its metabolites	Small Peptide	2545-89-3	2633100	2393300	2087500	2226700	2440500	3356900	0.733981	0.487793	1.12795	0.173699	insig
MEDP2392	[M+H]+	Ile-Glu	Amino acid and Its metabolites	Small Peptide	42516-53-0	9	9	9	446810	839190	503070	1.99244	0.0396991	66261.9	16.0159	up
MEDP2393	[M+H]+	Leu-Glu	Amino acid and Its metabolites	Small Peptide	16364-31-1	9	9	9	446810	839190	503070	1.99244	0.0396991	66261.9	16.0159	up
MEDP2395	[M+H]+	Ile-Thr	Amino acid and Its metabolites	Small Peptide	59652-61-8	278760	411810	131860	276010	723490	1252900	1.26975	0.228504	2.73871	1.4535	insig
MEDP2396	[M+H]+	Leu-Thr	Amino acid and Its metabolites	Small Peptide	-	278760	411810	131860	276010	723490	1252900	1.26975	0.228504	2.73871	1.4535	insig
MEDP2399	[M+H]+	Val-Glu	Amino acid and Its metabolites	Small Peptide	3062/7/5	86136	141560	29064	94594	127630	267320	1.05965	0.292368	1.90662	0.931018	insig
MEDP2402	[M+H]+	Pro-Met	Amino acid and Its metabolites	Small Peptide	52899-08-8	477460	786380	319590	362180	1779500	2304400	1.09009	0.238122	2.80788	1.48948	insig
MEDP2408	[M+H]+	3-aminobenzamide	Benzene and substituted derivatives	Benzene and substituted derivatives	3544-24-9-	175710000	171100000	26290000	45449000	155350000	159690000	0.140625	0.949148	0.966199	-0.0496071	insig
MEDP2409	[M+H]+	Deoxyguanosine	Nucleotide And Its metabolites	Nucleotide And Its metabolites	961-07-9	47382	36209	24589	65248	18638	17051	0.504272	0.897811	0.933047	-0.0999787	insig
MEDP2412	[M+H]+	N-(2-hydroxyethyl)-3-pyridinecarboxamide	Heterocyclic compounds	Heterocyclic compounds	6265-73-2	1752900	1759500	1876400	2074200	1932400	1814200	1.29113	0.187943	1.08017	0.111253	insig
MEDP2416	[M+H]+	Thr-Ile	Amino acid and Its metabolites	Small Peptide	-	291210	368920	155190	304920	476950	788070	1.27455	0.210218	1.92555	0.945271	insig
MEDP2418	[M+H]+	2'-Deoxyadenosine	Nucleotide And Its metabolites	Nucleotide And Its metabolites	958-09-8	25107	24367	22841	81821	9	14361	0.798539	0.782261	1.33017	0.411607	insig
MEDP2421	[M+H]+	1-Methylguanosine	Nucleotide And Its metabolites	Nucleotide And Its metabolites	2140-65-0	281860	319050	410640	444580	341800	274010	0.20648	0.808528	1.04828	0.0680273	insig
MEDP2425	[M+H]+	Pro-Leu	Amino acid and Its metabolites	Small Peptide	52899-07-7	8273300	13112000	3979000	5741700	26998000	38558000	1.06791	0.248258	2.81095	1.49106	insig
MEDP2426	[M+H]+	Proline-Hydroxyproline	Amino acid and Its metabolites	Small Peptide	18684-24-7	8645700	13206000	4114300	5825300	26641000	38578000	1.05402	0.25331	2.73605	1.4521	insig
MEDP2427	[M+H]+	Trp-Ser	Amino acid and Its metabolites	Small Peptide	133101-40-3	182120	301380	109080	129820	465780	527160	0.90116	0.289636	1.8947	0.921968	insig
MEDP2428	[M+H]+	Cyclo(Ala-Pro)	Amino acid and Its metabolites	Small Peptide	36357-32-1	95111	121860	138150	105340	118230	131900	0.0499865	0.99414	1.00098	0.00141713	insig
MEDP2429	[M+H]+	Pro-Glu-Val	Amino acid and Its metabolites	Small Peptide	-	632670	430080	602060	724050	1381100	1329600	1.67923	0.0973086	2.06315	1.04485	insig
MEDP2430	[M+H]+	Tyr-Pro	Amino acid and Its metabolites	Small Peptide	51871-47-7	111420	289180	66607	84310	728550	1187800	1.05764	0.248509	4.28217	2.09834	insig
MEDP2431	[M+H]+	Phe-Gly	Amino acid and Its metabolites	Small Peptide	721-90-4	11271000	12493000	4217700	10901000	22085000	19551000	1.26648	0.131812	1.87755	0.90885	insig
MEDP2432	[M+H]+	Tyr-Tyr	Amino acid and Its metabolites	Small Peptide	1050-28-8	268550	389910	200720	266010	482540	660260	1.12764	0.247188	1.63971	0.713445	insig
MEDP2433	[M+H]+	Val-Ile	Amino acid and Its metabolites	Small Peptide	20556-14-3	364850	305750	128450	287300	634770	685120	1.28919	0.152873	2.01138	1.00818	insig
MEDP2434	[M+H]+	Val-Leu	Amino acid and Its metabolites	Small Peptide	3989-97-7	364850	305750	128450	287300	634770	685120	1.28919	0.152873	2.01138	1.00818	insig
MEDP2438	[M+H]+	Asp-Ile	Amino acid and Its metabolites	Small Peptide	-	748430	974870	632500	663080	1129300	1406400	0.924378	0.329403	1.35783	0.441305	insig
MEDP2441	[M+H]+	Trp-Asp	Amino acid and Its metabolites	Small Peptide	71835-78-4	149350	155540	123120	184690	209400	169730	1.6246	0.0423727	1.31731	0.39759	insig
MEDP2442	[M+H]+	Leu-Met	Amino acid and Its metabolites	Small Peptide	36077-39-1	199070	240920	64645	164450	352850	356870	1.06757	0.213217	1.73228	0.792674	insig
MEDP2446	[M+H]+	cyclo(pro-pro)	Amino acid and Its metabolites	Small Peptide	-	104020	106400	137540	123270	114690	143280	0.811764	0.466643	1.09564	0.131778	insig
MEDP2451	[M+H]+	Phe-Tyr	Amino acid and Its metabolites	Small Peptide	17355-18-9	166760	445470	234850	350330	393370	455890	1.08877	0.295022	1.41615	0.501971	insig
MEDP2452	[M+H]+	Ile-Ile	Amino acid and Its metabolites	Small Peptide	42537-99-5	167720	272010	121790	149980	429230	771290	1.11368	0.278388	2.40508	1.26608	insig
MEDP2453	[M+H]+	Ile-Leu	Amino acid and Its metabolites	Small Peptide	26462-22-6	177410	263020	111480	216370	352240	539870	1.34878	0.176384	2.00844	1.00608	insig
MEDP2454	[M+H]+	2-amino-6-methylmercaptopurine	Nucleotide And Its metabolites	Nucleotide And Its metabolites	1198-47-6	55721	55598	57710	60058	74341	47107	0.399803	0.650229	1.07382	0.102746	insig
MEDP2455	[M+H]+	Trp-Val	Amino acid and Its metabolites	Small Peptide	24613-12-5	74706	114730	26575	62811	229660	236710	1.15709	0.199697	2.44979	1.29266	insig
MEDP2462	[M+H]+	Trp-Met	Amino acid and Its metabolites	Small Peptide	21438-63-1	27987	26353	12969	14268	51592	37645	0.722054	0.391123	1.53776	0.620829	insig
MEDP2463	[M+H]+	Trp-Pro	Amino acid and Its metabolites	Small Peptide	38136-75-3	62839	133540	47141	86404	208590	290690	1.30558	0.185241	2.40508	1.26608	insig
MEDP2466	[M+H]+	Leu-Trp	Amino acid and Its metabolites	Small Peptide	5156-22-9	12410	21307	16399	32037	34997	58617	1.73213	0.0850003	2.5072	1.32608	insig
MEDP2467	[M+H]+	Ile-Trp	Amino acid and Its metabolites	Small Peptide	13589-06-5	21956	37223	17541	17815	24472	37887	0.101254	0.897485	1.04502	0.0635317	insig
MEDP2477	[M+H]+	Trp-Trp	Amino acid and Its metabolites	Small Peptide	20696-60-0	19823	25803	17730	26441	31857	28343	1.53651	0.0643819	1.36753	0.451569	insig
MEDP2479	[M+H]+	Cyclo(Phe-pro)	Amino acid and Its metabolites	Small Peptide	14705-60-3	73707	84505	78426	75202	40433	96745	0.62843	0.673205	0.897489	-0.156034	insig
MEDP2481	[M+H]+	cyclo(leu-phe)	Amino acid and Its metabolites	Small Peptide	7280-77-5	28659	41772	35218	66907	58500	47008	1.6593	0.0396087	1.63196	0.706606	up
MEDP2488	[M+H]+	Securinine	Amino acid and Its metabolites	Amino acid and Its metabolites	5610-40-2	677990	1263000	475310	526690	526840	547500	1.06771	0.368819	0.662596	-0.593799	insig
MEDP2491	[M+H]+	MG-132	Benzene and substituted derivatives	Benzene and substituted derivatives	133407-82-6	26972	39647	73824	25978	45942	45987	0.328167	0.662518	0.839536	-0.252335	insig
MEDP2492	[M+H]+	Arg-Ser	Amino acid and Its metabolites	Small Peptide	-	148470	180620	79984	84095	403840	551840	0.990449	0.264747	2.54178	1.34584	insig
MEDP2493	[M+H]+	Ser-Arg	Amino acid and Its metabolites	Small Peptide	-	57416	71621	45127	37936	127690	156780	0.904454	0.29967	1.85116	0.888432	insig
MEDP2494	[M+H]+	Thr-Arg	Amino acid and Its metabolites	Small Peptide	13448-26-5	155320	191490	154990	171280	197340	245820	1.19382	0.226246	1.22447	0.29216	insig
MEDP2495	[M+H]+	Arg-Asn	Amino acid and Its metabolites	Small Peptide	68040-95-9	122790	157820	79438	54341	217030	194170	0.263128	0.575971	1.293	0.370719	insig
MEDP2496	[M+H]+	Thr-His	Amino acid and Its metabolites	Small Peptide	-	263820	294240	173350	231220	354220	436420	1.08343	0.251673	1.39711	0.482445	insig
MEDP2501	[M+H]+	Arg-Met	Amino acid and Its metabolites	Small Peptide	45243-23-0	95097	95076	138120	322920	152830	161440	1.49463	0.198245	1.94092	0.95674	insig
MEDP2503	[M+H]+	Tyr-Thr	Amino acid and Its metabolites	Small Peptide	-	366890	379530	212590	259010	727840	479510	0.924423	0.340654	1.52904	0.612622	insig
MEDP2504	[M+H]+	Leu-Asn	Amino acid and Its metabolites	Small Peptide	14608-81-2	96479	173960	9	107270	164650	248480	0.904523	0.271182	1.92421	0.94427	insig
MEDP2509	[M+H]+	Trp-His	Amino acid and Its metabolites	Small Peptide	-	136560	94628	72622	74635	136270	158530	0.61781	0.526337	1.21601	0.282151	insig
MEDP2521	[M+H]+	Piperazine	Heterocyclic compounds	Heterocyclic compounds	110-85-0	467160	488890	447630	460880	520430	517860	1.11191	0.2488	1.06803	0.0949499	insig
MEDP2528	[M+H]+	Cycloleucine	Amino acid and Its metabolites	Amino acid derivatives	52-52-8	55112000	80906000	65143000	73604000	53772000	91970000	0.330022	0.676133	1.0904	0.124858	insig
MEDP2529	[M+H]+	D-Allo-Isoleucine	Amino acid and Its metabolites	Amino acids	1509-35-9	325530000	289550000	286510000	296850000	85304000	327910000	0.8237	0.491554	0.787569	-0.344522	insig
MEDP2533	[M+H]+	2-Methylbutyrylglycine	Amino acid and Its metabolites	Amino acid derivatives	52320-67-9	17845	17307	28545	12385	4859.1	17815	1.26974	0.142884	0.550404	-0.861436	insig
MEDP2534	[M+H]+	Raphanusamic acid	Organic acid And Its derivatives	Organic acid And Its derivatives	98169-56-3	54380	56237	46098	36880	48843	37360	1.49796	0.0917621	0.785394	-0.348512	insig
MEDP2538	[M+H]+	3-Hydroxy-L-phenylalanine	Amino acid and Its metabolites	Amino acid derivatives	587-33-7	137940000	138350000	108370000	115050000	98099000	134290000	0.802979	0.43808	0.903237	-0.146824	insig
MEDP2540	[M+H]+	5-Acetylamino-6-amino-3-methyluracil	Nucleotide And Its metabolites	Nucleotide and Its metabolites	19893-78-8	251860	207230	289800	216460	322150	475330	0.980417	0.362026	1.35392	0.437147	insig
MEDP2542	[M+H]+	Gln-Gly	Amino acid and Its metabolites	Small Peptide	2650-65-9	2532200	3115800	2253700	2275800	4191500	4624500	1.0506	0.275841	1.40372	0.489259	insig
MEDP2546	[M+H]+	Gly-Glu	Amino acid and Its metabolites	Small Peptide	7412-78-4	1129100	1095000	703850	1227200	1071800	1292800	1.10322	0.243608	1.22673	0.294816	insig
MEDP2549	[M+H]+	Lys-Ala	Amino acid and Its metabolites	Small Peptide	17043-71-9	216560	220950	146410	212330	229970	267320	1.11154	0.23282	1.21527	0.281276	insig
MEDP2551	[M+H]+	Ala-Met	Amino acid and Its metabolites	Small Peptide	14486-05-6	9	26749	11627	15522	30175	42826	0.941208	0.205078	2.30619	1.20551	insig
MEDP2552	[M+H]+	Thr-Thr	Amino acid and Its metabolites	Small Peptide	-	23772	46396	44136	40373	76959	162540	1.28573	0.264676	2.44849	1.29189	insig
MEDP2553	[M+H]+	2-(Acetylamino)-2-deoxy-A-D-glucopyranose	Alcohol and amines	Amines	10036-64-3	81362	41834	70888	85402	59811	18723	0.564328	0.685857	0.844665	-0.243548	insig
MEDP2554	[M+H]+	Ala-His	Amino acid and Its metabolites	Small Peptide	3253-17-6	129710000	97707000	161570000	104280000	162420000	198250000	0.715378	0.491414	1.19528	0.257354	insig
MEDP2560	[M+H]+	Ser-Lys	Amino acid and Its metabolites	Small Peptide	22677-61-8	421190	624230	239000	405350	697100	1153800	1.08084	0.277822	1.75663	0.81281	insig
MEDP2562	[M+H]+	Ser-Glu	Amino acid and Its metabolites	Small Peptide	6403-16-3	61130	97333	64506	67907	186810	248750	1.26907	0.216335	2.25801	1.17505	insig
MEDP2565	[M+H]+	Phe-Ala	Amino acid and Its metabolites	Small Peptide	3918-87-4	450200	569490	389830	565130	361000	256180	0.833608	0.519451	0.838803	-0.253596	insig
MEDP2566	[M+H]+	Tyr-Gly	Amino acid and Its metabolites	Small Peptide	673-08-5	4679800	5176200	2530700	3815300	8841600	7441700	1.12169	0.226086	1.6226	0.698303	insig
MEDP2567	[M+H]+	Pro-Gln	Amino acid and Its metabolites	Small Peptide	18668-08-1	601200	488460	672660	764830	667790	846930	1.53597	0.0818266	1.29349	0.371273	insig
MEDP2568	[M+H]+	Asn-Hyp	Amino acid and Its metabolites	Small Peptide	-	31783	24606	48103	30759	60939	44089	0.908593	0.405364	1.2995	0.377953	insig
MEDP2569	[M+H]+	Asn-Leu	Amino acid and Its metabolites	Small Peptide	-	203400	405780	112610	150550	911320	1118900	1.05156	0.235584	3.02134	1.59519	insig
MEDP2570	[M+H]+	Ile-Asn	Amino acid and Its metabolites	Small Peptide	59652-59-4	96479	173960	9	107270	164650	248480	0.904523	0.271182	1.92421	0.94427	insig
MEDP2572	[M+H]+	Leu-Asp	Amino acid and Its metabolites	Small Peptide	32949-40-9	263240	302540	121140	180100	504030	862060	1.07664	0.280511	2.2509	1.1705	insig
MEDP2576	[M+H]+	Val-His	Amino acid and Its metabolites	Small Peptide	13589-07-6	734970	613640	386410	592900	1145200	1614200	1.32299	0.20195	1.93214	0.950199	insig
MEDP2577	[M+H]+	Asn-Gln	Amino acid and Its metabolites	Small Peptide	14608-83-4	49951	33661	16977	45611	117300	65668	1.41779	0.173291	2.27241	1.18422	insig
MEDP2578	[M+H]+	Lys-Asn	Amino acid and Its metabolites	Small Peptide	19908-06-6	439850	430140	378580	345940	672900	908230	1.0729	0.299123	1.54342	0.626132	insig
MEDP2579	[M+H]+	Asp-Lys	Amino acid and Its metabolites	Small Peptide	5891-51-0	425280	573250	406020	501310	9	458590	0.895994	0.458373	0.683428	-0.549138	insig
MEDP2580	[M+H]+	Lys-Asp	Amino acid and Its metabolites	Small Peptide	20556-18-7	425280	573250	406020	501310	9	458590	0.895994	0.458373	0.683428	-0.549138	insig
MEDP2582	[M+H]+	Pro-Phe	Amino acid and Its metabolites	Amino acid derivatives	13589-02-1	1127300	1412100	672330	823100	3039200	4296900	1.14176	0.2429	2.54044	1.34508	insig
MEDP2584	[M+H]+	Phe-Thr	Amino acid and Its metabolites	Small Peptide	51352-44-4	1655600	2472400	992620	1435300	4463900	3923700	1.10337	0.230154	1.9183	0.939831	insig
MEDP2587	[M+H]+	Phe-Hyp	Amino acid and Its metabolites	Amino acid derivatives	90965-82-5	192910	566980	514900	190380	385830	451200	0.435138	0.593811	0.805945	-0.311248	insig
MEDP2589	[M+H]+	Met-Met	Amino acid and Its metabolites	Small Peptide	7349-78-2	44209	57132	31252	45643	66526	58179	1.04453	0.263846	1.28474	0.36148	insig
MEDP2591	[M+H]+	Thr-Tyr	Amino acid and Its metabolites	Small Peptide	145295-02-9	45030	74964	51108	81953	168780	158120	1.64901	0.0890295	2.38953	1.25673	insig
MEDP2593	[M+H]+	Asn-Arg	Amino acid and Its metabolites	Small Peptide	2478/1/5	42054	9	9	37949	184620	185660	1.54708	0.121549	9.7031	3.27845	insig
MEDP2594	[M+H]+	Arg-Asp	Amino acid and Its metabolites	Small Peptide	15706-88-4	217950	269950	161480	212400	361810	362510	1.19737	0.192712	1.44248	0.528555	insig
MEDP2595	[M+H]+	Ser-Trp	Amino acid and Its metabolites	Small Peptide	94421-70-2	51275	87349	40449	67404	168620	237740	1.40857	0.178297	2.64565	1.40362	insig
MEDP2596	[M+H]+	Lys-Phe	Amino acid and Its metabolites	Small Peptide	6235-35-4	200890	267320	157160	140360	231170	345410	0.287477	0.680758	1.14643	0.197142	insig
MEDP2597	[M+H]+	Glu-Phe	Amino acid and Its metabolites	Small Peptide	20556-22-3	2233000	3872000	1700900	2316100	9716000	12441000	1.28067	0.2036	3.13521	1.64856	insig
MEDP2598	[M+H]+	Met-Phe	Amino acid and Its metabolites	Small Peptide	14492-14-9	193740	174700	108550	169500	615950	654780	1.43766	0.172208	3.01941	1.59427	insig
MEDP2599	[M+H]+	Pro-Trp	Amino acid and Its metabolites	Small Peptide	35310-39-5	215350	288920	127540	157250	484100	771230	1.05595	0.277385	2.23577	1.16077	insig
MEDP2600	[M+H]+	Phe-His	Amino acid and Its metabolites	Small Peptide	16874-81-0	9	9	9	9	88527	110320	1.42707	0.188364	7365.04	12.8465	insig
MEDP2601	[M+H]+	Glu-Arg	Amino acid and Its metabolites	Small Peptide	7219-59-2	259960	299890	150480	192270	294510	394440	0.658968	0.484304	1.24058	0.311013	insig
MEDP2603	[M+H]+	Nopaline	Amino acid and Its metabolites	Amino acid derivatives	22350-70-5	332950	197660	96591	225450	294750	213590	0.681632	0.665345	1.16994	0.226439	insig
MEDP2604	[M+H]+	Met-Arg	Amino acid and Its metabolites	Small Peptide	60461-10-1	207540	203140	260800	218370	401200	198160	0.635519	0.534074	1.2178	0.28428	insig
MEDP2606	[M+H]+	Met-Tyr	Amino acid and Its metabolites	Small Peptide	13589-04-3	41634	66228	25513	54513	99126	95349	1.36495	0.108735	1.86683	0.900588	insig
MEDP2608	[M+H]+	Tyr-His	Amino acid and Its metabolites	Small Peptide	3788-44-1	98825	79226	46399	77107	66157	58989	0.276864	0.68456	0.901105	-0.150233	insig
MEDP2609	[M+H]+	His-Tyr	Amino acid and Its metabolites	Small Peptide	35979-00-1	240030	263860	116870	204490	382560	453400	1.17185	0.197055	1.67609	0.7451	insig
MEDP2631	[M+H]+	11-Aminoundecanoic acid	Organic acid And Its derivatives	Organic acid And Its derivatives	2432-99-7	122940	52560	59223	85679	160580	69409	0.817288	0.496412	1.34485	0.427449	insig
MEDP2643	[M+H]+	Quinmerac	Benzene and substituted derivatives	Benzene and substituted derivatives	90717-03-6	2071500	1920100	1899500	2074000	2132800	1764000	0.175374	0.847861	1.01353	0.0193872	insig
MEDP2675	[M+H]+	4-(Methylamino)phenol	Benzene and substituted derivatives	Benzene and substituted derivatives	55-55-0	93430	56738	43096	50561	111440	109390	0.897063	0.360278	1.40425	0.4898	insig
MEDP2679	[M+H]+	3-Bromotyrosine	Amino acid and Its metabolites	Amino acid derivatives	54788-30-6	25456	27776	31256	34309	12035	12105	1.16561	0.362294	0.691802	-0.531568	insig

## Sheet: Control_Ti
Index	Formula	Compounds	Class I	Class II	CAS	Con-1	Con-2	Con-3	Ti-1	Ti-2	Ti-3	VIP	p_value	Fold_Change	Log2FC	Type
Hmpp0004	[M+H]+	2,4-diacetamino-2,4,6-triphenoxy-D-mannopyranose	Carbohydrates and Its metabolites	Sugar derivatives	-	156740	763060	741610	739400	893810	496980	0.736789	0.542232	1.28216	0.358574	insig
MEDN0005	[M-H]-	L-Threonine	Amino acid and Its metabolites	Amino acids	72-19-5	2264600	1220700	2026000	2728700	1715400	2921500	1.08948	0.277109	1.33645	0.41841	insig
MEDN0007	[M-H]-	L-Arginine	Amino acid and Its metabolites	Amino acids	74-79-3	6664900	8880600	5066400	6095500	5698200	4470000	1.05246	0.323587	0.789044	-0.341822	insig
MEDN0009	[M-H]-	L-Aspartic Acid	Amino acid and Its metabolites	Amino acids	56-84-8	9052500	18985000	18882000	19863000	14605000	15442000	0.396593	0.80424	1.06374	0.0891413	insig
MEDN0010	[M-H]-	L-Citrulline	Amino acid and Its metabolites	Amino acids	372-75-8	3158900	3079900	4034900	1931900	1766800	2458100	1.87071	0.0258439	0.599278	-0.738703	down
MEDN0011	[M-H]-	L-Glutamic Acid	Amino acid and Its metabolites	Amino acids	56-86-0	15623000	25069000	31020000	26472000	24913000	31003000	0.761639	0.521929	1.14887	0.20022	insig
MEDN0016	[M-H]-	L-Proline	Amino acid and Its metabolites	Amino acids	147-85-3	2230400	2118900	1809900	1694900	1778100	1767300	1.60858	0.129899	0.850809	-0.233094	insig
MEDN0022	[M-H]-	(5-L-Glutamyl)-L-Amino Acid	Amino acid and Its metabolites	Small Peptide	5875-41-2	1397200	781920	1207300	2157100	1640600	2302300	1.75999	0.0292992	1.80131	0.849048	up
MEDN0025	[M-H]-	3-Hydroxy-3-Methylpentane-1,5-Dioic Acid	Amino acid and Its metabolites	Amino acid derivatives	503-49-1	11828	24618	55534	52673	53375	59050	1.34673	0.198661	1.79493	0.843931	insig
MEDN0027	[M-NH4]-	3-N-Methyl-L-Histidine	Amino acid and Its metabolites	Amino acid derivatives	368-16-1	46420	50445	146210	72478	70122	61032	0.115669	0.72653	0.837733	-0.255437	insig
MEDN0032	[M-H]-	Allantoin	Organic acid And Its derivatives	Organic acid And Its derivatives	97-59-6	367670	424710	343040	380180	413520	416540	0.898445	0.423984	1.0659	0.0920671	insig
MEDN0033	[M-H]-	Asp-Phe	Amino acid and Its metabolites	Small Peptide	13433-09-5	10266	73249	83271	13696	31263	53785	0.475875	0.441955	0.59204	-0.756233	insig
MEDN0036	[M-H]-	Ala-Ala	Amino acid and Its metabolites	Small Peptide	1948-31-8	14191	27507	15217	20407	22282	20088	0.65078	0.694246	1.103	0.141427	insig
MEDN0039	[M-H]-	Glutathione Reducedform	Amino acid and Its metabolites	Small Peptide	70-18-8	1197300	25169000	2143400	2959600	3601800	1481000	0.51271	0.476037	0.282093	-1.82575	insig
MEDN0044	[M-H]-	L-Cystathionine	Amino acid and Its metabolites	Amino acid derivatives	56-88-2	8873.8	9849.1	4436.9	12929	7513.4	8974.8	0.898291	0.419815	1.27018	0.345037	insig
MEDN0046	[M-H]-	L-Glutamine	Amino acid and Its metabolites	Amino acids	56-85-9	3864300	4042100	2843600	2307100	3861300	2494300	1.08185	0.32589	0.805833	-0.311448	insig
MEDN0049	[M-H]-	L-Saccharopine	Amino acid and Its metabolites	Amino acids	997-68-2	137760	257260	188100	125360	323810	331050	0.597959	0.449918	1.33801	0.420088	insig
MEDN0056	[M-H]-	N-Acetyl-L-Leucine	Amino acid and Its metabolites	Amino acid derivatives	1188-21-2	110460	76223	110950	127840	122550	169980	1.54811	0.101054	1.41238	0.498125	insig
MEDN0058	[M-H]-	N-Acetylneuraminic Acid(SA)	Amino acid and Its metabolites	Amino acid derivatives	131-48-6	14649000	5821200	10066000	11593000	9993200	10519000	0.471457	0.857696	1.05138	0.0722864	insig
MEDN0060	[M-H]-	N-Isovaleroylglycine	Amino acid and Its metabolites	Amino acid derivatives	16284-60-9	157920	46543	64646	64881	54459	81371	0.411709	0.579946	0.745835	-0.423071	insig
MEDN0062	[M-H]-	N-Propionylglycine	Amino acid and Its metabolites	Amino acids	21709-90-0	459480	496800	638910	674710	373480	542970	0.0972372	0.990321	0.997474	-0.00364936	insig
MEDN0065	[M-H]-	O-Phospho-L-Serine	Amino acid and Its metabolites	Amino acid derivatives	407-41-0	138890	288200	1170400	377520	792450	1189100	0.867	0.561426	1.47674	0.562411	insig
MEDN0070	[M-H]-	Sarcosine	Amino acid and Its metabolites	Amino acids	107-97-1	50109	42589	51898	45745	69108	60068	1.13635	0.273929	1.20972	0.274676	insig
MEDN0093	[M-H]-	3-Hydroxyanthranilic Acid	Benzene and substituted derivatives	Phenolic acids	548-93-6	1228300	773820	1719300	1358200	1207100	1438300	0.526207	0.766777	1.07583	0.105445	insig
MEDN0099	[M-H]-	4-Pyridoxic Acid	Heterocyclic compounds	Pteridines and derivatives	82-82-6	246450	123590	206820	63834	151160	109740	1.42109	0.138038	0.562934	-0.828963	insig
MEDN0100	[M-H]-	6-Hydroxynicotinic Acid	Heterocyclic compounds	Pteridines and derivatives	5006-66-6	1007100	930340	919490	729610	1002200	957700	0.683924	0.583958	0.941399	-0.0871223	insig
MEDN0109	[M-H]-	Hyodeoxycholic acid	Bile acids	Bile acids	83-49-8	1266800	870690	802730	310610	925500	2082600	0.248031	0.834155	1.12873	0.174698	insig
MEDN0113	[M-H]-	Glycochenodeoxycholic Acid	Bile acids	Bile acids	640-79-9	177910	151900	276740	173160	126970	332080	0.0236822	0.913277	1.0423	0.0597773	insig
MEDN0120	[M-H]-	Dulcitol	Carbohydrates and Its metabolites	Sugar alcohols	608-66-2	63754	44362	42119	56791	30304	19766	1.08598	0.338784	0.711292	-0.491486	insig
MEDN0140	[M-H]-	Xanthine	Nucleotide And Its metabolites	Nucleotide And Its metabolites	69-89-6	66863000	69238000	136990000	111690000	88135000	109790000	0.700423	0.656917	1.13374	0.181094	insig
MEDN0141	[M-H]-	2'-Deoxyuridine	Nucleotide And Its metabolites	Nucleotide And Its metabolites	951-78-0	14564	22092	31470	16942	21341	28002	0.0374707	0.922282	0.972977	-0.0395231	insig
MEDN0143	[M-H]-	3'-Aenylic Acid	Nucleotide And Its metabolites	Nucleotide And Its metabolites	84-21-9	135250	99099	135580	146890	121660	140260	0.888522	0.424208	1.1051	0.144182	insig
MEDN0152	[M-H]-	Adenosine 5'-Diphosphate（ADP）	Nucleotide And Its metabolites	Nucleotide And Its metabolites	58-64-0	402120	854960	629560	363970	352520	450610	1.46192	0.203289	0.618613	-0.692891	insig
MEDN0153	[M-H]-	Adenosine 5'-Monophosphate	Nucleotide And Its metabolites	Nucleotide And Its metabolites	61-19-8	251660	505210	347350	359110	184360	266080	1.00666	0.341632	0.733142	-0.447836	insig
MEDN0156	[M-H]-	Cytidine-5-Monophosphate	Nucleotide And Its metabolites	Nucleotide And Its metabolites	63-37-6	2035500	2112600	1904000	3303600	1901700	2924400	1.32671	0.238272	1.34329	0.425766	insig
MEDN0165	[M-H]-	Inosine 5'-monophosphate	Nucleotide And Its metabolites	Nucleotide And Its metabolites	131-99-7	185040000	174000000	59077000	77375000	108730000	27136000	1.11225	0.233752	0.510003	-0.971422	insig
MEDN0168	[M-H]-	Thymidine	Nucleotide And Its metabolites	Nucleotide And Its metabolites	50-89-5	19217	23964	23550	20878	25039	20131	0.151262	0.920878	0.989765	-0.0148422	insig
MEDN0169	[M-H]-	Uracil	Nucleotide And Its metabolites	Nucleotide And Its metabolites	66-22-8	485920	263800	428960	388210	416040	966370	0.946217	0.40908	1.50221	0.587083	insig
MEDN0171	[M-H]-	Uridine	Nucleotide And Its metabolites	Nucleotide And Its metabolites	58-96-8	407630	659260	739600	747550	979920	698310	1.22322	0.195445	1.34281	0.425259	insig
MEDN0179	[M-H]-	L-Thyroxine	Hormones and hormone related compounds	Hormones and hormone related compounds	51-48-9	12539	4947.4	10713	7649.2	12430	18686	0.820428	0.425699	1.37468	0.459098	insig
MEDN0180	[M-H]-	Norepinephrine	Hormones and hormone related compounds	Hormones and hormone related compounds	51-41-2	112820	50753	55139	111170	50757	70898	0.289859	0.869038	1.06453	0.0902136	insig
MEDN0195	[M-H]-	Pyridoxal 5'-Phosphate	Heterocyclic compounds	Pteridines and derivatives	54-47-7	1061300	603930	925450	1290900	921410	1246300	1.29625	0.182469	1.33502	0.416862	insig
MEDN0198	[M-H]-	Citric Acid	Organic acid And Its derivatives	Organic acid And Its derivatives	77-92-9	1282700	153300	5786400	3547000	4066500	7250800	1.20022	0.295424	2.05808	1.0413	insig
MEDN0203	[M-H]-	Cis-Aconitic Acid	Organic acid And Its derivatives	Organic acid And Its derivatives	585-84-2	50028	34518	39638	51004	33632	51657	0.534085	0.618924	1.09751	0.134232	insig
MEDN0206	[M-H]-	Citramalic Acid	Organic acid And Its derivatives	Organic acid And Its derivatives	597-44-4	84358	152540	191520	134670	261000	224820	1.05607	0.262705	1.44833	0.534389	insig
MEDN0209	[M-H]-	Tryptamine	Tryptamines,Cholines,Pigments	Tryptamines	61-54-1	614500	431270	586330	674390	573360	672590	1.22104	0.235412	1.17661	0.234632	insig
MEDN0213	[M-H]-	D-Sorbitol	Carbohydrates and Its metabolites	Sugar alcohols	50-70-4	63754	44362	42119	56791	30304	19766	1.08598	0.338784	0.711292	-0.491486	insig
MEDN0220	[M-H]-	D-Glucose	Carbohydrates and Its metabolites	Sugars	50-99-7	105610	99969	169190	153860	96271	114500	0.078063	0.909978	0.972949	-0.0395644	insig
MEDN0222	[M-H]-	D-Melezitose	Carbohydrates and Its metabolites	Sugars	597-12-6	317280	233080	193710	209640	185150	153860	1.33783	0.208689	0.737363	-0.439552	insig
MEDN0227	[M-H]-	D-Glucose 6-Phosphate	Carbohydrates and Its metabolites	Phosphate sugars	56-73-5	50708000	79501000	390500000	61138000	108370000	135080000	0.32895	0.578328	0.584949	-0.773618	insig
MEDN0234	[M-H]-	Maltotriose	Carbohydrates and Its metabolites	Sugars	1109-28-0	317280	233080	193710	209640	185150	153860	1.33783	0.208689	0.737363	-0.439552	insig
MEDN0236	[M-H]-	Raffinose	Carbohydrates and Its metabolites	Sugars	512-69-6	317280	233080	193710	209640	185150	153860	1.33783	0.208689	0.737363	-0.439552	insig
MEDN0237	[M-H]-	D-Glucoronic Acid	Carbohydrates and Its metabolites	Sugar acids	6556/12/3	43843	16427	93063	71973	80024	106130	1.21551	0.257625	1.68344	0.751413	insig
MEDN0239	[M-H]-	D-Gluconic Acid	Carbohydrates and Its metabolites	Sugar acids	526-95-4	222810	193340	413680	372250	461680	594310	1.52155	0.102723	1.72112	0.783351	insig
MEDN0240	[M-H]-	L-Gulonolactone	Carbohydrates and Its metabolites	Sugar acids	1128-23-0	45857	37995	28750	35793	40122	24581	0.569259	0.583554	0.892489	-0.164094	insig
MEDN0244	[M-H]-	Orotic Acid	CoEnzyme and vitamins	CoEnzyme and vitamins	65-86-1	77134	108290	95012	58094	9	122530	0.933779	0.448813	0.644115	-0.63461	insig
MEDN0245	[M-H]-	Pantothenate	CoEnzyme and vitamins	CoEnzyme and vitamins	79-83-4	19362000	29794000	17071000	7732400	10377000	9242100	1.92758	0.0753587	0.412996	-1.2758	insig
MEDN0261	[M-H]-	3-Indolepropionic Acid	Heterocyclic compounds	Indole and Its derivatives	830-96-6	438610	267570	701850	357150	298450	434360	0.639719	0.49495	0.774103	-0.369403	insig
MEDN0278	[M-H]-	2,6-Diaminooimelic Acid	Organic acid And Its derivatives	Organic acid And Its derivatives	583-93-7	13956	20337	10976	21877	21701	19265	1.46365	0.159338	1.38821	0.473229	insig
MEDN0279	[M-H]-	2-Aminoethanesulfinic Acid	Organic acid And Its derivatives	Sulfonic acids	300-84-5	259980	487520	311980	502980	318410	337700	0.454026	0.732416	1.09402	0.129636	insig
MEDN0280	[M-H]-	2-Aminoethanesulfonic Acid	Organic acid And Its derivatives	Sulfonic acids	107-35-7	281310000	141610000	262460000	268500000	227910000	129220000	0.293713	0.757472	0.912822	-0.131594	insig
MEDN0283	[M-H]-	2-Hydroxybutanoic Acid	Organic acid And Its derivatives	Organic acid And Its derivatives	600-15-7	948430	292440	919280	942900	884750	804820	0.816474	0.540362	1.21865	0.285286	insig
MEDN0284	[M-H]-	2-Hydroxyisocaproic Acid	Organic acid And Its derivatives	Organic acid And Its derivatives	498-36-2	461820	322700	1120500	1550900	1417700	1305300	1.63971	0.0750333	2.24349	1.16575	insig
MEDN0285	[M-H]-	2-Methylsuccinic Acid	Organic acid And Its derivatives	Organic acid And Its derivatives	498-21-5	94037	87303	221320	183320	214060	119150	0.848156	0.510811	1.28279	0.35929	insig
MEDN0290	[M-H]-	3-Hydroxy-3-Methyl Butyric Acid	Organic acid And Its derivatives	Organic acid And Its derivatives	625-08-1	120050	165470	136320	144090	148620	174880	0.895654	0.409628	1.10845	0.148548	insig
MEDN0300	[M-H]-	Azelaic Acid	Organic acid And Its derivatives	Organic acid And Its derivatives	123-99-9	1411100	426280	1263100	1183000	1251800	1144900	0.705747	0.65495	1.15456	0.207347	insig
MEDN0311	[M-H]-	Dodecanedioic Aicd	FA	FFA	693-23-2	507740	511390	493800	471620	499990	501740	1.07859	0.318807	0.973839	-0.038245	insig
MEDN0314	[M-H]-	Glutaric Acid	Organic acid And Its derivatives	Organic acid And Its derivatives	110-94-1	94037	87303	221320	183320	214060	119150	0.848156	0.510811	1.28279	0.35929	insig
MEDN0317	[M-H]-	Hippuric Acid	Organic acid And Its derivatives	Organic acid And Its derivatives	495-69-2	313100	192760	324210	251030	267580	335570	0.265884	0.880168	1.02905	0.0413071	insig
MEDN0320	[M-H]-	Hydrocinnamic Acid	Organic acid And Its derivatives	Organic acid And Its derivatives	501-52-0	304630	258420	159900	168340	99976	65362	1.59683	0.0750772	0.461551	-1.11544	insig
MEDN0321	[M-H]-	Quinic acid	Organic acid And Its derivatives	Organic acid And Its derivatives	77-95-2	698380	149130	4997000	2808600	3416300	5542600	1.24393	0.337658	2.01343	1.00965	insig
MEDN0322	[M-H]-	L-kynurenine	Amino acid and Its metabolites	Amino acid derivatives	343-65-7	141430	155160	100870	87797	212130	95586	0.264509	0.989122	0.995101	-0.00708456	insig
MEDN0325	[M-H]-	L-Lactic Acid	Organic acid And Its derivatives	Organic acid And Its derivatives	79-33-4	3360300	3231100	3231000	3506700	3828700	3017100	0.667286	0.533796	1.05397	0.0758317	insig
MEDN0327	[M-H]-	L-Dihydroorotic Acid	Organic acid And Its derivatives	Organic acid And Its derivatives	5988-19-2	184080	196570	214500	260500	214110	183770	0.815704	0.453018	1.10624	0.145667	insig
MEDN0332	[M-H]-	Maleic Acid	Organic acid And Its derivatives	Organic acid And Its derivatives	110-16-7	1203300	1454300	1091300	1166100	1302700	1316300	0.159542	0.925217	1.00966	0.0138641	insig
MEDN0333	[M-H]-	Malonicacid	Organic acid And Its derivatives	Organic acid And Its derivatives	141-82-2	1066400	307120	913260	1038300	1000000	917240	0.939795	0.438307	1.29245	0.370104	insig
MEDN0335	[M-H]-	Methylmalonic Acid	Organic acid And Its derivatives	Organic acid And Its derivatives	516-05-2	484080	493990	270250	372180	365180	385350	0.342217	0.624494	0.899377	-0.153002	insig
MEDN0338	[M-H]-	Phenyllactate(Pla)	Organic acid And Its derivatives	Organic acid And Its derivatives	828-01-3	26784	22685	41491	32920	39083	43999	1.15902	0.288342	1.27531	0.350846	insig
MEDN0342	[M-H]-	Sebacate	Organic acid And Its derivatives	Organic acid And Its derivatives	111-20-6	192740	180600	184880	183420	182270	179030	1.04139	0.334332	0.975816	-0.035319	insig
MEDN0344	[M-H]-	Subericacid	Organic acid And Its derivatives	Organic acid And Its derivatives	505-48-6	398800	360410	403070	302090	333240	333910	1.85288	0.0222241	0.833913	-0.262032	insig
MEDN0348	[M-H]-	TXB2	FA	Oxidized lipids	54397-85-2	126430	47060	919980	238580	126950	311110	0.202026	0.669893	0.618801	-0.692453	insig
MEDN0350	[M-H]-	(±)15-HETE	FA	Oxidized lipids	54845-95-3	87498	48944	279950	101310	101550	159240	0.191854	0.827009	0.869613	-0.201554	insig
MEDN0352	[M-H]-	O-Phosphorylethanolamine	GP	PE	1071-23-4	2415500	2456100	7950700	5623100	4898500	6167100	0.970096	0.558184	1.30154	0.380217	insig
MEDN0360	[M-H]-	LPG(18:1/0:0)	GP	LPG	-	195320	242870	320910	174030	273620	344530	0.0689796	0.867183	1.04358	0.0615383	insig
MEDN0362	[M-H]-	LPE(18:1/0:0)	GP	LPE	-	13065000	17799000	26624000	15080000	18715000	20497000	0.144444	0.821627	0.944406	-0.0825212	insig
MEDN0364	[M-H]-	LPE(18:0/0:0)	GP	LPE	-	41062000	75482000	94773000	67224000	61098000	74233000	0.0189774	0.871679	0.958536	-0.0610951	insig
MEDN0366	[M-H]-	LPE(16:0/0:0)	GP	LPE	-	15549000	22432000	36518000	24500000	23511000	27904000	0.287803	0.946688	1.01901	0.0271639	insig
MEDN0368	[M-H]-	LPE(14:0/0:0)	GP	LPE	-	36958	29333	76432	55216	50320	51509	0.616735	0.775202	1.10035	0.13796	insig
MEDN0370	[M-H]-	LPA(0:0/18:0)	GP	LPC	-	127820	559360	685170	445970	712590	305740	0.362302	0.890043	1.067	0.0935627	insig
MEDN0372	[M-H]-	LPA(0:0/16:0)	GP	LPA	-	575730	406560	650270	638990	610340	573330	0.858531	0.475363	1.11644	0.158909	insig
MEDN0376	[M-H]-	9,10-DiHOME	FA	Oxidized lipids	-	155300	133540	166910	66789	111500	118930	1.6099	0.0623059	0.652154	-0.616716	insig
MEDN0378	[M-H]-	FFA(18:3)	FA	FFA	506-26-3	296490	370470	364670	263590	284140	390920	0.752186	0.545418	0.909871	-0.136266	insig
MEDN0383	[M-H]-	FFA(18:2)	FA	FFA	60-33-3	219090000	247060000	255990000	222060000	229470000	216300000	1.30203	0.239967	0.924793	-0.112798	insig
MEDN0385	[M-H]-	FFA(12:0)	FA	FFA	143-07-7	3716900	8612800	3932300	4793600	5001800	3695900	0.434415	0.625856	0.829621	-0.269475	insig
MEDN0390	[M-H]-	EPA	FA	Oxidized lipids	10417-94-4	2318500	2998700	5470800	4098700	3778500	6611800	0.969239	0.400336	1.34307	0.425531	insig
MEDN0391	[M-H]-	DHA	FA	Oxidized lipids	6217-54-5	462140	910900	1096400	997220	706110	787120	0.203515	0.975303	1.00851	0.0122225	insig
MEDN0398	[M-H]-	AA	FA	Oxidized lipids	506-32-1	24264000	30511000	36426000	32191000	33193000	34362000	0.796994	0.50393	1.09369	0.129209	insig
MEDN0403	[M-H]-	Urocanic Acid	Organic acid And Its derivatives	Organic acid And Its derivatives	104-98-3	287650	261490	191020	275450	202020	362110	0.575823	0.582077	1.13432	0.181831	insig
MEDN0413	[M-H]-	Ethylmalonate	Organic acid And Its derivatives	Organic acid And Its derivatives	601-75-2	84936	82712	196040	155580	203540	52539	0.113742	0.797407	1.1319	0.178748	insig
MEDN0419	[M-H]-	Uridine 5-Monophosphate	Nucleotide And Its metabolites	Nucleotide And Its metabolites	58-97-9	670280	1561300	1990100	2017800	1517100	1389900	0.652296	0.627193	1.16655	0.222248	insig
MEDN0421	[M-H]-	Cyclic Amp	Nucleotide And Its metabolites	Nucleotide And Its metabolites	60-92-4	322500	350780	520690	338970	487950	347660	0.0844438	0.938552	0.98376	-0.0236216	insig
MEDN0428	[M-H]-	N6-Succinyl Adenosine	Nucleotide And Its metabolites	Nucleotide And Its metabolites	4542-23-8	492940	957520	884520	735370	875820	732020	0.152503	0.986963	1.00352	0.00507606	insig
MEDN0429	[M-H]-	3-Hydroxyhippuric Acid	Amino acid and Its metabolites	Amino acid derivatives	1637-75-8	32493	32957	31023	40930	38058	37596	1.99373	0.0099044	1.20846	0.273173	insig
MEDN0432	[M-H]-	5-Hydroxyhexanoic Acid	Organic acid And Its derivatives	Organic acid And Its derivatives	185956-02-9	461820	322700	1120500	1550900	1417700	1305300	1.63971	0.0750333	2.24349	1.16575	insig
MEDN0439	[M-H]-	N-Acetylthreonine	Amino acid and Its metabolites	Amino acid derivatives	17093-74-2	78871	51909	56246	119330	85581	111620	1.81116	0.0325195	1.69244	0.759108	up
MEDN0444	[M-H]-	Hypoxanthine-9-β-D-Arabinofuranoside	Nucleotide And Its metabolites	Nucleotide And Its metabolites	7013-16-3	141300000	131370000	315870000	172410000	188070000	145480000	0.281493	0.693765	0.859687	-0.218117	insig
MEDN0452	[M-H]-	2'-Deoxycytidine-5'-Monophosphate	Nucleotide And Its metabolites	Nucleotide And Its metabolites	1032-65-1	117330	577830	125190	147790	202930	134190	0.493752	0.540026	0.591101	-0.758523	insig
MEDN0463	[M-2Na+H]-	D-Fructose 6-Phosphate-Disodium Salt	Carbohydrates and Its metabolites	Phosphate sugars	26177-86-6	50708000	79501000	390500000	61138000	108370000	135080000	0.32895	0.578328	0.584949	-0.773618	insig
MEDN0469	[M-H]-	Citraconic Acid	Organic acid And Its derivatives	Organic acid And Its derivatives	498-23-7	32997	16361	718720	123490	100000	164030	0.465173	0.638967	0.504532	-0.986982	insig
MEDN0478	[M-H]-	Aminomalonic Acid	Organic acid And Its derivatives	Organic acid And Its derivatives	1068-84-4	145060	127520	115420	117760	122550	135640	0.356151	0.715665	0.968943	-0.0455159	insig
MEDN0480	[M-H]-	Dl-Glyceraldehyde 3-Phosphate	Organic acid And Its derivatives	Phosphoric acids	591-59-3	10254000	18855000	36778000	19390000	29606000	51224000	0.920781	0.40332	1.52109	0.605105	insig
MEDN0490	[M-H]-	Fumaric Acid	Organic acid And Its derivatives	Organic acid And Its derivatives	110-17-8	1203300	1454300	1091300	1166100	1302700	1316300	0.159542	0.925217	1.00966	0.0138641	insig
MEDN0494	[M-H]-	8,15-Dihete	FA	FFA	80234-65-7	347300	371560	279370	238560	265930	291790	1.52902	0.119019	0.797692	-0.326096	insig
MEDN0498	[M-H]-	Ribulose-5-Phosphate	Carbohydrates and Its metabolites	Phosphate sugars	4300-28-1	243120000	153220000	124020000	100840000	164930000	224040000	0.235896	0.850022	0.941291	-0.0872878	insig
MEDN0499	[M-H]-	Argininosuccinic acid	Organic acid And Its derivatives	Organic acid And Its derivatives	2387-71-5	33776000	22580000	29280000	19771000	11470000	27271000	1.25243	0.189451	0.683264	-0.549485	insig
MEDN0502	[M-H]-	2-Deoxyribose 1-Phosphate	Carbohydrates and Its metabolites	Phosphate sugars	17210-42-3	2341500	2171600	5882500	2248400	1916800	3242900	0.716291	0.503279	0.712619	-0.488798	insig
MEDN0506	[M-H]-	N-Acetylglucosamine 1-Phosphate	Carbohydrates and Its metabolites	Phosphate sugars	6866-69-9	16645000	7948700	25466000	21319000	24434000	23261000	1.10526	0.337334	1.37863	0.463239	insig
MEDN0523	[M-H]-	Indole-3-lactic acid	Heterocyclic compounds	Indole and Its derivatives	1821-52-9	5114300	5482800	6134900	5114300	8984900	4661300	0.322965	0.673987	1.12123	0.165088	insig
MEDN0528	[M-H]-	(3-Methoxy-4-hydroxyphenyl)ethylene glycol sulfate	Organic acid And Its derivatives	Organic acid And Its derivatives	3415-67-6	25451	56594	70297	67801	58692	73113	0.993064	0.358112	1.31025	0.389841	insig
MEDN0531	[M-H]-	D-Glucarate	Carbohydrates and Its metabolites	Sugar acids	87-73-0	22617	13249	59604	18302	18189	40461	0.20015	0.724775	0.806033	-0.311089	insig
MEDN0533	[M-H]-	Xanthosine	Nucleotide And Its metabolites	Nucleotide And Its metabolites	146-80-5	43798000	17526000	99164000	52334000	64428000	67819000	0.705625	0.772366	1.15012	0.201789	insig
MEDN0534	[M-H]-	Deoxyguanosine diphosphate(dGDP)	Nucleotide And Its metabolites	Nucleotide And Its metabolites	3493/9/2	402120	854960	629560	363970	352520	450610	1.46192	0.203289	0.618613	-0.692891	insig
MEDN0536	[M-H]-	estrone 3-sulfate	Hormones and hormone related compounds	Hormones and hormone related compounds	481-97-0	7333.9	13291	11396	13287	12601	8788.5	0.411068	0.714582	1.08293	0.114944	insig
MEDN0537	[M-H]-	ADP-ribose	Nucleotide And Its metabolites	Nucleotide And Its metabolites	20762-30-5	1125700	1501500	648340	509500	904460	302760	1.3693	0.169465	0.524103	-0.932078	insig
MEDN0538	[M-H]-	UDP-glucose	Nucleotide And Its metabolites	Nucleotide And Its metabolites	133-89-1	841000	115130	153010	613240	435930	138400	0.441049	0.929486	1.07071	0.0985711	insig
MEDN0539	[M-H]-	3'-Sialyllactose	Carbohydrates and Its metabolites	Sugars	35890-38-1	18848	5215.6	18753	20420	9625.6	18476	0.499101	0.753385	1.13324	0.180457	insig
MEDN0551	[M-H]-	Indoleacrylic acid	Organic acid And Its derivatives	Organic acid And Its derivatives	1204-06-4	199560	169090	401180	196220	145400	252930	0.677639	0.519281	0.772313	-0.372742	insig
MEDN0554	[M-H]-	2-(4-Hydroxyphenyl)ethanol	Benzene and substituted derivatives	Benzene and substituted derivatives	501-94-0	399340	684220	351260	321540	409650	337200	1.08171	0.361067	0.744616	-0.425431	insig
MEDN0555	[M-H]-	Hydroxyphenyllactic acid	Organic acid And Its derivatives	Organic acid And Its derivatives	306-23-0	181910	95493	191770	203990	170200	202990	1.01015	0.362883	1.23021	0.298901	insig
MEDN0561	[M-H]-	N-Acetyl-Asp-Glu	Amino acid and Its metabolites	Amino acid derivatives	3106-85-2	4340600	10010000	7976200	17592000	10369000	9602100	1.3592	0.181384	1.68242	0.75054	insig
MEDN0562	[M-H]-	Indole 3-carbinol	Heterocyclic compounds	Indole and Its derivatives	700-06-1	5432800	5553700	5423200	6075800	5846300	6059200	2.00273	0.00730209	1.09577	0.131948	insig
MEDN0573	[M-H]-	GDP-L-fucose	Nucleotide And Its metabolites	Nucleotide And Its metabolites	15839-70-0	71591	77327	114660	113640	80099	17577	0.760064	0.617344	0.801721	-0.318828	insig
MEDN0579	[M-H]-	N-lactoyl-phenylalanine	Amino acid and Its metabolites	Amino acid derivatives	-	2817200	607720	2114500	2342300	1568000	1888800	0.483609	0.909581	1.04688	0.0660941	insig
MEDN0586	[M-H]-	N-Acetyl-L-alanine	Amino acid and Its metabolites	Amino acid derivatives	97-69-8	1003700	763210	1130500	1085900	933880	1071600	0.617062	0.624972	1.06695	0.0934872	insig
MEDN0593	[M-H]-	D-Malic acid	Organic acid And Its derivatives	Organic acid And Its derivatives	636-61-3	17060000	8077000	17197000	16920000	18922000	14869000	0.863377	0.460748	1.19788	0.260482	insig
MEDN0602	[M-H]-	Deoxyguanosine 5'-monophosphate(dGMP)	Nucleotide And Its metabolites	Nucleotide And Its metabolites	902-04-5	1053100	1463500	1102500	1185100	687630	948820	1.18231	0.241802	0.779628	-0.359143	insig
MEDN0604	[M-H]-	Tetradecanedioic acid	FA	FFA	821-38-5	220500	210450	233840	235990	240920	241570	1.62906	0.110253	1.08076	0.112049	insig
MEDN0611	[M-H]-	6β-hydroxytestosterone	Hormones and hormone related compounds	Hormones and hormone related compounds	62-99-7	13304	5419.9	7229.6	11520	3907.2	3047.6	0.835959	0.526869	0.711842	-0.49037	insig
MEDN0622	[M-H]-	Porphobilinogen	Organic acid And Its derivatives	Organic acid And Its derivatives	487-90-1	961160	778190	920550	986880	997760	1272200	1.45204	0.156987	1.22442	0.292101	insig
MEDN0624	[M-H]-	5'-Adenylyl sulfate(APS)	Nucleotide And Its metabolites	Nucleotide And Its metabolites	485-84-7	917810	1930700	1624400	889550	1327600	1059700	1.04896	0.31714	0.732599	-0.448904	insig
MEDN0647	[M-H]-	Hydroquinone	Benzene and substituted derivatives	Phenolics	123-31-9	267100	179160	219870	199400	204590	230990	0.283066	0.732125	0.953237	-0.0690926	insig
MEDN0656	[M-H]-	Indoleacetaldehyde	Heterocyclic compounds	Indole and Its derivatives	2591-98-2	4211600	3091200	4210000	4861900	4391300	5100200	1.51225	0.109652	1.24673	0.318154	insig
MEDN0657	[M-H]-	D-Xylulose 5-phosphate	Carbohydrates and Its metabolites	Phosphate sugars	4212-65-1	243120000	153220000	124020000	100840000	164930000	224040000	0.235896	0.850022	0.941291	-0.0872878	insig
MEDN0658	[M-H]-	Hexadecanedioic acid	FA	FFA	505-54-4	185020	159740	229530	184030	214800	243660	0.826573	0.443669	1.11876	0.161895	insig
MEDN0659	[M-H]-	Pyrophosphate	Organic acid And Its derivatives	Phosphoric acids	2466/9/3	68177000	48633000	39032000	51483000	38114000	35475000	0.930049	0.372168	0.802556	-0.317325	insig
MEDN0661	[M-H]-	2-hydroxy-2-(4-hydroxy-3-methoxyphenyl)acetic acid	Benzene and substituted derivatives	Phenolic acids	1955/10/7	20963	21225	23367	24049	20933	21999	0.415821	0.710582	1.02175	0.0310461	insig
MEDN0662	[M-H]-	Glu-Leu	Amino acid and Its metabolites	Small Peptide	2566-39-4	301340	354660	639870	545200	579170	679070	1.28688	0.244077	1.39168	0.47683	insig
MEDN0669	[M-H]-	5-oxoETE	FA	Oxidized lipids	106154-18-1	7361.7	4215	22758	11652	2062.7	12019	0.386672	0.691493	0.749495	-0.416008	insig
MEDN0678	[M-H]-	Ethylsalicylate	Organic acid And Its derivatives	Organic acid And Its derivatives	118-61-6	5222400	5181800	5541100	6291900	6517300	7067800	1.96058	0.0155837	1.24657	0.317969	insig
MEDN0689	[M-H]-	2,5-Furandicarboxylicacid	Organic acid And Its derivatives	Organic acid And Its derivatives	3238-40-2	79778	86924	122890	125250	106430	131570	1.31766	0.20289	1.25435	0.326941	insig
MEDN0704	[M-H]-	Oxaloacetic acid	Organic acid And Its derivatives	Organic acid And Its derivatives	328-42-7	65170	73519	90409	65315	65922	55144	1.41952	0.186047	0.813543	-0.29771	insig
MEDN0741	[M-H]-	Methanesulfonic acid	Organic acid And Its derivatives	Sulfonic acids	75-75-2	9	762050	598980	479420	821500	366490	0.849905	0.727757	1.2251	0.2929	insig
MEDN0750	[M-H]-	(±)12-HEPE	FA	Oxidized lipids	81187-21-5	14276	7442.2	17770	28777	3042	11042	0.296662	0.900627	1.08541	0.118244	insig
MEDN0751	[M-H]-	(±)12-HETE	FA	Oxidized lipids	71030-37-0	274650	180480	388060	481790	112690	186150	0.429781	0.880576	0.925806	-0.111219	insig
MEDN0752	[M-H]-	(±)15-HEPE	FA	Oxidized lipids	88852-33-9	14276	7442.2	17770	28777	3042	11042	0.296662	0.900627	1.08541	0.118244	insig
MEDN0756	[M-H]-	(±)18-HEPE	FA	Oxidized lipids	141110-17-0	14276	7442.2	17770	28777	3042	11042	0.296662	0.900627	1.08541	0.118244	insig
MEDN0760	[M-H]-	(±)5-HETE	FA	Oxidized lipids	70608-72-9	65519	87302	180420	103010	91684	112000	0.0026485	0.82638	0.920337	-0.119766	insig
MEDN0763	[M-H]-	(±)9-HETE	FA	Oxidized lipids	79495-85-5	65519	87302	180420	103010	91684	112000	0.0026485	0.82638	0.920337	-0.119766	insig
MEDN0765	[M-H]-	11,12-EET	FA	Oxidized lipids	123931-40-8	292070	137300	914440	422450	381840	524690	0.499913	0.985414	0.988964	-0.0160098	insig
MEDN0769	[M-H]-	14(S)-HDHA	FA	Oxidized lipids	119433-37-3	9229.3	6710.6	8171.2	10057	4031	3522.9	1.07128	0.414841	0.730406	-0.453229	insig
MEDN0771	[M-H]-	15-oxoETE	FA	Oxidized lipids	81416-72-0	17300	9	34414	11352	2206.5	17704	0.563956	0.57907	0.604422	-0.726373	insig
MEDN0779	[M-H]-	5-HETrE	FA	Oxidized lipids	195061-94-0	25142	13220	61178	25998	25806	50181	0.342975	0.963646	1.02456	0.0350087	insig
MEDN0781	[M-H]-	6-keto-PGF1α	FA	Oxidized lipids	58962-34-8	381230	84684	546000	267120	343940	483500	0.527223	0.865803	1.08167	0.113264	insig
MEDN0793	[M-H]-	Prostaglandin E2	FA	Oxidized lipids	363-24-6	83773	55015	275900	175240	158190	168650	0.846322	0.715515	1.21074	0.275891	insig
MEDN0795	[M-H]-	Dinoprost	FA	Oxidized lipids	551-11-1	40136	28971	78991	59076	10773	77523	0.294837	0.992776	0.995098	-0.00708971	insig
MEDN0806	[M-H]-	Nα-Acetyl-L-glutamine	Amino acid and Its metabolites	Amino acid derivatives	2490-97-3	5284600	4706800	4487400	8264200	7027100	8382200	2.01847	0.00764193	1.63505	0.709331	up
MEDN0807	[M-H]-	FFA(14:0)	FA	FFA	544-63-8	42140	69443	49565	42260	49226	36265	1.14832	0.308142	0.792756	-0.335052	insig
MEDN0808	[M-H]-	Myoinositol	Carbohydrates and Its metabolites	Sugar alcohols	87-89-8	105610	99969	169190	153860	96271	114500	0.078063	0.909978	0.972949	-0.0395644	insig
MEDN0818	[M-H]-	N-acetyl-beta-alanine	Amino acid and Its metabolites	Amino acid derivatives	3025-95-4	1175300	760430	1084500	1008000	938760	1108800	0.21705	0.936872	1.0117	0.0167784	insig
MEDN0820	[M-H]-	3-Hydroxyglutaric acid	Organic acid And Its derivatives	Organic acid And Its derivatives	638-18-6	87730	167590	129040	129800	232140	242230	1.29214	0.173421	1.57189	0.652496	insig
MEDN0822	[M-H]-	Cysteine-glutathione disulfide	Amino acid and Its metabolites	Small Peptide	13081-14-6	5791800	3577300	11519000	9426400	8335400	9302000	1.00007	0.47681	1.29566	0.373683	insig
MEDN0823	[M-H]-	Trp-Glu	Amino acid and Its metabolites	Small Peptide	36099-95-3	110760	100890	94825	116570	112750	93277	0.612289	0.570404	1.0526	0.0739636	insig
MEDN0827	[M-H]-	N-acetylornithine	Amino acid and Its metabolites	Amino acid derivatives	6205/8/9	5492400	7070500	3772400	6212300	5376600	3633700	0.25602	0.776665	0.931884	-0.101778	insig
MEDN0832	[M-H]-	D-Glucosamine 6-Phosphate	Carbohydrates and Its metabolites	Phosphate sugars	3616-42-0	361210	330050	722730	407030	362220	358780	0.660127	0.529127	0.797764	-0.325966	insig
MEDN0833	[M-H]-	3-Dehydroshikimate	Organic acid And Its derivatives	Organic acid And Its derivatives	2922-42-1	43664	36686	46119	52396	34760	47025	0.391699	0.693459	1.06098	0.0853966	insig
MEDN0836	[M-H]-	Cytidine 5'-Diphosphocholine	Nucleotide And Its metabolites	Nucleotide And Its metabolites	987-78-0	5161.2	23636	7732.5	32311	30266	31438	1.63643	0.0786392	2.57366	1.36382	insig
MEDN0841	[M-H]-	3-Ureidopropionate	Organic acid And Its derivatives	Organic acid And Its derivatives	462-88-4	181720	135800	125090	179330	177440	160740	1.24257	0.284928	1.16922	0.225551	insig
MEDN0843	[M-H]-	N-Amidino-L-Aspartate	Amino acid and Its metabolites	Amino acid derivatives	6133-30-8	275910	365310	238940	243930	349620	192790	0.615728	0.628017	0.893406	-0.162613	insig
MEDN0852	[M-H]-	3-Amino-4-Hydroxybenzoic Acid	Benzene and substituted derivatives	Phenolic acids	1571-72-8	1228300	773820	1719300	1358200	1207100	1438300	0.526207	0.766777	1.07583	0.105445	insig
MEDN1003	[M-H]-	Inosine	Nucleotide And Its metabolites	Nucleotide And Its metabolites	58-63-9	141300000	131370000	315870000	172410000	188070000	145480000	0.281493	0.693765	0.859687	-0.218117	insig
MEDN1006	[M-H]-	Uric acid	Organic acid And Its derivatives	Organic acid And Its derivatives	69-93-2	9109400	3301100	26917000	12765000	11593000	15663000	0.572975	0.977182	1.01763	0.0252187	insig
MEDN1011	[M-H]-	D-Mannitol	Carbohydrates and Its metabolites	Sugar alcohols	69-65-8	63754	44362	42119	56791	30304	19766	1.08598	0.338784	0.711292	-0.491486	insig
MEDN1017	[M-H]-	3-(4-Hydroxyphenyl)-Propionic Acid	Benzene and substituted derivatives	Phenolic acids	501-97-3	35680000	37554000	31033000	38178000	37711000	37680000	1.2973	0.250274	1.08921	0.123286	insig
MEDN1022	[M-H]-	5,6-Dimethylbenzimidazole	Heterocyclic compounds	Heterocyclic compounds	582-60-5	429600	339170	435380	528190	536560	599070	1.84084	0.0195756	1.38174	0.466484	insig
MEDN1035	[M-H]-	13(R)-HODE	FA	Oxidized lipids	10219-69-9	288300	230150	553360	265500	238090	266000	0.931894	0.417883	0.718028	-0.477887	insig
MEDN1041	[M-H]-	9(S)-HpOTrE	FA	Oxidized lipids	111004-08-1	19451	17312	33827	15485	27276	28152	0.0208128	0.987808	1.00458	0.00658631	insig
MEDN1052	[M-H]-	2-Hydroxyglutaric acid	Organic acid And Its derivatives	Organic acid And Its derivatives	13095-48-2	84358	152540	191520	134670	261000	224820	1.05607	0.262705	1.44833	0.534389	insig
MEDN1055	[M-H]-	D-Calcium Pantothenate	CoEnzyme and vitamins	CoEnzyme and vitamins	137-08-6	227690	500200	114740	24539	63807	36041	1.83632	0.170204	0.147618	-2.76006	insig
MEDN1056	[M-H]-	Iminodiacetic acid	Organic acid And Its derivatives	Organic acid And Its derivatives	142-73-4	8440300	14099000	15612000	13838000	12352000	15074000	0.525564	0.690413	1.08159	0.113151	insig
MEDN1057	[M-H]-	2-Methyl-d-erythritol 2,4-cyclodiphosphate	Carbohydrates and Its metabolites	Phosphate sugars	143488-44-2	2544100	1820700	1569700	2046600	1530600	1762000	0.513657	0.588192	0.899688	-0.152503	insig
MEDN1069	[M-H]-	FFA(18:4)	FA	FFA	2012-14-8	102790	123050	109010	91290	95581	136990	0.366153	0.832881	0.967182	-0.0481402	insig
MEDN1077	[M-H]-	alpha-Muricholic acid	Bile acids	Bile acids	2393-58-0	6102900	4315500	8489100	389280	4402800	8187600	0.938893	0.49465	0.686483	-0.542704	insig
MEDN1079	[M-H]-	FFA(22:6)	FA	FFA	25167-62-8	24495000	27699000	45690000	41764000	27304000	32116000	0.249239	0.896388	1.03371	0.0478362	insig
MEDN1081	[M-H]-	12,13-DiHOME	FA	Oxidized lipids	263399-35-5	134260	129660	167740	57048	101350	100960	1.67952	0.0409584	0.600839	-0.734951	down
MEDN1083	[M-H]-	Sphingosine 1-phosphate	SL	SM	26993-30-6	86748	119960	117200	116670	283060	141890	1.25309	0.294473	1.67214	0.741697	insig
MEDN1087	[M-H]-	UDP-D-galactose	Carbohydrates and Its metabolites	Sugars	2956-16-3	841000	115130	153010	613240	435930	138400	0.441049	0.929486	1.07071	0.0985711	insig
MEDN1092	[M-H]-	4-acetoxyphenol	Benzene and substituted derivatives	Phenolics	3233-32-7	76500000	49288000	100300000	79930000	63310000	81039000	0.137311	0.972323	0.991999	-0.0115899	insig
MEDN1104	[M-H]-	7-ketolithocholic acid	Bile acids	Bile acids	4651-67-6	305340	150760	239480	17431	105550	413190	0.909873	0.710587	0.770826	-0.375523	insig
MEDN1108	[M-H]-	1,6-anhydro-β-D-glucose	Carbohydrates and Its metabolites	Sugars	498-07-7	24451	16334	41917	30758	29411	23579	0.287707	0.968133	1.01265	0.0181325	insig
MEDN1112	[M-H]-	16-Hydroxyhexadecanoic acid	FA	FFA	506-13-8	397170	195970	675160	320970	618970	582040	0.616561	0.64392	1.20002	0.263053	insig
MEDN1113	[M-H]-	12-ketolithocholic acid	Bile acids	Bile acids	5130-29-0	305340	150760	239480	17431	105550	413190	0.909873	0.710587	0.770826	-0.375523	insig
MEDN1114	[M-H]-	D-Ribono-1,4-lactone	Carbohydrates and Its metabolites	Sugar acids	5336/8/3	174300	82230	397560	144260	128550	282300	0.0603274	0.775065	0.848675	-0.236715	insig
MEDN1117	[M-H]-	Uridine-5'-diphospho-N-acetylgalactosamine disodium salt	Nucleotide And Its metabolites	Nucleotide And Its metabolites	528-04-1	1303700	1909100	628140	1366800	2141100	1036600	0.57157	0.660066	1.18317	0.242662	insig
MEDN1126	[M-H]-	Gamma-Mercholic Acid	Bile acids	Bile acids	547-75-1	6102900	4315500	8489100	389280	4402800	8187600	0.938893	0.49465	0.686483	-0.542704	insig
MEDN1133	[M-H]-	Butanone acid	Organic acid And Its derivatives	Organic acid And Its derivatives	600-18-0	16714	5278.3	17182	19190	14543	36651	1.17906	0.267913	1.79669	0.84534	insig
MEDN1139	[M-H]-	DL-2-hydroxystearic acid	FA	FFA	629-22-1	150470	105130	166960	107800	198830	175620	0.492841	0.583028	1.14126	0.190625	insig
MEDN1141	[M-H]-	Apocholic acid	Bile acids	Bile acids	641-81-6	305340	150760	239480	17431	105550	413190	0.909873	0.710587	0.770826	-0.375523	insig
MEDN1148	[M-H]-	2-hydroxyhexadecanoic acid	FA	FFA	764-67-0	397170	195970	675160	320970	618970	582040	0.616561	0.64392	1.20002	0.263053	insig
MEDN1156	[M-H]-	FFA(20:4)	FA	FFA	82073-91-4	649390	788280	987170	881650	901830	944100	0.961911	0.412073	1.12485	0.169732	insig
MEDN1159	[M-H]-	FFA(15:1)	FA	FFA	84743-29-3	71134	53490	82441	79233	79900	96690	1.2909	0.195124	1.23547	0.305062	insig
MEDN1171	[M-H]-	Lythramine	Alcohol and amines	Polyamines	32420-56-7	196870	136280	265850	210070	204940	281580	0.784676	0.514294	1.16292	0.217754	insig
MEDN1172	[M-H]-	Sphinganine 1-phosphate	SL	SM	19794-97-9	25046	45978	28640	20193	113080	22686	0.232351	0.604538	1.56485	0.646022	insig
MEDN1221	[M-H]-	D-Mannose 6-phosphate	Carbohydrates and Its metabolites	Phosphate sugars	3672-15-9	50708000	79501000	390500000	61138000	108370000	135080000	0.32895	0.578328	0.584949	-0.773618	insig
MEDN1226	[M-H]-	2-amino-4-oxovaleric acid	Organic acid And Its derivatives	Organic acid And Its derivatives	4439-83-2	1003700	763210	1130500	1085900	933880	1071600	0.617062	0.624972	1.06695	0.0934872	insig
MEDN1235	[M-H]-	L-2-amino-6-oximelic acid	Organic acid And Its derivatives	Organic acid And Its derivatives	75650-93-0	36948	34513	72256	49949	58653	81079	1.02226	0.377616	1.31982	0.400344	insig
MEDN1236	[M-H]-	Cyclic ADP ribose	Nucleotide And Its metabolites	Nucleotide And Its metabolites	119340-53-3	294510	251680	44101	191520	145610	35769	0.481692	0.475565	0.631721	-0.662641	insig
MEDN1246	[M-H]-	3-(pyrazol-1-yl)-L-alanine	Amino acid and Its metabolites	Amino acid derivatives	2734-48-7	2526600	2157100	1811400	2451500	2413600	2973600	1.35293	0.179215	1.20686	0.271263	insig
MEDN1247	[M-H]-	1-pyrroline-4-hydroxy-2-carboxylate	Heterocyclic compounds	Heterocyclic compounds	9054-77-7	48245	71514	62598	45935	43100	73033	0.672072	0.59746	0.88874	-0.170166	insig
MEDN1264	[M-H]-	LPE(0:0/22:4)	GP	LPE	-	564910	513010	1277800	456130	651390	470690	0.995564	0.405162	0.669948	-0.577879	insig
MEDN1265	[M-H]-	LPE(22:4/0:0)	GP	LPE	-	564910	513010	1277800	456130	651390	470690	0.995564	0.405162	0.669948	-0.577879	insig
MEDN1267	[M-H]-	LPE(0:0/22:5)	GP	LPE	-	71353	253450	227140	128060	70507	65299	1.22498	0.227306	0.478067	-1.06471	insig
MEDN1268	[M-H]-	LPE(22:5/0:0)	GP	LPE	-	71353	253450	227140	128060	70507	65299	1.22498	0.227306	0.478067	-1.06471	insig
MEDN1269	[M-H]-	LPE(0:0/22:6)	GP	LPE	-	7027700	18942000	8875700	5717800	3641100	2782200	1.69789	0.172051	0.348428	-1.52107	insig
MEDN1270	[M-H]-	LPE(22:6/0:0)	GP	LPE	-	7027700	18942000	8875700	5717800	3641100	2782200	1.69789	0.172051	0.348428	-1.52107	insig
MEDN1271	[M-H]-	LPE(0:0/20:2)	GP	LPE	-	283040	340460	810590	374450	470450	451080	0.0150221	0.810247	0.903695	-0.146092	insig
MEDN1272	[M-H]-	LPE(20:2/0:0)	GP	LPE	-	283040	340460	810590	374450	470450	451080	0.0150221	0.810247	0.903695	-0.146092	insig
MEDN1273	[M-H]-	LPE(0:0/20:3)	GP	LPE	-	96714	152600	245090	148970	116120	173300	0.24548	0.71802	0.886704	-0.173476	insig
MEDN1274	[M-H]-	LPE(20:3/0:0)	GP	LPE	-	96714	152600	245090	148970	116120	173300	0.24548	0.71802	0.886704	-0.173476	insig
MEDN1276	[M-H]-	LPE(20:4/0:0)	GP	LPE	-	4684800	11406000	10830000	6514700	5955800	5439400	1.07122	0.296446	0.665281	-0.587964	insig
MEDN1277	[M-H]-	LPE(0:0/20:5)	GP	LPE	-	19784	53781	38738	33610	21698	25525	0.815547	0.402233	0.719776	-0.47438	insig
MEDN1278	[M-H]-	LPE(20:5/0:0)	GP	LPE	-	19784	53781	38738	33610	21698	25525	0.815547	0.402233	0.719776	-0.47438	insig
MEDN1279	[M-H]-	LPE(0:0/18:0)	GP	LPE	-	41062000	75482000	94773000	67224000	61098000	74233000	0.0189774	0.871679	0.958536	-0.0610951	insig
MEDN1282	[M-H]-	LPE(0:0/18:2)	GP	LPE	-	6620700	16268000	14515000	8410100	6801500	7024200	1.31102	0.228172	0.594481	-0.750297	insig
MEDN1285	[M-H]-	LPE(0:0/16:0)	GP	LPE	-	15549000	22432000	36518000	24500000	23511000	27904000	0.287803	0.946688	1.01901	0.0271639	insig
MEDN1287	[M-H]-	LPE(0:0/16:1)	GP	LPE	-	545310	430150	932120	569010	748190	889570	0.66874	0.610811	1.15684	0.210193	insig
MEDN1299	[M-H]-	1-Aminocyclohexanoic acid	Organic acid And Its derivatives	Organic acid And Its derivatives	2756-85-6	35145	27684	44727	44451	39199	49857	1.25336	0.224181	1.24128	0.311827	insig
MEDN1314	[M-H]-	Mucic Acid	Carbohydrates and Its metabolites	Sugar acids	526-99-8	22617	13249	59604	18302	18189	40461	0.20015	0.724775	0.806033	-0.311089	insig
MEDN1320	[M-H]-	2-Hydroxy-2-Methyl Butyric acid	Organic acid And Its derivatives	Organic acid And Its derivatives	3739-30-8	375050	181220	520010	590200	491640	499570	1.25571	0.222572	1.46933	0.555158	insig
MEDN1328	[M-H]-	(S)-Leucic acid	Organic acid And Its derivatives	Organic acid And Its derivatives	13748-90-8	461820	322700	1120500	1550900	1417700	1305300	1.63971	0.0750333	2.24349	1.16575	insig
MEDN1332	[M-H]-	Adenosine-5'-Diphosphoglucose	Nucleotide And Its metabolites	Nucleotide And Its metabolites	102129-65-7	44948	24920	32220	47773	33938	13509	0.393044	0.854628	0.932725	-0.100477	insig
MEDN1395	[M-H]-	(R)-(-)-2-Phenylpropionic Acid	Organic acid And Its derivatives	Organic acid And Its derivatives	7782-26-5	304630	258420	159900	168340	99976	65362	1.59683	0.0750772	0.461551	-1.11544	insig
MEDN1406	[M-H]-	Tridecanedioic acid	FA	FFA	505-52-2	2512400	2515300	2467100	2723300	2573600	2608300	1.75022	0.0813045	1.05476	0.076912	insig
MEDN1409	[M-H]-	12-Hydroxyoctadecanoic acid	FA	FFA	106-14-9	6897.6	30751	6222.4	30457	44325	27595	1.49713	0.123648	2.33359	1.22255	insig
MEDN1410	[M-H]-	N-Palmitoylglycine	Amino acid and Its metabolites	Amino acid derivatives	2441-41-0	264650	262340	266610	261900	280730	275530	1.18383	0.280074	1.03095	0.043971	insig
MEDN1414	[M-H]-	12-HHT	FA	Oxidized lipids	54397-84-1	12981	6375.5	43528	22821	12820	23280	0.368401	0.920636	0.936972	-0.0939225	insig
MEDN1422	[M-H]-	8(S)-HETrE	FA	Oxidized lipids	889573-69-7	25142	13220	61178	25998	25806	50181	0.342975	0.963646	1.02456	0.0350087	insig
MEDN1423	[M-H]-	15(S)-HETrE	FA	Oxidized lipids	92693-02-2	25142	13220	61178	25998	25806	50181	0.342975	0.963646	1.02456	0.0350087	insig
MEDN1443	[M-H]-	11-HDoHE	FA	Oxidized lipids	87018-59-5	16278	12422	34567	26010	13636	22472	0.131058	0.963664	0.981839	-0.0264418	insig
MEDN1446	[M-H]-	11-HEDE	FA	Oxidized lipids	5598-37-8	17304	8817.6	47906	18873	22478	27947	0.318235	0.907755	0.93611	-0.0952495	insig
MEDN1447	[M-H]-	15-HEDE	FA	Oxidized lipids	77159-57-0	17304	8817.6	47906	18873	22478	27947	0.318235	0.907755	0.93611	-0.0952495	insig
MEDN1452	[M-H]-	11β-Prostaglandin E2	FA	Oxidized lipids	38310-90-6	83773	55015	275900	175240	158190	168650	0.846322	0.715515	1.21074	0.275891	insig
MEDN1457	[M-H]-	8-iso Prostaglandin F2α	FA	Oxidized lipids	27415-26-5	47158	52937	116530	9	9	9	2.09328	0.0831056	0.000124639	-12.97	insig
MEDN1460	[M-H]-	11β-Prostaglandin F2α	FA	Oxidized lipids	38432-87-0	47158	52937	116530	9	9	9	2.09328	0.0831056	0.000124639	-12.97	insig
MEDN1475	[2M-H]-	Sorbitol 6-phosphate	Carbohydrates and Its metabolites	Phosphate sugars	20479-58-7	56471	42526	75689	100830	40692	81143	0.653264	0.483766	1.27466	0.350111	insig
MEDN1480	[M-H]-	N-Arachidonoyl-L-Alanine	FA	Others	401941-73-9	5621	5386.6	10645	10805	22969	19010	1.69005	0.0831662	2.43777	1.28556	insig
MEDN1484	[M-H]-	Ethionamide	Heterocyclic compounds	Pteridines and derivatives	536-33-4	5346700	5323300	5736800	6140100	6437600	7185700	1.81254	0.0526004	1.20459	0.268537	insig
MEDN1485	[M-H]-	Glycerophospho-N-Arachidonoyl Ethanolamine	GP	LPE	201738-25-2	4684800	11406000	10830000	6514700	5955800	5439400	1.07122	0.296446	0.665281	-0.587964	insig
MEDN1493	[M-H]-	(R)-3-Hydroxybutanoic acid	Organic acid And Its derivatives	Organic acid And Its derivatives	625-72-9	948430	292440	919280	942900	884750	804820	0.816474	0.540362	1.21865	0.285286	insig
MEDN1499	[M-H]-	2-Hydroxyhexanoic acid	Organic acid And Its derivatives	Organic acid And Its derivatives	6064-63-7	461820	322700	1120500	1550900	1417700	1305300	1.63971	0.0750333	2.24349	1.16575	insig
MEDN1501	[M-H]-	2'-O-methyluridine	Nucleotide And Its metabolites	Nucleotide And Its metabolites	2140-76-3	11652	5711.7	9822.9	31147	38966	12093	1.63518	0.14269	3.02377	1.59635	insig
MEDN1504	[M-H]-	3-Hydroxycinnamic acid	Organic acid And Its derivatives	Organic acid And Its derivatives	14755-02-3	275430	110300	173460	144270	225460	116900	0.333285	0.70137	0.870241	-0.200513	insig
MEDN1506	[M-H]-	3-Methyluridine	Nucleotide And Its metabolites	Nucleotide And Its metabolites	2140-69-4	30652	30650	50257	69535	77837	69035	1.86866	0.0200949	1.93984	0.95594	up
MEDN1510	[M-H]-	4-Ethyloctanoic acid	Organic acid And Its derivatives	Organic acid And Its derivatives	16493-80-4	2453800	2278900	2508400	2678400	2479200	2538600	1.357	0.172534	1.06285	0.0879374	insig
MEDN1513	[M-H]-	5-Hydroxy-2'-deoxyuridine	Nucleotide And Its metabolites	Nucleotide And Its metabolites	5168-36-5	344780	142500	217050	224890	269680	649930	0.986141	0.398595	1.62495	0.700394	insig
MEDN1518	[M-H]-	Acetylvaline	Amino acid and Its metabolites	Amino acid derivatives	96-81-1	32878	14779	44763	30619	33919	39059	0.617325	0.715806	1.12094	0.164705	insig
MEDN1519	[M-H]-	Adenosine 5'-triphosphate（ATP）	Nucleotide And Its metabolites	Nucleotide And Its metabolites	10168-83-9	33317	37436	23270	9178.7	21740	13509	1.70883	0.0426143	0.472519	-1.08155	down
MEDN1529	[M-H]-	Cytidine 5'-monophosphate-N-acetylneuraminic acid（CMP-NANA）	Nucleotide And Its metabolites	Nucleotide And Its metabolites	3063-71-6	1375300	2333800	3220800	2850100	3059200	2046300	0.620555	0.61518	1.14801	0.199136	insig
MEDN1530	[M-H]-	D-(+)-Cellobiose	Carbohydrates and Its metabolites	Sugars	528-50-7	41102	34022	62850	52364	62844	16126	0.383136	0.901613	0.951875	-0.071156	insig
MEDN1532	[M-H]-	D-Galacturonic Acid	Carbohydrates and Its metabolites	Sugar acids	685-73-4	47896	29198	111850	71714	95489	152420	1.19375	0.277034	1.69163	0.758413	insig
MEDN1533	[M-H]-	Dimethylmalonic acid	Organic acid And Its derivatives	Organic acid And Its derivatives	595-46-0	94037	87303	221320	183320	214060	119150	0.848156	0.510811	1.28279	0.35929	insig
MEDN1534	[M-H]-	D-Tagatose	Carbohydrates and Its metabolites	Sugars	87-81-0	105610	99969	169190	153860	96271	114500	0.078063	0.909978	0.972949	-0.0395644	insig
MEDN1538	[M-H]-	GalactinolHydrate	Carbohydrates and Its metabolites	Sugar alcohols	3687-64-7	6391.3	21836	32386	15470	10464	17949	0.324001	0.542253	0.723983	-0.465972	insig
MEDN1543	[M-H]-	Gly-Gly	Amino acid and Its metabolites	Small Peptide	556-50-3	15724	20137	14847	18343	20922	13978	0.288789	0.762592	1.04999	0.0703785	insig
MEDN1544	[M-H]-	Guanosine-5'-diphosphate	Nucleotide And Its metabolites	Nucleotide And Its metabolites	146-91-8	53676	60250	14834	23046	8634.3	9	1.16928	0.13567	0.246111	-2.02262	insig
MEDN1548	[M-H]-	Val-Ala	Amino acid and Its metabolites	Small Peptide	27493-61-4	1709100	1617600	1473200	1440700	1538600	1410000	1.36537	0.176445	0.914457	-0.129013	insig
MEDN1551	[M-H]-	Imidazoleacetic acid	Heterocyclic compounds	Indole and Its derivatives	645-65-8	7641800	11039000	6681300	7406400	7951300	6360300	0.811995	0.461585	0.856317	-0.223783	insig
MEDN1553	[M-H+H2O]-	Inosine diphosphate	Nucleotide And Its metabolites	Nucleotide And Its metabolites	81012-88-6	8282600	6848500	2923300	5526800	9409800	2634000	0.129116	0.952418	0.973203	-0.039187	insig
MEDN1554	[M-H]-	Isethionic acid	Organic acid And Its derivatives	Sulfonic acids	1562-00-1	20647000	30932000	20432000	22688000	21980000	19277000	0.702713	0.524344	0.887989	-0.171386	insig
MEDN1559	[M-H]-	Pro-Gly	Amino acid and Its metabolites	Small Peptide	2578-57-6	38315	28393	48353	75943	31824	42095	0.748304	0.48814	1.30246	0.381236	insig
MEDN1566	[M-H]-	Octadecanedioic acid	Organic acid And Its derivatives	Organic acid And Its derivatives	871-70-5	85695	70036	107200	82230	95845	115130	0.706169	0.522376	1.11514	0.157225	insig
MEDN1567	[M-H]-	Phosphonoacetic acid	Organic acid And Its derivatives	Phosphoric acids	4408-78-0	11352000	45361000	8989100	5610600	16995000	11832000	0.787374	0.47236	0.524148	-0.931955	insig
MEDN1590	[M-H]-	Tricarballylic acid	Organic acid And Its derivatives	Organic acid And Its derivatives	99-14-9	110000	67111	218030	221280	281420	182840	1.38843	0.155943	1.73493	0.794873	insig
MEDN1597	[M-H]-	Phosphatidylethanolamine lyso alkenyl 16:0	GP	LPE	-	151680	362620	328130	340050	293050	236040	0.282032	0.909789	1.03171	0.0450318	insig
MEDN1600	[M-H]-	LPA(16:0/0:0)	GP	LPA	22002-85-3	56646	67105	88795	83926	79561	85574	1.13209	0.326536	1.1718	0.228724	insig
MEDN1602	[M-H]-	3-Deoxyguanosine	Nucleotide And Its metabolites	Nucleotide And Its metabolites	3608-58-0	16641	49899	57360	49951	33595	40164	0.268906	0.996569	0.998467	-0.00221406	insig
MEDN1604	[M-H]-	3-Hydroxy-tetradecanoic acid	Organic acid And Its derivatives	Organic acid And Its derivatives	1961-72-4	106000	177510	114440	119160	123850	112040	0.565308	0.592419	0.892198	-0.164565	insig
MEDN1608	[M-H]-	FFA(22:4)	FA	FFA	28874-58-0	38889000	34842000	75579000	47184000	89705000	79579000	1.09553	0.286782	1.44979	0.535843	insig
MEDN1612	[M-H]-	Cytidine 2',3'-cyclic monophosphoric acid	Nucleotide And Its metabolites	Nucleotide And Its metabolites	633-90-9	31932	38443	19514	27337	32738	48425	0.740055	0.502578	1.20704	0.271479	insig
MEDN1613	[M-H2O-H]-	Cytochalasin H	Hormones and hormone related compounds	Hormones and hormone related compounds	53760-19-3	39013	123890	135800	74830	60086	106390	0.281159	0.609822	0.807846	-0.307848	insig
MEDN1614	[M-H]-	D-Arabinose 5-phosphate	Carbohydrates and Its metabolites	Phosphate sugars	13137-52-5	147500000	173860000	88728000	105610000	148840000	115850000	0.339483	0.671691	0.902977	-0.147239	insig
MEDN1620	[M-H]-	Glu-Val	Amino acid and Its metabolites	Small Peptide	5879/6/1	54360	41712	50018	48535	47908	53158	0.372585	0.793529	1.02403	0.0342624	insig
MEDN1621	[M-H2O-H]-	Isocitric acid	Organic acid And Its derivatives	Organic acid And Its derivatives	320-77-4	6936100	8606700	5067600	7167600	8131200	5134700	0.0177754	0.967317	0.991417	-0.0124362	insig
MEDN1631	[M-H]-	UDP-xylose	Carbohydrates and Its metabolites	Sugars	3616/6/6	544460	756350	263610	644240	727790	208600	0.066719	0.98118	1.01036	0.0148718	insig
MEDN1656	[M-H]-	Hydroxypiperazic acid	Heterocyclic compounds	Heterocyclic compounds	-	9192200	10337000	6128500	5096300	7380300	5265000	1.41402	0.161027	0.691473	-0.532256	insig
MEDN1662	[M-H]-	Galactitol	Carbohydrates and Its metabolites	Sugar alcohols	608-66-2	42886	19217	45630	60060	16043	45723	0.14556	0.778463	1.13081	0.177362	insig
MEDN1675	[M-H]-	2-Deoxyribose 5'-phosphate	Nucleotide And Its metabolites	Nucleotide And Its metabolites	102916-66-5	570950	710950	1565500	612730	623530	857840	0.698933	0.507509	0.735443	-0.443315	insig
MEDN1677	[M-H]-	2'-Aenylic Acid	Nucleotide And Its metabolites	Nucleotide And Its metabolites	130-49-4	135250	99099	135580	146890	121660	140260	0.888522	0.424208	1.1051	0.144182	insig
MEDN1686	[M-H]-	L-threo-3-Methylaspartate	Amino acid and Its metabolites	Amino acid derivatives	6061-13-8	15623000	25069000	31020000	26472000	24913000	31003000	0.761639	0.521929	1.14887	0.20022	insig
MEDN1692	[M-H]-	Phosphatidylethanolamine lyso alkenyl 18:2	GP	LPE	-	4469600	6759300	6899600	7078000	8323100	5856300	0.875545	0.382124	1.1726	0.229706	insig
MEDN1698	[M-H]-	Glutaconic acid	Amino acid and Its metabolites	Amino acids	1724-02-3	32997	16361	718720	123490	100000	164030	0.465173	0.638967	0.504532	-0.986982	insig
MEDN1706	[M-H]-	3-(2-Hydroxyphenyl)propanoic acid	Benzene and substituted derivatives	Phenolic acids	495-78-3	35680000	37554000	31033000	38178000	37711000	37680000	1.2973	0.250274	1.08921	0.123286	insig
MEDN1717	[M-H]-	Tropine	Organic acid And Its derivatives	Organic acid And Its derivatives	529-64-6	26784	22685	41491	32920	39083	43999	1.15902	0.288342	1.27531	0.350846	insig
MEDN1719	[M-H]-	Tetradecyl phosphonic acid	Organic acid And Its derivatives	Organic acid And Its derivatives	4671-75-4	198960	228900	224570	193080	191680	207520	1.45828	0.153196	0.907806	-0.139544	insig
MEDN1722	[M-H]-	Piperic acid	Organic acid And Its derivatives	Organic acid And Its derivatives	94-53-1	196750	195100	219310	276400	267710	251220	1.97124	0.00469078	1.30134	0.380003	insig
MEDN1723	[M-H]-	Cholic acid	Organic acid And Its derivatives	Organic acid And Its derivatives	81-25-4	6102900	4315500	8489100	389280	4402800	8187600	0.938893	0.49465	0.686483	-0.542704	insig
MEDN1743	[M-H]-	3-Hydroxy-4-methoxybenzoic acid	Benzene and substituted derivatives	Benzene and substituted derivatives	645-08-9	39829	55740	31764	28095	36518	24393	1.37215	0.205311	0.699002	-0.516632	insig
MEDN1744	[M-H]-	3-Methoxysalicylic Acid	Benzene and substituted derivatives	Benzene and substituted derivatives	877-22-5	39829	55740	31764	28095	36518	24393	1.37215	0.205311	0.699002	-0.516632	insig
MEDN1747	[M-H]-	3,4-Dimethylbenzoic acid	Benzene and substituted derivatives	Benzene and substituted derivatives	619-04-5	304630	258420	159900	168340	99976	65362	1.59683	0.0750772	0.461551	-1.11544	insig
MEDN1761	[M-H]-	D-Talose	Carbohydrates and Its metabolites	Sugars	2595-98-4	105610	99969	169190	153860	96271	114500	0.078063	0.909978	0.972949	-0.0395644	insig
MEDN1762	[M-H]-	D-Allose	Carbohydrates and Its metabolites	Sugars	2595-97-3	105610	99969	169190	153860	96271	114500	0.078063	0.909978	0.972949	-0.0395644	insig
MEDN1770	[M-H]-	2-Naphthalenesulfonic acid	Benzene and substituted derivatives	Benzene and substituted derivatives	120-18-3	1269000	1212700	908110	1162800	1159300	896440	0.348467	0.710509	0.949475	-0.074798	insig
MEDN1792	[M-H]-	2-Dodecylbenzenesulfonic acid	Organic acid And Its derivatives	Sulfonic acids	27176-87-0	905600	863960	859770	838060	1015500	954250	0.966473	0.372249	1.06788	0.0947501	insig
MEDN1802	[M-H]-	Zereno	Benzene and substituted derivatives	Benzene and substituted derivatives	26538-44-3	24693	34454	32973	33569	26684	41544	0.566455	0.576255	1.10505	0.144109	insig
MEDN1805	[M-H]-	FFA(16:1)	FA	FFA	373-49-9	34915000	43398000	35857000	28656000	35073000	34128000	1.35698	0.185417	0.857117	-0.222437	insig
MEDN1820	[M-H]-	8-iso Prostaglandin F2β	FA	Oxidized lipids	177020-26-7	47158	52937	116530	9	9	9	2.09328	0.0831056	0.000124639	-12.97	insig
MEDN1832	[M-H]-	Docosahexaenoic Acid Glycine	FA	Others	132850-40-9	6257.9	2505.7	6992.8	8564	10170	11407	1.55061	0.0534772	1.91294	0.935789	insig
MEDN1837	[M-H]-	2,6-Di-tert-butyl-4-(hydroxymethyl)phenol	Benzene and substituted derivatives	Benzene and substituted derivatives	88-26-6	73594	73788	74412	77633	83016	78784	1.82571	0.0664267	1.07953	0.110402	insig
MEDN1840	[M-H]-	Pinolenic acid	FA	FFA	16833-54-8	145960	238140	168470	83322	138520	87102	1.70548	0.0804299	0.559104	-0.838812	insig
MEDN1856	[M-H]-	(R)-3-Hydroxymyristic acid	Organic acid And Its derivatives	Organic acid And Its derivatives	28715-21-1	106000	177510	114440	119160	123850	112040	0.565308	0.592419	0.892198	-0.164565	insig
MEDN1861	[M-H]-	N-Myristoylglycine	Amino acid and Its metabolites	Amino acid derivatives	14246-55-0	61566	57967	98887	77617	68012	64303	0.087651	0.852517	0.961139	-0.0571829	insig
MEDN1886	[M-H]-	(S)-2-Hydroxy-3-phenylpropanoic acid	Organic acid And Its derivatives	Organic acid And Its derivatives	20312-36-1	61883	23107	81397	13790	58059	61716	0.487418	0.659869	0.802737	-0.317001	insig
MEDN1897	[M-H]-	L-Gulose	Carbohydrates and Its metabolites	Carbohydrates and Its metabolites	6027-89-0	213320	189700	380800	321980	239770	257100	0.369245	0.870466	1.04469	0.0630768	insig
MEDN1899	[M-H]-	Deoxycholic acid	Bile acids	Bile acids	302-95-4	1855100	965320	2107200	160400	999540	4157200	0.61223	0.926447	1.07905	0.109759	insig
MEDN1902	[M-H]-	beta-Muricholic acid	Bile acids	Bile acids	2393-59-1	6102900	4315500	8489100	389280	4402800	8187600	0.938893	0.49465	0.686483	-0.542704	insig
MEDN1904	[M-H]-	Glycine deoxycholic acid	Bile acids	Bile acids	360-65-6	18007	10073	35820	4463.4	6461.3	27004	0.997651	0.455355	0.593563	-0.752526	insig
MEDN1908	[M-H]-	5-Carboxyvanillic Acid	Organic acid And Its derivatives	Organic acid And Its derivatives	2134-91-0	71526	69936	73932	56246	53635	58185	2.03994	0.000915215	0.780272	-0.35795	insig
MEDN1909	[M-H]-	4-Hydroxybenzoic Acid	Benzene and substituted derivatives	Phenolic acids	99-96-7	329200	601440	296730	246780	360270	267430	1.10662	0.349439	0.712483	-0.489073	insig
MEDN1910	[M-H]-	Cys-Pro	Amino acid and Its metabolites	Small Peptide	-	781940	547690	757900	853590	907300	954980	1.59428	0.091479	1.301	0.379617	insig
MEDN1912	[M-H]-	His-Ala	Amino acid and Its metabolites	Small Peptide	16874-75-2	2463500	1698900	928570	1785300	1913000	3248200	0.977149	0.391608	1.36447	0.448346	insig
MEDN1913	[M-H]-	Val-Lys	Amino acid and Its metabolites	Small Peptide	22677-62-9	45935	110850	42702	42700	60430	32233	0.876782	0.44389	0.678555	-0.559461	insig
MEDN1915	[M-H]-	N-ethylene glycol neuraminic acid	Amino acid and Its metabolites	Amino acid derivatives	1113-83-3	1271600	353770	907060	1349000	1401300	757220	0.930982	0.393119	1.38504	0.469929	insig
MEDN1917	[M-H]-	Gln-Gln	Amino acid and Its metabolites	Small Peptide	54419-93-1	13975	17746	22148	14850	71308	16609	0.693785	0.47247	1.90772	0.93185	insig
MEDN1918	[M-H]-	Ser-Ala	Amino acid and Its metabolites	Amino acid derivatives	6403-17-4	39913	58525	21288	23579	41889	7102.2	1.00531	0.345819	0.606136	-0.722287	insig
MEDN1919	[M-H]-	Asn-Ala	Amino acid and Its metabolites	Small Peptide	20917-57-1	27073	30427	23579	30198	23536	19216	0.745484	0.51798	0.89974	-0.15242	insig
MEDN1920	[M-H]-	Asn-Gly	Amino acid and Its metabolites	Small Peptide	67576-72-1	21367	14417	15722	15243	9807.2	10257	1.48024	0.124249	0.685497	-0.544778	insig
MEDN1922	[M-H]-	Asn-Glu	Amino acid and Its metabolites	Small Peptide	20917-58-2	236300	282020	176300	188290	189060	119040	1.3298	0.165745	0.714621	-0.48475	insig
MEDN1925	[M-H]-	Ala-Glu	Amino acid and Its metabolites	Small Peptide	13187-90-1	110580	112700	113130	119260	120040	110390	1.17329	0.286705	1.03948	0.0558559	insig
MEDN1928	[M-H]-	Asn-Asp	Amino acid and Its metabolites	Small Peptide	-	95741	75172	86611	130000	96402	79792	0.95972	0.39256	1.18899	0.249739	insig
MEDN1931	[M-H]-	L-lyxose	Carbohydrates and Its metabolites	Carbohydrates and Its metabolites	1949-78-6	83830	76270	91355	118200	69008	124050	0.914048	0.372195	1.23783	0.307811	insig
MEDN1932	[M-H]-	Val-Asn	Amino acid and Its metabolites	Small Peptide	66170-00-1	58386	78483	67514	51239	57292	33859	1.52679	0.0883379	0.696682	-0.521427	insig
MEDN1933	[M-H]-	Asp-Gly	Amino acid and Its metabolites	Small Peptide	3790-51-0	159860	150880	201430	343720	231120	238850	1.74031	0.0932937	1.58871	0.667857	insig
MEDN1934	[M-H]-	Val-Gln	Amino acid and Its metabolites	Small Peptide	42854-54-6	12777	37413	16427	15556	12204	10072	1.18517	0.337128	0.567903	-0.816283	insig
MEDN1935	[M-H]-	D-ribonate lithium salt	Carbohydrates and Its metabolites	Sugars	642-98-8	399270	226730	394550	263970	265650	353630	0.570619	0.525978	0.865465	-0.208453	insig
MEDN1936	[M-H]-	Asn-Pro	Amino acid and Its metabolites	Small Peptide	-	73716	56088	71857	106000	43671	116430	0.64307	0.446321	1.31955	0.400042	insig
MEDN1937	[M-H]-	4-Hydroxy-L-Glutamic Acid	Amino acid and Its metabolites	Amino acid derivatives	3913-68-6	3551.1	5478.5	21283	9156.7	23643	21967	1.11735	0.325839	1.80673	0.853381	insig
MEDN1938	[M-H]-	Arg-Val	Amino acid and Its metabolites	Small Peptide	2896-20-0	5480.2	5870.4	14066	22879	14551	15090	1.60033	0.0806297	2.06637	1.0471	insig
MEDN1942	[M-H]-	Val-Thr	Amino acid and Its metabolites	Small Peptide	72636-02-3	2566200	776800	2837700	2604000	3508700	2816800	1.0732	0.292072	1.44474	0.530809	insig
MEDN1943	[M-H]-	2-keto-D-gluconic acid	Carbohydrates and Its metabolites	Sugar acids	669-90-9	57650	39303	115430	103090	101850	141670	1.36742	0.183641	1.632	0.706645	insig
MEDN1945	[M-H]-	Morpholine ethanesulfonic acid	Organic acid And Its derivatives	Sulfonic acids	4432-31-9	310470	403810	349690	256580	497630	635830	0.689968	0.431929	1.30647	0.385669	insig
MEDN1946	[M-H]-	Val-Asp	Amino acid and Its metabolites	Small Peptide	20556-16-5	404560	387930	216140	322130	246910	219130	0.874894	0.357268	0.781426	-0.355818	insig
MEDN1947	[M-H]-	6'-Sialyllactose	Nucleotide And Its metabolites	Nucleotide And Its metabolites	157574-76-0	18848	5215.6	18753	20420	9625.6	18476	0.499101	0.753385	1.13324	0.180457	insig
MEDN1951	[M-H]-	Sulfoacetic acid	Organic acid And Its derivatives	Organic acid And Its derivatives	123-43-3	111510	60075	72093	119590	123130	111820	1.5725	0.13485	1.45495	0.540972	insig
MEDN1952	[M-H]-	Val-Hyp	Amino acid and Its metabolites	Small Peptide	-	32053	31042	97994	111350	153930	117210	1.63828	0.0583525	2.3744	1.24756	insig
MEDN1955	[M-H]-	D-Saccharic Acid 1,4-lactone (hydrate)	Carbohydrates and Its metabolites	Sugars	61278-30-6	489470	151130	3917000	2075100	2358200	3586400	1.20154	0.446216	1.75963	0.815274	insig
MEDN1959	[M-H]-	Pyroglutamic acid	Amino acid and Its metabolites	Amino acids	98-79-3	836220	1193000	1273700	896300	1049200	1174100	0.359256	0.720426	0.944498	-0.082381	insig
MEDN1960	[M-H]-	cyclo(gly-glu)	Amino acid and Its metabolites	Small Peptide	16364-35-5	87582	91265	82105	86013	90886	75040	0.585429	0.614159	0.965461	-0.05071	insig
MEDN1963	[M-H]-	N-(2-hydroxyethyl) lactamide	Alcohol and amines	Amines	5422-34-4	5480.2	8741.3	9611.7	7864.9	11827	8874.4	0.831136	0.413627	1.19859	0.261342	insig
MEDN1965	[M-H]-	α-Hydroxyglutaric Acid (sodium salt)	Organic acid And Its derivatives	Organic acid And Its derivatives	40951-21-1	65634	171160	151400	121990	202510	182620	0.86587	0.386564	1.30636	0.385549	insig
MEDN1966	[M-H]-	Pyrimidine-4-carboxylic acid sodium salt	Heterocyclic compounds	Heterocyclic compounds	819850-18-5	462790	430980	477060	204470	525460	499130	0.649315	0.692192	0.896581	-0.157494	insig
MEDN1968	[M-H]-	(±)-Homocitric acid	Organic acid And Its derivatives	Organic acid And Its derivatives	3562-74-1	60066	80108	48326	47508	72242	55712	0.372786	0.732093	0.930833	-0.103406	insig
MEDN1970	[M-H]-	cyclo(glu-glu)	Amino acid and Its metabolites	Small Peptide	16691-00-2	55646	49694	103200	115150	110380	95389	1.49241	0.146621	1.53888	0.621885	insig
MEDN1972	[M-H]-	Aspartyl valine	Amino acid and Its metabolites	Small Peptide	13433-04-0	40838	22063	53994	97916	73348	52121	1.53143	0.10084	1.91099	0.934319	insig
MEDN1973	[M-H]-	Asn-Tyr	Amino acid and Its metabolites	Small Peptide	-	15831	62929	24207	19081	42982	13327	0.533087	0.62474	0.732176	-0.449737	insig
MEDN1983	[M-H]-	Val-Met	Amino acid and Its metabolites	Small Peptide	14486-09-0	6106	10716	12621	12185	25575	9232.4	0.980532	0.368502	1.59605	0.674503	insig
MEDN1985	[M-H]-	Met-Val	Amino acid and Its metabolites	Small Peptide	14486-13-6	51215	39709	45553	47542	63219	35549	0.267851	0.733509	1.07205	0.100371	insig
MEDN1987	[M-H]-	Tyr-Val	Amino acid and Its metabolites	Small Peptide	17355-09-8	55838	44221	36350	53024	44998	26188	0.47525	0.700533	0.91057	-0.135158	insig
MEDN1991	[M-H]-	Ile-Val	Amino acid and Its metabolites	Small Peptide	41017-96-3	11251	8971.6	10040	8446.5	14652	7373.5	0.181789	0.978763	1.00692	0.00994825	insig
MEDN1992	[M-H]-	Trp-Asn	Amino acid and Its metabolites	Small Peptide	175027-11-9	25229	19368	13511	20110	26578	18254	0.626488	0.62016	1.11761	0.160415	insig
MEDN1995	[M-H]-	Asn-Phe	Amino acid and Its metabolites	Small Peptide	22849-01-0	19389	35970	17289	13321	25964	7576	1.09841	0.344854	0.645042	-0.632535	insig
MEDN1999	[M-H]-	Leu-Tyr	Amino acid and Its metabolites	Small Peptide	968-21-8	7623.1	20561	14195	12264	18226	5993	0.429006	0.721714	0.860872	-0.216129	insig
MEDN2000	[M-H]-	Ile-Tyr	Amino acid and Its metabolites	Small Peptide	38579-21-4	7623.1	20561	14195	12264	18226	5993	0.429006	0.721714	0.860872	-0.216129	insig
MEDN2001	[M-H]-	Asp-Leu	Amino acid and Its metabolites	Small Peptide	3062-14-4	149280	190580	168710	155320	225260	132690	0.100536	0.962345	1.00924	0.0132716	insig
MEDN2002	[M-H]-	N-Acetyl-L-Glutamic Acid	Amino acid and Its metabolites	Amino acid derivatives	1188-37-0	30828	39265	81696	62544	52064	72655	0.874127	0.540669	1.23371	0.302999	insig
MEDN2004	[M-H]-	Trp-Ala	Amino acid and Its metabolites	Small Peptide	24046-71-7	27045	40363	18915	22890	29494	12205	0.861541	0.420025	0.748225	-0.418457	insig
MEDN2007	[M-H]-	Trp-Gly	Amino acid and Its metabolites	Small Peptide	7360-09-0	35132	17998	27151	35045	22928	22711	0.125835	0.984324	1.00502	0.00722402	insig
MEDN2009	[M-H]-	2-Hydroxy-3-Methyl Butanoic Acid	Organic acid And Its derivatives	Organic acid And Its derivatives	4026-18-0	338410	152740	402890	516970	402940	460170	1.3492	0.150803	1.54364	0.626341	insig
MEDN2023	[M-H]-	Homovanillic Acid sulfate (sodium salt)	Organic acid And Its derivatives	Organic acid And Its derivatives	38339-06-9	94154	62425	145360	101800	133080	102800	0.613307	0.68391	1.11837	0.1614	insig
MEDN2026	[M-H]-	4-Acetylaminobenzoic acid	Organic acid And Its derivatives	Organic acid And Its derivatives	556-08-1	313100	192760	324210	251030	267580	335570	0.265884	0.880168	1.02905	0.0413071	insig
MEDN2028	[M-H]-	4-toluenesulfonic acid	Organic acid And Its derivatives	Organic acid And Its derivatives	104-15-4	387490	521160	387840	659280	453480	424090	0.911178	0.416523	1.18539	0.245365	insig
MEDN2050	[M-H]-	Daidzein	Benzene and substituted derivatives	Benzene and substituted derivatives	486-66-8	612150	648400	580520	719540	702600	766850	1.89649	0.0134568	1.18898	0.249721	insig
[truncated: 592 more rows]

## Sheet: Control_Tip
Index	Formula	Compounds	Class I	Class II	CAS	Con-1	Con-2	Con-3	Tip-1	Tip-2	Tip-3	VIP	p_value	Fold_Change	Log2FC	Type
[truncated: 972 more rows]

[truncated: 2 more sheets: Control_TiF, Control_TipF]
